# Supplementary material for: Diversity across organisational scale emerges through dispersal ability and speciation dynamics in tropical fish
Source: BMC Biol. 2023 Dec 5;21:282. doi: 10.1186/s12915-023-01771-3 (PMC10696697; doi:10.1186/s12915-023-01771-3)
Supplement: Supplementary file 3 — Additional file 3: Simulation output summary data. Table containing the metric values calculated for both all the cells in a simulation and for each realm described by Spalding, Fox [93]. This contains metrics from all simulations. [file 12915_2023_1771_MOESM3_ESM.csv]

run_id	t_opt	dispRange	speciation	initialAbundance	mutationRate	n_width	seed	start	region.scale	region.id	region.size	region.dist	timestep_final	species.total	species.surviving	species.mpd	species.range	t_opt.mean	t_opt.max	t_opt.min	t_opt.range	t_opt.evenness	t_opt.diversity	niche.mean	niche.max	niche.min	niche.range	niche.sd	niche.evenness	niche.diversity	richness.avg	richness.max	richness.min	richness.range	richness.sd	richness.discrepancy	clusters.total	clusters.mpd	clusters.pd	endemism.weighted	diversification.rate	species.pd
1	0.5	2550	306	0.555	0.08	0.26	1989	NA	REALM	Tropical Atlantic	271	4560.523039010301	0	1	1	NA	102	0.4744723700126556	0.4744723700126556	0.4744723700126556	0	NA	0	0.3800573099102081	0.3800573099102081	0.3800573099102081	0	0	NA	0	0.3763837638376384	1	0	1	0.4853744491457691	0.5842763946212222	2	0	0	0.00111358574610244	NA	NA
1	0.5	2550	306	0.555	0.08	0.26	1989	NA	REALM	Tropical Eastern Pacific	64	1418.5164914397508	0	1	1	NA	43	0.47652619032664273	0.47652619032664273	0.47652619032664273	0	NA	0	0.3785788727934025	0.3785788727934025	0.3785788727934025	0	0	NA	0	0.671875	1	0	1	0.4732423621500228	0.4797082170272156	1	0	0	0.00111358574610244	NA	NA
1	0.5	2550	306	0.555	0.08	0.26	1989	NA	REALM	Eastern Indo-Pacific	22	3203.2322348529306	0	1	1	NA	9	0.4691046677671161	0.4691046677671161	0.4691046677671161	0	NA	0	0.3615404068955503	0.3615404068955503	0.3615404068955503	0	0	NA	0	0.4090909090909091	1	0	1	0.5032362797401965	0.650549284418464	1	0	0	0.00111358574610244	NA	NA
1	0.5	2550	306	0.555	0.08	0.26	1989	NA	REALM	Central Indo-Pacific	796	3901.304075917142	0	1	1	NA	537	0.4691046677671161	0.4691046677671161	0.4691046677671161	0	NA	0	0.3615404068955503	0.3615404068955503	0.3615404068955503	0	0	NA	0	0.6746231155778895	1	0	1	0.4688100645756103	0.49175189850704065	1	0	0	0.00111358574610244	NA	NA
1	0.5	2550	306	0.555	0.08	0.26	1989	NA	REALM	Western Indo-Pacific	356	3631.92894007664	0	1	1	NA	197	0.4691046677671161	0.4691046677671161	0.4691046677671161	0	NA	0	0.3615404068955503	0.3615404068955503	0.3615404068955503	0	0	NA	0	0.5533707865168539	1	0	1	0.49784310854086666	0.4494692441183653	1	0	0	0.00111358574610244	NA	NA
1	0.5	2550	306	0.555	0.08	0.26	1989	NA	GLOBAL	global	1580	11817.189622493726	0	1	1	NA	898	0.47011932281662816	0.47652619032664273	0.4691046677671161	0.0074215225595266	NA	0	0.36457337898518266	0.3800573099102081	0.3615404068955503	0.0185169030146578	0.00675563664236335	NA	0	0.5683544303797469	1	0	1	0.49546245151440416	0.48813783200876265	4	90.5	180.5	0.00111358574610244	NA	NA
2	0.75	1323	453	0.332	0.1151	0.14	1989	NA	REALM	Central Indo-Pacific	796	3901.304075917142	0	1	0	NA	NA	NA	NA	NA	NA	NA	NA	NA	NA	NA	NA	NA	NA	NA	NA	NA	NA	NA	NA	NA	NA	NA	NA	NA	NA	NA
2	0.75	1323	453	0.332	0.1151	0.14	1989	NA	REALM	Tropical Atlantic	271	4560.523039010301	0	1	0	NA	NA	NA	NA	NA	NA	NA	NA	NA	NA	NA	NA	NA	NA	NA	NA	NA	NA	NA	NA	NA	NA	NA	NA	NA	NA	NA
2	0.75	1323	453	0.332	0.1151	0.14	1989	NA	REALM	Tropical Eastern Pacific	64	1418.5164914397508	0	1	0	NA	NA	NA	NA	NA	NA	NA	NA	NA	NA	NA	NA	NA	NA	NA	NA	NA	NA	NA	NA	NA	NA	NA	NA	NA	NA	NA
2	0.75	1323	453	0.332	0.1151	0.14	1989	NA	REALM	Eastern Indo-Pacific	22	3203.2322348529306	0	1	0	NA	NA	NA	NA	NA	NA	NA	NA	NA	NA	NA	NA	NA	NA	NA	NA	NA	NA	NA	NA	NA	NA	NA	NA	NA	NA	NA
2	0.75	1323	453	0.332	0.1151	0.14	1989	NA	REALM	Western Indo-Pacific	356	3631.92894007664	0	1	0	NA	NA	NA	NA	NA	NA	NA	NA	NA	NA	NA	NA	NA	NA	NA	NA	NA	NA	NA	NA	NA	NA	NA	NA	NA	NA	NA
2	0.75	1323	453	0.332	0.1151	0.14	1989	NA	GLOBAL	global	1580	11817.189622493726	0	1	0	NA	NA	NA	NA	NA	NA	NA	NA	NA	NA	NA	NA	NA	NA	NA	NA	NA	NA	NA	NA	NA	NA	NA	NA	NA	NA	NA
3	0.249	3777	159	0.778	0.0449	0.38	1989	NA	REALM	Tropical Eastern Pacific	64	1418.5164914397508	0	4	3	2074	38.333333333333336	0.2592132750922575	0.28754179652905665	0.22312050629526228	0.06442129023379436	1.4739855876262222	4.1065466765605977e-4	0.5164432932874994	0.5391412870801247	0.48876599741450744	0.05037528966561722	0.02175287275188118	1.4414035656266653	2.6988883866075e-4	1.796875	3	0	3	1.1294005644237275	0.3727247615724587	1	0	0	0.0010607369069664	9.643273144087578e-4	3111
3	0.249	3777	159	0.778	0.0449	0.38	1989	NA	REALM	Central Indo-Pacific	796	3901.304075917142	0	4	3	2074	472.6666666666667	0.2580207197469586	0.28300391798756025	0.22574927783497528	0.05725464015258497	1.580708452157143	3.508323128643883e-4	0.5127395285976792	0.5348298207031169	0.48876599741450744	0.04606382328860947	0.01878222909648659	1.6742084921280602	1.9053720425533596e-4	1.7814070351758795	3	0	3	1.0229841807740558	0.3205088017849718	1	0	0	0.00106238953087401	9.643273144087578e-4	3111
3	0.249	3777	159	0.778	0.0449	0.38	1989	NA	REALM	Western Indo-Pacific	356	3631.92894007664	0	4	3	2074	201.33333333333337	0.25857510819439716	0.28300391798756025	0.22574927783497528	0.05725464015258497	1.681209437779043	3.832429017346327e-4	0.5128557252817716	0.5348298207031169	0.48876599741450744	0.04606382328860947	0.01892551593248417	1.7546926285694064	1.8318779526044484e-4	1.696629213483146	3	0	3	1.003144289196218	0.3029595936322526	1	0	0	0.00106296871669012	9.643273144087578e-4	3111
3	0.249	3777	159	0.778	0.0449	0.38	1989	NA	REALM	Tropical Atlantic	271	4560.523039010301	0	4	3	2074	168.66666666666666	0.25868928411526	0.28300391798756025	0.22574927783497528	0.05725464015258497	1.6952522370308476	3.630108849226867e-4	0.5121796817222413	0.5348298207031169	0.48876599741450744	0.04606382328860947	0.01905023945824628	1.7657944048461791	1.9875489954664628e-4	1.867158671586716	3	0	3	0.8802729210141713	0.27052953913207994	1	0	0	0.00106181328132464	9.643273144087578e-4	3111
3	0.249	3777	159	0.778	0.0449	0.38	1989	NA	REALM	Eastern Indo-Pacific	22	3203.2322348529306	0	4	3	2074	13.333333333333334	0.2580819273067365	0.28300391798756025	0.22574927783497528	0.05725464015258497	1.395763373334366	3.463709314309252e-4	0.5141482280794506	0.5348298207031169	0.48876599741450744	0.04606382328860947	0.01876675613406634	1.5307920143415028	2.4273225417977852e-4	1.818181818181818	3	0	3	1.220318601504332	0.43694147685278506	2	0	0	0.00106492423037016	9.643273144087578e-4	3111
3	0.249	3777	159	0.778	0.0449	0.38	1989	NA	GLOBAL	global	1580	11817.189622493726	0	4	3	2074	940	0.25803904236562203	0.28754179652905665	0.22312050629526228	0.06442129023379436	1.620934395112564	3.631444415894741e-4	0.5127952084259999	0.5391412870801247	0.48876599741450744	0.05037528966561722	0.01896567948172827	1.6998857176085902	1.935338764952319e-4	1.7848101265822784	3	0	3	0.9967761342625148	0.3368559043868958	4	3.868012895110662	7.281669350082987	0.00106197732829918	9.643273144087578e-4	3111
4	0.374	1936	380	0.221	0.1326	0.44	1989	NA	REALM	Tropical Eastern Pacific	64	1418.5164914397508	0	1	0	NA	NA	NA	NA	NA	NA	NA	NA	NA	NA	NA	NA	NA	NA	NA	NA	NA	NA	NA	NA	NA	NA	NA	NA	NA	NA	NA
4	0.374	1936	380	0.221	0.1326	0.44	1989	NA	REALM	Eastern Indo-Pacific	22	3203.2322348529306	0	1	0	NA	NA	NA	NA	NA	NA	NA	NA	NA	NA	NA	NA	NA	NA	NA	NA	NA	NA	NA	NA	NA	NA	NA	NA	NA	NA	NA
4	0.374	1936	380	0.221	0.1326	0.44	1989	NA	REALM	Tropical Atlantic	271	4560.523039010301	0	1	0	NA	NA	NA	NA	NA	NA	NA	NA	NA	NA	NA	NA	NA	NA	NA	NA	NA	NA	NA	NA	NA	NA	NA	NA	NA	NA	NA
4	0.374	1936	380	0.221	0.1326	0.44	1989	NA	REALM	Western Indo-Pacific	356	3631.92894007664	0	1	0	NA	NA	NA	NA	NA	NA	NA	NA	NA	NA	NA	NA	NA	NA	NA	NA	NA	NA	NA	NA	NA	NA	NA	NA	NA	NA	NA
4	0.374	1936	380	0.221	0.1326	0.44	1989	NA	GLOBAL	global	1580	11817.189622493726	0	1	0	NA	NA	NA	NA	NA	NA	NA	NA	NA	NA	NA	NA	NA	NA	NA	NA	NA	NA	NA	NA	NA	NA	NA	NA	NA	NA	NA
4	0.374	1936	380	0.221	0.1326	0.44	1989	NA	REALM	Central Indo-Pacific	796	3901.304075917142	0	1	0	NA	NA	NA	NA	NA	NA	NA	NA	NA	NA	NA	NA	NA	NA	NA	NA	NA	NA	NA	NA	NA	NA	NA	NA	NA	NA	NA
5	0.876	4391	85	0.666	0.0625	0.2	1989	NA	REALM	Tropical Atlantic	271	4560.523039010301	0	1	0	NA	NA	NA	NA	NA	NA	NA	NA	NA	NA	NA	NA	NA	NA	NA	NA	NA	NA	NA	NA	NA	NA	NA	NA	NA	NA	NA
5	0.876	4391	85	0.666	0.0625	0.2	1989	NA	GLOBAL	global	1580	11817.189622493726	0	1	0	NA	NA	NA	NA	NA	NA	NA	NA	NA	NA	NA	NA	NA	NA	NA	NA	NA	NA	NA	NA	NA	NA	NA	NA	NA	NA	NA
5	0.876	4391	85	0.666	0.0625	0.2	1989	NA	REALM	Central Indo-Pacific	796	3901.304075917142	0	1	0	NA	NA	NA	NA	NA	NA	NA	NA	NA	NA	NA	NA	NA	NA	NA	NA	NA	NA	NA	NA	NA	NA	NA	NA	NA	NA	NA
5	0.876	4391	85	0.666	0.0625	0.2	1989	NA	REALM	Western Indo-Pacific	356	3631.92894007664	0	1	0	NA	NA	NA	NA	NA	NA	NA	NA	NA	NA	NA	NA	NA	NA	NA	NA	NA	NA	NA	NA	NA	NA	NA	NA	NA	NA	NA
5	0.876	4391	85	0.666	0.0625	0.2	1989	NA	REALM	Eastern Indo-Pacific	22	3203.2322348529306	0	1	0	NA	NA	NA	NA	NA	NA	NA	NA	NA	NA	NA	NA	NA	NA	NA	NA	NA	NA	NA	NA	NA	NA	NA	NA	NA	NA	NA
5	0.876	4391	85	0.666	0.0625	0.2	1989	NA	REALM	Tropical Eastern Pacific	64	1418.5164914397508	0	1	0	NA	NA	NA	NA	NA	NA	NA	NA	NA	NA	NA	NA	NA	NA	NA	NA	NA	NA	NA	NA	NA	NA	NA	NA	NA	NA	NA
6	0.625	709	232	0.444	0.0274	0.32	1989	NA	REALM	Western Indo-Pacific	356	3631.92894007664	0	2	0	NA	NA	NA	NA	NA	NA	NA	NA	NA	NA	NA	NA	NA	NA	NA	NA	NA	NA	NA	NA	NA	NA	NA	NA	NA	NA	NA
6	0.625	709	232	0.444	0.0274	0.32	1989	NA	REALM	Central Indo-Pacific	796	3901.304075917142	0	2	0	NA	NA	NA	NA	NA	NA	NA	NA	NA	NA	NA	NA	NA	NA	NA	NA	NA	NA	NA	NA	NA	NA	NA	NA	NA	NA	NA
6	0.625	709	232	0.444	0.0274	0.32	1989	NA	GLOBAL	global	1580	11817.189622493726	0	2	0	NA	NA	NA	NA	NA	NA	NA	NA	NA	NA	NA	NA	NA	NA	NA	NA	NA	NA	NA	NA	NA	NA	NA	NA	NA	NA	NA
6	0.625	709	232	0.444	0.0274	0.32	1989	NA	REALM	Eastern Indo-Pacific	22	3203.2322348529306	0	2	0	NA	NA	NA	NA	NA	NA	NA	NA	NA	NA	NA	NA	NA	NA	NA	NA	NA	NA	NA	NA	NA	NA	NA	NA	NA	NA	NA
6	0.625	709	232	0.444	0.0274	0.32	1989	NA	REALM	Tropical Eastern Pacific	64	1418.5164914397508	0	2	0	NA	NA	NA	NA	NA	NA	NA	NA	NA	NA	NA	NA	NA	NA	NA	NA	NA	NA	NA	NA	NA	NA	NA	NA	NA	NA	NA
6	0.625	709	232	0.444	0.0274	0.32	1989	NA	REALM	Tropical Atlantic	271	4560.523039010301	0	2	0	NA	NA	NA	NA	NA	NA	NA	NA	NA	NA	NA	NA	NA	NA	NA	NA	NA	NA	NA	NA	NA	NA	NA	NA	NA	NA	NA
7	0.123	3164	527	0.889	0.0975	0.08	1989	NA	REALM	Tropical Atlantic	271	4560.523039010301	0	1	1	NA	265	0.22545012189468056	0.22545012189468056	0.22545012189468056	0	NA	0	0.6001872305425243	0.6001872305425243	0.6001872305425243	0	0	NA	0	0.977859778597786	1	0	1	0.14741172715280498	0.5142831449546513	1	0	0	6.544502617801048e-4	NA	NA
7	0.123	3164	527	0.889	0.0975	0.08	1989	NA	REALM	Tropical Eastern Pacific	64	1418.5164914397508	0	1	1	NA	63	0.215083686591458	0.215083686591458	0.215083686591458	0	NA	0	0.6141229288519939	0.6141229288519939	0.6141229288519939	0	0	NA	0	0.984375	1	0	1	0.125	0.5012321179344034	1	0	0	6.544502617801048e-4	NA	NA
7	0.123	3164	527	0.889	0.0975	0.08	1989	NA	GLOBAL	global	1580	11817.189622493726	0	1	1	NA	1528	0.21719691860128393	0.23750226776849392	0.215083686591458	0.0224185811770359	NA	0	0.6113103630852414	0.6141229288519939	0.5983854264487952	0.01573750240319871	0.00560006593026807	NA	0	0.9670886075949368	1	0	1	0.17846117186603305	0.5590124895112268	4	11.206665600917392	18.185801928133216	6.544502617801048e-4	NA	NA
7	0.123	3164	527	0.889	0.0975	0.08	1989	NA	REALM	Western Indo-Pacific	356	3631.92894007664	0	1	1	NA	316	0.215083686591458	0.215083686591458	0.215083686591458	0	NA	0	0.6141229288519939	0.6141229288519939	0.6141229288519939	0	0	NA	0	0.8876404494382022	1	0	1	0.31625278700560333	0.4496323412025519	1	0	0	6.544502617801048e-4	NA	NA
7	0.123	3164	527	0.889	0.0975	0.08	1989	NA	REALM	Central Indo-Pacific	796	3901.304075917142	0	1	1	NA	792	0.215083686591458	0.215083686591458	0.215083686591458	0	NA	0	0.6141229288519939	0.6141229288519939	0.6141229288519939	0	0	NA	0	0.9949748743718592	1	0	1	0.07075424291108841	0.484194535671822	1	0	0	6.544502617801048e-4	NA	NA
7	0.123	3164	527	0.889	0.0975	0.08	1989	NA	REALM	Eastern Indo-Pacific	22	3203.2322348529306	0	1	1	NA	22	0.218140765842872	0.23750226776849392	0.215083686591458	0.0224185811770359	NA	0	0.6119769057970122	0.6141229288519939	0.5983854264487952	0.01573750240319871	0.00552779908288993	NA	0	1	1	1	0	0	0.589775246926023	2	0	0	6.544502617801048e-4	NA	NA
8	0.186	1629	196	0.722	0.0888	0.11	1989	NA	REALM	Eastern Indo-Pacific	22	3203.2322348529306	0	1	1	NA	19	0.18034034254731637	0.19384559644002816	0.16533450488874765	0.02851109155128051	NA	0	0.2908182226104561	0.3110296240770324	0.2683611098698158	0.04266851420721657	0.02188848594612102	NA	0	0.8636363636363636	1	0	1	0.35125008665710444	0.7017738359201774	3	54.888888888888886	82.33333333333333	6.680026720106881e-4	NA	NA
8	0.186	1629	196	0.722	0.0888	0.11	1989	NA	REALM	Western Indo-Pacific	356	3631.92894007664	0	1	1	NA	313	0.19384559644002816	0.19384559644002816	0.19384559644002816	0	NA	0	0.3110296240770324	0.3110296240770324	0.3110296240770324	0	0	NA	0	0.8792134831460674	1	0	1	0.3263376794933881	0.4464726588017629	1	0	0	6.680026720106881e-4	NA	NA
8	0.186	1629	196	0.722	0.0888	0.11	1989	NA	GLOBAL	global	1580	11817.189622493726	0	1	1	NA	1497	0.17270647084371582	0.19384559644002816	0.0938712478878722	0.09997434855215596	NA	0	0.32966650954484816	0.40672280904148794	0.2683611098698158	0.13836169917167213	0.03460563137923926	NA	0	0.9474683544303798	1	0	1	0.22316718630835675	0.5499634854155422	5	242.8595630174641	500.0494619635216	6.680026720106881e-4	NA	NA
8	0.186	1629	196	0.722	0.0888	0.11	1989	NA	REALM	Tropical Eastern Pacific	64	1418.5164914397508	0	1	1	NA	57	0.0938712478878722	0.0938712478878722	0.0938712478878722	0	NA	0	0.40672280904148794	0.40672280904148794	0.40672280904148794	0	0	NA	0	0.890625	1	0	1	0.3145764348029479	0.48978323447313327	1	0	0	6.680026720106881e-4	NA	NA
8	0.186	1629	196	0.722	0.0888	0.11	1989	NA	REALM	Central Indo-Pacific	796	3901.304075917142	0	1	1	NA	793	0.19384559644002816	0.19384559644002816	0.19384559644002816	0	NA	0	0.3110296240770324	0.3110296240770324	0.3110296240770324	0	0	NA	0	0.9962311557788944	1	0	1	0.06131364327778792	0.48426772744273366	2	19.702866242038215	19.702866242038215	6.680026720106881e-4	NA	NA
8	0.186	1629	196	0.722	0.0888	0.11	1989	NA	REALM	Tropical Atlantic	271	4560.523039010301	0	1	1	NA	247	0.10878587043217616	0.11357661756310354	0.107214711426872	0.00636190613623154	NA	0	0.38751182921447114	0.3934681419093474	0.3693499577186189	0.02411818419072858	0.01042197355830533	NA	0	0.911439114391144	1	0	1	0.2846345203381025	0.49704176564430647	2	100.78424114225278	100.78424114225278	6.680026720106881e-4	NA	NA
9	0.688	4084	490	0.276	0.0186	0.35	1989	NA	REALM	Eastern Indo-Pacific	22	3203.2322348529306	0	1	0	NA	NA	NA	NA	NA	NA	NA	NA	NA	NA	NA	NA	NA	NA	NA	NA	NA	NA	NA	NA	NA	NA	NA	NA	NA	NA	NA
9	0.688	4084	490	0.276	0.0186	0.35	1989	NA	REALM	Tropical Atlantic	271	4560.523039010301	0	1	0	NA	NA	NA	NA	NA	NA	NA	NA	NA	NA	NA	NA	NA	NA	NA	NA	NA	NA	NA	NA	NA	NA	NA	NA	NA	NA	NA
9	0.688	4084	490	0.276	0.0186	0.35	1989	NA	REALM	Central Indo-Pacific	796	3901.304075917142	0	1	0	NA	NA	NA	NA	NA	NA	NA	NA	NA	NA	NA	NA	NA	NA	NA	NA	NA	NA	NA	NA	NA	NA	NA	NA	NA	NA	NA
9	0.688	4084	490	0.276	0.0186	0.35	1989	NA	GLOBAL	global	1580	11817.189622493726	0	1	0	NA	NA	NA	NA	NA	NA	NA	NA	NA	NA	NA	NA	NA	NA	NA	NA	NA	NA	NA	NA	NA	NA	NA	NA	NA	NA	NA
9	0.688	4084	490	0.276	0.0186	0.35	1989	NA	REALM	Tropical Eastern Pacific	64	1418.5164914397508	0	1	0	NA	NA	NA	NA	NA	NA	NA	NA	NA	NA	NA	NA	NA	NA	NA	NA	NA	NA	NA	NA	NA	NA	NA	NA	NA	NA	NA
9	0.688	4084	490	0.276	0.0186	0.35	1989	NA	REALM	Western Indo-Pacific	356	3631.92894007664	0	1	0	NA	NA	NA	NA	NA	NA	NA	NA	NA	NA	NA	NA	NA	NA	NA	NA	NA	NA	NA	NA	NA	NA	NA	NA	NA	NA	NA
10	0.938	402	343	0.945	0.0537	0.23	1989	NA	GLOBAL	global	1580	11817.189622493726	0	1	0	NA	NA	NA	NA	NA	NA	NA	NA	NA	NA	NA	NA	NA	NA	NA	NA	NA	NA	NA	NA	NA	NA	NA	NA	NA	NA	NA
10	0.938	402	343	0.945	0.0537	0.23	1989	NA	REALM	Tropical Atlantic	271	4560.523039010301	0	1	0	NA	NA	NA	NA	NA	NA	NA	NA	NA	NA	NA	NA	NA	NA	NA	NA	NA	NA	NA	NA	NA	NA	NA	NA	NA	NA	NA
10	0.938	402	343	0.945	0.0537	0.23	1989	NA	REALM	Eastern Indo-Pacific	22	3203.2322348529306	0	1	0	NA	NA	NA	NA	NA	NA	NA	NA	NA	NA	NA	NA	NA	NA	NA	NA	NA	NA	NA	NA	NA	NA	NA	NA	NA	NA	NA
10	0.938	402	343	0.945	0.0537	0.23	1989	NA	REALM	Central Indo-Pacific	796	3901.304075917142	0	1	0	NA	NA	NA	NA	NA	NA	NA	NA	NA	NA	NA	NA	NA	NA	NA	NA	NA	NA	NA	NA	NA	NA	NA	NA	NA	NA	NA
10	0.938	402	343	0.945	0.0537	0.23	1989	NA	REALM	Tropical Eastern Pacific	64	1418.5164914397508	0	1	0	NA	NA	NA	NA	NA	NA	NA	NA	NA	NA	NA	NA	NA	NA	NA	NA	NA	NA	NA	NA	NA	NA	NA	NA	NA	NA	NA
10	0.938	402	343	0.945	0.0537	0.23	1989	NA	REALM	Western Indo-Pacific	356	3631.92894007664	0	1	0	NA	NA	NA	NA	NA	NA	NA	NA	NA	NA	NA	NA	NA	NA	NA	NA	NA	NA	NA	NA	NA	NA	NA	NA	NA	NA	NA
11	0.437	2857	48	0.499	0.1238	0.47	1989	NA	REALM	Western Indo-Pacific	356	3631.92894007664	0	155	5	1059.8	117	0.11675833970180724	0.16773122922677308	0.02428109976843046	0.14345012945834262	1.8537906670554911	5.512911983616369e-4	0.4846450189326919	0.5278962285958801	0.39148274319650794	0.1364134853993722	0.04848952524398649	1.812093986406065	0.00122699862333742	1.6432584269662922	4	0	4	0.8683703698448957	0.23105797799311195	1	1.0174679487179488	1.0174679487179488	0.00163665956197793	0.00235278723935679	2511
11	0.437	2857	48	0.499	0.1238	0.47	1989	NA	REALM	Eastern Indo-Pacific	22	3203.2322348529306	0	155	4	463.6666666666667	11	0.12768220854873027	0.16773122922677308	0.04658325427864723	0.12114797494812583	1.904843670500787	5.339191546275145e-4	0.4741304207952663	0.5478001560195012	0.39148274319650794	0.15631741282299322	0.06142374743818276	1.8584391976287016	0.00230944725661781	2	3	1	2	0.5345224838248488	0.3532889874353289	3	4.416895604395605	7.0121336996337	0.00136165807231524	0.00479964521478679	902
11	0.437	2857	48	0.499	0.1238	0.47	1989	NA	REALM	Central Indo-Pacific	796	3901.304075917142	0	155	5	1059.8	306.6	0.1288194592238887	0.16773122922677308	0.02428109976843046	0.14345012945834262	1.850660714319952	4.109883607182814e-4	0.475759315481556	0.5278962285958801	0.39148274319650794	0.1364134853993722	0.05501339063561118	1.7940095206606834	0.00193556835990781	1.9258793969849248	4	0	4	0.6827864518982026	0.2125840403329712	2	6.5617127513270015	8.483112916744716	0.00148912314545731	0.00235278723935679	2511
11	0.437	2857	48	0.499	0.1238	0.47	1989	NA	GLOBAL	global	1580	11817.189622493726	0	155	6	1231.3333333333333	497	0.12766868504705986	0.2737983282969881	0.01404428365112125	0.2597540446458668	1.793849324634093	6.910278773854658e-4	0.4781782712005833	0.5493755706354667	0.3106419937343252	0.2387335769011415	0.05319829997761912	1.763013820789575	0.00168783681512682	1.8873417721518988	4	0	4	0.8044945133849714	0.2139422251734346	2	14.391648515667764	37.09339177143121	0.00174502735189785	0.00245341570764044	2539
11	0.437	2857	48	0.499	0.1238	0.47	1989	NA	REALM	Tropical Eastern Pacific	64	1418.5164914397508	0	155	5	1059.8	25.4	0.16380462377509697	0.22478306915305157	0.01464940955664411	0.21013365959640745	1.5721135238893351	0.00127070041032332	0.5011354110508132	0.5493755706354667	0.3106419937343252	0.2387335769011415	0.04264847414951906	1.7406522289245414	0.00104592283759772	1.984375	4	1	3	0.8450075138202608	0.19642740317515703	1	0	0	0.00324247500119532	0.00235278723935679	2511
11	0.437	2857	48	0.499	0.1238	0.47	1989	NA	REALM	Tropical Atlantic	271	4560.523039010301	0	155	5	1059.8	109.2	0.13680966546330856	0.2737983282969881	0.01404428365112125	0.2597540446458668	1.581720365844211	0.0014672868393398	0.47085832383846943	0.5278962285958801	0.3888045991856391	0.13909162941024106	0.05369414779636319	1.596788797616098	0.00172419110133065	2.014760147601476	4	0	4	0.9659786045663632	0.15825502712980027	1	1.9401434165563112	3.7378747073851306	0.00222280884690859	0.00235278723935679	2511
12	0.311	1016	564	0.611	0.0712	0.41	1989	NA	GLOBAL	global	1580	11817.189622493726	0	1	1	NA	1444	0.23218972574807203	0.34024528811743704	0.1351526146082128	0.20509267350922425	NA	0	0.48429453825470575	0.5311557544886324	0.4341927782757622	0.0969629762128702	0.01614671720910214	NA	0	0.9139240506329114	1	0	1	0.28056496752887966	0.5451825774852961	6	217.55967618167372	508.13605251824094	6.925207756232687e-4	NA	NA
12	0.311	1016	564	0.611	0.0712	0.41	1989	NA	REALM	Western Indo-Pacific	356	3631.92894007664	0	1	1	NA	311	0.21642693472620467	0.21642693472620467	0.21642693472620467	0	NA	0	0.4875614414681343	0.4875614414681343	0.4875614414681343	0	0	NA	0	0.8735955056179775	1	0	1	0.3327723823555928	0.4441823960428678	2	0	0	6.925207756232687e-4	NA	NA
12	0.311	1016	564	0.611	0.0712	0.41	1989	NA	REALM	Eastern Indo-Pacific	22	3203.2322348529306	0	1	1	NA	10	0.2249557712885586	0.24485638993405104	0.21642693472620467	0.02842945520784637	NA	0	0.5006397353742837	0.5311557544886324	0.4875614414681343	0.0435943130204981	0.02105805379904498	NA	0	0.4545454545454546	1	0	1	0.5096471914376255	0.6700514009272324	2	10.571428571428571	10.571428571428571	6.925207756232687e-4	NA	NA
12	0.311	1016	564	0.611	0.0712	0.41	1989	NA	REALM	Tropical Atlantic	271	4560.523039010301	0	1	1	NA	219	0.2861850141943772	0.33807344595404104	0.1351526146082128	0.20292083134582825	NA	0	0.4787350611827937	0.5220881076933832	0.46384076299510646	0.05824734469827675	0.02546910263905792	NA	0	0.8081180811808119	1	0	1	0.3945092601898766	0.5525393166046524	2	210.53067484662577	210.53067484662577	6.925207756232687e-4	NA	NA
12	0.311	1016	564	0.611	0.0712	0.41	1989	NA	REALM	Central Indo-Pacific	796	3901.304075917142	0	1	1	NA	787	0.21642693472620467	0.21642693472620467	0.21642693472620467	0	NA	0	0.4875614414681343	0.4875614414681343	0.4875614414681343	0	0	NA	0	0.9886934673366834	1	0	1	0.10579582332965792	0.484732988225569	2	3.591623876765083	3.591623876765083	6.925207756232687e-4	NA	NA
12	0.311	1016	564	0.611	0.0712	0.41	1989	NA	REALM	Tropical Eastern Pacific	64	1418.5164914397508	0	1	1	NA	56	0.34024528811743704	0.34024528811743704	0.34024528811743704	0	NA	0	0.4341927782757622	0.4341927782757622	0.4341927782757622	0	0	NA	0	0.875	1	0	1	0.3333333333333333	0.5106747208653175	1	0	0	6.925207756232687e-4	NA	NA
13	0.813	3471	269	0.165	0.1414	0.17	1989	NA	REALM	Tropical Eastern Pacific	64	1418.5164914397508	0	1	0	NA	NA	NA	NA	NA	NA	NA	NA	NA	NA	NA	NA	NA	NA	NA	NA	NA	NA	NA	NA	NA	NA	NA	NA	NA	NA	NA
13	0.813	3471	269	0.165	0.1414	0.17	1989	NA	REALM	Central Indo-Pacific	796	3901.304075917142	0	1	0	NA	NA	NA	NA	NA	NA	NA	NA	NA	NA	NA	NA	NA	NA	NA	NA	NA	NA	NA	NA	NA	NA	NA	NA	NA	NA	NA
13	0.813	3471	269	0.165	0.1414	0.17	1989	NA	REALM	Tropical Atlantic	271	4560.523039010301	0	1	0	NA	NA	NA	NA	NA	NA	NA	NA	NA	NA	NA	NA	NA	NA	NA	NA	NA	NA	NA	NA	NA	NA	NA	NA	NA	NA	NA
13	0.813	3471	269	0.165	0.1414	0.17	1989	NA	GLOBAL	global	1580	11817.189622493726	0	1	0	NA	NA	NA	NA	NA	NA	NA	NA	NA	NA	NA	NA	NA	NA	NA	NA	NA	NA	NA	NA	NA	NA	NA	NA	NA	NA	NA
13	0.813	3471	269	0.165	0.1414	0.17	1989	NA	REALM	Eastern Indo-Pacific	22	3203.2322348529306	0	1	0	NA	NA	NA	NA	NA	NA	NA	NA	NA	NA	NA	NA	NA	NA	NA	NA	NA	NA	NA	NA	NA	NA	NA	NA	NA	NA	NA
13	0.813	3471	269	0.165	0.1414	0.17	1989	NA	REALM	Western Indo-Pacific	356	3631.92894007664	0	1	0	NA	NA	NA	NA	NA	NA	NA	NA	NA	NA	NA	NA	NA	NA	NA	NA	NA	NA	NA	NA	NA	NA	NA	NA	NA	NA	NA
14	0.562	2243	122	0.834	0.1063	0.29	1989	NA	REALM	Western Indo-Pacific	356	3631.92894007664	0	53	15	1476.5523809523809	125.26666666666668	0.21092032695076096	0.3024509828275883	0.06475993842690336	0.23769104440068495	0.934767942528254	0.00165910926175012	0.6466045412227789	0.9361046525414136	0.3841701052245776	0.5519345473168362	0.2221469440957895	0.8379604907061702	0.03767322174200414	5.27808988764045	11	0	11	3.0468034975135554	0.27733396124534	1	0.3114988595633757	0.56584229390681	0.0017858690471092	0.00282516820737548	5838
14	0.562	2243	122	0.834	0.1063	0.29	1989	NA	REALM	Eastern Indo-Pacific	22	3203.2322348529306	0	53	14	1495.8021978021975	8.5	0.21113244224570524	0.3024509828275883	0.06475993842690336	0.23769104440068495	0.9320597569084575	0.00127619912040354	0.6068775217474749	0.9361046525414136	0.3841701052245776	0.5519345473168362	0.21497401540340944	0.8642787084481681	0.03811869951002127	5.409090909090909	9	1	8	2.7020114361093666	0.41572879571770927	3	9.375661375661377	12.38690476190476	0.00174291446647492	0.00265572343563029	5825
14	0.562	2243	122	0.834	0.1063	0.29	1989	NA	REALM	Tropical Eastern Pacific	64	1418.5164914397508	0	53	15	1502.952380952381	26.6	0.22070130846292865	0.3171185228479298	0.08721487576352385	0.22990364708440592	0.8961028679743275	9.948053618901124e-4	0.6064583631045055	1.0087328170203425	0.424700483262768	0.5840323337575745	0.19854488575787144	0.7337122873374482	0.03157039500706603	6.234375	10	2	8	1.7794433541963763	0.3109211444521982	1	0	0	0.00396691994767009	0.00272156958235982	6052
14	0.562	2243	122	0.834	0.1063	0.29	1989	NA	GLOBAL	global	1580	11817.189622493726	0	53	26	1445.7107692307693	356.0769230769231	0.20990303860692056	0.3171185228479298	0.06475993842690336	0.25235858442102643	0.9244250196916572	0.00153889336668151	0.6427970378205672	1.0087328170203425	0.3841701052245776	0.6245627117957648	0.22132774960384144	0.8120787061782658	0.04004922340258379	5.859493670886076	11	0	11	2.535724185886224	0.2839089240944967	1	20.27918155623384	44.975218222180615	0.00223259530429419	0.00394545690992445	7169
14	0.562	2243	122	0.834	0.1063	0.29	1989	NA	REALM	Central Indo-Pacific	796	3901.304075917142	0	53	15	1476.5523809523809	323.46666666666664	0.2140543447292877	0.3024509828275883	0.06475993842690336	0.23769104440068495	0.9317471437122028	0.00165796642789507	0.6440608613972666	0.9361046525414136	0.3841701052245776	0.5519345473168362	0.2220062384303577	0.8389611244345648	0.03719042008143256	6.0954773869346734	11	1	10	2.6294758113082732	0.2874123676265209	1	0.996099008236295	1.8967953045325912	0.00178352233324474	0.00282516820737548	5838
14	0.562	2243	122	0.834	0.1063	0.29	1989	NA	REALM	Tropical Atlantic	271	4560.523039010301	0	53	14	1516	116.21428571428572	0.2021082999416179	0.2885525755721775	0.07840234832420905	0.21015022724796845	0.8881712882559306	0.00125730988360155	0.6453311120987726	0.9670637183665604	0.4147185608637124	0.552345157502848	0.22229541337588488	0.7265996243034617	0.05070819237783511	6.003690036900369	10	3	7	1.501846160148309	0.2966727162734422	3	19.151025376642643	21.904798129685027	0.0035828017076796	0.00259218204628781	5990
15	0.061	4698	416	0.388	0.0362	0.05	1989	NA	REALM	Tropical Eastern Pacific	64	1418.5164914397508	0	1	1	NA	49	0.0725584407651184	0.0725584407651184	0.0725584407651184	0	NA	0	0.4751382777821552	0.4751382777821552	0.4751382777821552	0	0	NA	0	0.765625	1	0	1	0.4269562819149833	0.4543789253314725	1	0	0	7.587253414264037e-4	NA	NA
15	0.061	4698	416	0.388	0.0362	0.05	1989	NA	GLOBAL	global	1580	11817.189622493726	0	1	1	NA	1318	0.0725584407651184	0.0725584407651184	0.0725584407651184	0	NA	0	0.4751382777821552	0.4751382777821552	0.4751382777821552	0	0	NA	0	0.8341772151898734	1	0	1	0.3720392346703528	0.5112551476859273	2	4.582052741415291	4.582052741415291	7.587253414264037e-4	NA	NA
15	0.061	4698	416	0.388	0.0362	0.05	1989	NA	REALM	Western Indo-Pacific	356	3631.92894007664	0	1	1	NA	266	0.0725584407651184	0.0725584407651184	0.0725584407651184	0	NA	0	0.4751382777821552	0.4751382777821552	0.4751382777821552	0	0	NA	0	0.7471910112359551	1	0	1	0.4352340830793288	0.4351063453395224	1	0	0	7.587253414264037e-4	NA	NA
15	0.061	4698	416	0.388	0.0362	0.05	1989	NA	REALM	Central Indo-Pacific	796	3901.304075917142	0	1	1	NA	711	0.0725584407651184	0.0725584407651184	0.0725584407651184	0	NA	0	0.4751382777821552	0.4751382777821552	0.4751382777821552	0	0	NA	0	0.8932160804020101	1	0	1	0.30903250695913465	0.47342159585004046	1	0	0	7.587253414264037e-4	NA	NA
15	0.061	4698	416	0.388	0.0362	0.05	1989	NA	REALM	Tropical Atlantic	271	4560.523039010301	0	1	1	NA	205	0.0725584407651184	0.0725584407651184	0.0725584407651184	0	NA	0	0.4751382777821552	0.4751382777821552	0.4751382777821552	0	0	NA	0	0.7564575645756457	1	0	1	0.4300137778240264	0.40327169274537694	1	0	0	7.587253414264037e-4	NA	NA
15	0.061	4698	416	0.388	0.0362	0.05	1989	NA	REALM	Eastern Indo-Pacific	22	3203.2322348529306	0	1	1	NA	22	0.0725584407651184	0.0725584407651184	0.0725584407651184	0	NA	0	0.4751382777821552	0.4751382777821552	0.4751382777821552	0	0	NA	0	1	1	1	0	0	0.589775246926023	1	0	0	7.587253414264037e-4	NA	NA
16	0.092	2397	509	0.471	0.0493	0.185	1989	NA	REALM	Eastern Indo-Pacific	22	3203.2322348529306	0	1	1	NA	20	0.13302106886659043	0.16039274241385731	0.1315804544693659	0.02881228794449145	NA	0	0.4627482840816229	0.46285889817472686	0.4606466163126469	0.00221228186207994	4.946812629000573e-4	NA	0	0.9090909090909092	1	0	1	0.29424494316824984	0.6726970368877243	3	317.3777777777778	502.82222222222225	6.711409395973154e-4	NA	NA
16	0.092	2397	509	0.471	0.0493	0.185	1989	NA	REALM	Tropical Eastern Pacific	64	1418.5164914397508	0	1	1	NA	61	0.1204808857611315	0.1204808857611315	0.1204808857611315	0	NA	0	0.47910486064349783	0.47910486064349783	0.47910486064349783	0	0	NA	0	0.953125	1	0	1	0.21304202581158663	0.47990448360083743	1	0	0	6.711409395973154e-4	NA	NA
16	0.092	2397	509	0.471	0.0493	0.185	1989	NA	REALM	Tropical Atlantic	271	4560.523039010301	0	1	1	NA	244	0.1315804544693659	0.1315804544693659	0.1315804544693659	0	NA	0	0.46285889817472686	0.46285889817472686	0.46285889817472686	0	0	NA	0	0.9003690036900369	1	0	1	0.3000614943124221	0.4798552765884889	2	66.88392120934493	66.88392120934493	6.711409395973154e-4	NA	NA
16	0.092	2397	509	0.471	0.0493	0.185	1989	NA	REALM	Western Indo-Pacific	356	3631.92894007664	0	1	1	NA	307	0.1315804544693659	0.1315804544693659	0.1315804544693659	0	NA	0	0.46285889817472686	0.46285889817472686	0.46285889817472686	0	0	NA	0	0.8623595505617978	1	0	1	0.34500711557278607	0.43516459429816046	1	0	0	6.711409395973154e-4	NA	NA
16	0.092	2397	509	0.471	0.0493	0.185	1989	NA	GLOBAL	global	1580	11817.189622493726	0	1	1	NA	1490	0.1310336390774992	0.16039274241385731	0.1204808857611315	0.03991185665272581	NA	0	0.4636860665410118	0.47910486064349783	0.4606466163126469	0.01845824433085091	0.00357630095276934	NA	0	0.9430379746835444	1	0	1	0.2318434231211528	0.54367159043181	6	225.97933437343465	661.8065282053785	6.711409395973154e-4	NA	NA
16	0.092	2397	509	0.471	0.0493	0.185	1989	NA	REALM	Central Indo-Pacific	796	3901.304075917142	0	1	1	NA	790	0.1315804544693659	0.1315804544693659	0.1315804544693659	0	NA	0	0.46285889817472686	0.46285889817472686	0.46285889817472686	0	0	NA	0	0.992462311557789	1	0	1	0.08654641296242473	0.4814615799450659	1	0	0	6.711409395973154e-4	NA	NA
17	0.594	4851	214	0.917	0.1195	0.425	1989	NA	REALM	Central Indo-Pacific	796	3901.304075917142	0	1	0	NA	NA	NA	NA	NA	NA	NA	NA	NA	NA	NA	NA	NA	NA	NA	NA	NA	NA	NA	NA	NA	NA	NA	NA	NA	NA	NA
17	0.594	4851	214	0.917	0.1195	0.425	1989	NA	GLOBAL	global	1580	11817.189622493726	0	1	0	NA	NA	NA	NA	NA	NA	NA	NA	NA	NA	NA	NA	NA	NA	NA	NA	NA	NA	NA	NA	NA	NA	NA	NA	NA	NA	NA
17	0.594	4851	214	0.917	0.1195	0.425	1989	NA	REALM	Tropical Atlantic	271	4560.523039010301	0	1	0	NA	NA	NA	NA	NA	NA	NA	NA	NA	NA	NA	NA	NA	NA	NA	NA	NA	NA	NA	NA	NA	NA	NA	NA	NA	NA	NA
17	0.594	4851	214	0.917	0.1195	0.425	1989	NA	REALM	Tropical Eastern Pacific	64	1418.5164914397508	0	1	0	NA	NA	NA	NA	NA	NA	NA	NA	NA	NA	NA	NA	NA	NA	NA	NA	NA	NA	NA	NA	NA	NA	NA	NA	NA	NA	NA
17	0.594	4851	214	0.917	0.1195	0.425	1989	NA	REALM	Eastern Indo-Pacific	22	3203.2322348529306	0	1	0	NA	NA	NA	NA	NA	NA	NA	NA	NA	NA	NA	NA	NA	NA	NA	NA	NA	NA	NA	NA	NA	NA	NA	NA	NA	NA	NA
17	0.594	4851	214	0.917	0.1195	0.425	1989	NA	REALM	Western Indo-Pacific	356	3631.92894007664	0	1	0	NA	NA	NA	NA	NA	NA	NA	NA	NA	NA	NA	NA	NA	NA	NA	NA	NA	NA	NA	NA	NA	NA	NA	NA	NA	NA	NA
18	0.844	1169	67	0.248	0.0844	0.065	1989	NA	REALM	Central Indo-Pacific	796	3901.304075917142	0	1	0	NA	NA	NA	NA	NA	NA	NA	NA	NA	NA	NA	NA	NA	NA	NA	NA	NA	NA	NA	NA	NA	NA	NA	NA	NA	NA	NA
18	0.844	1169	67	0.248	0.0844	0.065	1989	NA	REALM	Eastern Indo-Pacific	22	3203.2322348529306	0	1	0	NA	NA	NA	NA	NA	NA	NA	NA	NA	NA	NA	NA	NA	NA	NA	NA	NA	NA	NA	NA	NA	NA	NA	NA	NA	NA	NA
18	0.844	1169	67	0.248	0.0844	0.065	1989	NA	REALM	Western Indo-Pacific	356	3631.92894007664	0	1	0	NA	NA	NA	NA	NA	NA	NA	NA	NA	NA	NA	NA	NA	NA	NA	NA	NA	NA	NA	NA	NA	NA	NA	NA	NA	NA	NA
18	0.844	1169	67	0.248	0.0844	0.065	1989	NA	REALM	Tropical Eastern Pacific	64	1418.5164914397508	0	1	0	NA	NA	NA	NA	NA	NA	NA	NA	NA	NA	NA	NA	NA	NA	NA	NA	NA	NA	NA	NA	NA	NA	NA	NA	NA	NA	NA
18	0.844	1169	67	0.248	0.0844	0.065	1989	NA	REALM	Tropical Atlantic	271	4560.523039010301	0	1	0	NA	NA	NA	NA	NA	NA	NA	NA	NA	NA	NA	NA	NA	NA	NA	NA	NA	NA	NA	NA	NA	NA	NA	NA	NA	NA	NA
18	0.844	1169	67	0.248	0.0844	0.065	1989	NA	GLOBAL	global	1580	11817.189622493726	0	1	0	NA	NA	NA	NA	NA	NA	NA	NA	NA	NA	NA	NA	NA	NA	NA	NA	NA	NA	NA	NA	NA	NA	NA	NA	NA	NA	NA
19	0.343	3624	361	0.694	0.0142	0.305	1989	NA	REALM	Tropical Eastern Pacific	64	1418.5164914397508	0	1	1	NA	55	0.33654771598520344	0.33654771598520344	0.33654771598520344	0	NA	0	0.4803191424164518	0.4803191424164518	0.4803191424164518	0	0	NA	0	0.859375	1	0	1	0.35038244411336755	0.5257000174459177	1	0	0	7.23589001447178e-4	NA	NA
19	0.343	3624	361	0.694	0.0142	0.305	1989	NA	REALM	Eastern Indo-Pacific	22	3203.2322348529306	0	1	1	NA	14	0.33654771598520344	0.33654771598520344	0.33654771598520344	0	NA	0	0.4803191424164518	0.4803191424164518	0.4803191424164518	0	0	NA	0	0.6363636363636364	1	0	1	0.49236596391733095	0.6219764160451522	2	0	0	7.23589001447178e-4	NA	NA
19	0.343	3624	361	0.694	0.0142	0.305	1989	NA	REALM	Tropical Atlantic	271	4560.523039010301	0	1	1	NA	250	0.33654771598520344	0.33654771598520344	0.33654771598520344	0	NA	0	0.4803191424164518	0.4803191424164518	0.4803191424164518	0	0	NA	0	0.922509225092251	1	0	1	0.26786324403914596	0.5258521420045921	1	0	0	7.23589001447178e-4	NA	NA
19	0.343	3624	361	0.694	0.0142	0.305	1989	NA	REALM	Western Indo-Pacific	356	3631.92894007664	0	1	1	NA	290	0.33654771598520344	0.33654771598520344	0.33654771598520344	0	NA	0	0.4803191424164518	0.4803191424164518	0.4803191424164518	0	0	NA	0	0.8146067415730337	1	0	1	0.389163222730841	0.4655235200665505	1	0	0	7.23589001447178e-4	NA	NA
19	0.343	3624	361	0.694	0.0142	0.305	1989	NA	GLOBAL	global	1580	11817.189622493726	0	1	1	NA	1382	0.33654771598520344	0.33654771598520344	0.33654771598520344	0	NA	0	0.4803191424164518	0.4803191424164518	0.4803191424164518	0	0	NA	0	0.8746835443037975	1	0	1	0.3311822163105222	0.5518663996535484	4	7.833333333333333	12.5	7.23589001447178e-4	NA	NA
19	0.343	3624	361	0.694	0.0142	0.305	1989	NA	REALM	Central Indo-Pacific	796	3901.304075917142	0	1	1	NA	704	0.33654771598520344	0.33654771598520344	0.33654771598520344	0	NA	0	0.4803191424164518	0.4803191424164518	0.4803191424164518	0	0	NA	0	0.8844221105527639	1	0	1	0.31991908208613556	0.48671249925176346	1	0	0	7.23589001447178e-4	NA	NA
20	0.468	555	288	0.36	0.1019	0.365	1989	NA	REALM	Tropical Eastern Pacific	64	1418.5164914397508	0	2	1	NA	31	0.34744219358697187	0.34744219358697187	0.34744219358697187	0	NA	0	0.2062189441178164	0.2062189441178164	0.2062189441178164	0	0	NA	0	0.484375	1	0	1	0.503706499953334	0.5464061409630147	1	0	0	0.02857142857142857	NA	NA
20	0.468	555	288	0.36	0.1019	0.365	1989	NA	REALM	Eastern Indo-Pacific	22	3203.2322348529306	0	2	0	NA	NA	NA	NA	NA	NA	NA	NA	NA	NA	NA	NA	NA	NA	NA	NA	NA	NA	NA	NA	NA	NA	NA	NA	NA	NA	NA
20	0.468	555	288	0.36	0.1019	0.365	1989	NA	GLOBAL	global	1580	11817.189622493726	0	2	2	4	61.5	0.34896545286875025	0.40232880247702246	0.3387307108240675	0.06359809165295494	NA	0	0.4396054754160868	0.5483779206475766	0.2062189441178164	0.34215897652976024	0.1507791210567803	NA	0	0.07784810126582278	1	0	1	0.26801723539748346	0.4654470521677336	2	110.9516129032258	110.9516129032258	0.01626016260162601	0.5	4
20	0.468	555	288	0.36	0.1019	0.365	1989	NA	REALM	Tropical Atlantic	271	4560.523039010301	0	2	1	NA	64	0.3387307108240675	0.3387307108240675	0.3387307108240675	0	NA	0	0.5483779206475766	0.5483779206475766	0.5483779206475766	0	0	NA	0	0.23616236162361623	1	0	1	0.42550888425285055	0.5846536191363778	1	0	0	0.01136363636363636	NA	NA
20	0.468	555	288	0.36	0.1019	0.365	1989	NA	REALM	Central Indo-Pacific	796	3901.304075917142	0	2	0	NA	NA	NA	NA	NA	NA	NA	NA	NA	NA	NA	NA	NA	NA	NA	NA	NA	NA	NA	NA	NA	NA	NA	NA	NA	NA	NA
20	0.468	555	288	0.36	0.1019	0.365	1989	NA	REALM	Western Indo-Pacific	356	3631.92894007664	0	2	1	NA	14	0.40232880247702246	0.40232880247702246	0.40232880247702246	0	NA	0	0.4548148149854674	0.4548148149854674	0.4548148149854674	0	0	NA	0	0.03932584269662921	1	0	1	0.1946425991780341	0.5104865384499219	1	0	0	0.01136363636363636	NA	NA
21	0.97	3010	582	0.806	0.0318	0.125	1989	NA	REALM	Tropical Atlantic	271	4560.523039010301	0	1	0	NA	NA	NA	NA	NA	NA	NA	NA	NA	NA	NA	NA	NA	NA	NA	NA	NA	NA	NA	NA	NA	NA	NA	NA	NA	NA	NA
21	0.97	3010	582	0.806	0.0318	0.125	1989	NA	REALM	Tropical Eastern Pacific	64	1418.5164914397508	0	1	0	NA	NA	NA	NA	NA	NA	NA	NA	NA	NA	NA	NA	NA	NA	NA	NA	NA	NA	NA	NA	NA	NA	NA	NA	NA	NA	NA
21	0.97	3010	582	0.806	0.0318	0.125	1989	NA	REALM	Western Indo-Pacific	356	3631.92894007664	0	1	0	NA	NA	NA	NA	NA	NA	NA	NA	NA	NA	NA	NA	NA	NA	NA	NA	NA	NA	NA	NA	NA	NA	NA	NA	NA	NA	NA
21	0.97	3010	582	0.806	0.0318	0.125	1989	NA	GLOBAL	global	1580	11817.189622493726	0	1	0	NA	NA	NA	NA	NA	NA	NA	NA	NA	NA	NA	NA	NA	NA	NA	NA	NA	NA	NA	NA	NA	NA	NA	NA	NA	NA	NA
21	0.97	3010	582	0.806	0.0318	0.125	1989	NA	REALM	Central Indo-Pacific	796	3901.304075917142	0	1	0	NA	NA	NA	NA	NA	NA	NA	NA	NA	NA	NA	NA	NA	NA	NA	NA	NA	NA	NA	NA	NA	NA	NA	NA	NA	NA	NA
21	0.97	3010	582	0.806	0.0318	0.125	1989	NA	REALM	Eastern Indo-Pacific	22	3203.2322348529306	0	1	0	NA	NA	NA	NA	NA	NA	NA	NA	NA	NA	NA	NA	NA	NA	NA	NA	NA	NA	NA	NA	NA	NA	NA	NA	NA	NA	NA
22	0.719	1783	435	0.137	0.0668	0.485	1989	NA	REALM	Western Indo-Pacific	356	3631.92894007664	0	1	0	NA	NA	NA	NA	NA	NA	NA	NA	NA	NA	NA	NA	NA	NA	NA	NA	NA	NA	NA	NA	NA	NA	NA	NA	NA	NA	NA
22	0.719	1783	435	0.137	0.0668	0.485	1989	NA	REALM	Eastern Indo-Pacific	22	3203.2322348529306	0	1	0	NA	NA	NA	NA	NA	NA	NA	NA	NA	NA	NA	NA	NA	NA	NA	NA	NA	NA	NA	NA	NA	NA	NA	NA	NA	NA	NA
22	0.719	1783	435	0.137	0.0668	0.485	1989	NA	REALM	Central Indo-Pacific	796	3901.304075917142	0	1	0	NA	NA	NA	NA	NA	NA	NA	NA	NA	NA	NA	NA	NA	NA	NA	NA	NA	NA	NA	NA	NA	NA	NA	NA	NA	NA	NA
22	0.719	1783	435	0.137	0.0668	0.485	1989	NA	GLOBAL	global	1580	11817.189622493726	0	1	0	NA	NA	NA	NA	NA	NA	NA	NA	NA	NA	NA	NA	NA	NA	NA	NA	NA	NA	NA	NA	NA	NA	NA	NA	NA	NA	NA
22	0.719	1783	435	0.137	0.0668	0.485	1989	NA	REALM	Tropical Eastern Pacific	64	1418.5164914397508	0	1	0	NA	NA	NA	NA	NA	NA	NA	NA	NA	NA	NA	NA	NA	NA	NA	NA	NA	NA	NA	NA	NA	NA	NA	NA	NA	NA	NA
22	0.719	1783	435	0.137	0.0668	0.485	1989	NA	REALM	Tropical Atlantic	271	4560.523039010301	0	1	0	NA	NA	NA	NA	NA	NA	NA	NA	NA	NA	NA	NA	NA	NA	NA	NA	NA	NA	NA	NA	NA	NA	NA	NA	NA	NA	NA
23	0.217	4238	140	0.583	0.137	0.245	1989	NA	REALM	Tropical Eastern Pacific	64	1418.5164914397508	0	2	1	NA	62	0.1446977903363562	0.1446977903363562	0.1446977903363562	0	NA	0	0.5757259938991987	0.5757259938991987	0.5757259938991987	0	0	NA	0	0.96875	1	0	1	0.17536809360305042	0.4871172801814375	1	0	0	6.657789613848203e-4	NA	NA
23	0.217	4238	140	0.583	0.137	0.245	1989	NA	REALM	Eastern Indo-Pacific	22	3203.2322348529306	0	2	1	NA	22	0.1446977903363562	0.1446977903363562	0.1446977903363562	0	NA	0	0.5757259938991987	0.5757259938991987	0.5757259938991987	0	0	NA	0	1	1	1	0	0	0.589775246926023	1	0	0	6.657789613848203e-4	NA	NA
23	0.217	4238	140	0.583	0.137	0.245	1989	NA	GLOBAL	global	1580	11817.189622493726	0	2	1	NA	1502	0.1446977903363562	0.1446977903363562	0.1446977903363562	0	NA	0	0.5757259938991987	0.5757259938991987	0.5757259938991987	0	0	NA	0	0.950632911392405	1	0	1	0.21670187008753483	0.5516976386018582	3	0.33284857044821614	0.994565867905106	6.657789613848203e-4	NA	NA
23	0.217	4238	140	0.583	0.137	0.245	1989	NA	REALM	Western Indo-Pacific	356	3631.92894007664	0	2	1	NA	310	0.1446977903363562	0.1446977903363562	0.1446977903363562	0	NA	0	0.5757259938991987	0.5757259938991987	0.5757259938991987	0	0	NA	0	0.8707865168539326	1	0	1	0.335908185708749	0.4515610289441233	1	0	0	6.657789613848203e-4	NA	NA
23	0.217	4238	140	0.583	0.137	0.245	1989	NA	REALM	Tropical Atlantic	271	4560.523039010301	0	2	1	NA	257	0.1446977903363562	0.1446977903363562	0.1446977903363562	0	NA	0	0.5757259938991987	0.5757259938991987	0.5757259938991987	0	0	NA	0	0.948339483394834	1	0	1	0.2217502162304485	0.4999392703566932	1	0	0	6.657789613848203e-4	NA	NA
23	0.217	4238	140	0.583	0.137	0.245	1989	NA	REALM	Central Indo-Pacific	796	3901.304075917142	0	2	1	NA	784	0.1446977903363562	0.1446977903363562	0.1446977903363562	0	NA	0	0.5757259938991987	0.5757259938991987	0.5757259938991987	0	0	NA	0	0.984924623115578	1	0	1	0.1219294335425566	0.48165407291372553	1	0	0	6.657789613848203e-4	NA	NA
24	0.155	862	324	0.862	0.1282	0.215	1989	NA	REALM	Western Indo-Pacific	356	3631.92894007664	0	1	1	NA	305	0.23145794138694348	0.23357800670100584	0.2077132098694449	0.02586479683156095	NA	0	0.48646121406083864	0.4887587195312691	0.4607291527920168	0.02802956673925233	0.00770155982509735	NA	0	0.8567415730337079	1	0	1	0.3508292800374608	0.4421035554301405	2	1.1892857142857145	1.1892857142857145	6.944444444444445e-4	NA	NA
24	0.155	862	324	0.862	0.1282	0.215	1989	NA	REALM	Eastern Indo-Pacific	22	3203.2322348529306	0	1	1	NA	7	0.23357800670100584	0.23357800670100584	0.23357800670100584	0	NA	0	0.4887587195312691	0.4887587195312691	0.4887587195312691	0	0	NA	0	0.3181818181818182	1	0	1	0.4767312946227962	0.553416649868978	1	0	0	6.944444444444445e-4	NA	NA
24	0.155	862	324	0.862	0.1282	0.215	1989	NA	GLOBAL	global	1580	11817.189622493726	0	1	1	NA	1440	0.23144915255336063	0.36453469820041406	0.16889523910916932	0.19563945909124475	NA	0	0.4563615816269384	0.4887587195312691	0.33600333003619964	0.1527553894950695	0.05706763755265941	NA	0	0.9113924050632912	1	0	1	0.2842664823738079	0.5490598696678897	7	201.3058681872051	532.6300605981836	6.944444444444445e-4	NA	NA
24	0.155	862	324	0.862	0.1282	0.215	1989	NA	REALM	Tropical Atlantic	271	4560.523039010301	0	1	1	NA	236	0.2227789884351477	0.36453469820041406	0.16889523910916932	0.19563945909124475	NA	0	0.35633900473987645	0.36406893956875946	0.33600333003619964	0.02806560953255982	0.01256432841089366	NA	0	0.8708487084870848	1	0	1	0.33598779076719754	0.5541977030180297	2	259.4421952316689	259.4421952316689	6.944444444444445e-4	NA	NA
24	0.155	862	324	0.862	0.1282	0.215	1989	NA	REALM	Tropical Eastern Pacific	64	1418.5164914397508	0	1	1	NA	61	0.20365227064303432	0.20365227064303432	0.20365227064303432	0	NA	0	0.35669983560761354	0.35669983560761354	0.35669983560761354	0	0	NA	0	0.953125	1	0	1	0.21304202581158663	0.5084612700628053	1	0	0	6.944444444444445e-4	NA	NA
24	0.155	862	324	0.862	0.1282	0.215	1989	NA	REALM	Central Indo-Pacific	796	3901.304075917142	0	1	1	NA	770	0.23357800670100584	0.23357800670100584	0.23357800670100584	0	NA	0	0.4887587195312691	0.4887587195312691	0.4887587195312691	0	0	NA	0	0.9673366834170856	1	0	1	0.1778655904403579	0.48994099243319306	4	0.20107615894039735	0.9408940397350992	6.944444444444445e-4	NA	NA
25	0.656	3317	30	0.416	0.0581	0.455	1989	NA	GLOBAL	global	1580	11817.189622493726	0	175	10	499.73333333333335	73.9	0.07216561454703735	0.1408234837526477	0.02431256999933303	0.11651091375331464	1.6075079571769293	7.880952623022871e-5	0.5388186629283653	0.5666029343228604	0.4063299733571836	0.16027296096567678	0.03562532972869029	1.626737179740808	1.9610684152413283e-4	0.46772151898734177	4	0	4	0.7655311035272238	0.35495710668302893	4	5.025739902024217	9.71996277592451	0.00942722473718899	0.0073361053084412	1427
25	0.656	3317	30	0.416	0.0581	0.455	1989	NA	REALM	Central Indo-Pacific	796	3901.304075917142	0	175	7	503.9047619047619	60.57142857142857	0.04101974509521926	0.13547778479322511	0.02431256999933303	0.11116521479389208	1.937235302760276	2.5373023819877215e-5	0.5555784433147292	0.5666029343228604	0.4063299733571836	0.16027296096567678	0.01693350872602788	1.9302607478159657	1.669899140828766e-5	0.5326633165829145	3	0	3	0.5518986710488298	0.370745161206843	1	0.967032967032967	0.967032967032967	0.00506542329033685	0.00539621570980727	1310
25	0.656	3317	30	0.416	0.0581	0.455	1989	NA	REALM	Eastern Indo-Pacific	22	3203.2322348529306	0	175	3	290.6666666666667	9	0.0814355726232321	0.13131628228242587	0.02431256999933303	0.10700371228309284	2	6.215444758551076e-4	0.5636772096103251	0.5666029343228604	0.5595271442711376	0.00707579005172276	0.00281591782668148	2	2.0083675606502013e-6	1.2272727272727273	2	0	2	0.812510406193767	0.37900624874017336	2	0.3333333333333333	0.3333333333333333	0.00986195151530989	0.00710259949390384	436
25	0.656	3317	30	0.416	0.0581	0.455	1989	NA	REALM	Tropical Atlantic	271	4560.523039010301	0	175	6	450.4	16.333333333333332	0.11463694139236068	0.13308076282560116	0.08192733650553274	0.05115342632006842	1.4914679968327564	1.694096761834243e-4	0.5004993419673257	0.5315170863270242	0.4063299733571836	0.12518711296984064	0.03383514510592813	1.5338905460381953	7.788793229395109e-4	0.3616236162361623	4	0	4	0.916031872340647	0.4188873862195096	2	0	0	0.02845782430459573	0.00651027506000208	1050
25	0.656	3317	30	0.416	0.0581	0.455	1989	NA	REALM	Tropical Eastern Pacific	64	1418.5164914397508	0	175	6	450.4	2.6666666666666665	0.12096090412968018	0.1408234837526477	0.10430059417048113	0.03652288958216654	1.594716831142884	1.164688177682534e-4	0.496793697253283	0.5362243887786794	0.40886009268521895	0.12736429609346045	0.03294739701141634	1.6525086809870646	7.518019364414175e-4	0.25	3	0	3	0.7559289460184544	0.45437529076529426	1	0	0	0.03004029745512481	0.00651027506000208	1050
25	0.656	3317	30	0.416	0.0581	0.455	1989	NA	REALM	Western Indo-Pacific	356	3631.92894007664	0	175	6	526.5333333333333	22.666666666666668	0.1173878563074756	0.13547778479322511	0.07463752538768165	0.06084025940554347	1.502375652103722	2.3172580213677804e-4	0.5246357188984334	0.5571427405111495	0.4063299733571836	0.15081276715396597	0.04044178148821631	1.5276325595861937	8.508767109496248e-4	0.3820224719101123	4	0	4	0.9375499142696948	0.4574083614438493	2	0.5877777777777777	0.69	0.01822309242934644	0.00484853983968764	1242
26	0.907	2090	177	0.639	0.023	0.095	1989	NA	REALM	Western Indo-Pacific	356	3631.92894007664	0	1	0	NA	NA	NA	NA	NA	NA	NA	NA	NA	NA	NA	NA	NA	NA	NA	NA	NA	NA	NA	NA	NA	NA	NA	NA	NA	NA	NA
26	0.907	2090	177	0.639	0.023	0.095	1989	NA	REALM	Tropical Eastern Pacific	64	1418.5164914397508	0	1	0	NA	NA	NA	NA	NA	NA	NA	NA	NA	NA	NA	NA	NA	NA	NA	NA	NA	NA	NA	NA	NA	NA	NA	NA	NA	NA	NA
26	0.907	2090	177	0.639	0.023	0.095	1989	NA	REALM	Central Indo-Pacific	796	3901.304075917142	0	1	0	NA	NA	NA	NA	NA	NA	NA	NA	NA	NA	NA	NA	NA	NA	NA	NA	NA	NA	NA	NA	NA	NA	NA	NA	NA	NA	NA
26	0.907	2090	177	0.639	0.023	0.095	1989	NA	REALM	Tropical Atlantic	271	4560.523039010301	0	1	0	NA	NA	NA	NA	NA	NA	NA	NA	NA	NA	NA	NA	NA	NA	NA	NA	NA	NA	NA	NA	NA	NA	NA	NA	NA	NA	NA
26	0.907	2090	177	0.639	0.023	0.095	1989	NA	REALM	Eastern Indo-Pacific	22	3203.2322348529306	0	1	0	NA	NA	NA	NA	NA	NA	NA	NA	NA	NA	NA	NA	NA	NA	NA	NA	NA	NA	NA	NA	NA	NA	NA	NA	NA	NA	NA
26	0.907	2090	177	0.639	0.023	0.095	1989	NA	GLOBAL	global	1580	11817.189622493726	0	1	0	NA	NA	NA	NA	NA	NA	NA	NA	NA	NA	NA	NA	NA	NA	NA	NA	NA	NA	NA	NA	NA	NA	NA	NA	NA	NA	NA
27	0.405	4545	472	0.193	0.0932	0.335	1989	NA	REALM	Eastern Indo-Pacific	22	3203.2322348529306	0	1	0	NA	NA	NA	NA	NA	NA	NA	NA	NA	NA	NA	NA	NA	NA	NA	NA	NA	NA	NA	NA	NA	NA	NA	NA	NA	NA	NA
27	0.405	4545	472	0.193	0.0932	0.335	1989	NA	REALM	Tropical Atlantic	271	4560.523039010301	0	1	0	NA	NA	NA	NA	NA	NA	NA	NA	NA	NA	NA	NA	NA	NA	NA	NA	NA	NA	NA	NA	NA	NA	NA	NA	NA	NA	NA
27	0.405	4545	472	0.193	0.0932	0.335	1989	NA	REALM	Western Indo-Pacific	356	3631.92894007664	0	1	0	NA	NA	NA	NA	NA	NA	NA	NA	NA	NA	NA	NA	NA	NA	NA	NA	NA	NA	NA	NA	NA	NA	NA	NA	NA	NA	NA
27	0.405	4545	472	0.193	0.0932	0.335	1989	NA	GLOBAL	global	1580	11817.189622493726	0	1	0	NA	NA	NA	NA	NA	NA	NA	NA	NA	NA	NA	NA	NA	NA	NA	NA	NA	NA	NA	NA	NA	NA	NA	NA	NA	NA	NA
27	0.405	4545	472	0.193	0.0932	0.335	1989	NA	REALM	Central Indo-Pacific	796	3901.304075917142	0	1	0	NA	NA	NA	NA	NA	NA	NA	NA	NA	NA	NA	NA	NA	NA	NA	NA	NA	NA	NA	NA	NA	NA	NA	NA	NA	NA	NA
27	0.405	4545	472	0.193	0.0932	0.335	1989	NA	REALM	Tropical Eastern Pacific	64	1418.5164914397508	0	1	0	NA	NA	NA	NA	NA	NA	NA	NA	NA	NA	NA	NA	NA	NA	NA	NA	NA	NA	NA	NA	NA	NA	NA	NA	NA	NA	NA
28	0.28	1476	103	0.973	0.0405	0.275	1989	NA	REALM	Western Indo-Pacific	356	3631.92894007664	0	87	13	1599.923076923077	60.76923076923077	0.23933683341439949	0.2907296723156448	0.2123109894256592	0.0784186828899856	1.1404225001021582	2.861314149147104e-4	0.5130010510601539	0.5629681925541336	0.4410580632002085	0.12191012935392503	0.02893814791918833	1.0764496643913453	7.199866315044221e-4	2.2191011235955056	9	0	9	2.714027261926012	0.3777334222744594	5	10.491613833659788	17.068477193265622	0.00428921158933785	0.00263159728748131	5647
28	0.28	1476	103	0.973	0.0405	0.275	1989	NA	GLOBAL	global	1580	11817.189622493726	0	87	29	1642.6009852216748	147.44827586206895	0.2472316373381699	0.3267717807691489	0.12714592889914625	0.19962585187000267	1.1318473958964828	3.923905644654454e-4	0.5047559972715574	0.5867901979642315	0.4295186161546685	0.15727158180956297	0.03085730388434615	1.111132777164456	7.508545579577421e-4	2.706329113924051	9	0	9	2.717631394848316	0.3670915886803954	4	17.58862954151923	36.08599985556779	0.00489825490751476	0.00373193390830147	8142
28	0.28	1476	103	0.973	0.0405	0.275	1989	NA	REALM	Tropical Eastern Pacific	64	1418.5164914397508	0	87	10	1582.8444444444444	31.4	0.2798206815457573	0.3267717807691489	0.2394319147996479	0.08733986596950102	1.1008891246657613	4.427017003119316e-4	0.4972076402914305	0.5867901979642315	0.4516679137189557	0.13512228424527584	0.0363803512220754	1.0444650703798166	0.0010140511607339	4.90625	9	0	9	2.441172955123294	0.4335613417849112	1	0.01379310344827586	0.01379310344827586	0.00639509622019693	0.00221515881750904	5339
28	0.28	1476	103	0.973	0.0405	0.275	1989	NA	REALM	Central Indo-Pacific	796	3901.304075917142	0	87	12	1605.8181818181818	137.91666666666666	0.2330103920151837	0.2907296723156448	0.2123109894256592	0.0784186828899856	1.180779879398158	2.236995863238917e-4	0.5125949103349554	0.5629681925541336	0.4605503386326136	0.10241785392151992	0.02787304231037352	1.1225682781513386	7.571783133957995e-4	2.079145728643216	9	0	9	2.612984948001974	0.4211615294854893	5	19.83308297300246	35.44810522723248	0.00344066186744045	0.00258413535326694	5354
28	0.28	1476	103	0.973	0.0405	0.275	1989	NA	REALM	Eastern Indo-Pacific	22	3203.2322348529306	0	87	11	1488.1818181818182	6.636363636363637	0.2373647182656504	0.2907296723156448	0.1727958767931483	0.11793379552249648	1.4120327354126667	7.856616900475566e-4	0.5008577605559444	0.5629681925541336	0.4295186161546685	0.13344957639946503	0.03463134438770661	1.3825307557544324	7.387402765849267e-4	3.3181818181818183	7	0	7	2.233646679575239	0.44277867365450513	2	10.190909090909091	10.922727272727272	0.00368076206464715	0.00273618611008586	4257
28	0.28	1476	103	0.973	0.0405	0.275	1989	NA	REALM	Tropical Atlantic	271	4560.523039010301	0	87	15	1564.9714285714283	81.4	0.26695380502619637	0.3105887729158956	0.12714592889914625	0.18344284401674937	1.0215813142912595	5.407361159937539e-4	0.49283713274810903	0.5504297928853901	0.4480923395812928	0.10233745330409728	0.02894941844319879	1.0858107457718795	6.94150000155961e-4	4.5055350553505535	9	0	9	2.068942919765563	0.3550005800459521	3	9.517355728226873	10.059355075253444	0.00633291755926521	0.0029124932803805	5762
29	0.782	3931	398	0.527	0.1107	0.035	1989	NA	REALM	Tropical Atlantic	271	4560.523039010301	0	1	0	NA	NA	NA	NA	NA	NA	NA	NA	NA	NA	NA	NA	NA	NA	NA	NA	NA	NA	NA	NA	NA	NA	NA	NA	NA	NA	NA
29	0.782	3931	398	0.527	0.1107	0.035	1989	NA	GLOBAL	global	1580	11817.189622493726	0	1	0	NA	NA	NA	NA	NA	NA	NA	NA	NA	NA	NA	NA	NA	NA	NA	NA	NA	NA	NA	NA	NA	NA	NA	NA	NA	NA	NA
29	0.782	3931	398	0.527	0.1107	0.035	1989	NA	REALM	Eastern Indo-Pacific	22	3203.2322348529306	0	1	0	NA	NA	NA	NA	NA	NA	NA	NA	NA	NA	NA	NA	NA	NA	NA	NA	NA	NA	NA	NA	NA	NA	NA	NA	NA	NA	NA
29	0.782	3931	398	0.527	0.1107	0.035	1989	NA	REALM	Western Indo-Pacific	356	3631.92894007664	0	1	0	NA	NA	NA	NA	NA	NA	NA	NA	NA	NA	NA	NA	NA	NA	NA	NA	NA	NA	NA	NA	NA	NA	NA	NA	NA	NA	NA
29	0.782	3931	398	0.527	0.1107	0.035	1989	NA	REALM	Tropical Eastern Pacific	64	1418.5164914397508	0	1	0	NA	NA	NA	NA	NA	NA	NA	NA	NA	NA	NA	NA	NA	NA	NA	NA	NA	NA	NA	NA	NA	NA	NA	NA	NA	NA	NA
29	0.782	3931	398	0.527	0.1107	0.035	1989	NA	REALM	Central Indo-Pacific	796	3901.304075917142	0	1	0	NA	NA	NA	NA	NA	NA	NA	NA	NA	NA	NA	NA	NA	NA	NA	NA	NA	NA	NA	NA	NA	NA	NA	NA	NA	NA	NA
30	0.531	249	545	0.75	0.1458	0.395	1989	NA	REALM	Eastern Indo-Pacific	22	3203.2322348529306	0	8	0	NA	NA	NA	NA	NA	NA	NA	NA	NA	NA	NA	NA	NA	NA	NA	NA	NA	NA	NA	NA	NA	NA	NA	NA	NA	NA	NA
30	0.531	249	545	0.75	0.1458	0.395	1989	NA	GLOBAL	global	1580	11817.189622493726	0	8	7	772.952380952381	364.7142857142857	0.242161435118912	0.4299924432033343	-0.09863934360865716	0.5286317868119914	1.6104525537543877	9.940780694258865e-4	0.45409585789616785	0.9863785744063616	-0.23031412819282665	1.2166927025991885	0.19226541303506897	1.5280617554348297	0.02175569123656101	1.6158227848101263	5	0	5	1.2880815841533195	0.2567558580056866	23	286.16000947793606	1830.8961640313012	0.00245715032167943	0.00293479970191714	2535
30	0.531	249	545	0.75	0.1458	0.395	1989	NA	REALM	Tropical Eastern Pacific	64	1418.5164914397508	0	8	5	865	19.8	0.22025723662774624	0.4040230331434907	0.01925935886529859	0.3847636742781921	1.6795495777780665	0.00219745504090177	0.4359941574552392	0.7801930342950723	-0.18872393359852063	0.9689169678935928	0.19582385799473415	1.632205771465862	0.01592178470103493	1.546875	4	0	4	1.125881488871776	0.28016235607117934	5	40.2272358276644	108.30142857142856	0.00379527370807941	0.00256405528502198	2044
30	0.531	249	545	0.75	0.1458	0.395	1989	NA	REALM	Western Indo-Pacific	356	3631.92894007664	0	8	5	871.8	89.8	0.2314632777383808	0.4299924432033343	-0.09863934360865716	0.5286317868119914	1.7623758275198675	7.05217689090189e-4	0.495464721719226	0.9863785744063616	0.09610921203305511	0.8902693623733066	0.18014350071952215	1.6755102565309168	0.01626336203417703	1.2612359550561798	5	0	5	1.1636574881820612	0.34432452350194465	8	278.4830836818688	862.4411247205602	0.0019846972470499	0.00253680893901861	2060
30	0.531	249	545	0.75	0.1458	0.395	1989	NA	REALM	Central Indo-Pacific	796	3901.304075917142	0	8	5	871.8	316.6	0.2493620237524169	0.3562322808396162	0.02530633915763538	0.33092594168198086	1.5435995124466613	9.645754425209304e-4	0.4258229900885114	0.7003173782188565	-0.23031412819282665	0.9306315064116832	0.19631739340591228	1.4369116443513112	0.02694429731696441	1.9886934673366832	5	0	5	1.2752596190018102	0.26256390912387506	17	120.84048451040208	666.8188313174852	0.00207157249995441	0.00253680893901861	2060
30	0.531	249	545	0.75	0.1458	0.395	1989	NA	REALM	Tropical Atlantic	271	4560.523039010301	0	8	6	817.6	63.833333333333336	0.23048549036997296	0.32524583484485337	0.03370800927525238	0.291537825569601	1.6569969977402008	0.00115640405834762	0.5167156278486184	0.8791527632208064	0.2486053040374077	0.6305474591833987	0.15821109857180404	1.6651290127178755	0.01280101748574482	1.4132841328413284	5	0	5	1.2348521835692805	0.3703039051496402	11	253.3671013132399	893.1460720700394	0.00392676025547593	0.00274437667637905	2307
31	0.029	2703	251	0.304	0.0756	0.155	1989	NA	REALM	Tropical Atlantic	271	4560.523039010301	0	10	5	1309	135.2	0.16315561097983375	0.23525140019510496	0.07981142792324264	0.15543997227186232	1.5731850647890258	0.00141409199019351	0.4553398194547892	0.5887675130347136	0.3210005877145381	0.26776692532017554	0.11318681360150055	1.501450738194446	0.00840012531578031	2.4944649446494465	4	1	3	0.7882040002364827	0.2167820529889495	2	27.477211305784355	44.415081488720325	0.00178567377525672	0.00190238521077728	2740
31	0.029	2703	251	0.304	0.0756	0.155	1989	NA	REALM	Western Indo-Pacific	356	3631.92894007664	0	10	5	1309	149	0.16389220133407364	0.2300122532307448	0.0716308165939251	0.1583814366368197	1.5661673251564572	0.00165363358030783	0.4510627426846712	0.5899464324453968	0.32482133126436225	0.26512510118103455	0.11253844651967236	1.518052883333232	0.00748525655434193	2.092696629213483	4	0	4	0.984300725883366	0.20039928582461972	2	0.13822843822843822	0.13822843822843822	0.00139274058013438	0.00190238521077728	2740
31	0.029	2703	251	0.304	0.0756	0.155	1989	NA	GLOBAL	global	1580	11817.189622493726	0	10	6	1227.8666666666666	622.6666666666666	0.1671803443843539	0.25001179797649065	0.01887287042289874	0.23113892755359192	1.5593758813377971	0.00151694880875214	0.46075306450796705	0.6059878792560554	0.30768562286885875	0.2983022563871966	0.11313250023794597	1.5026571062142695	0.00764531587848247	2.3645569620253166	4	0	4	0.8578568779070311	0.2556204134322846	3	65.39022944945425	155.69487974838137	0.00149482414070583	0.00235577591687597	2756
31	0.029	2703	251	0.304	0.0756	0.155	1989	NA	REALM	Central Indo-Pacific	796	3901.304075917142	0	10	5	1309	385.2	0.17072243729486708	0.2300122532307448	0.0716308165939251	0.1583814366368197	1.5570967857305793	0.00146959003065552	0.4660401349371125	0.5899464324453968	0.32482133126436225	0.26512510118103455	0.11155416112315202	1.501149014407806	0.00739846131316632	2.419597989949749	4	1	3	0.7833601799414923	0.22659734790243077	1	0	0	0.00142100412804154	0.00190238521077728	2740
31	0.029	2703	251	0.304	0.0756	0.155	1989	NA	REALM	Tropical Eastern Pacific	64	1418.5164914397508	0	10	5	1309	31.8	0.1816265993613371	0.25001179797649065	0.08175826921942647	0.16825352875706415	1.4702923921530908	0.00203997057654389	0.4976684589244678	0.6059878792560554	0.314094115620492	0.29189376363556335	0.12202195806427424	1.4362578872079172	0.00894594055524618	2.484375	4	1	3	0.8543481224218348	0.2569647374389393	1	0	0	0.00184025714931664	0.00190238521077728	2740
31	0.029	2703	251	0.304	0.0756	0.155	1989	NA	REALM	Eastern Indo-Pacific	22	3203.2322348529306	0	10	5	1309	10.8	0.16931805874166875	0.2300122532307448	0.01887287042289874	0.21113938280784603	1.443759505477277	0.00136312271384798	0.4809778802216544	0.5899464324453968	0.30768562286885875	0.28226080957653804	0.11139842314195622	1.3670214721308271	0.00752268849063308	2.4545454545454546	4	0	4	1.184313050927584	0.38124874017335214	3	6.988333333333333	16.15666666666667	0.00139881123246039	0.00190238521077728	2740
32	0.045	1399	370	0.625	0.1085	0.328	1989	NA	REALM	Eastern Indo-Pacific	22	3203.2322348529306	0	1	1	NA	10	0.21208113696846656	0.21208113696846656	0.21208113696846656	0	NA	0	0.4924595216788206	0.4924595216788206	0.4924595216788206	0	0	NA	0	0.4545454545454546	1	0	1	0.5096471914376255	0.6700514009272324	2	39.857142857142854	39.857142857142854	6.711409395973154e-4	NA	NA
32	0.045	1399	370	0.625	0.1085	0.328	1989	NA	REALM	Central Indo-Pacific	796	3901.304075917142	0	1	1	NA	787	0.21208113696846656	0.21208113696846656	0.21208113696846656	0	NA	0	0.4924595216788206	0.4924595216788206	0.4924595216788206	0	0	NA	0	0.9886934673366834	1	0	1	0.10579582332965792	0.4843446690766712	2	35.22785622593068	35.22785622593068	6.711409395973154e-4	NA	NA
32	0.045	1399	370	0.625	0.1085	0.328	1989	NA	REALM	Tropical Eastern Pacific	64	1418.5164914397508	0	1	1	NA	63	0.14082511503808243	0.14082511503808243	0.14082511503808243	0	NA	0	0.4365962050641223	0.4365962050641223	0.4365962050641223	0	0	NA	0	0.984375	1	0	1	0.125	0.4900067602930914	1	0	0	6.711409395973154e-4	NA	NA
32	0.045	1399	370	0.625	0.1085	0.328	1989	NA	GLOBAL	global	1580	11817.189622493726	0	1	1	NA	1490	0.19425744622731575	0.21208113696846656	0.12483699185702002	0.08724414511144654	NA	0	0.47781519554712726	0.4924595216788206	0.4112795644733162	0.08117995720550442	0.02649218628925291	NA	0	0.9430379746835444	1	0	1	0.2318434231211528	0.5490435832436	5	324.44226682387296	689.1657259701295	6.711409395973154e-4	NA	NA
32	0.045	1399	370	0.625	0.1085	0.328	1989	NA	REALM	Western Indo-Pacific	356	3631.92894007664	0	1	1	NA	315	0.21208113696846656	0.21208113696846656	0.21208113696846656	0	NA	0	0.4924595216788206	0.4924595216788206	0.4924595216788206	0	0	NA	0	0.8848314606741573	1	0	1	0.3196745258859323	0.4404130412083336	1	0	0	6.711409395973154e-4	NA	NA
32	0.045	1399	370	0.625	0.1085	0.328	1989	NA	REALM	Tropical Atlantic	271	4560.523039010301	0	1	1	NA	247	0.13596882359968215	0.1677989049888567	0.12483699185702002	0.04296191313183667	NA	0	0.43325713397227394	0.4409432784964996	0.4112795644733162	0.0296637140231834	0.01302341942076765	NA	0	0.911439114391144	1	0	1	0.2846345203381025	0.5119251997654901	2	235.8522028688525	235.8522028688525	6.711409395973154e-4	NA	NA
33	0.547	3854	76	0.179	0.0384	0.087	1989	NA	REALM	Tropical Eastern Pacific	64	1418.5164914397508	0	3	0	NA	NA	NA	NA	NA	NA	NA	NA	NA	NA	NA	NA	NA	NA	NA	NA	NA	NA	NA	NA	NA	NA	NA	NA	NA	NA	NA
33	0.547	3854	76	0.179	0.0384	0.087	1989	NA	REALM	Central Indo-Pacific	796	3901.304075917142	0	3	0	NA	NA	NA	NA	NA	NA	NA	NA	NA	NA	NA	NA	NA	NA	NA	NA	NA	NA	NA	NA	NA	NA	NA	NA	NA	NA	NA
33	0.547	3854	76	0.179	0.0384	0.087	1989	NA	GLOBAL	global	1580	11817.189622493726	0	3	0	NA	NA	NA	NA	NA	NA	NA	NA	NA	NA	NA	NA	NA	NA	NA	NA	NA	NA	NA	NA	NA	NA	NA	NA	NA	NA	NA
33	0.547	3854	76	0.179	0.0384	0.087	1989	NA	REALM	Tropical Atlantic	271	4560.523039010301	0	3	0	NA	NA	NA	NA	NA	NA	NA	NA	NA	NA	NA	NA	NA	NA	NA	NA	NA	NA	NA	NA	NA	NA	NA	NA	NA	NA	NA
33	0.547	3854	76	0.179	0.0384	0.087	1989	NA	REALM	Western Indo-Pacific	356	3631.92894007664	0	3	0	NA	NA	NA	NA	NA	NA	NA	NA	NA	NA	NA	NA	NA	NA	NA	NA	NA	NA	NA	NA	NA	NA	NA	NA	NA	NA	NA
33	0.547	3854	76	0.179	0.0384	0.087	1989	NA	REALM	Eastern Indo-Pacific	22	3203.2322348529306	0	3	0	NA	NA	NA	NA	NA	NA	NA	NA	NA	NA	NA	NA	NA	NA	NA	NA	NA	NA	NA	NA	NA	NA	NA	NA	NA	NA	NA
34	0.797	172	223	0.848	0.0734	0.448	1989	NA	REALM	Western Indo-Pacific	356	3631.92894007664	0	520	60	1815.9920903954803	16.633333333333333	0.17523483390024358	0.3777534832717432	-0.088644327434007	0.46639781070575026	1.162256284595881	0.00235908884455429	0.5194069971847065	1.2553733480935012	-0.2133698029754418	1.468743151068943	0.31453853239132007	0.9667002635229046	0.07858694360816927	2.803370786516854	8	0	8	2.4253566341829305	0.3369566342975046	2	36.97971368363611	91.6752592782127	0.04868901644455521	0.00218380052575825	31993
34	0.797	172	223	0.848	0.0734	0.448	1989	NA	REALM	Central Indo-Pacific	796	3901.304075917142	0	520	36	1834.3650793650793	66.80555555555556	0.1965719946494454	0.4153296145995458	-0.06924585705736327	0.48457547165690906	1.0537423535125643	0.00238054494783546	0.5477239485319255	1.312565771664444	-0.2309609715100988	1.543526743174543	0.26177429274921377	0.9207087036177392	0.05816609237238346	3.021356783919598	10	0	10	2.6480411496815432	0.29749706364892503	6	42.464865275306344	181.8888912553009	0.00890236871793579	0.00204300584507797	20174
34	0.797	172	223	0.848	0.0734	0.448	1989	NA	REALM	Tropical Atlantic	271	4560.523039010301	0	520	62	1827.013220518244	13	0.18991524764842793	0.3892718245870722	-0.03274518009695363	0.42201700468402586	1.1456965051835897	0.00193605205590545	0.489322098296593	1.2487184769026567	-0.2842126142532768	1.5329310911559335	0.3489231321922977	0.6062306710858424	0.10309943475707056	2.974169741697417	9	0	9	2.437985802067158	0.3713535936766426	5	36.37079096349337	87.83124776209453	0.04999771691140968	0.00210392359370012	32093
34	0.797	172	223	0.848	0.0734	0.448	1989	NA	REALM	Eastern Indo-Pacific	22	3203.2322348529306	0	520	0	NA	NA	NA	NA	NA	NA	NA	NA	NA	NA	NA	NA	NA	NA	NA	NA	NA	NA	NA	NA	NA	NA	NA	NA	NA	NA	NA
34	0.797	172	223	0.848	0.0734	0.448	1989	NA	GLOBAL	global	1580	11817.189622493726	0	520	146	1844.43004251299	30.08219178082192	0.18907497269660475	0.4153296145995458	-0.088644327434007	0.5039739420335528	1.1186383121367298	0.00229506729098807	0.5289769398344558	1.312565771664444	-0.2842126142532768	1.596778385917721	0.2945292044347729	0.8920512917893076	0.07079740848812381	2.779746835443038	10	0	10	2.5442694614162304	0.2739184147019237	2	40.8236460379921	125.7714373826086	0.02758287735075799	0.00256861990156938	63719
34	0.797	172	223	0.848	0.0734	0.448	1989	NA	REALM	Tropical Eastern Pacific	64	1418.5164914397508	0	520	20	1800.0315789473684	7.2	0.1581964600400914	0.4043364512624903	0.0203059237489861	0.38403052751350425	1.4361544378025175	0.00249430272019358	0.5085248868238963	1.1982156831562776	-0.28145259555080177	1.4796682787070794	0.2918093522900737	1.2902341408097096	0.04694325692409346	2.25	7	0	7	2.0625150312102587	0.2857882750971987	6	28.701746031746033	50.94166666666666	0.03753890368842651	0.00176290284099463	12637
35	0.296	2627	518	0.402	0.1436	0.207	1989	NA	REALM	Central Indo-Pacific	796	3901.304075917142	0	1	1	NA	773	0.24305411212517528	0.24305411212517528	0.24305411212517528	0	NA	0	0.5501389685712711	0.5501389685712711	0.5501389685712711	0	0	NA	0	0.9711055276381908	1	0	1	0.1676152645203425	0.48940559532339306	1	0	0	6.635700066357001e-4	NA	NA
35	0.296	2627	518	0.402	0.1436	0.207	1989	NA	GLOBAL	global	1580	11817.189622493726	0	1	1	NA	1507	0.23873064331648025	0.25660993502616936	0.1948598049966155	0.06175013002955382	NA	0	0.5525701674413186	0.5741411560294322	0.4366128350356133	0.13752832099381884	0.01512848908487659	NA	0	0.9537974683544304	1	0	1	0.20998991982483087	0.5594852872163574	6	30.045677901123447	51.666666666666664	6.635700066357001e-4	NA	NA
35	0.296	2627	518	0.402	0.1436	0.207	1989	NA	REALM	Tropical Atlantic	271	4560.523039010301	0	1	1	NA	264	0.23404170327189583	0.23404170327189583	0.23404170327189583	0	NA	0	0.5741411560294322	0.5741411560294322	0.5741411560294322	0	0	NA	0	0.974169741697417	1	0	1	0.15892215881533206	0.5088221485680651	2	0	0	6.635700066357001e-4	NA	NA
35	0.296	2627	518	0.402	0.1436	0.207	1989	NA	REALM	Tropical Eastern Pacific	64	1418.5164914397508	0	1	1	NA	64	0.1948598049966155	0.1948598049966155	0.1948598049966155	0	NA	0	0.5081608410146811	0.5081608410146811	0.5081608410146811	0	0	NA	0	1	1	1	0	0	0.4940901953942778	1	0	0	6.635700066357001e-4	NA	NA
35	0.296	2627	518	0.402	0.1436	0.207	1989	NA	REALM	Eastern Indo-Pacific	22	3203.2322348529306	0	1	1	NA	22	0.2449026334298563	0.25660993502616936	0.24305411212517528	0.01355582290099408	NA	0	0.534658132180045	0.5501389685712711	0.4366128350356133	0.11352613353565776	0.0398760642422458	NA	0	1	1	1	0	0	0.589775246926023	3	0.9629629629629628	1.4444444444444444	6.635700066357001e-4	NA	NA
35	0.296	2627	518	0.402	0.1436	0.207	1989	NA	REALM	Western Indo-Pacific	356	3631.92894007664	0	1	1	NA	314	0.24305411212517528	0.24305411212517528	0.24305411212517528	0	NA	0	0.5501389685712711	0.5501389685712711	0.5501389685712711	0	0	NA	0	0.8820224719101124	1	0	1	0.32303553120851614	0.4443424728106805	1	0	0	6.635700066357001e-4	NA	NA
36	0.421	786	150	0.736	0.0559	0.147	1989	NA	REALM	Eastern Indo-Pacific	22	3203.2322348529306	0	65	4	1852.3333333333333	5.75	0.32802308267915514	0.3498785924246433	0.3161038957506104	0.03377469667403293	1.2015661486148714	8.7373620666251e-5	0.51967522830021	0.6398500655590946	0.3990735421572677	0.24077652340182695	0.1004350459032014	1.039776028176809	0.00430738637896666	1.0454545454545454	4	0	4	1.5268165676232464	0.48062386615601693	1	1.25	1.25	0.00259876111846563	0.00115730511611215	3457
36	0.421	786	150	0.736	0.0559	0.147	1989	NA	REALM	Tropical Eastern Pacific	64	1418.5164914397508	0	65	10	1602.8444444444444	31.8	0.30068746848758515	0.33940180641340467	0.22437372725953136	0.11502807915387332	0.8419538942084318	6.046629961405426e-4	0.4875447277770919	0.6579232118762325	0.32490430488139665	0.33301890699483583	0.10480041604969297	0.9262008203518588	0.00993171884975348	4.96875	8	0	8	2.4232259097170057	0.41660033583391487	1	0.01481481481481481	0.01481481481481481	0.01030781233320408	0.00201624279776101	5193
36	0.421	786	150	0.736	0.0559	0.147	1989	NA	REALM	Western Indo-Pacific	356	3631.92894007664	0	65	17	1555.8970588235295	88.05882352941177	0.32722914325554137	0.3868401449068799	0.2478155334909232	0.13902461141595668	0.9949131824764976	6.689233667383394e-4	0.49932720718439266	0.6730114236195525	0.3325356407201414	0.34047578289941105	0.1096042182706754	0.8327603023654816	0.01036362783588555	4.205056179775281	10	0	10	3.219671446310486	0.3553262847778644	1	26.743307537210367	58.74586153032082	0.00295229872608504	0.00293020569455316	6055
36	0.421	786	150	0.736	0.0559	0.147	1989	NA	REALM	Central Indo-Pacific	796	3901.304075917142	0	65	14	1573.428571428571	252.1428571428571	0.341718122864335	0.38908525807854927	0.23562306520304904	0.15346219287550025	1.0713242736178883	2.666002515205044e-4	0.5000205887058831	0.6345288286988119	0.26173030064153713	0.3727985280572747	0.104509742873372	0.9345383042163437	0.00892452608879014	4.434673366834171	11	0	11	2.6027568874539844	0.29520718390930495	3	35.13452842805045	58.10911461086363	0.00198191357981898	0.00255517783156871	5762
36	0.421	786	150	0.736	0.0559	0.147	1989	NA	REALM	Tropical Atlantic	271	4560.523039010301	0	65	14	1606.967032967033	50	0.3143124458140948	0.3947259969042869	0.24507721962266316	0.1496487772816237	1.2981655643460963	7.998759579548085e-4	0.4887562284925976	0.6640473833837337	0.3256122130687567	0.338435170314977	0.10118101356808172	1.3415504321679457	0.00706075944575423	2.5830258302583027	8	0	8	2.0510899711374675	0.3827973358372632	1	0.5502339233565766	0.8379112283211158	0.01187364436285822	0.00234551792599995	6050
36	0.421	786	150	0.736	0.0559	0.147	1989	NA	GLOBAL	global	1580	11817.189622493726	0	65	33	1569.185606060606	188.03030303030303	0.33241784017799	0.3947259969042869	0.22437372725953136	0.17035226964475553	1.0954604349741617	4.58647124606578e-4	0.4978765163937277	0.679025359801394	0.26173030064153713	0.4172950591598569	0.10545492338914345	0.9918333295214704	0.00876275353554118	3.9272151898734178	11	0	11	2.7740119565203663	0.2831779559316035	2	31.1266890309248	64.94711124128507	0.00464174887471513	0.00384105166328742	8884
37	0.923	3240	444	0.29	0.126	0.388	1989	NA	REALM	Central Indo-Pacific	796	3901.304075917142	0	1	0	NA	NA	NA	NA	NA	NA	NA	NA	NA	NA	NA	NA	NA	NA	NA	NA	NA	NA	NA	NA	NA	NA	NA	NA	NA	NA	NA
37	0.923	3240	444	0.29	0.126	0.388	1989	NA	REALM	Tropical Eastern Pacific	64	1418.5164914397508	0	1	0	NA	NA	NA	NA	NA	NA	NA	NA	NA	NA	NA	NA	NA	NA	NA	NA	NA	NA	NA	NA	NA	NA	NA	NA	NA	NA	NA
37	0.923	3240	444	0.29	0.126	0.388	1989	NA	REALM	Western Indo-Pacific	356	3631.92894007664	0	1	0	NA	NA	NA	NA	NA	NA	NA	NA	NA	NA	NA	NA	NA	NA	NA	NA	NA	NA	NA	NA	NA	NA	NA	NA	NA	NA	NA
37	0.923	3240	444	0.29	0.126	0.388	1989	NA	GLOBAL	global	1580	11817.189622493726	0	1	0	NA	NA	NA	NA	NA	NA	NA	NA	NA	NA	NA	NA	NA	NA	NA	NA	NA	NA	NA	NA	NA	NA	NA	NA	NA	NA	NA
37	0.923	3240	444	0.29	0.126	0.388	1989	NA	REALM	Tropical Atlantic	271	4560.523039010301	0	1	0	NA	NA	NA	NA	NA	NA	NA	NA	NA	NA	NA	NA	NA	NA	NA	NA	NA	NA	NA	NA	NA	NA	NA	NA	NA	NA	NA
37	0.923	3240	444	0.29	0.126	0.388	1989	NA	REALM	Eastern Indo-Pacific	22	3203.2322348529306	0	1	0	NA	NA	NA	NA	NA	NA	NA	NA	NA	NA	NA	NA	NA	NA	NA	NA	NA	NA	NA	NA	NA	NA	NA	NA	NA	NA	NA
38	0.672	2013	591	0.959	0.091	0.027	1989	NA	REALM	Tropical Eastern Pacific	64	1418.5164914397508	0	1	0	NA	NA	NA	NA	NA	NA	NA	NA	NA	NA	NA	NA	NA	NA	NA	NA	NA	NA	NA	NA	NA	NA	NA	NA	NA	NA	NA
38	0.672	2013	591	0.959	0.091	0.027	1989	NA	GLOBAL	global	1580	11817.189622493726	0	1	0	NA	NA	NA	NA	NA	NA	NA	NA	NA	NA	NA	NA	NA	NA	NA	NA	NA	NA	NA	NA	NA	NA	NA	NA	NA	NA	NA
38	0.672	2013	591	0.959	0.091	0.027	1989	NA	REALM	Tropical Atlantic	271	4560.523039010301	0	1	0	NA	NA	NA	NA	NA	NA	NA	NA	NA	NA	NA	NA	NA	NA	NA	NA	NA	NA	NA	NA	NA	NA	NA	NA	NA	NA	NA
38	0.672	2013	591	0.959	0.091	0.027	1989	NA	REALM	Central Indo-Pacific	796	3901.304075917142	0	1	0	NA	NA	NA	NA	NA	NA	NA	NA	NA	NA	NA	NA	NA	NA	NA	NA	NA	NA	NA	NA	NA	NA	NA	NA	NA	NA	NA
38	0.672	2013	591	0.959	0.091	0.027	1989	NA	REALM	Eastern Indo-Pacific	22	3203.2322348529306	0	1	0	NA	NA	NA	NA	NA	NA	NA	NA	NA	NA	NA	NA	NA	NA	NA	NA	NA	NA	NA	NA	NA	NA	NA	NA	NA	NA	NA
38	0.672	2013	591	0.959	0.091	0.027	1989	NA	REALM	Western Indo-Pacific	356	3631.92894007664	0	1	0	NA	NA	NA	NA	NA	NA	NA	NA	NA	NA	NA	NA	NA	NA	NA	NA	NA	NA	NA	NA	NA	NA	NA	NA	NA	NA	NA
39	0.17	4468	297	0.513	0.0208	0.268	1989	NA	GLOBAL	global	1580	11817.189622493726	0	1	1	NA	1516	0.17281039442845236	0.17281039442845236	0.17281039442845236	0	NA	0	0.4857335534563825	0.4857335534563825	0.4857335534563825	0	0	NA	0	0.959493670886076	1	0	1	0.19720593412445905	0.5526696292514851	2	0.03788659566783824	0.03788659566783824	6.596306068601583e-4	NA	NA
39	0.17	4468	297	0.513	0.0208	0.268	1989	NA	REALM	Tropical Eastern Pacific	64	1418.5164914397508	0	1	1	NA	63	0.17281039442845236	0.17281039442845236	0.17281039442845236	0	NA	0	0.4857335534563825	0.4857335534563825	0.4857335534563825	0	0	NA	0	0.984375	1	0	1	0.125	0.49126613747383113	1	0	0	6.596306068601583e-4	NA	NA
39	0.17	4468	297	0.513	0.0208	0.268	1989	NA	REALM	Central Indo-Pacific	796	3901.304075917142	0	1	1	NA	790	0.17281039442845236	0.17281039442845236	0.17281039442845236	0	NA	0	0.4857335534563825	0.4857335534563825	0.4857335534563825	0	0	NA	0	0.992462311557789	1	0	1	0.08654641296242473	0.4829362483009301	1	0	0	6.596306068601583e-4	NA	NA
39	0.17	4468	297	0.513	0.0208	0.268	1989	NA	REALM	Western Indo-Pacific	356	3631.92894007664	0	1	1	NA	314	0.17281039442845236	0.17281039442845236	0.17281039442845236	0	NA	0	0.4857335534563825	0.4857335534563825	0.4857335534563825	0	0	NA	0	0.8820224719101124	1	0	1	0.32303553120851614	0.4413092122238244	1	0	0	6.596306068601583e-4	NA	NA
39	0.17	4468	297	0.513	0.0208	0.268	1989	NA	REALM	Tropical Atlantic	271	4560.523039010301	0	1	1	NA	257	0.17281039442845236	0.17281039442845236	0.17281039442845236	0	NA	0	0.4857335534563825	0.4857335534563825	0.4857335534563825	0	0	NA	0	0.948339483394834	1	0	1	0.2217502162304485	0.49534834289825214	1	0	0	6.596306068601583e-4	NA	NA
39	0.17	4468	297	0.513	0.0208	0.268	1989	NA	REALM	Eastern Indo-Pacific	22	3203.2322348529306	0	1	1	NA	22	0.17281039442845236	0.17281039442845236	0.17281039442845236	0	NA	0	0.4857335534563825	0.4857335534563825	0.4857335534563825	0	0	NA	0	1	1	1	0	0	0.589775246926023	1	0	0	6.596306068601583e-4	NA	NA
40	0.233	479	481	0.235	0.0296	0.298	1989	NA	REALM	Tropical Eastern Pacific	64	1418.5164914397508	0	4	2	462	28.5	0.28798331055404264	0.288663255799211	0.28778241764069745	8.808381585135305e-4	2	2.715565515227276e-8	0.4678337536922875	0.4748671055189277	0.4440285628944284	0.03083854262449931	0.01305450530082124	2	3.328554989210713e-5	0.890625	2	0	2	0.5667279378639768	0.36692035938590367	1	0	0	0.00421611157204377	0.00432900432900432	462
40	0.233	479	481	0.235	0.0296	0.298	1989	NA	REALM	Western Indo-Pacific	356	3631.92894007664	0	4	1	NA	237	0.2440778683767401	0.2941116224827964	0.21043983567823235	0.08367178680456402	NA	0	0.47677670303761543	0.4920044638764888	0.44940775545128214	0.04259670842520663	0.00853307993460245	NA	0	0.6657303370786517	1	0	1	0.4723984654670893	0.4517133391841176	5	121.4242852557772	308.3821536144578	0.00112994350282485	NA	NA
40	0.233	479	481	0.235	0.0296	0.298	1989	NA	REALM	Central Indo-Pacific	796	3901.304075917142	0	4	2	1174	343	0.2280253967043691	0.2528996874497552	0.16455602988062124	0.08834365756913398	2	1.522921680188206e-5	0.4835228167252322	0.4865497691167755	0.4690422436663399	0.01750752545043565	0.00538592368120001	2	2.885938405787894e-7	0.8618090452261307	2	0	2	0.3665219754106996	0.229472590098445	3	66.60208279946471	104.19810085134252	0.00220006646726487	0.00170357751277683	1174
40	0.233	479	481	0.235	0.0296	0.298	1989	NA	REALM	Eastern Indo-Pacific	22	3203.2322348529306	0	4	1	NA	6	0.17778678699233877	0.17778678699233877	0.17778678699233877	0	NA	0	0.46989300665483585	0.46989300665483585	0.46989300665483585	0	0	NA	0	0.2727272727272727	1	0	1	0.4558423058385518	0.5339145333602097	1	0	0	0.00564971751412429	NA	NA
40	0.233	479	481	0.235	0.0296	0.298	1989	NA	REALM	Tropical Atlantic	271	4560.523039010301	0	4	2	462	51	0.281854717548843	0.30432216547713553	0.2746677977519653	0.02965436772517021	2	7.083548477068015e-6	0.46633551641247734	0.5004285456822362	0.44887990324966887	0.05154864243256729	0.0169826993233661	2	4.453092086230825e-6	0.3763837638376384	2	0	2	0.5497772481198413	0.4542518925459034	1	157.58333333333334	157.58333333333334	0.00491990240486686	0.00432900432900432	462
40	0.233	479	481	0.235	0.0296	0.298	1989	NA	GLOBAL	global	1580	11817.189622493726	0	4	3	936.6666666666666	367	0.23944873881745268	0.3053712398073614	0.16455602988062124	0.14081520992674018	2	1.0372032078932225e-5	0.4793392410078967	0.5004285456822362	0.41605225936519113	0.08437628631704502	0.01076743618346255	2	3.7179683697885328e-6	0.6968354430379747	2	0	2	0.49172002801399967	0.25353968232908225	3	100.7682480256723	300.6615820995468	0.00234698705970128	0.00219785102096636	1405
41	0.735	2934	186	0.68	0.0997	0.057	1989	NA	REALM	Central Indo-Pacific	796	3901.304075917142	0	1	0	NA	NA	NA	NA	NA	NA	NA	NA	NA	NA	NA	NA	NA	NA	NA	NA	NA	NA	NA	NA	NA	NA	NA	NA	NA	NA	NA
41	0.735	2934	186	0.68	0.0997	0.057	1989	NA	REALM	Eastern Indo-Pacific	22	3203.2322348529306	0	1	0	NA	NA	NA	NA	NA	NA	NA	NA	NA	NA	NA	NA	NA	NA	NA	NA	NA	NA	NA	NA	NA	NA	NA	NA	NA	NA	NA
41	0.735	2934	186	0.68	0.0997	0.057	1989	NA	REALM	Tropical Eastern Pacific	64	1418.5164914397508	0	1	0	NA	NA	NA	NA	NA	NA	NA	NA	NA	NA	NA	NA	NA	NA	NA	NA	NA	NA	NA	NA	NA	NA	NA	NA	NA	NA	NA
41	0.735	2934	186	0.68	0.0997	0.057	1989	NA	GLOBAL	global	1580	11817.189622493726	0	1	0	NA	NA	NA	NA	NA	NA	NA	NA	NA	NA	NA	NA	NA	NA	NA	NA	NA	NA	NA	NA	NA	NA	NA	NA	NA	NA	NA
41	0.735	2934	186	0.68	0.0997	0.057	1989	NA	REALM	Western Indo-Pacific	356	3631.92894007664	0	1	0	NA	NA	NA	NA	NA	NA	NA	NA	NA	NA	NA	NA	NA	NA	NA	NA	NA	NA	NA	NA	NA	NA	NA	NA	NA	NA	NA
41	0.735	2934	186	0.68	0.0997	0.057	1989	NA	REALM	Tropical Atlantic	271	4560.523039010301	0	1	0	NA	NA	NA	NA	NA	NA	NA	NA	NA	NA	NA	NA	NA	NA	NA	NA	NA	NA	NA	NA	NA	NA	NA	NA	NA	NA	NA
42	0.985	1706	39	0.457	0.1348	0.418	1989	NA	REALM	Tropical Atlantic	271	4560.523039010301	0	1	0	NA	NA	NA	NA	NA	NA	NA	NA	NA	NA	NA	NA	NA	NA	NA	NA	NA	NA	NA	NA	NA	NA	NA	NA	NA	NA	NA
42	0.985	1706	39	0.457	0.1348	0.418	1989	NA	GLOBAL	global	1580	11817.189622493726	0	1	0	NA	NA	NA	NA	NA	NA	NA	NA	NA	NA	NA	NA	NA	NA	NA	NA	NA	NA	NA	NA	NA	NA	NA	NA	NA	NA	NA
42	0.985	1706	39	0.457	0.1348	0.418	1989	NA	REALM	Eastern Indo-Pacific	22	3203.2322348529306	0	1	0	NA	NA	NA	NA	NA	NA	NA	NA	NA	NA	NA	NA	NA	NA	NA	NA	NA	NA	NA	NA	NA	NA	NA	NA	NA	NA	NA
42	0.985	1706	39	0.457	0.1348	0.418	1989	NA	REALM	Tropical Eastern Pacific	64	1418.5164914397508	0	1	0	NA	NA	NA	NA	NA	NA	NA	NA	NA	NA	NA	NA	NA	NA	NA	NA	NA	NA	NA	NA	NA	NA	NA	NA	NA	NA	NA
42	0.985	1706	39	0.457	0.1348	0.418	1989	NA	REALM	Western Indo-Pacific	356	3631.92894007664	0	1	0	NA	NA	NA	NA	NA	NA	NA	NA	NA	NA	NA	NA	NA	NA	NA	NA	NA	NA	NA	NA	NA	NA	NA	NA	NA	NA	NA
42	0.985	1706	39	0.457	0.1348	0.418	1989	NA	REALM	Central Indo-Pacific	796	3901.304075917142	0	1	0	NA	NA	NA	NA	NA	NA	NA	NA	NA	NA	NA	NA	NA	NA	NA	NA	NA	NA	NA	NA	NA	NA	NA	NA	NA	NA	NA
43	0.484	4161	334	0.903	0.0647	0.177	1989	NA	REALM	Western Indo-Pacific	356	3631.92894007664	0	1	1	NA	221	0.4569323322667042	0.4569323322667042	0.4569323322667042	0	NA	0	0.5267591076283435	0.5267591076283435	0.5267591076283435	0	0	NA	0	0.6207865168539326	1	0	1	0.485874207841764	0.460149082816212	1	0	0	9.551098376313276e-4	NA	NA
43	0.484	4161	334	0.903	0.0647	0.177	1989	NA	GLOBAL	global	1580	11817.189622493726	0	1	1	NA	1047	0.4569323322667042	0.4569323322667042	0.4569323322667042	0	NA	0	0.5267591076283435	0.5267591076283435	0.5267591076283435	0	0	NA	0	0.6626582278481012	1	0	1	0.4729522946184156	0.5226126822245543	3	2.30371217899822	3.466191053080271	9.551098376313276e-4	NA	NA
43	0.484	4161	334	0.903	0.0647	0.177	1989	NA	REALM	Tropical Eastern Pacific	64	1418.5164914397508	0	1	1	NA	48	0.4569323322667042	0.4569323322667042	0.4569323322667042	0	NA	0	0.5267591076283435	0.5267591076283435	0.5267591076283435	0	0	NA	0	0.75	1	0	1	0.4364357804719847	0.4635707431960921	1	0	0	9.551098376313276e-4	NA	NA
43	0.484	4161	334	0.903	0.0647	0.177	1989	NA	REALM	Eastern Indo-Pacific	22	3203.2322348529306	0	1	1	NA	19	0.4569323322667042	0.4569323322667042	0.4569323322667042	0	NA	0	0.5267591076283435	0.5267591076283435	0.5267591076283435	0	0	NA	0	0.8636363636363636	1	0	1	0.35125008665710444	0.5250201572263656	1	0	0	9.551098376313276e-4	NA	NA
43	0.484	4161	334	0.903	0.0647	0.177	1989	NA	REALM	Tropical Atlantic	271	4560.523039010301	0	1	1	NA	188	0.4569323322667042	0.4569323322667042	0.4569323322667042	0	NA	0	0.5267591076283435	0.5267591076283435	0.5267591076283435	0	0	NA	0	0.6937269372693727	1	0	1	0.461797357327496	0.5477253244948345	1	0	0	9.551098376313276e-4	NA	NA
43	0.484	4161	334	0.903	0.0647	0.177	1989	NA	REALM	Central Indo-Pacific	796	3901.304075917142	0	1	1	NA	540	0.4569323322667042	0.4569323322667042	0.4569323322667042	0	NA	0	0.5267591076283435	0.5267591076283435	0.5267591076283435	0	0	NA	0	0.678391959798995	1	0	1	0.467387146044342	0.5017383392801068	1	0	0	9.551098376313276e-4	NA	NA
44	0.358	2320	260	0.123	0.1173	0.237	1989	NA	REALM	Eastern Indo-Pacific	22	3203.2322348529306	0	1	0	NA	NA	NA	NA	NA	NA	NA	NA	NA	NA	NA	NA	NA	NA	NA	NA	NA	NA	NA	NA	NA	NA	NA	NA	NA	NA	NA
44	0.358	2320	260	0.123	0.1173	0.237	1989	NA	REALM	Central Indo-Pacific	796	3901.304075917142	0	1	0	NA	NA	NA	NA	NA	NA	NA	NA	NA	NA	NA	NA	NA	NA	NA	NA	NA	NA	NA	NA	NA	NA	NA	NA	NA	NA	NA
44	0.358	2320	260	0.123	0.1173	0.237	1989	NA	REALM	Tropical Atlantic	271	4560.523039010301	0	1	0	NA	NA	NA	NA	NA	NA	NA	NA	NA	NA	NA	NA	NA	NA	NA	NA	NA	NA	NA	NA	NA	NA	NA	NA	NA	NA	NA
44	0.358	2320	260	0.123	0.1173	0.237	1989	NA	REALM	Western Indo-Pacific	356	3631.92894007664	0	1	0	NA	NA	NA	NA	NA	NA	NA	NA	NA	NA	NA	NA	NA	NA	NA	NA	NA	NA	NA	NA	NA	NA	NA	NA	NA	NA	NA
44	0.358	2320	260	0.123	0.1173	0.237	1989	NA	REALM	Tropical Eastern Pacific	64	1418.5164914397508	0	1	0	NA	NA	NA	NA	NA	NA	NA	NA	NA	NA	NA	NA	NA	NA	NA	NA	NA	NA	NA	NA	NA	NA	NA	NA	NA	NA	NA
44	0.358	2320	260	0.123	0.1173	0.237	1989	NA	GLOBAL	global	1580	11817.189622493726	0	1	0	NA	NA	NA	NA	NA	NA	NA	NA	NA	NA	NA	NA	NA	NA	NA	NA	NA	NA	NA	NA	NA	NA	NA	NA	NA	NA	NA
45	0.86	4775	555	0.569	0.0471	0.478	1989	NA	REALM	Tropical Eastern Pacific	64	1418.5164914397508	0	1	0	NA	NA	NA	NA	NA	NA	NA	NA	NA	NA	NA	NA	NA	NA	NA	NA	NA	NA	NA	NA	NA	NA	NA	NA	NA	NA	NA
45	0.86	4775	555	0.569	0.0471	0.478	1989	NA	REALM	Central Indo-Pacific	796	3901.304075917142	0	1	0	NA	NA	NA	NA	NA	NA	NA	NA	NA	NA	NA	NA	NA	NA	NA	NA	NA	NA	NA	NA	NA	NA	NA	NA	NA	NA	NA
45	0.86	4775	555	0.569	0.0471	0.478	1989	NA	GLOBAL	global	1580	11817.189622493726	0	1	0	NA	NA	NA	NA	NA	NA	NA	NA	NA	NA	NA	NA	NA	NA	NA	NA	NA	NA	NA	NA	NA	NA	NA	NA	NA	NA	NA
45	0.86	4775	555	0.569	0.0471	0.478	1989	NA	REALM	Western Indo-Pacific	356	3631.92894007664	0	1	0	NA	NA	NA	NA	NA	NA	NA	NA	NA	NA	NA	NA	NA	NA	NA	NA	NA	NA	NA	NA	NA	NA	NA	NA	NA	NA	NA
45	0.86	4775	555	0.569	0.0471	0.478	1989	NA	REALM	Tropical Atlantic	271	4560.523039010301	0	1	0	NA	NA	NA	NA	NA	NA	NA	NA	NA	NA	NA	NA	NA	NA	NA	NA	NA	NA	NA	NA	NA	NA	NA	NA	NA	NA	NA
45	0.86	4775	555	0.569	0.0471	0.478	1989	NA	REALM	Eastern Indo-Pacific	22	3203.2322348529306	0	1	0	NA	NA	NA	NA	NA	NA	NA	NA	NA	NA	NA	NA	NA	NA	NA	NA	NA	NA	NA	NA	NA	NA	NA	NA	NA	NA	NA
46	0.609	1092	407	0.346	0.0121	0.117	1989	NA	REALM	Western Indo-Pacific	356	3631.92894007664	0	1	0	NA	NA	NA	NA	NA	NA	NA	NA	NA	NA	NA	NA	NA	NA	NA	NA	NA	NA	NA	NA	NA	NA	NA	NA	NA	NA	NA
46	0.609	1092	407	0.346	0.0121	0.117	1989	NA	REALM	Tropical Atlantic	271	4560.523039010301	0	1	0	NA	NA	NA	NA	NA	NA	NA	NA	NA	NA	NA	NA	NA	NA	NA	NA	NA	NA	NA	NA	NA	NA	NA	NA	NA	NA	NA
46	0.609	1092	407	0.346	0.0121	0.117	1989	NA	REALM	Eastern Indo-Pacific	22	3203.2322348529306	0	1	0	NA	NA	NA	NA	NA	NA	NA	NA	NA	NA	NA	NA	NA	NA	NA	NA	NA	NA	NA	NA	NA	NA	NA	NA	NA	NA	NA
46	0.609	1092	407	0.346	0.0121	0.117	1989	NA	REALM	Tropical Eastern Pacific	64	1418.5164914397508	0	1	0	NA	NA	NA	NA	NA	NA	NA	NA	NA	NA	NA	NA	NA	NA	NA	NA	NA	NA	NA	NA	NA	NA	NA	NA	NA	NA	NA
46	0.609	1092	407	0.346	0.0121	0.117	1989	NA	REALM	Central Indo-Pacific	796	3901.304075917142	0	1	0	NA	NA	NA	NA	NA	NA	NA	NA	NA	NA	NA	NA	NA	NA	NA	NA	NA	NA	NA	NA	NA	NA	NA	NA	NA	NA	NA
46	0.609	1092	407	0.346	0.0121	0.117	1989	NA	GLOBAL	global	1580	11817.189622493726	0	1	0	NA	NA	NA	NA	NA	NA	NA	NA	NA	NA	NA	NA	NA	NA	NA	NA	NA	NA	NA	NA	NA	NA	NA	NA	NA	NA	NA
47	0.108	3547	113	0.792	0.0822	0.358	1989	NA	REALM	Eastern Indo-Pacific	22	3203.2322348529306	0	73	9	1391.4444444444443	6.777777777777778	0.14645895019567795	0.20970895241262252	0.05615251661927129	0.15355643579335124	1.1612364882095905	8.658233192137939e-4	0.5866505193136404	0.6966036427722706	0.4902501293529128	0.2063535134193578	0.05960651915684913	1.118968766048714	0.00325773190933406	2.772727272727273	6	0	6	2.369082968693607	0.3437143049116442	1	7.441798941798941	7.441798941798941	0.00206809264649593	0.00227148150934235	4524
47	0.108	3547	113	0.792	0.0822	0.358	1989	NA	GLOBAL	global	1580	11817.189622493726	0	73	9	1391.4444444444443	389.1111111111111	0.14932317141568702	0.21180736792202548	0.05615251661927129	0.1556548513027542	1.3955452540989983	6.233080211874382e-4	0.5832414112986414	0.6966036427722706	0.4902501293529128	0.2063535134193578	0.0570238093316682	1.337317278813777	0.00237615222236813	2.2164556962025315	7	0	7	1.8939542745561189	0.29955304295340823	11	36.48196098548565	86.40577079031753	0.00223658546268388	0.00227148150934235	4524
47	0.108	3547	113	0.792	0.0822	0.358	1989	NA	REALM	Central Indo-Pacific	796	3901.304075917142	0	73	9	1391.4444444444443	189	0.1507595986834411	0.20970895241262252	0.05615251661927129	0.15355643579335124	1.3531207085198989	6.202420314360908e-4	0.5851321283401435	0.6966036427722706	0.4902501293529128	0.2063535134193578	0.05745558616185364	1.3044025517136686	0.00225447345263655	2.136934673366834	6	0	6	1.872701650679206	0.35777142214573737	3	4.768947150010102	4.768947150010102	0.00213633356715741	0.00227148150934235	4524
47	0.108	3547	113	0.792	0.0822	0.358	1989	NA	REALM	Tropical Eastern Pacific	64	1418.5164914397508	0	73	8	1403.071428571429	19.25	0.15724299491745847	0.21180736792202548	0.05615251661927129	0.1556548513027542	1.4928550482927092	0.00100169562099989	0.5709301065960866	0.6196645796115298	0.4902501293529128	0.12941445025861698	0.04965067490688422	1.3956703885435633	0.00176526772818854	2.40625	6	0	6	1.752266106485116	0.2582195714119563	1	0	0	0.00176551868221857	0.00226712219092017	4008
47	0.108	3547	113	0.792	0.0822	0.358	1989	NA	REALM	Western Indo-Pacific	356	3631.92894007664	0	73	9	1391.4444444444443	75.11111111111111	0.15461237445203507	0.20970895241262252	0.05615251661927129	0.15355643579335124	1.4639002346966348	6.188006588962834e-4	0.5831448392013752	0.6966036427722706	0.4902501293529128	0.2063535134193578	0.05855240633403213	1.3751159431957036	0.00256040840641357	1.898876404494382	6	0	6	1.838829657315974	0.34086269440410166	2	0.7848631239935588	0.7848631239935588	0.00212979150674727	0.00227148150934235	4524
47	0.108	3547	113	0.792	0.0822	0.358	1989	NA	REALM	Tropical Atlantic	271	4560.523039010301	0	73	9	1391.4444444444443	86.88888888888889	0.14620334219013564	0.20970895241262252	0.05615251661927129	0.15355643579335124	1.3441537578728928	5.955082453373424e-4	0.5838297302908052	0.6966036427722706	0.4902501293529128	0.2063535134193578	0.05707803617543609	1.2983086334530172	0.00281867370568866	2.885608856088561	7	0	7	1.9902111134423472	0.2763887818334279	3	4.708106862273529	6.153096440596441	0.00234610216675539	0.00227148150934235	4524
48	0.076	1246	168	0.987	0.1479	0.493	1989	NA	GLOBAL	global	1580	11817.189622493726	0	20	17	1476.764705882353	332.7647058823529	0.2762278068263028	0.3643205321424813	0.11336944003253738	0.25095109210994393	1.251146746306799	5.44910826143183e-4	0.5513198868114415	0.7682200539130583	0.352317555460746	0.41590249845231225	0.08866301073288747	1.2669317090472707	0.00593321433305021	3.580379746835443	7	0	7	1.6916873417274236	0.27270515331246564	2	14.259094364302838	25.624177952096883	0.00302476164467013	0.00336901362942104	5321
48	0.076	1246	168	0.987	0.1479	0.493	1989	NA	REALM	Tropical Eastern Pacific	64	1418.5164914397508	0	20	8	1584.857142857143	27.75	0.3002624272497203	0.3643205321424813	0.25528957070591074	0.10903096143657054	1.2252993611620202	6.684600909173179e-4	0.5160800453605748	0.7682200539130583	0.398835730253654	0.3693843236594042	0.11789415359847528	1.1541822503934314	0.00996312952003872	3.46875	6	0	6	1.807995908830882	0.4605231594556874	1	0	0	0.00886822178749351	0.00174392001330024	4819
48	0.076	1246	168	0.987	0.1479	0.493	1989	NA	REALM	Central Indo-Pacific	796	3901.304075917142	0	20	7	1650.571428571429	455	0.27510826921348214	0.31325271807100075	0.2282210013957885	0.08503171667521228	1.1958105387994864	4.879996666672286e-4	0.5549698758839269	0.6701274759020331	0.4092730174548022	0.26085445844723093	0.0758255195647345	1.215572530620316	0.00460363688773536	4.001256281407035	7	0	7	1.5479744296551396	0.2774665314308658	2	0.5310682861277942	0.5310682861277942	0.00155780745777373	0.00149946631561126	4744
48	0.076	1246	168	0.987	0.1479	0.493	1989	NA	REALM	Eastern Indo-Pacific	22	3203.2322348529306	0	20	7	1650.571428571429	4.714285714285714	0.27100938326925494	0.31325271807100075	0.2282210013957885	0.08503171667521228	1.2508030629010711	7.24898719279006e-4	0.548988886913736	0.6701274759020331	0.4092730174548022	0.26085445844723093	0.08840673281156688	1.3253300221547648	0.00710735880698988	1.5	5	0	5	1.7928429140015905	0.5155059463817778	1	0.2857142857142857	0.2857142857142857	0.00155550706115428	0.00149946631561126	4744
48	0.076	1246	168	0.987	0.1479	0.493	1989	NA	REALM	Western Indo-Pacific	356	3631.92894007664	0	20	7	1650.571428571429	172.71428571428572	0.273105686173102	0.31325271807100075	0.2282210013957885	0.08503171667521228	1.261178572108343	4.95430723201649e-4	0.5580939441028672	0.6701274759020331	0.4092730174548022	0.26085445844723093	0.07716467619548516	1.291805287743408	0.00462480164585997	3.396067415730337	7	0	7	1.7691841792846354	0.24834933546259472	1	2.942241043509336	2.942241043509336	0.00155639383895091	0.00149946631561126	4744
48	0.076	1246	168	0.987	0.1479	0.493	1989	NA	REALM	Tropical Atlantic	271	4560.523039010301	0	20	9	1522.0555555555557	92.33333333333331	0.28588691596666865	0.3176381299916599	0.11336944003253738	0.2042686899591225	1.3567806779375065	5.37904482042805e-4	0.5402051742437215	0.747824942334939	0.352317555460746	0.395507386874193	0.12401843695761726	1.3587616479926727	0.0102761469202722	3.066420664206642	6	0	6	1.580909756887869	0.3414757770474649	1	21.258024691358024	26.692592592592593	0.00699768289097071	0.00211044107423666	4762
49	0.578	3701	462	0.541	0.0778	0.252	1989	NA	REALM	Central Indo-Pacific	796	3901.304075917142	0	1	0	NA	NA	NA	NA	NA	NA	NA	NA	NA	NA	NA	NA	NA	NA	NA	NA	NA	NA	NA	NA	NA	NA	NA	NA	NA	NA	NA
49	0.578	3701	462	0.541	0.0778	0.252	1989	NA	REALM	Tropical Eastern Pacific	64	1418.5164914397508	0	1	0	NA	NA	NA	NA	NA	NA	NA	NA	NA	NA	NA	NA	NA	NA	NA	NA	NA	NA	NA	NA	NA	NA	NA	NA	NA	NA	NA
49	0.578	3701	462	0.541	0.0778	0.252	1989	NA	REALM	Western Indo-Pacific	356	3631.92894007664	0	1	0	NA	NA	NA	NA	NA	NA	NA	NA	NA	NA	NA	NA	NA	NA	NA	NA	NA	NA	NA	NA	NA	NA	NA	NA	NA	NA	NA
49	0.578	3701	462	0.541	0.0778	0.252	1989	NA	REALM	Tropical Atlantic	271	4560.523039010301	0	1	0	NA	NA	NA	NA	NA	NA	NA	NA	NA	NA	NA	NA	NA	NA	NA	NA	NA	NA	NA	NA	NA	NA	NA	NA	NA	NA	NA
49	0.578	3701	462	0.541	0.0778	0.252	1989	NA	GLOBAL	global	1580	11817.189622493726	0	1	0	NA	NA	NA	NA	NA	NA	NA	NA	NA	NA	NA	NA	NA	NA	NA	NA	NA	NA	NA	NA	NA	NA	NA	NA	NA	NA	NA
49	0.578	3701	462	0.541	0.0778	0.252	1989	NA	REALM	Eastern Indo-Pacific	22	3203.2322348529306	0	1	0	NA	NA	NA	NA	NA	NA	NA	NA	NA	NA	NA	NA	NA	NA	NA	NA	NA	NA	NA	NA	NA	NA	NA	NA	NA	NA	NA
50	0.829	2473	315	0.764	0.0427	0.373	1989	NA	REALM	Western Indo-Pacific	356	3631.92894007664	0	1	0	NA	NA	NA	NA	NA	NA	NA	NA	NA	NA	NA	NA	NA	NA	NA	NA	NA	NA	NA	NA	NA	NA	NA	NA	NA	NA	NA
50	0.829	2473	315	0.764	0.0427	0.373	1989	NA	REALM	Central Indo-Pacific	796	3901.304075917142	0	1	0	NA	NA	NA	NA	NA	NA	NA	NA	NA	NA	NA	NA	NA	NA	NA	NA	NA	NA	NA	NA	NA	NA	NA	NA	NA	NA	NA
50	0.829	2473	315	0.764	0.0427	0.373	1989	NA	GLOBAL	global	1580	11817.189622493726	0	1	0	NA	NA	NA	NA	NA	NA	NA	NA	NA	NA	NA	NA	NA	NA	NA	NA	NA	NA	NA	NA	NA	NA	NA	NA	NA	NA	NA
50	0.829	2473	315	0.764	0.0427	0.373	1989	NA	REALM	Eastern Indo-Pacific	22	3203.2322348529306	0	1	0	NA	NA	NA	NA	NA	NA	NA	NA	NA	NA	NA	NA	NA	NA	NA	NA	NA	NA	NA	NA	NA	NA	NA	NA	NA	NA	NA
50	0.829	2473	315	0.764	0.0427	0.373	1989	NA	REALM	Tropical Eastern Pacific	64	1418.5164914397508	0	1	0	NA	NA	NA	NA	NA	NA	NA	NA	NA	NA	NA	NA	NA	NA	NA	NA	NA	NA	NA	NA	NA	NA	NA	NA	NA	NA	NA
50	0.829	2473	315	0.764	0.0427	0.373	1989	NA	REALM	Tropical Atlantic	271	4560.523039010301	0	1	0	NA	NA	NA	NA	NA	NA	NA	NA	NA	NA	NA	NA	NA	NA	NA	NA	NA	NA	NA	NA	NA	NA	NA	NA	NA	NA	NA
51	0.327	4928	21	0.318	0.1129	0.132	1989	NA	REALM	Eastern Indo-Pacific	22	3203.2322348529306	0	437	14	1951.2087912087911	8.928571428571429	0.17665461365405194	0.2382983257564103	0.08132041087869088	0.15697791487771942	0.9395638651866388	0.00141155281031435	0.4932863054168449	0.8889417262030901	0.16666506290587482	0.7222766632972153	0.25852903915686076	0.8766694894623263	0.06174919371802258	5.681818181818182	9	3	6	1.3933981633253438	0.3179354520817935	1	0	0	0.00137058550637643	0.00196437794259499	7507
51	0.327	4928	21	0.318	0.1129	0.132	1989	NA	REALM	Tropical Atlantic	271	4560.523039010301	0	437	14	1951.2087912087911	105.78571428571428	0.16195838541267302	0.2382983257564103	0.08132041087869088	0.15697791487771942	0.9867145096843654	0.00124473944746043	0.501868899531547	0.8889417262030901	0.16666506290587482	0.7222766632972153	0.2634470031088957	0.9868550224931594	0.07478711762654283	5.464944649446495	9	0	9	1.9162240785323597	0.2234932625132262	1	1.100765306122449	1.100765306122449	0.0012758830076307	0.00196437794259499	7507
51	0.327	4928	21	0.318	0.1129	0.132	1989	NA	REALM	Tropical Eastern Pacific	64	1418.5164914397508	0	437	13	1969.4102564102564	26.384615384615383	0.17229338987913972	0.2382983257564103	0.08132041087869088	0.15697791487771942	1.0718114684182976	0.0015395947560095601	0.4979039156732214	0.8889417262030901	0.16666506290587482	0.7222766632972153	0.2643921440773553	1.0217987933214667	0.07271359189011006	5.359375	8	2	6	1.9302700485469544	0.21086253707257505	1	0	0	0.0013939055315016	0.00190415146298307	7137
51	0.327	4928	21	0.318	0.1129	0.132	1989	NA	REALM	Central Indo-Pacific	796	3901.304075917142	0	437	14	1953.5384615384617	367.7857142857143	0.16793415283906518	0.2382983257564103	0.08132041087869088	0.15697791487771942	0.8584657726545107	0.00175363048835709	0.5099483813834258	0.8889417262030901	0.16666506290587482	0.7222766632972153	0.2479524822704586	0.8672385992473176	0.06001485186374152	6.46859296482412	10	2	8	1.7244869163551235	0.22587987411015403	1	0	0	0.00134800837018026	0.00191905584383869	7613
51	0.327	4928	21	0.318	0.1129	0.132	1989	NA	REALM	Western Indo-Pacific	356	3631.92894007664	0	437	10	1938.8444444444444	153.7	0.17337290739804095	0.2382983257564103	0.08132041087869088	0.15697791487771942	1.033579715274339	0.00105730804521225	0.4868341947165892	0.8889417262030901	0.16666506290587482	0.7222766632972153	0.2772882753707168	0.98126688828864	0.0757261203319719	4.317415730337078	8	0	8	1.983830426697984	0.20133380407121387	1	0	0	0.00127453504172113	0.00181582914762011	5670
51	0.327	4928	21	0.318	0.1129	0.132	1989	NA	GLOBAL	global	1580	11817.189622493726	0	437	15	1917.2761904761903	596.8	0.16767887474700816	0.2382983257564103	0.08132041087869088	0.15697791487771942	0.9406759702973309	0.001477652778001	0.5037056198326195	0.8889417262030901	0.16666506290587482	0.7222766632972153	0.25745234498324915	0.9315829232405288	0.06712506191656091	5.665822784810127	10	0	10	2.03103757608092	0.21967636628533269	3	3.2380773237979907	4.777753193882257	0.00132266371957602	0.00212109935236178	7644
52	0.452	1860	536	0.875	0.0252	0.072	1989	NA	REALM	Tropical Eastern Pacific	64	1418.5164914397508	0	1	1	NA	50	0.4423449472827032	0.4423449472827032	0.4423449472827032	0	NA	0	0.52098333909584	0.52098333909584	0.52098333909584	0	0	NA	0	0.78125	1	0	1	0.4166666666666667	0.4906446266573622	1	0	0	9.910802775024777e-4	NA	NA
52	0.452	1860	536	0.875	0.0252	0.072	1989	NA	REALM	Tropical Atlantic	271	4560.523039010301	0	1	1	NA	149	0.43556179401985784	0.4364872969210782	0.4351484626270798	0.00133883429399839	NA	0	0.5165944828142062	0.5170990589359449	0.5154646710633565	0.0016343878725884	7.575802905412201e-4	NA	0	0.5498154981549815	1	0	1	0.4984326945718718	0.6317915011199948	2	0	0	9.910802775024777e-4	NA	NA
52	0.452	1860	536	0.875	0.0252	0.072	1989	NA	REALM	Western Indo-Pacific	356	3631.92894007664	0	1	1	NA	238	0.43575533029762026	0.43575533029762026	0.43575533029762026	0	NA	0	0.5304065303705662	0.5304065303705662	0.5304065303705662	0	0	NA	0	0.6685393258426966	1	0	1	0.4714007907199299	0.4612670313482951	1	0	0	9.910802775024777e-4	NA	NA
52	0.452	1860	536	0.875	0.0252	0.072	1989	NA	REALM	Eastern Indo-Pacific	22	3203.2322348529306	0	1	1	NA	10	0.4285642050855194	0.43575533029762026	0.4177775172673681	0.01797781303025214	NA	0	0.5294295197441935	0.5304065303705662	0.5279640038046345	0.00244252656593169	0.00126131529500301	NA	0	0.4545454545454546	1	0	1	0.5096471914376255	0.5865500907075186	3	140.5	213	9.910802775024777e-4	NA	NA
52	0.452	1860	536	0.875	0.0252	0.072	1989	NA	REALM	Central Indo-Pacific	796	3901.304075917142	0	1	1	NA	528	0.43575533029762026	0.43575533029762026	0.43575533029762026	0	NA	0	0.5304065303705662	0.5304065303705662	0.5304065303705662	0	0	NA	0	0.6633165829145728	1	0	1	0.4728727197493546	0.4910363690881847	1	0	0	9.910802775024777e-4	NA	NA
52	0.452	1860	536	0.875	0.0252	0.072	1989	NA	GLOBAL	global	1580	11817.189622493726	0	1	1	NA	1009	0.4360527792643659	0.4423449472827032	0.4177775172673681	0.02456743001533512	NA	0	0.5274852704909715	0.5304065303705662	0.5154646710633565	0.0149418593072097	0.00544958439747218	NA	0	0.6386075949367088	1	0	1	0.4805560273742944	0.5230046094090745	5	123.68181637717122	276.38451612903225	9.910802775024777e-4	NA	NA
53	0.954	4314	242	0.43	0.0953	0.313	1989	NA	REALM	Central Indo-Pacific	796	3901.304075917142	0	1	0	NA	NA	NA	NA	NA	NA	NA	NA	NA	NA	NA	NA	NA	NA	NA	NA	NA	NA	NA	NA	NA	NA	NA	NA	NA	NA	NA
53	0.954	4314	242	0.43	0.0953	0.313	1989	NA	REALM	Tropical Eastern Pacific	64	1418.5164914397508	0	1	0	NA	NA	NA	NA	NA	NA	NA	NA	NA	NA	NA	NA	NA	NA	NA	NA	NA	NA	NA	NA	NA	NA	NA	NA	NA	NA	NA
53	0.954	4314	242	0.43	0.0953	0.313	1989	NA	REALM	Eastern Indo-Pacific	22	3203.2322348529306	0	1	0	NA	NA	NA	NA	NA	NA	NA	NA	NA	NA	NA	NA	NA	NA	NA	NA	NA	NA	NA	NA	NA	NA	NA	NA	NA	NA	NA
53	0.954	4314	242	0.43	0.0953	0.313	1989	NA	GLOBAL	global	1580	11817.189622493726	0	1	0	NA	NA	NA	NA	NA	NA	NA	NA	NA	NA	NA	NA	NA	NA	NA	NA	NA	NA	NA	NA	NA	NA	NA	NA	NA	NA	NA
53	0.954	4314	242	0.43	0.0953	0.313	1989	NA	REALM	Western Indo-Pacific	356	3631.92894007664	0	1	0	NA	NA	NA	NA	NA	NA	NA	NA	NA	NA	NA	NA	NA	NA	NA	NA	NA	NA	NA	NA	NA	NA	NA	NA	NA	NA	NA
53	0.954	4314	242	0.43	0.0953	0.313	1989	NA	REALM	Tropical Atlantic	271	4560.523039010301	0	1	0	NA	NA	NA	NA	NA	NA	NA	NA	NA	NA	NA	NA	NA	NA	NA	NA	NA	NA	NA	NA	NA	NA	NA	NA	NA	NA	NA
54	0.703	632	94	0.653	0.1304	0.192	1989	NA	REALM	Tropical Atlantic	271	4560.523039010301	0	343	38	1805.4822190611665	39.28947368421053	0.2028890074687991	0.30177193212704007	0.01946303607737316	0.2823088960496669	0.8990929994972157	0.00155789761943169	0.49567825138893457	0.9429083140362796	0.0209621221201103	0.9219461919161694	0.2528706816116127	0.8708121484236594	0.0624937150006602	5.509225092250922	11	0	11	2.88529280706121	0.34454984364240265	1	5.6483148385174085	7.937700855459463	0.01567022862919948	0.0028782704536243	14853
54	0.703	632	94	0.653	0.1304	0.192	1989	NA	REALM	Tropical Eastern Pacific	64	1418.5164914397508	0	343	22	1832.8311688311687	20.454545454545453	0.18709236528709655	0.35516315538723797	0.00521559051757567	0.3499475648696623	0.8899129259847267	0.00213760784688741	0.4735176760700115	0.9991086060566589	-0.00198312911189667	1.0010917351685555	0.2664372635440685	0.8260836088223228	0.06839436783259956	7.03125	11	0	11	1.9838134672937051	0.2507315390471357	2	2.2787315798679435	3.466958546504001	0.01360760078242348	0.00227593663910404	10641
54	0.703	632	94	0.653	0.1304	0.192	1989	NA	GLOBAL	global	1580	11817.189622493726	0	343	86	1877.0511627906976	140.22093023255815	0.22232949512908595	0.486574462424163	-0.02377561855792667	0.5103500809820897	0.8311174450874348	0.00185765761466668	0.4668501379832781	1.1060561284772688	-0.11389957330658766	1.2199557017838565	0.2879764314592909	0.6885333816478604	0.074175204827960875	7.632278481012659	19	0	19	3.975650539449223	0.22407505422764115	5	19.859803718814145	42.06915397423546	0.00613171839858997	0.00350414349420323	27567
54	0.703	632	94	0.653	0.1304	0.192	1989	NA	REALM	Eastern Indo-Pacific	22	3203.2322348529306	0	343	16	1808.1	3.625	0.20588906782525765	0.29367801006668576	0.0525497050224927	0.24112830504419305	0.8499903308199104	0.00402767644391784	0.5081712314698509	1.0070575250053588	-0.00554213027171394	1.0125996552770729	0.3011303314916669	0.760579479275007	0.08593062888286028	2.636363636363636	11	0	11	4.271115105265163	0.47490425317476315	1	0	0	0.00397044658579232	0.0017897408459499	9887
54	0.703	632	94	0.653	0.1304	0.192	1989	NA	REALM	Central Indo-Pacific	796	3901.304075917142	0	343	34	1856.8484848484848	210.47058823529412	0.22839247458768644	0.486574462424163	-0.02377561855792667	0.5103500809820897	0.7894242109378383	0.00192231613750004	0.4528670544163664	1.0070575250053588	-0.00554213027171394	1.0125996552770729	0.29021153634551544	0.5843561639928573	0.07519675057715848	8.989949748743719	19	0	19	3.7500389260855904	0.2507507821516198	4	19.8271987425504	40.73998437255154	0.00282119201814846	0.0025352273900273	15333
54	0.703	632	94	0.653	0.1304	0.192	1989	NA	REALM	Western Indo-Pacific	356	3631.92894007664	0	343	38	1879.4310099573256	69	0.22549413555915945	0.39511768333421227	0.01484277699919204	0.3802749063350202	0.8244952249398833	0.0017481049002843	0.4872576784571381	1.1060561284772688	-0.01310132560069848	1.1191574540779672	0.30504256869081137	0.7230487443466312	0.08610877035234317	7.365168539325842	16	0	16	4.1229444182210155	0.2563053149370178	1	20.47731155078932	36.617146929000064	0.00391655657145273	0.00247087255263072	16144
55	0.202	3087	389	0.207	0.0603	0.433	1989	NA	REALM	Tropical Atlantic	271	4560.523039010301	0	1	1	NA	225	0.2138947850286128	0.2138947850286128	0.2138947850286128	0	NA	0	0.3969246138113043	0.3969246138113043	0.3969246138113043	0	0	NA	0	0.8302583025830258	1	0	1	0.37610027188789047	0.4551569978067256	1	0	0	7.22543352601156e-4	NA	NA
55	0.202	3087	389	0.207	0.0603	0.433	1989	NA	REALM	Tropical Eastern Pacific	64	1418.5164914397508	0	1	1	NA	57	0.22083246229467665	0.22083246229467665	0.22083246229467665	0	NA	0	0.38913296915009127	0.38913296915009127	0.38913296915009127	0	0	NA	0	0.890625	1	0	1	0.3145764348029479	0.49441185450104674	1	0	0	7.22543352601156e-4	NA	NA
55	0.202	3087	389	0.207	0.0603	0.433	1989	NA	REALM	Eastern Indo-Pacific	22	3203.2322348529306	0	1	1	NA	20	0.2138947850286128	0.2138947850286128	0.2138947850286128	0	NA	0	0.3969246138113043	0.3969246138113043	0.3969246138113043	0	0	NA	0	0.9090909090909092	1	0	1	0.29424494316824984	0.6726970368877243	2	35.36842105263158	35.36842105263158	7.22543352601156e-4	NA	NA
55	0.202	3087	389	0.207	0.0603	0.433	1989	NA	REALM	Central Indo-Pacific	796	3901.304075917142	0	1	1	NA	734	0.2138947850286128	0.2138947850286128	0.2138947850286128	0	NA	0	0.3969246138113043	0.3969246138113043	0.3969246138113043	0	0	NA	0	0.9221105527638191	1	0	1	0.2681660385669676	0.4864230653796951	1	0	0	7.22543352601156e-4	NA	NA
55	0.202	3087	389	0.207	0.0603	0.433	1989	NA	REALM	Western Indo-Pacific	356	3631.92894007664	0	1	1	NA	282	0.2138947850286128	0.2138947850286128	0.2138947850286128	0	NA	0	0.3969246138113043	0.3969246138113043	0.3969246138113043	0	0	NA	0	0.7921348314606742	1	0	1	0.4063509117245932	0.43225689257770195	1	0	0	7.22543352601156e-4	NA	NA
55	0.202	3087	389	0.207	0.0603	0.433	1989	NA	GLOBAL	global	1580	11817.189622493726	0	1	1	NA	1384	0.21425069188257995	0.22083246229467665	0.2138947850286128	0.00693767726606384	NA	0	0.3965248979363432	0.3969246138113043	0.38913296915009127	0.00779164466121301	0.00171953706101328	NA	0	0.8759493670886076	1	0	1	0.329743673790596	0.5334301673577516	4	270.12687807341774	482.07607564191534	7.22543352601156e-4	NA	NA
56	0.139	2166	57	0.374	0.069	0.403	1989	NA	REALM	Eastern Indo-Pacific	22	3203.2322348529306	0	109	7	1936	6.428571428571429	0.190561928525397	0.29340082462653166	-0.08262977876606793	0.3760306033925996	1.622764192454354	0.00378554655215032	0.3622952681233717	0.6295757451829209	0.14532430500186327	0.4842514401810577	0.2346747534916331	1.4724139763620585	0.04533698488757535	2.0454545454545454	3	0	3	1.0455015987905485	0.5199556541019955	3	1.91468253968254	3.226190476190476	0.00181504144980765	0.00152634867895744	4722
56	0.139	2166	57	0.374	0.069	0.403	1989	NA	REALM	Tropical Eastern Pacific	64	1418.5164914397508	0	109	5	1657	27.8	0.1911995178649148	0.254479996504888	0.05212891032776022	0.20235108617712777	1.5750923852328695	0.00207067286897019	0.3316723910366344	0.6178147658724152	0.09373323305029994	0.5240815328221153	0.24923129018333703	1.4524483088573683	0.04730711179988128	2.171875	4	0	4	1.0166032376778773	0.2367274729588276	1	0	0	0.00612692955040082	0.00168090552603584	3629
56	0.139	2166	57	0.374	0.069	0.403	1989	NA	GLOBAL	global	1580	11817.189622493726	0	109	14	1755.2747252747254	267.7857142857143	0.20204495286010216	0.353429858102309	-0.08262977876606793	0.4360596368683769	1.5553108606320472	0.0025711588330128	0.3980842821034631	0.6606725100402592	0.09373323305029994	0.5669392769899593	0.22797769072622248	1.4163684725677768	0.03632637690086748	2.3727848101265825	5	0	5	1.0863391897720556	0.2666404118275102	9	9.904892456870511	16.30305329638176	0.00301047484906448	0.00268239373407103	5702
56	0.139	2166	57	0.374	0.069	0.403	1989	NA	REALM	Western Indo-Pacific	356	3631.92894007664	0	109	6	1942	127.83333333333331	0.20630792967204228	0.29340082462653166	-0.02393367281622399	0.31733449744275566	1.597470307893974	0.00261131806840264	0.4018990639993001	0.6606725100402592	0.14532430500186327	0.515348205038396	0.22719427846651005	1.4830104902242862	0.03731739572678051	2.154494382022472	5	0	5	1.136466985186571	0.24961016345089268	3	0.1111111111111111	0.17204301075268816	0.00197040776235744	0.00136680152352705	4674
56	0.139	2166	57	0.374	0.069	0.403	1989	NA	REALM	Central Indo-Pacific	796	3901.304075917142	0	109	7	1936	285.7142857142857	0.2066981637550801	0.29340082462653166	-0.08262977876606793	0.3760306033925996	1.5218527525187184	0.00254278546572211	0.4055334405260442	0.6295757451829209	0.14532430500186327	0.4842514401810577	0.22382799609770931	1.3552381558161788	0.03421405025133063	2.512562814070352	5	1	4	1.0959470054782416	0.2907597125271674	1	0.5797940797940797	0.8902831402831403	0.0019798455401077	0.00152634867895744	4722
56	0.139	2166	57	0.374	0.069	0.403	1989	NA	REALM	Tropical Atlantic	271	4560.523039010301	0	109	7	1746.952380952381	89.71428571428571	0.2021522220223864	0.353429858102309	0.04937251083638152	0.3040573472659275	1.5926895122809572	0.00238105501529145	0.39126148794384735	0.6260550077654163	0.10448433461417256	0.5215706731512437	0.2333010940491484	1.4963083423203989	0.03683570051423956	2.3173431734317345	5	0	5	0.9826428594373572	0.28144522536537053	3	13.61435336355656	14.492686148283353	0.00614107835117112	0.00178956118752322	4298
57	0.641	4621	352	0.82	0.1392	0.162	1989	NA	REALM	Eastern Indo-Pacific	22	3203.2322348529306	0	1	0	NA	NA	NA	NA	NA	NA	NA	NA	NA	NA	NA	NA	NA	NA	NA	NA	NA	NA	NA	NA	NA	NA	NA	NA	NA	NA	NA
57	0.641	4621	352	0.82	0.1392	0.162	1989	NA	REALM	Western Indo-Pacific	356	3631.92894007664	0	1	0	NA	NA	NA	NA	NA	NA	NA	NA	NA	NA	NA	NA	NA	NA	NA	NA	NA	NA	NA	NA	NA	NA	NA	NA	NA	NA	NA
57	0.641	4621	352	0.82	0.1392	0.162	1989	NA	REALM	Central Indo-Pacific	796	3901.304075917142	0	1	0	NA	NA	NA	NA	NA	NA	NA	NA	NA	NA	NA	NA	NA	NA	NA	NA	NA	NA	NA	NA	NA	NA	NA	NA	NA	NA	NA
57	0.641	4621	352	0.82	0.1392	0.162	1989	NA	REALM	Tropical Atlantic	271	4560.523039010301	0	1	0	NA	NA	NA	NA	NA	NA	NA	NA	NA	NA	NA	NA	NA	NA	NA	NA	NA	NA	NA	NA	NA	NA	NA	NA	NA	NA	NA
57	0.641	4621	352	0.82	0.1392	0.162	1989	NA	REALM	Tropical Eastern Pacific	64	1418.5164914397508	0	1	0	NA	NA	NA	NA	NA	NA	NA	NA	NA	NA	NA	NA	NA	NA	NA	NA	NA	NA	NA	NA	NA	NA	NA	NA	NA	NA	NA
57	0.641	4621	352	0.82	0.1392	0.162	1989	NA	GLOBAL	global	1580	11817.189622493726	0	1	0	NA	NA	NA	NA	NA	NA	NA	NA	NA	NA	NA	NA	NA	NA	NA	NA	NA	NA	NA	NA	NA	NA	NA	NA	NA	NA	NA
58	0.891	939	499	0.151	0.1041	0.283	1989	NA	REALM	Central Indo-Pacific	796	3901.304075917142	0	1	0	NA	NA	NA	NA	NA	NA	NA	NA	NA	NA	NA	NA	NA	NA	NA	NA	NA	NA	NA	NA	NA	NA	NA	NA	NA	NA	NA
58	0.891	939	499	0.151	0.1041	0.283	1989	NA	REALM	Tropical Atlantic	271	4560.523039010301	0	1	0	NA	NA	NA	NA	NA	NA	NA	NA	NA	NA	NA	NA	NA	NA	NA	NA	NA	NA	NA	NA	NA	NA	NA	NA	NA	NA	NA
58	0.891	939	499	0.151	0.1041	0.283	1989	NA	REALM	Western Indo-Pacific	356	3631.92894007664	0	1	0	NA	NA	NA	NA	NA	NA	NA	NA	NA	NA	NA	NA	NA	NA	NA	NA	NA	NA	NA	NA	NA	NA	NA	NA	NA	NA	NA
58	0.891	939	499	0.151	0.1041	0.283	1989	NA	REALM	Tropical Eastern Pacific	64	1418.5164914397508	0	1	0	NA	NA	NA	NA	NA	NA	NA	NA	NA	NA	NA	NA	NA	NA	NA	NA	NA	NA	NA	NA	NA	NA	NA	NA	NA	NA	NA
58	0.891	939	499	0.151	0.1041	0.283	1989	NA	REALM	Eastern Indo-Pacific	22	3203.2322348529306	0	1	0	NA	NA	NA	NA	NA	NA	NA	NA	NA	NA	NA	NA	NA	NA	NA	NA	NA	NA	NA	NA	NA	NA	NA	NA	NA	NA	NA
58	0.891	939	499	0.151	0.1041	0.283	1989	NA	GLOBAL	global	1580	11817.189622493726	0	1	0	NA	NA	NA	NA	NA	NA	NA	NA	NA	NA	NA	NA	NA	NA	NA	NA	NA	NA	NA	NA	NA	NA	NA	NA	NA	NA	NA
59	0.39	3394	205	0.597	0.034	0.042	1989	NA	REALM	Tropical Atlantic	271	4560.523039010301	0	1	1	NA	204	0.4112194188817253	0.4112194188817253	0.4112194188817253	0	NA	0	0.48196892270149205	0.48196892270149205	0.48196892270149205	0	0	NA	0	0.7527675276752768	1	0	1	0.4322011892379286	0.5581614801215528	1	0	0	9.191176470588236e-4	NA	NA
59	0.39	3394	205	0.597	0.034	0.042	1989	NA	REALM	Central Indo-Pacific	796	3901.304075917142	0	1	1	NA	541	0.4112194188817253	0.4112194188817253	0.4112194188817253	0	NA	0	0.48196892270149205	0.48196892270149205	0.48196892270149205	0	0	NA	0	0.6796482412060302	1	0	1	0.4669051073342038	0.4931622636562026	1	0	0	9.191176470588236e-4	NA	NA
59	0.39	3394	205	0.597	0.034	0.042	1989	NA	REALM	Eastern Indo-Pacific	22	3203.2322348529306	0	1	1	NA	17	0.4112194188817253	0.4112194188817253	0.4112194188817253	0	NA	0	0.48196892270149205	0.48196892270149205	0.48196892270149205	0	0	NA	0	0.7727272727272727	1	0	1	0.4289320272288885	0.5297319088893369	2	0.3333333333333333	0.3333333333333333	9.191176470588236e-4	NA	NA
59	0.39	3394	205	0.597	0.034	0.042	1989	NA	GLOBAL	global	1580	11817.189622493726	0	1	1	NA	1088	0.4117890172582997	0.4212149516835469	0.4112194188817253	0.00999553280182163	NA	0	0.4816473837545156	0.48196892270149205	0.4763264327932598	0.00564248990823218	0.00130861259644277	NA	0	0.6886075949367089	1	0	1	0.46320942831847567	0.5278542432418184	4	11.253868674194898	17.761606022584694	9.191176470588236e-4	NA	NA
59	0.39	3394	205	0.597	0.034	0.042	1989	NA	REALM	Tropical Eastern Pacific	64	1418.5164914397508	0	1	1	NA	53	0.4212149516835469	0.4212149516835469	0.4212149516835469	0	NA	0	0.4763264327932598	0.4763264327932598	0.4763264327932598	0	0	NA	0	0.828125	1	0	1	0.38025419651629616	0.5185744504535938	1	0	0	9.191176470588236e-4	NA	NA
59	0.39	3394	205	0.597	0.034	0.042	1989	NA	REALM	Western Indo-Pacific	356	3631.92894007664	0	1	1	NA	238	0.4112194188817253	0.4112194188817253	0.4112194188817253	0	NA	0	0.48196892270149205	0.48196892270149205	0.48196892270149205	0	0	NA	0	0.6685393258426966	1	0	1	0.4714007907199299	0.4527644092822089	1	0	0	9.191176470588236e-4	NA	NA
60	0.264	325	426	0.485	0.0866	0.102	1989	NA	REALM	Central Indo-Pacific	796	3901.304075917142	0	6	4	1259.3333333333333	319.25	0.30652190581228494	0.4127917799452074	0.24464072753203148	0.1681510524131759	1.8801537496500376	0.00132514082894003	0.4965852752928383	0.6080746148477245	0.33918298773985345	0.26889162710787107	0.08353583753801078	1.8542408054368655	0.00520859313009276	1.6042713567839195	4	0	4	0.8960749332624485	0.23514259131923376	5	134.9711556442293	261.8068289420534	0.00150591953860087	0.00177659544063815	2300
60	0.264	325	426	0.485	0.0866	0.102	1989	NA	REALM	Tropical Atlantic	271	4560.523039010301	0	6	5	1166.2	85.6	0.32848737672243716	0.36168403380066905	0.27222689189376026	0.08945714190690879	1.5449981751895956	1.553240847437972e-4	0.5176308843830498	0.6696410503883042	0.2870247550586208	0.38261629532968344	0.12791350833648676	1.6602184842955543	0.01132342997047937	1.5793357933579335	3	0	3	1.157974413525945	0.4929974049756264	1	107.508069524961	217.32612071495265	0.00463473387405337	0.00224203048194909	2297
60	0.264	325	426	0.485	0.0866	0.102	1989	NA	REALM	Eastern Indo-Pacific	22	3203.2322348529306	0	6	0	NA	NA	NA	NA	NA	NA	NA	NA	NA	NA	NA	NA	NA	NA	NA	NA	NA	NA	NA	NA	NA	NA	NA	NA	NA	NA	NA
60	0.264	325	426	0.485	0.0866	0.102	1989	NA	REALM	Tropical Eastern Pacific	64	1418.5164914397508	0	6	3	1370.6666666666667	36	0.3270643183926379	0.37867086721370313	0.21918667300570333	0.1594841942079998	1.7392900514432463	4.910386558594311e-4	0.47730577516032385	0.6789135820069552	0.366720754754135	0.3121928272528201	0.1144521231881224	1.7531250098743445	0.00831873826159764	1.6875	3	0	3	0.957427107756338	0.3951464003256571	4	23.39963798384851	41.98111946532999	0.00508056993882989	0.00146346191454245	2056
60	0.264	325	426	0.485	0.0866	0.102	1989	NA	GLOBAL	global	1580	11817.189622493726	0	6	6	1138.1333333333334	388.5	0.3099623510933725	0.45358538747458793	0.17424766530678926	0.2793377221677987	1.8068865466390052	9.902890188919918e-4	0.4990454487130198	0.8630662854497142	0.27709609649970957	0.5859701889500046	0.10255335078411792	1.8136542957044777	0.00717428781038631	1.4753164556962026	4	0	4	1.0116601214088592	0.2593076037313602	16	209.6977789131735	827.5615310226267	0.00227569779123457	0.00245519965010492	2541
60	0.264	325	426	0.485	0.0866	0.102	1989	NA	REALM	Western Indo-Pacific	356	3631.92894007664	0	6	4	1259.3333333333333	117	0.29726297191420387	0.45358538747458793	0.21809146797519477	0.23549391949939316	1.850440827445658	9.378980838169894e-4	0.4934676301556945	0.8630662854497142	0.27709609649970957	0.5859701889500046	0.11549294487486536	1.8473633938084308	0.00867419890124079	1.3146067415730338	4	0	4	1.0108761294726083	0.3143605688204974	13	207.3062161192191	584.369400948346	0.00162158618590573	0.00177659544063815	2300
61	0.766	2780	131	0.931	0.0164	0.343	1989	NA	GLOBAL	global	1580	11817.189622493726	0	1	0	NA	NA	NA	NA	NA	NA	NA	NA	NA	NA	NA	NA	NA	NA	NA	NA	NA	NA	NA	NA	NA	NA	NA	NA	NA	NA	NA
61	0.766	2780	131	0.931	0.0164	0.343	1989	NA	REALM	Eastern Indo-Pacific	22	3203.2322348529306	0	1	0	NA	NA	NA	NA	NA	NA	NA	NA	NA	NA	NA	NA	NA	NA	NA	NA	NA	NA	NA	NA	NA	NA	NA	NA	NA	NA	NA
61	0.766	2780	131	0.931	0.0164	0.343	1989	NA	REALM	Tropical Atlantic	271	4560.523039010301	0	1	0	NA	NA	NA	NA	NA	NA	NA	NA	NA	NA	NA	NA	NA	NA	NA	NA	NA	NA	NA	NA	NA	NA	NA	NA	NA	NA	NA
61	0.766	2780	131	0.931	0.0164	0.343	1989	NA	REALM	Tropical Eastern Pacific	64	1418.5164914397508	0	1	0	NA	NA	NA	NA	NA	NA	NA	NA	NA	NA	NA	NA	NA	NA	NA	NA	NA	NA	NA	NA	NA	NA	NA	NA	NA	NA	NA
61	0.766	2780	131	0.931	0.0164	0.343	1989	NA	REALM	Central Indo-Pacific	796	3901.304075917142	0	1	0	NA	NA	NA	NA	NA	NA	NA	NA	NA	NA	NA	NA	NA	NA	NA	NA	NA	NA	NA	NA	NA	NA	NA	NA	NA	NA	NA
61	0.766	2780	131	0.931	0.0164	0.343	1989	NA	REALM	Western Indo-Pacific	356	3631.92894007664	0	1	0	NA	NA	NA	NA	NA	NA	NA	NA	NA	NA	NA	NA	NA	NA	NA	NA	NA	NA	NA	NA	NA	NA	NA	NA	NA	NA	NA
62	0.515	1553	278	0.262	0.0515	0.222	1989	NA	REALM	Central Indo-Pacific	796	3901.304075917142	0	1	0	NA	NA	NA	NA	NA	NA	NA	NA	NA	NA	NA	NA	NA	NA	NA	NA	NA	NA	NA	NA	NA	NA	NA	NA	NA	NA	NA
62	0.515	1553	278	0.262	0.0515	0.222	1989	NA	GLOBAL	global	1580	11817.189622493726	0	1	0	NA	NA	NA	NA	NA	NA	NA	NA	NA	NA	NA	NA	NA	NA	NA	NA	NA	NA	NA	NA	NA	NA	NA	NA	NA	NA	NA
62	0.515	1553	278	0.262	0.0515	0.222	1989	NA	REALM	Tropical Eastern Pacific	64	1418.5164914397508	0	1	0	NA	NA	NA	NA	NA	NA	NA	NA	NA	NA	NA	NA	NA	NA	NA	NA	NA	NA	NA	NA	NA	NA	NA	NA	NA	NA	NA
62	0.515	1553	278	0.262	0.0515	0.222	1989	NA	REALM	Eastern Indo-Pacific	22	3203.2322348529306	0	1	0	NA	NA	NA	NA	NA	NA	NA	NA	NA	NA	NA	NA	NA	NA	NA	NA	NA	NA	NA	NA	NA	NA	NA	NA	NA	NA	NA
62	0.515	1553	278	0.262	0.0515	0.222	1989	NA	REALM	Tropical Atlantic	271	4560.523039010301	0	1	0	NA	NA	NA	NA	NA	NA	NA	NA	NA	NA	NA	NA	NA	NA	NA	NA	NA	NA	NA	NA	NA	NA	NA	NA	NA	NA	NA
62	0.515	1553	278	0.262	0.0515	0.222	1989	NA	REALM	Western Indo-Pacific	356	3631.92894007664	0	1	0	NA	NA	NA	NA	NA	NA	NA	NA	NA	NA	NA	NA	NA	NA	NA	NA	NA	NA	NA	NA	NA	NA	NA	NA	NA	NA	NA
63	0.014	4008	573	0.708	0.1216	0.463	1989	NA	REALM	Tropical Atlantic	271	4560.523039010301	0	1	1	NA	214	0.06702963557350074	0.06702963557350074	0.06702963557350074	0	NA	0	0.6140209502613282	0.6140209502613282	0.6140209502613282	0	0	NA	0	0.7896678966789668	1	0	1	0.4082985024178643	0.4613082099470484	1	0	0	7.633587786259542e-4	NA	NA
63	0.014	4008	573	0.708	0.1216	0.463	1989	NA	REALM	Eastern Indo-Pacific	22	3203.2322348529306	0	1	1	NA	22	0.06702963557350074	0.06702963557350074	0.06702963557350074	0	NA	0	0.6140209502613282	0.6140209502613282	0.6140209502613282	0	0	NA	0	1	1	1	0	0	0.589775246926023	1	0	0	7.633587786259542e-4	NA	NA
63	0.014	4008	573	0.708	0.1216	0.463	1989	NA	GLOBAL	global	1580	11817.189622493726	0	1	1	NA	1310	0.06702963557350074	0.06702963557350074	0.06702963557350074	0	NA	0	0.6140209502613282	0.6140209502613282	0.6140209502613282	0	0	NA	0	0.8291139240506329	1	0	1	0.3765285583070925	0.5273806031354316	3	105.69050005771462	161.6207872155205	7.633587786259542e-4	NA	NA
63	0.014	4008	573	0.708	0.1216	0.463	1989	NA	REALM	Western Indo-Pacific	356	3631.92894007664	0	1	1	NA	271	0.06702963557350074	0.06702963557350074	0.06702963557350074	0	NA	0	0.6140209502613282	0.6140209502613282	0.6140209502613282	0	0	NA	0	0.7612359550561798	1	0	1	0.42692828892764995	0.4414373599328282	1	0	0	7.633587786259542e-4	NA	NA
63	0.014	4008	573	0.708	0.1216	0.463	1989	NA	REALM	Central Indo-Pacific	796	3901.304075917142	0	1	1	NA	683	0.06702963557350074	0.06702963557350074	0.06702963557350074	0	NA	0	0.6140209502613282	0.6140209502613282	0.6140209502613282	0	0	NA	0	0.8580402010050251	1	0	1	0.3492283366026429	0.4818468436500167	1	0	0	7.633587786259542e-4	NA	NA
63	0.014	4008	573	0.708	0.1216	0.463	1989	NA	REALM	Tropical Eastern Pacific	64	1418.5164914397508	0	1	1	NA	53	0.06702963557350074	0.06702963557350074	0.06702963557350074	0	NA	0	0.6140209502613282	0.6140209502613282	0.6140209502613282	0	0	NA	0	0.828125	1	0	1	0.38025419651629616	0.4375381629448709	1	0	0	7.633587786259542e-4	NA	NA
64	0.022	2051	274	0.827	0.0395	0.437	1989	NA	GLOBAL	global	1580	11817.189622493726	0	8	8	694.8571428571429	563.25	0.05534920831632651	0.11700072598092635	0.0082867118132174	0.10871401416770894	1.2191552315758478	6.178351759936663e-4	0.44890121866043897	0.5102758732713315	0.37175325748795457	0.1385226157833769	0.04236384397208521	1.3035567239179382	0.00124615816323832	2.8518987341772153	6	0	6	2.110822005780464	0.30004115598138004	6	110.97189810515128	255.6357340601123	0.00144071466819714	0.00477100736905837	1684
64	0.022	2051	274	0.827	0.0395	0.437	1989	NA	REALM	Eastern Indo-Pacific	22	3203.2322348529306	0	8	6	689.2	6.5	0.05911509889435891	0.11700072598092635	0.03098577483439317	0.08601495114653318	0.9275731361350388	6.504211578392613e-4	0.4438991011105049	0.49811464769992	0.37175325748795457	0.1263613902119654	0.04667843316007635	0.9778520095923032	0.00137751120319065	1.7727272727272727	6	0	6	2.2452450960030044	0.42577101390848615	2	30.27777777777778	30.36111111111111	0.00133615385111691	0.00408420254699742	1593
64	0.022	2051	274	0.827	0.0395	0.437	1989	NA	REALM	Central Indo-Pacific	796	3901.304075917142	0	8	6	689.2	357.3333333333333	0.05673032217342887	0.11700072598092635	0.03098577483439317	0.08601495114653318	1.248087922115184	7.107948835382579e-4	0.4451938479898824	0.49811464769992	0.39170611030943214	0.10640853739048783	0.04358978469608533	1.3247004914346434	0.00130837795187501	2.693467336683417	6	0	6	2.0702158700525173	0.31109576599262184	1	28.860919540229887	28.860919540229887	0.00136244255892112	0.00408420254699742	1593
64	0.022	2051	274	0.827	0.0395	0.437	1989	NA	REALM	Western Indo-Pacific	356	3631.92894007664	0	8	6	689.2	167.33333333333334	0.05544849238484797	0.11700072598092635	0.03098577483439317	0.08601495114653318	1.2556149201787823	6.427290894626447e-4	0.44420545358732183	0.49811464769992	0.39170611030943214	0.10640853739048783	0.04348821328058977	1.3333987707749444	0.00153069201311875	2.8202247191011236	6	0	6	2.1692436418088423	0.32215945717148237	1	20.239153950301652	20.239153950301652	0.00134353759175696	0.00408420254699742	1593
64	0.022	2051	274	0.827	0.0395	0.437	1989	NA	REALM	Tropical Eastern Pacific	64	1418.5164914397508	0	8	6	697.0666666666667	26.333333333333332	0.05384939505296411	0.09007236189606264	0.0082867118132174	0.08178565008284523	1.3518220252169373	2.725386589781237e-4	0.45624042219471	0.500598664431539	0.38881538341522986	0.11178328101630912	0.03685711451586453	1.3407957907535717	7.115698875318909e-4	2.46875	6	0	6	1.7363412545870562	0.273799139334729	1	0	0	0.00213270161564754	0.00395884114788062	1612
64	0.022	2051	274	0.827	0.0395	0.437	1989	NA	REALM	Tropical Atlantic	271	4560.523039010301	0	8	6	697.0666666666667	142	0.05274621351982559	0.10082240247488532	0.01200153782143329	0.08882086465345204	1.12227659115759	4.505815150009039e-4	0.4601117033004733	0.5102758732713315	0.3995771547887147	0.1106987184826168	0.03706525572741325	1.247083290494593	9.060756257816418e-4	3.143911439114391	6	0	6	2.0488365748996284	0.18267243131126976	3	68.17055143880704	96.67418331693489	0.00157179095815073	0.00395884114788062	1612
65	0.523	4506	568	0.381	0.1096	0.196	1989	NA	REALM	Tropical Atlantic	271	4560.523039010301	0	1	0	NA	NA	NA	NA	NA	NA	NA	NA	NA	NA	NA	NA	NA	NA	NA	NA	NA	NA	NA	NA	NA	NA	NA	NA	NA	NA	NA
65	0.523	4506	568	0.381	0.1096	0.196	1989	NA	GLOBAL	global	1580	11817.189622493726	0	1	0	NA	NA	NA	NA	NA	NA	NA	NA	NA	NA	NA	NA	NA	NA	NA	NA	NA	NA	NA	NA	NA	NA	NA	NA	NA	NA	NA
65	0.523	4506	568	0.381	0.1096	0.196	1989	NA	REALM	Western Indo-Pacific	356	3631.92894007664	0	1	0	NA	NA	NA	NA	NA	NA	NA	NA	NA	NA	NA	NA	NA	NA	NA	NA	NA	NA	NA	NA	NA	NA	NA	NA	NA	NA	NA
65	0.523	4506	568	0.381	0.1096	0.196	1989	NA	REALM	Eastern Indo-Pacific	22	3203.2322348529306	0	1	0	NA	NA	NA	NA	NA	NA	NA	NA	NA	NA	NA	NA	NA	NA	NA	NA	NA	NA	NA	NA	NA	NA	NA	NA	NA	NA	NA
65	0.523	4506	568	0.381	0.1096	0.196	1989	NA	REALM	Central Indo-Pacific	796	3901.304075917142	0	1	0	NA	NA	NA	NA	NA	NA	NA	NA	NA	NA	NA	NA	NA	NA	NA	NA	NA	NA	NA	NA	NA	NA	NA	NA	NA	NA	NA
65	0.523	4506	568	0.381	0.1096	0.196	1989	NA	REALM	Tropical Eastern Pacific	64	1418.5164914397508	0	1	0	NA	NA	NA	NA	NA	NA	NA	NA	NA	NA	NA	NA	NA	NA	NA	NA	NA	NA	NA	NA	NA	NA	NA	NA	NA	NA	NA
66	0.774	824	421	0.604	0.1447	0.316	1989	NA	GLOBAL	global	1580	11817.189622493726	0	1	0	NA	NA	NA	NA	NA	NA	NA	NA	NA	NA	NA	NA	NA	NA	NA	NA	NA	NA	NA	NA	NA	NA	NA	NA	NA	NA	NA
66	0.774	824	421	0.604	0.1447	0.316	1989	NA	REALM	Eastern Indo-Pacific	22	3203.2322348529306	0	1	0	NA	NA	NA	NA	NA	NA	NA	NA	NA	NA	NA	NA	NA	NA	NA	NA	NA	NA	NA	NA	NA	NA	NA	NA	NA	NA	NA
66	0.774	824	421	0.604	0.1447	0.316	1989	NA	REALM	Central Indo-Pacific	796	3901.304075917142	0	1	0	NA	NA	NA	NA	NA	NA	NA	NA	NA	NA	NA	NA	NA	NA	NA	NA	NA	NA	NA	NA	NA	NA	NA	NA	NA	NA	NA
66	0.774	824	421	0.604	0.1447	0.316	1989	NA	REALM	Western Indo-Pacific	356	3631.92894007664	0	1	0	NA	NA	NA	NA	NA	NA	NA	NA	NA	NA	NA	NA	NA	NA	NA	NA	NA	NA	NA	NA	NA	NA	NA	NA	NA	NA	NA
66	0.774	824	421	0.604	0.1447	0.316	1989	NA	REALM	Tropical Eastern Pacific	64	1418.5164914397508	0	1	0	NA	NA	NA	NA	NA	NA	NA	NA	NA	NA	NA	NA	NA	NA	NA	NA	NA	NA	NA	NA	NA	NA	NA	NA	NA	NA	NA
66	0.774	824	421	0.604	0.1447	0.316	1989	NA	REALM	Tropical Atlantic	271	4560.523039010301	0	1	0	NA	NA	NA	NA	NA	NA	NA	NA	NA	NA	NA	NA	NA	NA	NA	NA	NA	NA	NA	NA	NA	NA	NA	NA	NA	NA	NA
67	0.272	3279	126	0.158	0.0745	0.076	1989	NA	REALM	Eastern Indo-Pacific	22	3203.2322348529306	0	6	2	516	20	0.22807318853153968	0.26702827004297486	0.18911810702010445	0.0779101630228704	2	0.00137297472074707	0.7919361121585757	0.8659834151322168	0.7178888091849346	0.1480946059472822	0.07499061874777778	2	0.00496081230836827	1.818181818181818	2	0	2	0.5010810823432182	0.656319290465632	2	0	0	7.675764013879362e-4	0.00387596899224806	516
67	0.272	3279	126	0.158	0.0745	0.076	1989	NA	GLOBAL	global	1580	11817.189622493726	0	6	2	516	1303.5	0.22538199573273984	0.2676006669565108	0.18911810702010445	0.07848255993640635	2	0.00112826711813058	0.7966956799392256	0.8659834151322168	0.717561676074643	0.14842173905757372	0.07318208024435326	2	0.00404021017590676	1.65	2	0	2	0.5845000245144375	0.4624785705405401	4	11.967433718646683	18.931104005792733	7.60693754126286e-4	0.00387596899224806	516
67	0.272	3279	126	0.158	0.0745	0.076	1989	NA	REALM	Western Indo-Pacific	356	3631.92894007664	0	6	2	516	268.5	0.2249538803285756	0.26702827004297486	0.18911810702010445	0.0779101630228704	2	0.00108600522723966	0.797865412024249	0.8659834151322168	0.7178888091849346	0.1480946059472822	0.07387834847545749	2	0.00392393830478633	1.5084269662921348	2	0	2	0.7020587814985447	0.3517261971023948	1	0	0	7.604650173463002e-4	0.00387596899224806	516
67	0.272	3279	126	0.158	0.0745	0.076	1989	NA	REALM	Tropical Eastern Pacific	64	1418.5164914397508	0	6	2	516	58	0.22835938698830763	0.2676006669565108	0.18911810702010445	0.07848255993640635	2	0.00129545296567895	0.7917725456034299	0.8659834151322168	0.717561676074643	0.14842173905757372	0.07453282709047597	2	0.00463308598856487	1.8125	2	0	2	0.4318656463623109	0.4236904658060014	1	0	0	7.678504528949941e-4	0.00387596899224806	516
67	0.272	3279	126	0.158	0.0745	0.076	1989	NA	REALM	Tropical Atlantic	271	4560.523039010301	0	6	2	516	214	0.22790068530587737	0.26702827004297486	0.1912517710951118	0.07577649894786306	2	9.275664126823488e-4	0.7902739060158077	0.8580735215994763	0.7178888091849346	0.14018471241454167	0.07013683154361369	2	0.00317451404222848	1.5793357933579335	2	0	2	0.5710428421457906	0.4692089029657088	1	0	0	7.655854009730954e-4	0.00387596899224806	516
67	0.272	3279	126	0.158	0.0745	0.076	1989	NA	REALM	Central Indo-Pacific	796	3901.304075917142	0	6	2	516	700.5	0.22487559083431263	0.26702827004297486	0.18911810702010445	0.0779101630228704	2	0.00122221196485386	0.7980142276774684	0.8659834151322168	0.7178888091849346	0.1480946059472822	0.0738237741650551	2	0.00441607850972148	1.7600502512562817	2	0	2	0.4826155129300047	0.4278819398680298	1	0	0	7.594534690797115e-4	0.00387596899224806	516
68	0.398	210	495	0.938	0.1271	0.136	1989	NA	REALM	Tropical Eastern Pacific	64	1418.5164914397508	0	29	10	1217.3777777777775	21.3	0.2051999091365904	0.4318068262968032	-0.01070543891766113	0.4425122652144643	1.0514149677248303	0.00374962517892863	0.5295793288625679	1.045377052031724	-0.03945313987621901	1.084830191907943	0.2760221736615061	1.0815067486855487	0.07129621419498727	3.328125	7	0	7	2.0629358606314847	0.28847837329279236	10	72.48867160010857	151.02462147737884	0.00697734127101444	0.0020130848451571	5088
68	0.398	210	495	0.938	0.1271	0.136	1989	NA	REALM	Central Indo-Pacific	796	3901.304075917142	0	29	10	1243.4222222222222	285.5	0.28720821731337176	0.4257212103674879	-0.14145607905047702	0.567177289417965	1.0889466631210392	0.00320220487569476	0.5467766132688987	0.9423297746465592	-0.01337518639272482	0.9557049610392842	0.21693142978976057	1.1053733943107271	0.04217262454491713	3.586683417085427	10	0	10	2.3698894287878995	0.26719829539559875	11	122.07551407653855	663.1279909268308	0.00212493155150587	0.00213914462203511	4770
68	0.398	210	495	0.938	0.1271	0.136	1989	NA	REALM	Tropical Atlantic	271	4560.523039010301	0	29	19	1184.4561403508771	54.578947368421055	0.22956456619625695	0.5305372017223077	-0.06389953607509768	0.5944367377974054	0.9392577256957164	0.00371856779161323	0.4629625217907858	1.008143891290972	-0.03394979218487925	1.0420936834758512	0.250099716055574	0.9703413732061186	0.05905821254541547	3.8265682656826567	10	0	10	2.7627473634765467	0.3848570634414554	18	177.99838296733057	664.8182764237155	0.0049581268092556	0.00360096635863569	5932
68	0.398	210	495	0.938	0.1271	0.136	1989	NA	REALM	Western Indo-Pacific	356	3631.92894007664	0	29	13	1188.923076923077	86.23076923076923	0.2390954572149581	0.564231255146906	-0.14307578170155996	0.707307036848466	1.057515020295167	0.00471344572724605	0.5087069392212002	1.0489779440196172	-0.04154306964654136	1.0905210136661585	0.2626163752444006	1.099830906973606	0.06363263497889601	3.148876404494382	9	0	9	2.488910362049008	0.32549153731322816	9	215.76075921603683	866.3454252407138	0.00254646266121907	0.00299855222764755	4912
68	0.398	210	495	0.938	0.1271	0.136	1989	NA	REALM	Eastern Indo-Pacific	22	3203.2322348529306	0	29	0	NA	NA	NA	NA	NA	NA	NA	NA	NA	NA	NA	NA	NA	NA	NA	NA	NA	NA	NA	NA	NA	NA	NA	NA	NA	NA	NA
68	0.398	210	495	0.938	0.1271	0.136	1989	NA	GLOBAL	global	1580	11817.189622493726	0	29	27	1136.7179487179487	196.3703703703704	0.2614500449316701	0.564231255146906	-0.14307578170155996	0.707307036848466	1.0586274335841217	0.00364307616173462	0.5209532732149533	1.0489779440196172	-0.04154306964654136	1.0905210136661585	0.2388641761961988	1.0822677753520749	0.05084441301585663	3.3556962025316457	10	0	10	2.5100303829292843	0.26990975004340123	30	202.53294207846957	1145.447316497678	0.00294933129649144	0.00522549483872038	6434
69	0.899	2665	200	0.492	0.057	0.376	1989	NA	REALM	Eastern Indo-Pacific	22	3203.2322348529306	0	1	0	NA	NA	NA	NA	NA	NA	NA	NA	NA	NA	NA	NA	NA	NA	NA	NA	NA	NA	NA	NA	NA	NA	NA	NA	NA	NA	NA
69	0.899	2665	200	0.492	0.057	0.376	1989	NA	GLOBAL	global	1580	11817.189622493726	0	1	0	NA	NA	NA	NA	NA	NA	NA	NA	NA	NA	NA	NA	NA	NA	NA	NA	NA	NA	NA	NA	NA	NA	NA	NA	NA	NA	NA
69	0.899	2665	200	0.492	0.057	0.376	1989	NA	REALM	Tropical Atlantic	271	4560.523039010301	0	1	0	NA	NA	NA	NA	NA	NA	NA	NA	NA	NA	NA	NA	NA	NA	NA	NA	NA	NA	NA	NA	NA	NA	NA	NA	NA	NA	NA
69	0.899	2665	200	0.492	0.057	0.376	1989	NA	REALM	Central Indo-Pacific	796	3901.304075917142	0	1	0	NA	NA	NA	NA	NA	NA	NA	NA	NA	NA	NA	NA	NA	NA	NA	NA	NA	NA	NA	NA	NA	NA	NA	NA	NA	NA	NA
69	0.899	2665	200	0.492	0.057	0.376	1989	NA	REALM	Tropical Eastern Pacific	64	1418.5164914397508	0	1	0	NA	NA	NA	NA	NA	NA	NA	NA	NA	NA	NA	NA	NA	NA	NA	NA	NA	NA	NA	NA	NA	NA	NA	NA	NA	NA	NA
69	0.899	2665	200	0.492	0.057	0.376	1989	NA	REALM	Western Indo-Pacific	356	3631.92894007664	0	1	0	NA	NA	NA	NA	NA	NA	NA	NA	NA	NA	NA	NA	NA	NA	NA	NA	NA	NA	NA	NA	NA	NA	NA	NA	NA	NA	NA
70	0.648	1438	53	0.715	0.0219	0.256	1989	NA	GLOBAL	global	1580	11817.189622493726	0	107	0	NA	NA	NA	NA	NA	NA	NA	NA	NA	NA	NA	NA	NA	NA	NA	NA	NA	NA	NA	NA	NA	NA	NA	NA	NA	NA	NA
70	0.648	1438	53	0.715	0.0219	0.256	1989	NA	REALM	Western Indo-Pacific	356	3631.92894007664	0	107	0	NA	NA	NA	NA	NA	NA	NA	NA	NA	NA	NA	NA	NA	NA	NA	NA	NA	NA	NA	NA	NA	NA	NA	NA	NA	NA	NA
70	0.648	1438	53	0.715	0.0219	0.256	1989	NA	REALM	Central Indo-Pacific	796	3901.304075917142	0	107	0	NA	NA	NA	NA	NA	NA	NA	NA	NA	NA	NA	NA	NA	NA	NA	NA	NA	NA	NA	NA	NA	NA	NA	NA	NA	NA	NA
70	0.648	1438	53	0.715	0.0219	0.256	1989	NA	REALM	Eastern Indo-Pacific	22	3203.2322348529306	0	107	0	NA	NA	NA	NA	NA	NA	NA	NA	NA	NA	NA	NA	NA	NA	NA	NA	NA	NA	NA	NA	NA	NA	NA	NA	NA	NA	NA
70	0.648	1438	53	0.715	0.0219	0.256	1989	NA	REALM	Tropical Eastern Pacific	64	1418.5164914397508	0	107	0	NA	NA	NA	NA	NA	NA	NA	NA	NA	NA	NA	NA	NA	NA	NA	NA	NA	NA	NA	NA	NA	NA	NA	NA	NA	NA	NA
70	0.648	1438	53	0.715	0.0219	0.256	1989	NA	REALM	Tropical Atlantic	271	4560.523039010301	0	107	0	NA	NA	NA	NA	NA	NA	NA	NA	NA	NA	NA	NA	NA	NA	NA	NA	NA	NA	NA	NA	NA	NA	NA	NA	NA	NA	NA
71	0.147	3892	347	0.269	0.0921	0.497	1989	NA	REALM	Eastern Indo-Pacific	22	3203.2322348529306	0	1	1	NA	22	0.12752502497674192	0.12752502497674192	0.12752502497674192	0	NA	0	0.5710228135653108	0.5710228135653108	0.5710228135653108	0	0	NA	0	1	1	1	0	0	0.589775246926023	1	0	0	7.57002271006813e-4	NA	NA
71	0.147	3892	347	0.269	0.0921	0.497	1989	NA	REALM	Central Indo-Pacific	796	3901.304075917142	0	1	1	NA	698	0.12752502497674192	0.12752502497674192	0.12752502497674192	0	NA	0	0.5710228135653108	0.5710228135653108	0.5710228135653108	0	0	NA	0	0.8768844221105527	1	0	1	0.3287764115068376	0.4761867726220556	1	0	0	7.57002271006813e-4	NA	NA
71	0.147	3892	347	0.269	0.0921	0.497	1989	NA	GLOBAL	global	1580	11817.189622493726	0	1	1	NA	1321	0.12752502497674192	0.12752502497674192	0.12752502497674192	0	NA	0	0.5710228135653108	0.5710228135653108	0.5710228135653108	0	0	NA	0	0.8360759493670886	1	0	1	0.3703238495822215	0.520254660707801	3	206.93183003573355	313.2829320267363	7.57002271006813e-4	NA	NA
71	0.147	3892	347	0.269	0.0921	0.497	1989	NA	REALM	Tropical Eastern Pacific	64	1418.5164914397508	0	1	1	NA	53	0.12752502497674192	0.12752502497674192	0.12752502497674192	0	NA	0	0.5710228135653108	0.5710228135653108	0.5710228135653108	0	0	NA	0	0.828125	1	0	1	0.38025419651629616	0.44587949232379626	1	0	0	7.57002271006813e-4	NA	NA
71	0.147	3892	347	0.269	0.0921	0.497	1989	NA	REALM	Western Indo-Pacific	356	3631.92894007664	0	1	1	NA	269	0.12752502497674192	0.12752502497674192	0.12752502497674192	0	NA	0	0.5710228135653108	0.5710228135653108	0.5710228135653108	0	0	NA	0	0.7556179775280899	1	0	1	0.4303250132493006	0.4270477097803885	1	0	0	7.57002271006813e-4	NA	NA
71	0.147	3892	347	0.269	0.0921	0.497	1989	NA	REALM	Tropical Atlantic	271	4560.523039010301	0	1	1	NA	213	0.12752502497674192	0.12752502497674192	0.12752502497674192	0	NA	0	0.5710228135653108	0.5710228135653108	0.5710228135653108	0	0	NA	0	0.7859778597785978	1	0	1	0.4109010688680232	0.45014797011167246	1	0	0	7.57002271006813e-4	NA	NA
72	0.21	1131	90	0.548	0.1008	0.467	1989	NA	REALM	Western Indo-Pacific	356	3631.92894007664	0	125	7	1561.809523809524	95.85714285714286	0.1959853122736425	0.2894147057093924	0.09779133271416394	0.1916233729952284	1.513519099682488	9.308365238876288e-4	0.4619372298577968	0.5965272545677287	0.3617396732817704	0.23478758128595828	0.06989686174639816	1.5922291009746723	0.00298451434298039	1.8848314606741576	4	0	4	1.2562834634462736	0.27734734673836037	6	7.346657732552573	10.74569256725766	0.00337877460270031	0.00200807895291992	4071
72	0.21	1131	90	0.548	0.1008	0.467	1989	NA	REALM	Tropical Eastern Pacific	64	1418.5164914397508	0	125	4	1122.3333333333333	33.25	0.2219401172934604	0.27369534613015734	0.10202237758250042	0.1716729685476569	1.7276258355083705	0.00128637886392473	0.5378648682633349	0.6633831812579158	0.37255309103965534	0.2908300902182605	0.08469535988162605	1.6527357993879428	0.004238777326933	2.078125	3	0	3	0.782845592835664	0.2807575162828565	2	0.08333333333333333	0.08333333333333333	0.00837390622366897	0.00205113648310519	1951
72	0.21	1131	90	0.548	0.1008	0.467	1989	NA	REALM	Eastern Indo-Pacific	22	3203.2322348529306	0	125	6	1691.8666666666666	4.5	0.1895005997936088	0.286449310916495	0.10492763419346096	0.18152167672303404	1.4879305899971882	0.00116907816828706	0.4724039082230935	0.6499939098703189	0.3617396732817704	0.2882542365885485	0.10256895652625476	1.591658875551632	0.00780615452114911	1.2272727272727273	4	0	4	1.4452489711965164	0.5223241281999597	2	0.5	0.5	0.00266911404934945	0.00160555584883624	3991
72	0.21	1131	90	0.548	0.1008	0.467	1989	NA	REALM	Central Indo-Pacific	796	3901.304075917142	0	125	9	1553.611111111111	203.22222222222223	0.16739801830683348	0.2894147057093924	-0.03651582308977108	0.32593052879916345	1.4083433380348795	9.157191225070692e-4	0.46845468635984433	0.6499939098703189	0.14879465334084466	0.5011992565294743	0.11227145674360949	1.529635169598171	0.00845691775188691	2.2977386934673367	4	0	4	1.074832694102786	0.27026172516198366	4	7.009957305396643	11.115895461984463	0.00264301601580576	0.00206983886110153	4955
72	0.21	1131	90	0.548	0.1008	0.467	1989	NA	REALM	Tropical Atlantic	271	4560.523039010301	0	125	10	1657.8666666666666	53.8	0.22484967803069952	0.34197745599837065	0.0827178955224655	0.25925956047590515	1.6598686668606355	0.00156036951734031	0.5441750755535507	0.6786243931664245	0.40085659369232696	0.2777677994740976	0.08411038935414168	1.6579752447726843	0.00472199690706288	1.985239852398524	4	0	4	0.9147777698346642	0.32023324854540824	1	2.51852487135506	2.51852487135506	0.01189995943007109	0.00209397425450568	5101
72	0.21	1131	90	0.548	0.1008	0.467	1989	NA	GLOBAL	global	1580	11817.189622493726	0	125	20	1678.2315789473685	165.7	0.18502990319626209	0.34197745599837065	-0.03651582308977108	0.3784932790881418	1.492027806633112	0.00109509731708638	0.4835538614301178	0.6786243931664245	0.14879465334084466	0.5298297398255799	0.10429119692254622	1.5721908818865111	0.00633341099693634	2.09746835443038	4	0	4	1.1041374986132972	0.27612633786482027	9	6.368234883515579	12.285660628783043	0.00533412071962849	0.00245124604985989	8725
73	0.711	3586	384	0.994	0.0307	0.226	1989	NA	REALM	Tropical Eastern Pacific	64	1418.5164914397508	0	1	0	NA	NA	NA	NA	NA	NA	NA	NA	NA	NA	NA	NA	NA	NA	NA	NA	NA	NA	NA	NA	NA	NA	NA	NA	NA	NA	NA
73	0.711	3586	384	0.994	0.0307	0.226	1989	NA	REALM	Tropical Atlantic	271	4560.523039010301	0	1	0	NA	NA	NA	NA	NA	NA	NA	NA	NA	NA	NA	NA	NA	NA	NA	NA	NA	NA	NA	NA	NA	NA	NA	NA	NA	NA	NA
73	0.711	3586	384	0.994	0.0307	0.226	1989	NA	REALM	Central Indo-Pacific	796	3901.304075917142	0	1	0	NA	NA	NA	NA	NA	NA	NA	NA	NA	NA	NA	NA	NA	NA	NA	NA	NA	NA	NA	NA	NA	NA	NA	NA	NA	NA	NA
73	0.711	3586	384	0.994	0.0307	0.226	1989	NA	REALM	Western Indo-Pacific	356	3631.92894007664	0	1	0	NA	NA	NA	NA	NA	NA	NA	NA	NA	NA	NA	NA	NA	NA	NA	NA	NA	NA	NA	NA	NA	NA	NA	NA	NA	NA	NA
73	0.711	3586	384	0.994	0.0307	0.226	1989	NA	GLOBAL	global	1580	11817.189622493726	0	1	0	NA	NA	NA	NA	NA	NA	NA	NA	NA	NA	NA	NA	NA	NA	NA	NA	NA	NA	NA	NA	NA	NA	NA	NA	NA	NA	NA
73	0.711	3586	384	0.994	0.0307	0.226	1989	NA	REALM	Eastern Indo-Pacific	22	3203.2322348529306	0	1	0	NA	NA	NA	NA	NA	NA	NA	NA	NA	NA	NA	NA	NA	NA	NA	NA	NA	NA	NA	NA	NA	NA	NA	NA	NA	NA	NA
74	0.962	2358	532	0.325	0.0658	0.346	1989	NA	REALM	Tropical Atlantic	271	4560.523039010301	0	1	0	NA	NA	NA	NA	NA	NA	NA	NA	NA	NA	NA	NA	NA	NA	NA	NA	NA	NA	NA	NA	NA	NA	NA	NA	NA	NA	NA
74	0.962	2358	532	0.325	0.0658	0.346	1989	NA	GLOBAL	global	1580	11817.189622493726	0	1	0	NA	NA	NA	NA	NA	NA	NA	NA	NA	NA	NA	NA	NA	NA	NA	NA	NA	NA	NA	NA	NA	NA	NA	NA	NA	NA	NA
74	0.962	2358	532	0.325	0.0658	0.346	1989	NA	REALM	Western Indo-Pacific	356	3631.92894007664	0	1	0	NA	NA	NA	NA	NA	NA	NA	NA	NA	NA	NA	NA	NA	NA	NA	NA	NA	NA	NA	NA	NA	NA	NA	NA	NA	NA	NA
74	0.962	2358	532	0.325	0.0658	0.346	1989	NA	REALM	Central Indo-Pacific	796	3901.304075917142	0	1	0	NA	NA	NA	NA	NA	NA	NA	NA	NA	NA	NA	NA	NA	NA	NA	NA	NA	NA	NA	NA	NA	NA	NA	NA	NA	NA	NA
74	0.962	2358	532	0.325	0.0658	0.346	1989	NA	REALM	Eastern Indo-Pacific	22	3203.2322348529306	0	1	0	NA	NA	NA	NA	NA	NA	NA	NA	NA	NA	NA	NA	NA	NA	NA	NA	NA	NA	NA	NA	NA	NA	NA	NA	NA	NA	NA
74	0.962	2358	532	0.325	0.0658	0.346	1989	NA	REALM	Tropical Eastern Pacific	64	1418.5164914397508	0	1	0	NA	NA	NA	NA	NA	NA	NA	NA	NA	NA	NA	NA	NA	NA	NA	NA	NA	NA	NA	NA	NA	NA	NA	NA	NA	NA	NA
75	0.46	4813	237	0.771	0.1359	0.106	1989	NA	REALM	Central Indo-Pacific	796	3901.304075917142	0	1	1	NA	727	0.33236237086585513	0.33236237086585513	0.33236237086585513	0	NA	0	0.5656131447773456	0.5656131447773456	0.5656131447773456	0	0	NA	0	0.9133165829145728	1	0	1	0.2815474852340936	0.4943184714225022	1	0	0	7.022471910112359e-4	NA	NA
75	0.46	4813	237	0.771	0.1359	0.106	1989	NA	REALM	Tropical Eastern Pacific	64	1418.5164914397508	0	1	1	NA	56	0.33236237086585513	0.33236237086585513	0.33236237086585513	0	NA	0	0.5656131447773456	0.5656131447773456	0.5656131447773456	0	0	NA	0	0.875	1	0	1	0.3333333333333333	0.48461488136775993	1	0	0	7.022471910112359e-4	NA	NA
75	0.46	4813	237	0.771	0.1359	0.106	1989	NA	REALM	Tropical Atlantic	271	4560.523039010301	0	1	1	NA	260	0.33236237086585513	0.33236237086585513	0.33236237086585513	0	NA	0	0.5656131447773456	0.5656131447773456	0.5656131447773456	0	0	NA	0	0.959409594095941	1	0	1	0.1977044702004536	0.527876074155566	1	0	0	7.022471910112359e-4	NA	NA
75	0.46	4813	237	0.771	0.1359	0.106	1989	NA	REALM	Western Indo-Pacific	356	3631.92894007664	0	1	1	NA	297	0.33236237086585513	0.33236237086585513	0.33236237086585513	0	NA	0	0.5656131447773456	0.5656131447773456	0.5656131447773456	0	0	NA	0	0.8342696629213483	1	0	1	0.37236174336542627	0.45020490689227566	1	0	0	7.022471910112359e-4	NA	NA
75	0.46	4813	237	0.771	0.1359	0.106	1989	NA	GLOBAL	global	1580	11817.189622493726	0	1	1	NA	1424	0.33236237086585513	0.33236237086585513	0.33236237086585513	0	NA	0	0.5656131447773456	0.5656131447773456	0.5656131447773456	0	0	NA	0	0.9012658227848102	1	0	1	0.2983992212142963	0.5563846187920205	2	1	1	7.022471910112359e-4	NA	NA
75	0.46	4813	237	0.771	0.1359	0.106	1989	NA	REALM	Eastern Indo-Pacific	22	3203.2322348529306	0	1	1	NA	15	0.33236237086585513	0.33236237086585513	0.33236237086585513	0	NA	0	0.5656131447773456	0.5656131447773456	0.5656131447773456	0	0	NA	0	0.6818181818181818	1	0	1	0.4767312946227962	0.6189528320903044	1	0	0	7.022471910112359e-4	NA	NA
76	0.335	1745	311	0.437	0.0482	0.046	1989	NA	REALM	Western Indo-Pacific	356	3631.92894007664	0	1	1	NA	310	0.26203415687425186	0.26203415687425186	0.26203415687425186	0	NA	0	0.436292055715342	0.436292055715342	0.436292055715342	0	0	NA	0	0.8707865168539326	1	0	1	0.335908185708749	0.4527553483330874	1	0	0	6.784260515603799e-4	NA	NA
76	0.335	1745	311	0.437	0.0482	0.046	1989	NA	REALM	Tropical Eastern Pacific	64	1418.5164914397508	0	1	1	NA	60	0.26815808798137025	0.26815808798137025	0.26815808798137025	0	NA	0	0.4522037015885708	0.4522037015885708	0.4522037015885708	0	0	NA	0	0.9375	1	0	1	0.2439750182371333	0.5005997034193999	1	0	0	6.784260515603799e-4	NA	NA
76	0.335	1745	311	0.437	0.0482	0.046	1989	NA	REALM	Central Indo-Pacific	796	3901.304075917142	0	1	1	NA	764	0.26203415687425186	0.26203415687425186	0.26203415687425186	0	NA	0	0.436292055715342	0.436292055715342	0.436292055715342	0	0	NA	0	0.9597989949748744	1	0	1	0.19655385690862268	0.4852000544980093	1	0	0	6.784260515603799e-4	NA	NA
76	0.335	1745	311	0.437	0.0482	0.046	1989	NA	REALM	Tropical Atlantic	271	4560.523039010301	0	1	1	NA	252	0.276880051886553	0.27742975088631555	0.27523095488726534	0.0021987959990502	NA	0	0.4424184058479649	0.4428802612388203	0.4410328396753984	0.00184742156342193	8.015489585201215e-4	NA	0	0.9298892988929888	1	0	1	0.2558058919699538	0.5232921539636604	2	7	7	6.784260515603799e-4	NA	NA
76	0.335	1745	311	0.437	0.0482	0.046	1989	NA	REALM	Eastern Indo-Pacific	22	3203.2322348529306	0	1	1	NA	18	0.24334413547414863	0.26203415687425186	0.22465411407404545	0.0373800428002064	NA	0	0.45514675026378526	0.4740014448122285	0.436292055715342	0.03770938909688648	0.01940132063011314	NA	0	0.8181818181818182	1	0	1	0.39477101697586137	0.6846905865752873	3	182.2962962962963	303.44444444444446	6.784260515603799e-4	NA	NA
76	0.335	1745	311	0.437	0.0482	0.046	1989	NA	GLOBAL	global	1580	11817.189622493726	0	1	1	NA	1474	0.2650391063080748	0.27742975088631555	0.22465411407404545	0.0527756368122701	NA	0	0.4385249539211392	0.4740014448122285	0.436292055715342	0.03770938909688648	0.0048890241276285	NA	0	0.9329113924050632	1	0	1	0.2502545981555517	0.5559271247097138	5	130.2179289165956	299.1417698317013	6.784260515603799e-4	NA	NA
77	0.836	4199	16	0.882	0.1184	0.286	1989	NA	REALM	Tropical Atlantic	271	4560.523039010301	0	1295	31	1547.156989247312	32.58064516129032	0.10857239641008191	0.2970741407217735	0.02067619132353893	0.2763979493982346	1.134265341765179	0.00255714459401577	0.4735996798972717	0.7762681319155474	-0.03779689823237795	0.8140650301479254	0.3181393822320944	0.9169059075364616	0.06704755165291879	3.726937269372694	14	0	14	2.9032506417191897	0.23191816580460609	2	0.3449820788530466	0.4583333333333333	0.00409848394767835	0.00479905717063334	8062
77	0.836	4199	16	0.882	0.1184	0.286	1989	NA	REALM	Western Indo-Pacific	356	3631.92894007664	0	1295	29	1547.7536945812808	30.344827586206897	0.14473573414892618	0.2970741407217735	0.02067619132353893	0.2763979493982346	1.1782772105662946	0.00335569682578066	0.3538277364196242	0.7762681319155474	-0.03779689823237795	0.8140650301479254	0.3050910615122852	1.026938927484636	0.04294465715484489	2.4719101123595504	11	0	11	2.265925860032728	0.36261730104685735	1	0	0	0.00392665374057118	0.00440410230357628	7789
77	0.836	4199	16	0.882	0.1184	0.286	1989	NA	GLOBAL	global	1580	11817.189622493726	0	1295	44	1508.5475687103594	80.54545454545455	0.12225701648252392	0.2970741407217735	-0.01284910989701701	0.3099232506187905	1.266908616528819	0.00264677865406832	0.3581681984393489	0.7825360470965864	-0.03779689823237795	0.8203329453289644	0.3367201510165246	1.0977849208206576	0.03540810957110299	2.2430379746835443	14	0	14	2.33467588203898	0.31492837518417877	3	4.333034798582108	7.710984524254065	0.00309399810636315	0.00670109246529951	8321
77	0.836	4199	16	0.882	0.1184	0.286	1989	NA	REALM	Tropical Eastern Pacific	64	1418.5164914397508	0	1295	16	1383.7166666666667	14.4375	0.10293545075738576	0.2422628074305748	-0.00878576673759109	0.2510485741681659	1.213824849162792	0.0040625206761064	0.5086899949214236	0.7825360470965864	-0.03779689823237795	0.8203329453289644	0.30194050243688947	0.987706453225757	0.07744165723376693	3.609375	8	0	8	2.0977477529294686	0.19847320961270065	1	0	0	0.00558981327493878	0.00418081876830394	4989
77	0.836	4199	16	0.882	0.1184	0.286	1989	NA	REALM	Central Indo-Pacific	796	3901.304075917142	0	1295	36	1537.4	32.5	0.12718981227559983	0.2970741407217735	-0.01284910989701701	0.3099232506187905	1.4805202579536405	0.00218306992487879	0.22539890681283628	0.7762681319155474	-0.03779689823237795	0.8140650301479254	0.32986065515746615	1.3655775296615165	0.01484410882524761	1.469849246231156	13	0	13	1.7734152751826076	0.4310813903069075	1	0	0	0.00206429471928909	0.00531800132402921	8249
77	0.836	4199	16	0.882	0.1184	0.286	1989	NA	REALM	Eastern Indo-Pacific	22	3203.2322348529306	0	1295	17	1362.6029411764705	5	0.09802285534762316	0.2422628074305748	-0.00878576673759109	0.2510485741681659	0.9889676276149032	0.00360194916283522	0.49787242726716763	0.7322306351907617	-0.03779689823237795	0.7700275334231397	0.3183622480738583	0.7567179880764017	0.07143677185437364	3.863636363636364	8	1	7	2.5874321623581156	0.21786182221326345	2	0.15126050420168066	0.15126050420168066	0.00535994983974114	0.00426309886116261	5948
78	0.586	517	163	0.214	0.0833	0.166	1989	NA	REALM	Tropical Eastern Pacific	64	1418.5164914397508	0	16	3	565.3333333333334	38.666666666666664	0.25548631419519374	0.273139458451218	0.2446748112794732	0.02846464717174479	1.783357185147473	7.126692689927484e-5	0.4220790487574831	0.5916737936134825	0.2370012740166776	0.3546725195968049	0.15532761082878024	1.8557220987961711	0.02148053191041831	1.8125	3	0	3	0.870595490418201	0.38824799371946966	1	0	0	0.00676991091492418	0.00362195877217706	848
78	0.586	517	163	0.214	0.0833	0.166	1989	NA	REALM	Central Indo-Pacific	796	3901.304075917142	0	16	2	694	213	0.28555352302022735	0.2979938692852525	0.2478130908680568	0.0501807784171957	2	5.688371208290224e-7	0.4273622370173571	0.44135883878442467	0.3420582935749645	0.0993005452094602	0.02028547780174899	2	6.666614992964539e-6	0.535175879396985	2	0	2	0.5164161397602577	0.32217628717173247	3	81.98111666797246	137.38747943380952	0.00312137356238491	0.00288184438040345	694
78	0.586	517	163	0.214	0.0833	0.166	1989	NA	GLOBAL	global	1580	11817.189622493726	0	16	7	448	160.42857142857142	0.24985238458038336	0.3809276846005683	0.01718258641715012	0.36374509818341816	1.930456602441175	3.4769225241290434e-5	0.4334692180687579	0.5916737936134825	0.2370012740166776	0.3546725195968049	0.07848044829740031	1.9488949011394403	0.00296500645704151	0.7107594936708861	3	0	3	0.694143185247892	0.31290807467110254	2	44.73309044437041	104.2265370082056	0.00543802110830586	0.00674412026087978	1228
78	0.586	517	163	0.214	0.0833	0.166	1989	NA	REALM	Tropical Atlantic	271	4560.523039010301	0	16	4	477.3333333333333	86	0.19979690330413075	0.2499898073683348	0.11610392924231332	0.13388587812602146	1.979050422512879	1.0252201461031176e-4	0.4418534033279881	0.5631309670986607	0.26617238386023695	0.2969585832384238	0.09566310182699814	1.978706841737753	0.00611397524014722	1.2693726937269372	3	0	3	0.7872497682578105	0.2917136737463416	2	23.200572408385508	25.598160723602906	0.00795753650436291	0.00460023034781646	931
78	0.586	517	163	0.214	0.0833	0.166	1989	NA	REALM	Western Indo-Pacific	356	3631.92894007664	0	16	3	466.6666666666667	64.66666666666667	0.26820941503633094	0.3809276846005683	0.01718258641715012	0.36374509818341816	2	2.013332529485812e-5	0.43959903402972167	0.4809016963974584	0.2853500128407719	0.1955516835566865	0.03900407177561475	2	6.527762109372488e-5	0.5449438202247191	2	0	2	0.5153445418697498	0.3399713415123501	2	38.17058823529412	52.287254901960786	0.00651474573953884	0.00473776304653675	700
78	0.586	517	163	0.214	0.0833	0.166	1989	NA	REALM	Eastern Indo-Pacific	22	3203.2322348529306	0	16	1	NA	1	0.2562116421976006	0.2562116421976006	0.2562116421976006	0	NA	0	0.3714887209747273	0.3714887209747273	0.3714887209747273	0	NA	NA	0	0.04545454545454545	1	0	1	0.21320071635561044	0.42622455150171334	1	0	0	0.00476190476190476	NA	NA
79	0.084	2972	458	0.66	0.0132	0.407	1989	NA	REALM	Tropical Eastern Pacific	64	1418.5164914397508	0	1	1	NA	58	0.08827172112212882	0.08827172112212882	0.08827172112212882	0	NA	0	0.5080151169501939	0.5080151169501939	0.5080151169501939	0	0	NA	0	0.90625	1	0	1	0.29378482569650155	0.4624313066992324	1	0	0	6.997900629811056e-4	NA	NA
79	0.084	2972	458	0.66	0.0132	0.407	1989	NA	REALM	Tropical Atlantic	271	4560.523039010301	0	1	1	NA	235	0.08643264205871264	0.08643264205871264	0.08643264205871264	0	NA	0	0.5131546138768953	0.5131546138768953	0.5131546138768953	0	0	NA	0	0.8671586715867159	1	0	1	0.3400311106524844	0.4638098041001853	1	0	0	6.997900629811056e-4	NA	NA
79	0.084	2972	458	0.66	0.0132	0.407	1989	NA	REALM	Eastern Indo-Pacific	22	3203.2322348529306	0	1	1	NA	22	0.08827172112212882	0.08827172112212882	0.08827172112212882	0	NA	0	0.5080151169501939	0.5080151169501939	0.5080151169501939	0	0	NA	0	1	1	1	0	0	0.589775246926023	2	23.57894736842105	23.57894736842105	6.997900629811056e-4	NA	NA
79	0.084	2972	458	0.66	0.0132	0.407	1989	NA	REALM	Central Indo-Pacific	796	3901.304075917142	0	1	1	NA	757	0.08827172112212882	0.08827172112212882	0.08827172112212882	0	NA	0	0.5080151169501939	0.5080151169501939	0.5080151169501939	0	0	NA	0	0.951005025125628	1	0	1	0.21599323300574977	0.481617268702546	1	0	0	6.997900629811056e-4	NA	NA
79	0.084	2972	458	0.66	0.0132	0.407	1989	NA	GLOBAL	global	1580	11817.189622493726	0	1	1	NA	1429	0.08791909154663824	0.08827172112212882	0.08643264205871264	0.00183907906341618	NA	0	0.5090005768227734	0.5131546138768953	0.5080151169501939	0.00513949692670145	0.00202398209441214	NA	0	0.9044303797468356	1	0	1	0.2940931977386712	0.5368848549100727	4	272.55764223689084	504.7124898621249	6.997900629811056e-4	NA	NA
79	0.084	2972	458	0.66	0.0132	0.407	1989	NA	REALM	Western Indo-Pacific	356	3631.92894007664	0	1	1	NA	290	0.08827172112212882	0.08827172112212882	0.08827172112212882	0	NA	0	0.5080151169501939	0.5080151169501939	0.5080151169501939	0	0	NA	0	0.8146067415730337	1	0	1	0.389163222730841	0.44162763986437914	1	0	0	6.997900629811056e-4	NA	NA
80	0.116	671	403	0.687	0.0789	0.271	1989	NA	REALM	Western Indo-Pacific	356	3631.92894007664	0	6	4	933.6666666666666	171.5	0.19738257621413988	0.2700209378120116	0.02942578538303029	0.24059515242898127	1.512338639304221	7.233255126620337e-4	0.5107143845284446	0.7363797389358122	0.4089434259728152	0.327436312962997	0.08117711956630405	1.5703371602720149	0.00314314414882257	1.9269662921348312	4	0	4	1.3044896725933988	0.28872077951776765	4	106.07105847537342	278.00285941427626	0.00136568156650816	0.00222938222815763	1826
80	0.116	671	403	0.687	0.0789	0.271	1989	NA	GLOBAL	global	1580	11817.189622493726	0	6	6	738.5333333333333	524.1666666666666	0.20559147220269625	0.3542132134452442	0.02942578538303029	0.3247874280622139	1.4384087626002098	8.19054557495634e-4	0.5034664654166104	0.7363797389358122	0.3331976846916763	0.4031820542441359	0.08203543055582999	1.4706694608041897	0.00354025052489119	1.990506329113924	4	0	4	1.3990989579714423	0.3218940858728397	6	183.36101519481744	575.8301025789444	0.00156054234758472	0.00376424378193497	1933
80	0.116	671	403	0.687	0.0789	0.271	1989	NA	REALM	Central Indo-Pacific	796	3901.304075917142	0	6	4	933.6666666666666	434.5	0.19462366583323543	0.30654438791736804	0.15153108227432585	0.1550133056430422	1.3588864913932543	7.669757918282751e-4	0.5088595068559455	0.6751275509017963	0.39821317875462714	0.2769143721471692	0.08404289872500972	1.4139391160353183	0.00408603828003446	2.1834170854271355	4	0	4	1.4722682220454355	0.3434586000539147	5	157.04806823501892	355.09095465830643	0.00134376706755861	0.00222938222815763	1826
80	0.116	671	403	0.687	0.0789	0.271	1989	NA	REALM	Tropical Eastern Pacific	64	1418.5164914397508	0	6	4	933.6666666666666	33.75	0.24287313067771185	0.2614573937977022	0.21207149304900516	0.04938590074869706	1.336150501920799	2.2466088923122325e-4	0.47534322072070073	0.5790309504398474	0.4429935629346614	0.136037387505186	0.05456802922631542	1.0566998309467277	0.00213254826823535	2.109375	4	0	4	1.6047270202510486	0.362136361653873	2	0.8564814814814815	0.8564814814814815	0.00162404377134682	0.00222938222815763	1826
80	0.116	671	403	0.687	0.0789	0.271	1989	NA	REALM	Tropical Atlantic	271	4560.523039010301	0	6	5	817.4	95.4	0.2453241569758118	0.3542132134452442	0.15173815839163474	0.2024750550536095	1.5714707605702645	0.00118409940447293	0.4877077958250206	0.5997377957197788	0.3331976846916763	0.2665401110281025	0.07584411357585628	1.566972426831223	0.0031272784784827	1.760147601476015	4	0	4	1.150538672706126	0.3326069133691638	3	180.41861364962452	231.8026211098229	0.00215853060483051	0.00307163677368864	1842
80	0.116	671	403	0.687	0.0789	0.271	1989	NA	REALM	Eastern Indo-Pacific	22	3203.2322348529306	0	6	4	933.6666666666666	4.25	0.19592784816430409	0.23710908475887077	0.15401322382073526	0.08309586093813551	0.9079852228162086	0.00106214335808949	0.5057477009773748	0.6060678029040134	0.4089434259728152	0.19712437693119825	0.08692786673905659	1.0161955442777737	0.005498554789152	0.7727272727272727	4	0	4	1.5715269548108202	0.4735436403950816	1	0	0	0.001316625740286	0.00222938222815763	1826
81	0.617	3125	108	0.241	0.149	0.031	1989	NA	GLOBAL	global	1580	11817.189622493726	0	1	0	NA	NA	NA	NA	NA	NA	NA	NA	NA	NA	NA	NA	NA	NA	NA	NA	NA	NA	NA	NA	NA	NA	NA	NA	NA	NA	NA
81	0.617	3125	108	0.241	0.149	0.031	1989	NA	REALM	Western Indo-Pacific	356	3631.92894007664	0	1	0	NA	NA	NA	NA	NA	NA	NA	NA	NA	NA	NA	NA	NA	NA	NA	NA	NA	NA	NA	NA	NA	NA	NA	NA	NA	NA	NA
81	0.617	3125	108	0.241	0.149	0.031	1989	NA	REALM	Tropical Atlantic	271	4560.523039010301	0	1	0	NA	NA	NA	NA	NA	NA	NA	NA	NA	NA	NA	NA	NA	NA	NA	NA	NA	NA	NA	NA	NA	NA	NA	NA	NA	NA	NA
81	0.617	3125	108	0.241	0.149	0.031	1989	NA	REALM	Tropical Eastern Pacific	64	1418.5164914397508	0	1	0	NA	NA	NA	NA	NA	NA	NA	NA	NA	NA	NA	NA	NA	NA	NA	NA	NA	NA	NA	NA	NA	NA	NA	NA	NA	NA	NA
81	0.617	3125	108	0.241	0.149	0.031	1989	NA	REALM	Eastern Indo-Pacific	22	3203.2322348529306	0	1	0	NA	NA	NA	NA	NA	NA	NA	NA	NA	NA	NA	NA	NA	NA	NA	NA	NA	NA	NA	NA	NA	NA	NA	NA	NA	NA	NA
81	0.617	3125	108	0.241	0.149	0.031	1989	NA	REALM	Central Indo-Pacific	796	3901.304075917142	0	1	0	NA	NA	NA	NA	NA	NA	NA	NA	NA	NA	NA	NA	NA	NA	NA	NA	NA	NA	NA	NA	NA	NA	NA	NA	NA	NA	NA
82	0.868	1898	255	0.91	0.114	0.392	1989	NA	REALM	Western Indo-Pacific	356	3631.92894007664	0	1	1	NA	257	0.4137522432174592	0.4137522432174592	0.4137522432174592	0	NA	0	0.5198174605266176	0.5198174605266176	0.5198174605266176	0	0	NA	0	0.7219101123595506	1	0	1	0.4486885463389521	0.4638092747875208	1	0	0	9.505703422053232e-4	NA	NA
82	0.868	1898	255	0.91	0.114	0.392	1989	NA	GLOBAL	global	1580	11817.189622493726	0	1	1	NA	1052	0.4255330364672443	0.48833937130587407	0.4137522432174592	0.07458712808841483	NA	0	0.5161115564268693	0.5428920408545581	0.4856556971082366	0.05723634374632153	0.01381608287666386	NA	0	0.6658227848101266	1	0	1	0.4718513725562816	0.5293181962251579	5	127.68612859635164	228.44202898550725	9.505703422053232e-4	NA	NA
82	0.868	1898	255	0.91	0.114	0.392	1989	NA	REALM	Central Indo-Pacific	796	3901.304075917142	0	1	1	NA	564	0.4137522432174592	0.4137522432174592	0.4137522432174592	0	NA	0	0.5198174605266176	0.5198174605266176	0.5198174605266176	0	0	NA	0	0.7085427135678392	1	0	1	0.45471936130356866	0.4958348049230979	1	0	0	9.505703422053232e-4	NA	NA
82	0.868	1898	255	0.91	0.114	0.392	1989	NA	REALM	Tropical Atlantic	271	4560.523039010301	0	1	1	NA	141	0.48833937130587407	0.48833937130587407	0.48833937130587407	0	NA	0	0.4856556971082366	0.4856556971082366	0.4856556971082366	0	0	NA	0	0.5202952029520295	1	0	1	0.5005122427324343	0.6615396833182677	2	3.888888888888889	3.888888888888889	9.505703422053232e-4	NA	NA
82	0.868	1898	255	0.91	0.114	0.392	1989	NA	REALM	Eastern Indo-Pacific	22	3203.2322348529306	0	1	1	NA	8	0.4137522432174592	0.4137522432174592	0.4137522432174592	0	NA	0	0.5198174605266176	0.5198174605266176	0.5198174605266176	0	0	NA	0	0.3636363636363637	1	0	1	0.49236596391733095	0.5495615803265471	3	6.666666666666667	10	9.505703422053232e-4	NA	NA
82	0.868	1898	255	0.91	0.114	0.392	1989	NA	REALM	Tropical Eastern Pacific	64	1418.5164914397508	0	1	1	NA	53	0.42597486445909105	0.42597486445909105	0.42597486445909105	0	NA	0	0.5428920408545581	0.5428920408545581	0.5428920408545581	0	0	NA	0	0.828125	1	0	1	0.38025419651629616	0.4925854849965109	1	0	0	9.505703422053232e-4	NA	NA
83	0.366	4353	550	0.464	0.0438	0.151	1989	NA	REALM	Western Indo-Pacific	356	3631.92894007664	0	1	1	NA	252	0.3691603941387743	0.3691603941387743	0.3691603941387743	0	NA	0	0.4842895650943206	0.4842895650943206	0.4842895650943206	0	0	NA	0	0.7078651685393258	1	0	1	0.45538399684899855	0.461271346085972	1	0	0	8.598452278589854e-4	NA	NA
83	0.366	4353	550	0.464	0.0438	0.151	1989	NA	GLOBAL	global	1580	11817.189622493726	0	1	1	NA	1163	0.3691603941387743	0.3691603941387743	0.3691603941387743	0	NA	0	0.4842895650943206	0.4842895650943206	0.4842895650943206	0	0	NA	0	0.7360759493670886	1	0	1	0.4408981498281631	0.539845263525226	3	1.6674519042010207	3.498822143698469	8.598452278589854e-4	NA	NA
83	0.366	4353	550	0.464	0.0438	0.151	1989	NA	REALM	Central Indo-Pacific	796	3901.304075917142	0	1	1	NA	579	0.3691603941387743	0.3691603941387743	0.3691603941387743	0	NA	0	0.4842895650943206	0.4842895650943206	0.4842895650943206	0	0	NA	0	0.7273869346733668	1	0	1	0.44558344879681194	0.5015576514357878	1	0	0	8.598452278589854e-4	NA	NA
83	0.366	4353	550	0.464	0.0438	0.151	1989	NA	REALM	Tropical Atlantic	271	4560.523039010301	0	1	1	NA	226	0.3691603941387743	0.3691603941387743	0.3691603941387743	0	NA	0	0.4842895650943206	0.4842895650943206	0.4842895650943206	0	0	NA	0	0.8339483394833949	1	0	1	0.37281549044252327	0.5568744788345514	1	0	0	8.598452278589854e-4	NA	NA
83	0.366	4353	550	0.464	0.0438	0.151	1989	NA	REALM	Eastern Indo-Pacific	22	3203.2322348529306	0	1	1	NA	14	0.3691603941387743	0.3691603941387743	0.3691603941387743	0	NA	0	0.4842895650943206	0.4842895650943206	0.4842895650943206	0	0	NA	0	0.6363636363636364	1	0	1	0.49236596391733095	0.5152942955049385	1	0	0	8.598452278589854e-4	NA	NA
83	0.366	4353	550	0.464	0.0438	0.151	1989	NA	REALM	Tropical Eastern Pacific	64	1418.5164914397508	0	1	1	NA	53	0.3691603941387743	0.3691603941387743	0.3691603941387743	0	NA	0	0.4842895650943206	0.4842895650943206	0.4842895650943206	0	0	NA	0	0.828125	1	0	1	0.38025419651629616	0.5324766660851361	1	0	0	8.598452278589854e-4	NA	NA
84	0.492	2512	34	0.576	0.0964	0.211	1989	NA	REALM	Tropical Atlantic	271	4560.523039010301	0	785	20	1900.178947368421	73.1	0.14431620337906226	0.2964784134789153	0.026963780325349	0.2695146331535663	1.0834307754935204	0.00228768932829492	0.5233404293208425	0.9087503489248758	-0.06783495165914395	0.9765853005840198	0.29275249794769076	0.9208861423923256	0.06819977937459461	5.394833948339484	10	1	9	2.1830600062396917	0.17074279361030725	3	3.0925482160692974	5.317661320489249	0.00587106706872428	0.00187093926801655	11442
84	0.492	2512	34	0.576	0.0964	0.211	1989	NA	REALM	Eastern Indo-Pacific	22	3203.2322348529306	0	785	22	1845.246753246753	5.045454545454546	0.14814067852123763	0.31919381977436234	-0.04592259136814669	0.36511641114250903	0.8638070917450339	0.00413568628813774	0.5695932796417599	0.8680821946601952	-0.0298615325393633	0.8979437271995585	0.3013193510649762	0.7015551355143838	0.0865914109136104	5.045454545454546	10	1	9	1.7314258568692735	0.2527867365450514	1	1.3920454545454546	1.5965909090909092	0.0045459990801248	0.00249754013738619	9807
84	0.492	2512	34	0.576	0.0964	0.211	1989	NA	REALM	Tropical Eastern Pacific	64	1418.5164914397508	0	785	16	1919.6166666666663	20.3125	0.17116406645693344	0.27971173853969994	0.00421816949352412	0.27549356904617583	0.9836273165686574	0.00350363037391932	0.4852584381515896	0.8793874008639915	-0.02245487639588766	0.9018422772598792	0.31033871721005857	0.8812227236915137	0.08760687616709571	5.078125	9	2	7	1.8109428176750608	0.19960431689540203	1	0	0	0.00539118645076408	0.00165193528146542	10618
84	0.492	2512	34	0.576	0.0964	0.211	1989	NA	REALM	Central Indo-Pacific	796	3901.304075917142	0	785	24	1869.3260869565215	107.04166666666669	0.1973680153914112	0.31919381977436234	-0.01647692167924604	0.33567074145360837	1.3431493421660476	0.00335312853642837	0.44543169252205667	0.8680821946601952	-0.0298615325393633	0.8979437271995585	0.3385380438388638	1.198732689159383	0.08509319103127877	3.227386934673367	11	0	11	1.839415741538334	0.3027321994412502	3	4.593834068160418	8.729006106763194	0.00242974580040636	0.00261547552059202	10139
84	0.492	2512	34	0.576	0.0964	0.211	1989	NA	GLOBAL	global	1580	11817.189622493726	0	785	42	1883.637630662021	142.02380952380952	0.17306936265019984	0.31919381977436234	-0.04592259136814669	0.36511641114250903	1.2366515232255149	0.0031795577570373	0.4744394592847681	0.9087503489248758	-0.06783495165914395	0.9765853005840198	0.322559364983164	1.0894473607917752	0.08174113995371762	3.7753164556962022	12	0	12	2.158277487040378	0.2487153088340116	4	7.813142499547856	19.72354631401315	0.00351648083039079	0.00308150209766766	15573
84	0.492	2512	34	0.576	0.0964	0.211	1989	NA	REALM	Western Indo-Pacific	356	3631.92894007664	0	785	23	1900.6403162055335	48.30434782608695	0.17511719716711033	0.31919381977436234	0.02162854746901131	0.297565272305351	1.283769824416751	0.00348368170567398	0.4519920436990083	0.8680821946601952	-0.0298615325393633	0.8979437271995585	0.32670766334607015	1.1422449824220666	0.08434947070373541	3.1207865168539324	10	0	10	1.9178965735859224	0.26877005813677546	3	5.988966810100206	6.381478887394892	0.0032833421841938	0.00243074262633226	10459
85	0.993	4966	329	0.13	0.0263	0.452	1989	NA	REALM	Eastern Indo-Pacific	22	3203.2322348529306	0	1	0	NA	NA	NA	NA	NA	NA	NA	NA	NA	NA	NA	NA	NA	NA	NA	NA	NA	NA	NA	NA	NA	NA	NA	NA	NA	NA	NA
85	0.993	4966	329	0.13	0.0263	0.452	1989	NA	GLOBAL	global	1580	11817.189622493726	0	1	0	NA	NA	NA	NA	NA	NA	NA	NA	NA	NA	NA	NA	NA	NA	NA	NA	NA	NA	NA	NA	NA	NA	NA	NA	NA	NA	NA
85	0.993	4966	329	0.13	0.0263	0.452	1989	NA	REALM	Western Indo-Pacific	356	3631.92894007664	0	1	0	NA	NA	NA	NA	NA	NA	NA	NA	NA	NA	NA	NA	NA	NA	NA	NA	NA	NA	NA	NA	NA	NA	NA	NA	NA	NA	NA
85	0.993	4966	329	0.13	0.0263	0.452	1989	NA	REALM	Tropical Atlantic	271	4560.523039010301	0	1	0	NA	NA	NA	NA	NA	NA	NA	NA	NA	NA	NA	NA	NA	NA	NA	NA	NA	NA	NA	NA	NA	NA	NA	NA	NA	NA	NA
85	0.993	4966	329	0.13	0.0263	0.452	1989	NA	REALM	Central Indo-Pacific	796	3901.304075917142	0	1	0	NA	NA	NA	NA	NA	NA	NA	NA	NA	NA	NA	NA	NA	NA	NA	NA	NA	NA	NA	NA	NA	NA	NA	NA	NA	NA	NA
85	0.993	4966	329	0.13	0.0263	0.452	1989	NA	REALM	Tropical Eastern Pacific	64	1418.5164914397508	0	1	0	NA	NA	NA	NA	NA	NA	NA	NA	NA	NA	NA	NA	NA	NA	NA	NA	NA	NA	NA	NA	NA	NA	NA	NA	NA	NA	NA
86	0.742	1284	476	0.799	0.0614	0.091	1989	NA	REALM	Central Indo-Pacific	796	3901.304075917142	0	1	0	NA	NA	NA	NA	NA	NA	NA	NA	NA	NA	NA	NA	NA	NA	NA	NA	NA	NA	NA	NA	NA	NA	NA	NA	NA	NA	NA
86	0.742	1284	476	0.799	0.0614	0.091	1989	NA	REALM	Tropical Eastern Pacific	64	1418.5164914397508	0	1	0	NA	NA	NA	NA	NA	NA	NA	NA	NA	NA	NA	NA	NA	NA	NA	NA	NA	NA	NA	NA	NA	NA	NA	NA	NA	NA	NA
86	0.742	1284	476	0.799	0.0614	0.091	1989	NA	GLOBAL	global	1580	11817.189622493726	0	1	0	NA	NA	NA	NA	NA	NA	NA	NA	NA	NA	NA	NA	NA	NA	NA	NA	NA	NA	NA	NA	NA	NA	NA	NA	NA	NA	NA
86	0.742	1284	476	0.799	0.0614	0.091	1989	NA	REALM	Tropical Atlantic	271	4560.523039010301	0	1	0	NA	NA	NA	NA	NA	NA	NA	NA	NA	NA	NA	NA	NA	NA	NA	NA	NA	NA	NA	NA	NA	NA	NA	NA	NA	NA	NA
86	0.742	1284	476	0.799	0.0614	0.091	1989	NA	REALM	Eastern Indo-Pacific	22	3203.2322348529306	0	1	0	NA	NA	NA	NA	NA	NA	NA	NA	NA	NA	NA	NA	NA	NA	NA	NA	NA	NA	NA	NA	NA	NA	NA	NA	NA	NA	NA
86	0.742	1284	476	0.799	0.0614	0.091	1989	NA	REALM	Western Indo-Pacific	356	3631.92894007664	0	1	0	NA	NA	NA	NA	NA	NA	NA	NA	NA	NA	NA	NA	NA	NA	NA	NA	NA	NA	NA	NA	NA	NA	NA	NA	NA	NA	NA
87	0.241	3739	182	0.353	0.1315	0.331	1989	NA	REALM	Tropical Atlantic	271	4560.523039010301	0	1	1	NA	259	0.286473328395192	0.286473328395192	0.286473328395192	0	NA	0	0.634766702559311	0.634766702559311	0.634766702559311	0	0	NA	0	0.955719557195572	1	0	1	0.2060980950039268	0.5273610400652143	1	0	0	7.042253521126761e-4	NA	NA
87	0.241	3739	182	0.353	0.1315	0.331	1989	NA	REALM	Western Indo-Pacific	356	3631.92894007664	0	1	1	NA	291	0.286473328395192	0.286473328395192	0.286473328395192	0	NA	0	0.634766702559311	0.634766702559311	0.634766702559311	0	0	NA	0	0.8174157303370787	1	0	1	0.38686905915950176	0.4546939599713156	1	0	0	7.042253521126761e-4	NA	NA
87	0.241	3739	182	0.353	0.1315	0.331	1989	NA	REALM	Tropical Eastern Pacific	64	1418.5164914397508	0	1	1	NA	59	0.286473328395192	0.286473328395192	0.286473328395192	0	NA	0	0.634766702559311	0.634766702559311	0.634766702559311	0	0	NA	0	0.921875	1	0	1	0.27048970875004197	0.5039525907187719	1	0	0	7.042253521126761e-4	NA	NA
87	0.241	3739	182	0.353	0.1315	0.331	1989	NA	GLOBAL	global	1580	11817.189622493726	0	1	1	NA	1420	0.286473328395192	0.286473328395192	0.286473328395192	0	NA	0	0.634766702559311	0.634766702559311	0.634766702559311	0	0	NA	0	0.8987341772151899	1	0	1	0.3017759008513791	0.5550058887357825	4	1.499681630054123	3	7.042253521126761e-4	NA	NA
87	0.241	3739	182	0.353	0.1315	0.331	1989	NA	REALM	Eastern Indo-Pacific	22	3203.2322348529306	0	1	1	NA	15	0.286473328395192	0.286473328395192	0.286473328395192	0	NA	0	0.634766702559311	0.634766702559311	0.634766702559311	0	0	NA	0	0.6818181818181818	1	0	1	0.4767312946227962	0.6189528320903044	2	0	0	7.042253521126761e-4	NA	NA
87	0.241	3739	182	0.353	0.1315	0.331	1989	NA	REALM	Central Indo-Pacific	796	3901.304075917142	0	1	1	NA	728	0.286473328395192	0.286473328395192	0.286473328395192	0	NA	0	0.634766702559311	0.634766702559311	0.634766702559311	0	0	NA	0	0.914572864321608	1	0	1	0.2796920021519389	0.49159593198192897	1	0	0	7.042253521126761e-4	NA	NA
88	0.178	1591	587	0.186	0.1403	0.361	1989	NA	GLOBAL	global	1580	11817.189622493726	0	1	1	NA	753	0.3100927471740491	0.3100927471740491	0.3100927471740491	0	NA	0	0.5698772218512745	0.5698772218512745	0.5698772218512745	0	0	NA	0	0.47658227848101264	1	0	1	0.4996094385344443	0.4388847365526961	1	0	0	0.00132802124833997	NA	NA
88	0.178	1591	587	0.186	0.1403	0.361	1989	NA	REALM	Western Indo-Pacific	356	3631.92894007664	0	1	1	NA	230	0.3100927471740491	0.3100927471740491	0.3100927471740491	0	NA	0	0.5698772218512745	0.5698772218512745	0.5698772218512745	0	0	NA	0	0.6460674157303371	1	0	1	0.47886160305346737	0.4445879813844958	1	0	0	0.00132802124833997	NA	NA
88	0.178	1591	587	0.186	0.1403	0.361	1989	NA	REALM	Central Indo-Pacific	796	3901.304075917142	0	1	1	NA	512	0.3100927471740491	0.3100927471740491	0.3100927471740491	0	NA	0	0.5698772218512745	0.5698772218512745	0.5698772218512745	0	0	NA	0	0.6432160804020101	1	0	1	0.4793514576145524	0.4717320742311774	2	0	0	0.00132802124833997	NA	NA
88	0.178	1591	587	0.186	0.1403	0.361	1989	NA	REALM	Tropical Atlantic	271	4560.523039010301	0	1	0	NA	NA	NA	NA	NA	NA	NA	NA	NA	NA	NA	NA	NA	NA	NA	NA	NA	NA	NA	NA	NA	NA	NA	NA	NA	NA	NA
88	0.178	1591	587	0.186	0.1403	0.361	1989	NA	REALM	Tropical Eastern Pacific	64	1418.5164914397508	0	1	0	NA	NA	NA	NA	NA	NA	NA	NA	NA	NA	NA	NA	NA	NA	NA	NA	NA	NA	NA	NA	NA	NA	NA	NA	NA	NA	NA
88	0.178	1591	587	0.186	0.1403	0.361	1989	NA	REALM	Eastern Indo-Pacific	22	3203.2322348529306	0	1	1	NA	7	0.3100927471740491	0.3100927471740491	0.3100927471740491	0	NA	0	0.5698772218512745	0.5698772218512745	0.5698772218512745	0	0	NA	0	0.3181818181818182	1	0	1	0.4767312946227962	0.5798226164079823	2	0	0	0.00132802124833997	NA	NA
89	0.68	4046	292	0.632	0.0701	0.121	1989	NA	REALM	Eastern Indo-Pacific	22	3203.2322348529306	0	1	0	NA	NA	NA	NA	NA	NA	NA	NA	NA	NA	NA	NA	NA	NA	NA	NA	NA	NA	NA	NA	NA	NA	NA	NA	NA	NA	NA
89	0.68	4046	292	0.632	0.0701	0.121	1989	NA	REALM	Tropical Eastern Pacific	64	1418.5164914397508	0	1	0	NA	NA	NA	NA	NA	NA	NA	NA	NA	NA	NA	NA	NA	NA	NA	NA	NA	NA	NA	NA	NA	NA	NA	NA	NA	NA	NA
89	0.68	4046	292	0.632	0.0701	0.121	1989	NA	GLOBAL	global	1580	11817.189622493726	0	1	0	NA	NA	NA	NA	NA	NA	NA	NA	NA	NA	NA	NA	NA	NA	NA	NA	NA	NA	NA	NA	NA	NA	NA	NA	NA	NA	NA
89	0.68	4046	292	0.632	0.0701	0.121	1989	NA	REALM	Western Indo-Pacific	356	3631.92894007664	0	1	0	NA	NA	NA	NA	NA	NA	NA	NA	NA	NA	NA	NA	NA	NA	NA	NA	NA	NA	NA	NA	NA	NA	NA	NA	NA	NA	NA
89	0.68	4046	292	0.632	0.0701	0.121	1989	NA	REALM	Central Indo-Pacific	796	3901.304075917142	0	1	0	NA	NA	NA	NA	NA	NA	NA	NA	NA	NA	NA	NA	NA	NA	NA	NA	NA	NA	NA	NA	NA	NA	NA	NA	NA	NA	NA
89	0.68	4046	292	0.632	0.0701	0.121	1989	NA	REALM	Tropical Atlantic	271	4560.523039010301	0	1	0	NA	NA	NA	NA	NA	NA	NA	NA	NA	NA	NA	NA	NA	NA	NA	NA	NA	NA	NA	NA	NA	NA	NA	NA	NA	NA	NA
90	0.93	364	145	0.409	0.0351	0.482	1989	NA	REALM	Tropical Atlantic	271	4560.523039010301	0	1	0	NA	NA	NA	NA	NA	NA	NA	NA	NA	NA	NA	NA	NA	NA	NA	NA	NA	NA	NA	NA	NA	NA	NA	NA	NA	NA	NA
90	0.93	364	145	0.409	0.0351	0.482	1989	NA	REALM	Western Indo-Pacific	356	3631.92894007664	0	1	0	NA	NA	NA	NA	NA	NA	NA	NA	NA	NA	NA	NA	NA	NA	NA	NA	NA	NA	NA	NA	NA	NA	NA	NA	NA	NA	NA
90	0.93	364	145	0.409	0.0351	0.482	1989	NA	REALM	Tropical Eastern Pacific	64	1418.5164914397508	0	1	0	NA	NA	NA	NA	NA	NA	NA	NA	NA	NA	NA	NA	NA	NA	NA	NA	NA	NA	NA	NA	NA	NA	NA	NA	NA	NA	NA
90	0.93	364	145	0.409	0.0351	0.482	1989	NA	GLOBAL	global	1580	11817.189622493726	0	1	0	NA	NA	NA	NA	NA	NA	NA	NA	NA	NA	NA	NA	NA	NA	NA	NA	NA	NA	NA	NA	NA	NA	NA	NA	NA	NA	NA
90	0.93	364	145	0.409	0.0351	0.482	1989	NA	REALM	Central Indo-Pacific	796	3901.304075917142	0	1	0	NA	NA	NA	NA	NA	NA	NA	NA	NA	NA	NA	NA	NA	NA	NA	NA	NA	NA	NA	NA	NA	NA	NA	NA	NA	NA	NA
90	0.93	364	145	0.409	0.0351	0.482	1989	NA	REALM	Eastern Indo-Pacific	22	3203.2322348529306	0	1	0	NA	NA	NA	NA	NA	NA	NA	NA	NA	NA	NA	NA	NA	NA	NA	NA	NA	NA	NA	NA	NA	NA	NA	NA	NA	NA	NA
91	0.429	2818	439	0.855	0.1052	0.241	1989	NA	GLOBAL	global	1580	11817.189622493726	0	1	0	NA	NA	NA	NA	NA	NA	NA	NA	NA	NA	NA	NA	NA	NA	NA	NA	NA	NA	NA	NA	NA	NA	NA	NA	NA	NA	NA
91	0.429	2818	439	0.855	0.1052	0.241	1989	NA	REALM	Tropical Atlantic	271	4560.523039010301	0	1	0	NA	NA	NA	NA	NA	NA	NA	NA	NA	NA	NA	NA	NA	NA	NA	NA	NA	NA	NA	NA	NA	NA	NA	NA	NA	NA	NA
91	0.429	2818	439	0.855	0.1052	0.241	1989	NA	REALM	Western Indo-Pacific	356	3631.92894007664	0	1	0	NA	NA	NA	NA	NA	NA	NA	NA	NA	NA	NA	NA	NA	NA	NA	NA	NA	NA	NA	NA	NA	NA	NA	NA	NA	NA	NA
91	0.429	2818	439	0.855	0.1052	0.241	1989	NA	REALM	Central Indo-Pacific	796	3901.304075917142	0	1	0	NA	NA	NA	NA	NA	NA	NA	NA	NA	NA	NA	NA	NA	NA	NA	NA	NA	NA	NA	NA	NA	NA	NA	NA	NA	NA	NA
91	0.429	2818	439	0.855	0.1052	0.241	1989	NA	REALM	Eastern Indo-Pacific	22	3203.2322348529306	0	1	0	NA	NA	NA	NA	NA	NA	NA	NA	NA	NA	NA	NA	NA	NA	NA	NA	NA	NA	NA	NA	NA	NA	NA	NA	NA	NA	NA
91	0.429	2818	439	0.855	0.1052	0.241	1989	NA	REALM	Tropical Eastern Pacific	64	1418.5164914397508	0	1	0	NA	NA	NA	NA	NA	NA	NA	NA	NA	NA	NA	NA	NA	NA	NA	NA	NA	NA	NA	NA	NA	NA	NA	NA	NA	NA	NA
92	0.304	977	219	0.297	0.0175	0.181	1989	NA	REALM	Eastern Indo-Pacific	22	3203.2322348529306	0	2	1	NA	10	0.28928218185753957	0.29706402111631297	0.28594710788949385	0.01111691322681912	NA	0	0.5130514011543292	0.5160174507637142	0.5117802370360214	0.00423721372769281	0.0020467686827374	NA	0	0.4545454545454546	1	0	1	0.5096471914376255	0.6700514009272324	2	1	1	9.345794392523364e-4	NA	NA
92	0.304	977	219	0.297	0.0175	0.181	1989	NA	REALM	Western Indo-Pacific	356	3631.92894007664	0	2	1	NA	282	0.28594710788949385	0.28594710788949385	0.28594710788949385	0	NA	0	0.5117802370360214	0.5117802370360214	0.5117802370360214	0	0	NA	0	0.7921348314606742	1	0	1	0.4063509117245932	0.45047242062824305	2	2.757596105422192	2.757596105422192	9.345794392523364e-4	NA	NA
92	0.304	977	219	0.297	0.0175	0.181	1989	NA	REALM	Central Indo-Pacific	796	3901.304075917142	0	2	1	NA	692	0.28594710788949385	0.28594710788949385	0.28594710788949385	0	NA	0	0.5117802370360214	0.5117802370360214	0.5117802370360214	0	0	NA	0	0.8693467336683417	1	0	1	0.3372326526516596	0.4901520958331661	4	33.727449330247566	81.51899852724596	9.345794392523364e-4	NA	NA
92	0.304	977	219	0.297	0.0175	0.181	1989	NA	GLOBAL	global	1580	11817.189622493726	0	2	2	0	646	0.2869300072722028	0.32000383506460733	0.25530600156514	0.06469783349946734	NA	0	0.5109660345907711	0.5160174507637142	0.5034954422951449	0.01252200846856932	0.00246830702052036	NA	0	0.8177215189873418	1	0	1	0.38619610754404954	0.5410134634674794	2	68.52440161238178	185.16946740410904	0.00154798761609907	Inf	0
92	0.304	977	219	0.297	0.0175	0.181	1989	NA	REALM	Tropical Eastern Pacific	64	1418.5164914397508	0	2	1	NA	54	0.28091927420265306	0.28091927420265306	0.28091927420265306	0	NA	0	0.515387257893249	0.515387257893249	0.515387257893249	0	0	NA	0	0.84375	1	0	1	0.3659625273556999	0.5555052773900907	1	0	0	0.0045045045045045	NA	NA
92	0.304	977	219	0.297	0.0175	0.181	1989	NA	REALM	Tropical Atlantic	271	4560.523039010301	0	2	2	0	108.5	0.29089053935278913	0.32000383506460733	0.278980554743409	0.04102328032119834	NA	0	0.506601747159597	0.5078725082405093	0.5034954422951449	0.00437706594536446	0.00199139302862338	NA	0	0.8007380073800738	1	0	1	0.4001844593134705	0.595996047901674	1	0	0	0.00346807464685064	Inf	0
93	0.805	3432	513	0.743	0.0877	0.422	1989	NA	REALM	Western Indo-Pacific	356	3631.92894007664	0	1	0	NA	NA	NA	NA	NA	NA	NA	NA	NA	NA	NA	NA	NA	NA	NA	NA	NA	NA	NA	NA	NA	NA	NA	NA	NA	NA	NA
93	0.805	3432	513	0.743	0.0877	0.422	1989	NA	REALM	Tropical Atlantic	271	4560.523039010301	0	1	0	NA	NA	NA	NA	NA	NA	NA	NA	NA	NA	NA	NA	NA	NA	NA	NA	NA	NA	NA	NA	NA	NA	NA	NA	NA	NA	NA
93	0.805	3432	513	0.743	0.0877	0.422	1989	NA	REALM	Central Indo-Pacific	796	3901.304075917142	0	1	0	NA	NA	NA	NA	NA	NA	NA	NA	NA	NA	NA	NA	NA	NA	NA	NA	NA	NA	NA	NA	NA	NA	NA	NA	NA	NA	NA
93	0.805	3432	513	0.743	0.0877	0.422	1989	NA	REALM	Tropical Eastern Pacific	64	1418.5164914397508	0	1	0	NA	NA	NA	NA	NA	NA	NA	NA	NA	NA	NA	NA	NA	NA	NA	NA	NA	NA	NA	NA	NA	NA	NA	NA	NA	NA	NA
93	0.805	3432	513	0.743	0.0877	0.422	1989	NA	REALM	Eastern Indo-Pacific	22	3203.2322348529306	0	1	0	NA	NA	NA	NA	NA	NA	NA	NA	NA	NA	NA	NA	NA	NA	NA	NA	NA	NA	NA	NA	NA	NA	NA	NA	NA	NA	NA
93	0.805	3432	513	0.743	0.0877	0.422	1989	NA	GLOBAL	global	1580	11817.189622493726	0	1	0	NA	NA	NA	NA	NA	NA	NA	NA	NA	NA	NA	NA	NA	NA	NA	NA	NA	NA	NA	NA	NA	NA	NA	NA	NA	NA	NA
94	0.554	2205	366	0.52	0.1227	0.061	1989	NA	REALM	Central Indo-Pacific	796	3901.304075917142	0	1	0	NA	NA	NA	NA	NA	NA	NA	NA	NA	NA	NA	NA	NA	NA	NA	NA	NA	NA	NA	NA	NA	NA	NA	NA	NA	NA	NA
94	0.554	2205	366	0.52	0.1227	0.061	1989	NA	REALM	Eastern Indo-Pacific	22	3203.2322348529306	0	1	0	NA	NA	NA	NA	NA	NA	NA	NA	NA	NA	NA	NA	NA	NA	NA	NA	NA	NA	NA	NA	NA	NA	NA	NA	NA	NA	NA
94	0.554	2205	366	0.52	0.1227	0.061	1989	NA	REALM	Tropical Eastern Pacific	64	1418.5164914397508	0	1	0	NA	NA	NA	NA	NA	NA	NA	NA	NA	NA	NA	NA	NA	NA	NA	NA	NA	NA	NA	NA	NA	NA	NA	NA	NA	NA	NA
94	0.554	2205	366	0.52	0.1227	0.061	1989	NA	REALM	Western Indo-Pacific	356	3631.92894007664	0	1	0	NA	NA	NA	NA	NA	NA	NA	NA	NA	NA	NA	NA	NA	NA	NA	NA	NA	NA	NA	NA	NA	NA	NA	NA	NA	NA	NA
94	0.554	2205	366	0.52	0.1227	0.061	1989	NA	GLOBAL	global	1580	11817.189622493726	0	1	0	NA	NA	NA	NA	NA	NA	NA	NA	NA	NA	NA	NA	NA	NA	NA	NA	NA	NA	NA	NA	NA	NA	NA	NA	NA	NA	NA
94	0.554	2205	366	0.52	0.1227	0.061	1989	NA	REALM	Tropical Atlantic	271	4560.523039010301	0	1	0	NA	NA	NA	NA	NA	NA	NA	NA	NA	NA	NA	NA	NA	NA	NA	NA	NA	NA	NA	NA	NA	NA	NA	NA	NA	NA	NA
95	0.053	4660	71	0.966	0.0526	0.301	1989	NA	REALM	Western Indo-Pacific	356	3631.92894007664	0	7	4	913.3333333333334	199.5	0.11129125213265335	0.13322775563622372	0.075261836587488265	0.05796591904873545	1.3318016348063568	3.8662041903915343e-4	0.4881744062143112	0.5280238904853778	0.46539253769626754	0.06263135278911025	0.02326956949553574	1.3366547929051988	4.62687732586733e-4	2.241573033707865	4	0	4	1.5897778382317267	0.37569478063442174	1	0	0	0.00107070113263954	0.0024422788227044	1710
95	0.053	4660	71	0.966	0.0526	0.301	1989	NA	REALM	Tropical Atlantic	271	4560.523039010301	0	7	4	913.3333333333334	177.5	0.11157917036776056	0.13322775563622372	0.075261836587488265	0.05796591904873545	1.3774081229885695	3.4918366793352845e-4	0.48829701820304616	0.5280238904853778	0.46539253769626754	0.06263135278911025	0.02383579701865909	1.3822382133053883	5.016683997576718e-4	2.6199261992619927	4	0	4	1.3606267598862165	0.3054105440675314	1	0	0	0.00107207407194981	0.0024422788227044	1710
95	0.053	4660	71	0.966	0.0526	0.301	1989	NA	REALM	Eastern Indo-Pacific	22	3203.2322348529306	0	7	4	913.3333333333334	10	0.11159991705475364	0.13322775563622372	0.075261836587488265	0.05796591904873545	0.913155533766606	4.340219154919329e-4	0.48844786548716257	0.5280238904853778	0.46539253769626754	0.06263135278911025	0.02397405736522061	0.938239204754412	5.823293771856204e-4	1.818181818181818	4	0	4	2.038588765750502	0.5744809514210845	1	0	0	0.00107209863307424	0.0024422788227044	1710
95	0.053	4660	71	0.966	0.0526	0.301	1989	NA	REALM	Tropical Eastern Pacific	64	1418.5164914397508	0	7	4	913.3333333333334	32.5	0.11193265303293012	0.13322775563622372	0.075261836587488265	0.05796591904873545	1.0752417980209172	3.9267264170526303e-4	0.4882914522970904	0.5280238904853778	0.46539253769626754	0.06263135278911025	0.02361398658417803	1.0899136408164034	5.270826996687681e-4	2.03125	4	0	4	1.87691700943794	0.4497066905094208	1	0	0	0.00107125108568996	0.0024422788227044	1710
95	0.053	4660	71	0.966	0.0526	0.301	1989	NA	GLOBAL	global	1580	11817.189622493726	0	7	4	913.3333333333334	932.75	0.11155529592212422	0.13322775563622372	0.075261836587488265	0.05796591904873545	1.232199132826862	3.948487845959994e-4	0.4883032037016778	0.5280238904853778	0.46539253769626754	0.06263135278911025	0.02353676591259198	1.2418890844649384	5.017269051537115e-4	2.3613924050632913	4	0	4	1.6796371891610118	0.418531585098006	2	1.2855045369663085	1.2855045369663085	0.00107142353589036	0.0024422788227044	1710
95	0.053	4660	71	0.966	0.0526	0.301	1989	NA	REALM	Central Indo-Pacific	796	3901.304075917142	0	7	4	913.3333333333334	453.25	0.11160308014304728	0.13322775563622372	0.075261836587488265	0.05796591904873545	1.16809533663759	4.128942174418409e-4	0.4883154842404294	0.5280238904853778	0.46539253769626754	0.06263135278911025	0.02351053363118719	1.1813573797409591	5.131256488560308e-4	2.277638190954774	4	0	4	1.7781489774230632	0.4145670095661784	1	0	0	0.00107141352655049	0.0024422788227044	1710
96	0.037	747	559	0.423	0.0811	0.249	1989	NA	REALM	Tropical Atlantic	271	4560.523039010301	0	2	2	522	155	0.2398837814100653	0.32537685579360587	0.2018070006150175	0.12356985517858836	2	5.48293046541151e-4	0.6229321738299857	0.7266673840342013	0.4412169781117173	0.285450405922484	0.10104172622393948	2	0.00573123915549698	1.1439114391143912	2	0	2	0.6537284912531115	0.42153963660315746	2	307.10710329097424	426.8219737699576	0.00119478544039269	0.00383141762452107	522
96	0.037	747	559	0.423	0.0811	0.249	1989	NA	GLOBAL	global	1580	11817.189622493726	0	2	2	522	823.5	0.2234612006897557	0.3522117849989298	0.18161173588344584	0.17060004911548396	2	3.194501394004927e-4	0.6694094528299667	0.8117510915440643	0.4412169781117173	0.37053411343234705	0.06905857273265571	2	0.00166760254529822	1.0424050632911392	2	0	2	0.6307302786914526	0.3114660358204458	9	229.4004441843447	800.832697318652	0.00121304370870496	0.00383141762452107	522
96	0.037	747	559	0.423	0.0811	0.249	1989	NA	REALM	Eastern Indo-Pacific	22	3203.2322348529306	0	2	2	522	3	0.23683449229121492	0.24787904357276871	0.18161173588344584	0.0662673076893229	NA	0	0.7139058609721203	0.7286186214422599	0.6403420586214223	0.08827656282083751	0.03603875585963272	NA	0	0.2727272727272727	1	0	1	0.4558423058385518	0.5363334005240878	1	0	0	0.00125267180835869	0.00383141762452107	522
96	0.037	747	559	0.423	0.0811	0.249	1989	NA	REALM	Tropical Eastern Pacific	64	1418.5164914397508	0	2	2	522	34	0.2634173880276471	0.290909684600674	0.2342588916623155	0.05665079293835851	2	1.3833242847175733e-4	0.6473424412673959	0.6814290080538704	0.6152036782972914	0.06622532975657902	0.0333444273909941	2	1.8904285781757023e-4	1.0625	2	0	2	0.5	0.30143274598743897	1	0	0	0.00121816685587441	0.00383141762452107	522
96	0.037	747	559	0.423	0.0811	0.249	1989	NA	REALM	Central Indo-Pacific	796	3901.304075917142	0	2	2	522	420	0.21577095520425155	0.24787904357276871	0.18161173588344584	0.0662673076893229	2	2.7650490892628375e-4	0.6858465249326398	0.7286186214422599	0.6403420586214223	0.08827656282083751	0.04414341667425621	2	4.906762335487909e-4	1.0552763819095476	2	0	2	0.6056005275663603	0.2872220778602115	4	81.37557335531424	205.39403648353223	0.00121820697638601	0.00383141762452107	522
96	0.037	747	559	0.423	0.0811	0.249	1989	NA	REALM	Western Indo-Pacific	356	3631.92894007664	0	2	2	522	175	0.2154654011663538	0.3010767829625864	0.18161173588344584	0.11946504707914056	2	2.6287687626890997e-4	0.6850485716979334	0.8117510915440643	0.6403420586214223	0.17140903292264198	0.04502438125123085	2	4.761504138243857e-4	0.9831460674157304	2	0	2	0.6366702031808101	0.2935501575310726	4	12.149443817647406	33.168955142669674	0.00121613242678129	0.00383141762452107	522
97	0.539	3202	265	0.869	0.011	0.489	1989	NA	REALM	Central Indo-Pacific	796	3901.304075917142	0	1	0	NA	NA	NA	NA	NA	NA	NA	NA	NA	NA	NA	NA	NA	NA	NA	NA	NA	NA	NA	NA	NA	NA	NA	NA	NA	NA	NA
97	0.539	3202	265	0.869	0.011	0.489	1989	NA	GLOBAL	global	1580	11817.189622493726	0	1	0	NA	NA	NA	NA	NA	NA	NA	NA	NA	NA	NA	NA	NA	NA	NA	NA	NA	NA	NA	NA	NA	NA	NA	NA	NA	NA	NA
97	0.539	3202	265	0.869	0.011	0.489	1989	NA	REALM	Western Indo-Pacific	356	3631.92894007664	0	1	0	NA	NA	NA	NA	NA	NA	NA	NA	NA	NA	NA	NA	NA	NA	NA	NA	NA	NA	NA	NA	NA	NA	NA	NA	NA	NA	NA
97	0.539	3202	265	0.869	0.011	0.489	1989	NA	REALM	Tropical Atlantic	271	4560.523039010301	0	1	0	NA	NA	NA	NA	NA	NA	NA	NA	NA	NA	NA	NA	NA	NA	NA	NA	NA	NA	NA	NA	NA	NA	NA	NA	NA	NA	NA
97	0.539	3202	265	0.869	0.011	0.489	1989	NA	REALM	Eastern Indo-Pacific	22	3203.2322348529306	0	1	0	NA	NA	NA	NA	NA	NA	NA	NA	NA	NA	NA	NA	NA	NA	NA	NA	NA	NA	NA	NA	NA	NA	NA	NA	NA	NA	NA
97	0.539	3202	265	0.869	0.011	0.489	1989	NA	REALM	Tropical Eastern Pacific	64	1418.5164914397508	0	1	0	NA	NA	NA	NA	NA	NA	NA	NA	NA	NA	NA	NA	NA	NA	NA	NA	NA	NA	NA	NA	NA	NA	NA	NA	NA	NA	NA
98	0.789	1975	117	0.2	0.046	0.128	1989	NA	REALM	Western Indo-Pacific	356	3631.92894007664	0	1	0	NA	NA	NA	NA	NA	NA	NA	NA	NA	NA	NA	NA	NA	NA	NA	NA	NA	NA	NA	NA	NA	NA	NA	NA	NA	NA	NA
98	0.789	1975	117	0.2	0.046	0.128	1989	NA	GLOBAL	global	1580	11817.189622493726	0	1	0	NA	NA	NA	NA	NA	NA	NA	NA	NA	NA	NA	NA	NA	NA	NA	NA	NA	NA	NA	NA	NA	NA	NA	NA	NA	NA	NA
98	0.789	1975	117	0.2	0.046	0.128	1989	NA	REALM	Tropical Atlantic	271	4560.523039010301	0	1	0	NA	NA	NA	NA	NA	NA	NA	NA	NA	NA	NA	NA	NA	NA	NA	NA	NA	NA	NA	NA	NA	NA	NA	NA	NA	NA	NA
98	0.789	1975	117	0.2	0.046	0.128	1989	NA	REALM	Eastern Indo-Pacific	22	3203.2322348529306	0	1	0	NA	NA	NA	NA	NA	NA	NA	NA	NA	NA	NA	NA	NA	NA	NA	NA	NA	NA	NA	NA	NA	NA	NA	NA	NA	NA	NA
98	0.789	1975	117	0.2	0.046	0.128	1989	NA	REALM	Central Indo-Pacific	796	3901.304075917142	0	1	0	NA	NA	NA	NA	NA	NA	NA	NA	NA	NA	NA	NA	NA	NA	NA	NA	NA	NA	NA	NA	NA	NA	NA	NA	NA	NA	NA
98	0.789	1975	117	0.2	0.046	0.128	1989	NA	REALM	Tropical Eastern Pacific	64	1418.5164914397508	0	1	0	NA	NA	NA	NA	NA	NA	NA	NA	NA	NA	NA	NA	NA	NA	NA	NA	NA	NA	NA	NA	NA	NA	NA	NA	NA	NA	NA
99	0.288	4429	412	0.646	0.1162	0.369	1989	NA	GLOBAL	global	1580	11817.189622493726	0	1	1	NA	1518	0.2488593411090799	0.24947126938259231	0.2377129514181386	0.0117583179644537	NA	0	0.4476503110676277	0.4576554609157384	0.4471010359891004	0.01055442492663799	0.0023450377675634	NA	0	0.960759493670886	1	0	1	0.19422812695204617	0.5611651055216383	2	1	1	6.587615283267457e-4	NA	NA
99	0.288	4429	412	0.646	0.1162	0.369	1989	NA	REALM	Tropical Atlantic	271	4560.523039010301	0	1	1	NA	269	0.24947126938259231	0.24947126938259231	0.24947126938259231	0	NA	0	0.4471010359891004	0.4471010359891004	0.4471010359891004	0	0	NA	0	0.992619926199262	1	0	1	0.08574812064452846	0.5242696676453482	1	0	0	6.587615283267457e-4	NA	NA
99	0.288	4429	412	0.646	0.1162	0.369	1989	NA	REALM	Western Indo-Pacific	356	3631.92894007664	0	1	1	NA	314	0.24947126938259231	0.24947126938259231	0.24947126938259231	0	NA	0	0.4471010359891004	0.4471010359891004	0.4471010359891004	0	0	NA	0	0.8820224719101124	1	0	1	0.32303553120851614	0.4483215238963117	1	0	0	6.587615283267457e-4	NA	NA
99	0.288	4429	412	0.646	0.1162	0.369	1989	NA	REALM	Tropical Eastern Pacific	64	1418.5164914397508	0	1	1	NA	64	0.2377129514181386	0.2377129514181386	0.2377129514181386	0	NA	0	0.4576554609157384	0.4576554609157384	0.4576554609157384	0	0	NA	0	1	1	1	0	0	0.4940901953942778	1	0	0	6.587615283267457e-4	NA	NA
99	0.288	4429	412	0.646	0.1162	0.369	1989	NA	REALM	Eastern Indo-Pacific	22	3203.2322348529306	0	1	1	NA	22	0.24947126938259231	0.24947126938259231	0.24947126938259231	0	NA	0	0.4471010359891004	0.4471010359891004	0.4471010359891004	0	0	NA	0	1	1	1	0	0	0.589775246926023	1	0	0	6.587615283267457e-4	NA	NA
99	0.288	4429	412	0.646	0.1162	0.369	1989	NA	REALM	Central Indo-Pacific	796	3901.304075917142	0	1	1	NA	779	0.24947126938259231	0.24947126938259231	0.24947126938259231	0	NA	0	0.4471010359891004	0.4471010359891004	0.4471010359891004	0	0	NA	0	0.978643216080402	1	0	1	0.14466154241294268	0.4860601619690837	1	0	0	6.587615283267457e-4	NA	NA
100	0.413	1361	191	0.534	0.0636	0.309	1989	NA	REALM	Tropical Atlantic	271	4560.523039010301	0	5	2	1938	93.5	0.3553963168537881	0.3645736888190656	0.2695504577215419	0.0950232310975237	2	2.479392572962162e-5	0.43609964078114305	0.48307196310665546	0.3480302116497225	0.13504175145693298	0.03881479228829591	2	2.545214516451396e-4	0.6900369003690037	2	0	2	0.714824763895155	0.47982140813356783	2	104	125.5	0.00609246990810142	0.00103199174406604	1938
100	0.413	1361	191	0.534	0.0636	0.309	1989	NA	REALM	Tropical Eastern Pacific	64	1418.5164914397508	0	5	2	1938	38	0.3394710363014767	0.34446686722957437	0.33392011304803476	0.0105467541815396	2	1.2834695049902676e-5	0.4657732997149806	0.4697885475103878	0.4621595766991141	0.00762897081127367	0.00383450908865429	2	6.715522573761423e-6	1.1875	2	0	2	0.7319250547113999	0.3308345690858339	1	0	0	0.00625550668894322	0.00103199174406604	1938
100	0.413	1361	191	0.534	0.0636	0.309	1989	NA	REALM	Eastern Indo-Pacific	22	3203.2322348529306	0	5	2	1938	9	0.27801694881976496	0.4220265002224689	0.1719503906190548	0.2500761096034141	NA	0	0.4775688166495401	0.6566524876729428	0.3615327568336495	0.29511973083929327	0.14700316024333668	NA	0	0.8181818181818182	1	0	1	0.39477101697586137	0.6846905865752873	3	1	1.5	0.00330139952521429	0.00103199174406604	1938
100	0.413	1361	191	0.534	0.0636	0.309	1989	NA	REALM	Central Indo-Pacific	796	3901.304075917142	0	5	2	1938	389	0.34797206201184194	0.419719932859919	0.3285110382197165	0.09120889464020245	2	1.7693961302327072e-4	0.3772323916881962	0.4257687241932331	0.3640673080348692	0.06170141615836388	0.02529441147792177	2	8.097313462789543e-5	0.9773869346733668	2	0	2	0.4190329760280137	0.22733398766128404	1	0	0	0.00169695728268048	0.00103199174406604	1938
100	0.413	1361	191	0.534	0.0636	0.309	1989	NA	GLOBAL	global	1580	11817.189622493726	0	5	4	1305	360	0.34482812297338333	0.4220265002224689	0.1719503906190548	0.2500761096034141	2	1.347278834168475e-4	0.3909237183228306	0.6566524876729428	0.3480302116497225	0.30862227602322034	0.0430603422476014	2	9.100711962491116e-5	0.9113924050632912	2	0	2	0.5203855300437832	0.2743755999037697	3	46.35	85.5	0.00250740243071624	0.00202359116293542	1977
100	0.413	1361	191	0.534	0.0636	0.309	1989	NA	REALM	Western Indo-Pacific	356	3631.92894007664	0	5	2	1938	157	0.3408981438827199	0.4169099286329681	0.3285110382197165	0.08839889041325161	2	1.2582450228778577e-4	0.372826770985871	0.42657802091247304	0.3640673080348692	0.06251071287760385	0.02173330021317769	2	6.291880954649014e-5	0.8820224719101124	2	0	2	0.4597762585696384	0.24553920845274368	2	0	0	0.00145696206304041	0.00103199174406604	1938
101	0.915	3816	486	0.98	0.1337	0.068	1989	NA	REALM	Eastern Indo-Pacific	22	3203.2322348529306	0	1	0	NA	NA	NA	NA	NA	NA	NA	NA	NA	NA	NA	NA	NA	NA	NA	NA	NA	NA	NA	NA	NA	NA	NA	NA	NA	NA	NA
101	0.915	3816	486	0.98	0.1337	0.068	1989	NA	REALM	Tropical Eastern Pacific	64	1418.5164914397508	0	1	0	NA	NA	NA	NA	NA	NA	NA	NA	NA	NA	NA	NA	NA	NA	NA	NA	NA	NA	NA	NA	NA	NA	NA	NA	NA	NA	NA
101	0.915	3816	486	0.98	0.1337	0.068	1989	NA	REALM	Western Indo-Pacific	356	3631.92894007664	0	1	0	NA	NA	NA	NA	NA	NA	NA	NA	NA	NA	NA	NA	NA	NA	NA	NA	NA	NA	NA	NA	NA	NA	NA	NA	NA	NA	NA
101	0.915	3816	486	0.98	0.1337	0.068	1989	NA	REALM	Central Indo-Pacific	796	3901.304075917142	0	1	0	NA	NA	NA	NA	NA	NA	NA	NA	NA	NA	NA	NA	NA	NA	NA	NA	NA	NA	NA	NA	NA	NA	NA	NA	NA	NA	NA
101	0.915	3816	486	0.98	0.1337	0.068	1989	NA	REALM	Tropical Atlantic	271	4560.523039010301	0	1	0	NA	NA	NA	NA	NA	NA	NA	NA	NA	NA	NA	NA	NA	NA	NA	NA	NA	NA	NA	NA	NA	NA	NA	NA	NA	NA	NA
101	0.915	3816	486	0.98	0.1337	0.068	1989	NA	GLOBAL	global	1580	11817.189622493726	0	1	0	NA	NA	NA	NA	NA	NA	NA	NA	NA	NA	NA	NA	NA	NA	NA	NA	NA	NA	NA	NA	NA	NA	NA	NA	NA	NA	NA
102	0.664	134	338	0.311	0.0986	0.429	1989	NA	REALM	Tropical Eastern Pacific	64	1418.5164914397508	0	80	2	110	9	0.13867742307375985	0.27605003643450593	0.0140743946746098	0.2619756417598961	NA	0	0.33073755678174843	0.5828689961402255	0.1597128109313399	0.42315618520888554	0.11571081072548556	NA	0	0.28125	1	0	1	0.4531634835874829	0.37986304954640615	4	15.166666666666666	29.4	0.08169934640522876	0.01818181818181818	110
102	0.664	134	338	0.311	0.0986	0.429	1989	NA	REALM	Western Indo-Pacific	356	3631.92894007664	0	80	9	1441.0555555555557	21.444444444444443	0.17445295572935737	0.3997899830271638	-0.01821758721854291	0.4180075702457066	1.9004839802628033	2.844946934707551e-4	0.5174418282315045	1.0762833769507103	0.24476052412691707	0.8315228528237935	0.17319421364219054	1.8765816843304135	0.0069950949040186	0.5421348314606742	3	0	3	0.6377071108542354	0.3855760333005701	7	81.98391181863404	182.1590788840789	0.04114450064658318	0.00200520477540141	4881
102	0.664	134	338	0.311	0.0986	0.429	1989	NA	REALM	Tropical Atlantic	271	4560.523039010301	0	80	7	1498.7619047619048	17	0.1622219325470635	0.38064499499704185	-0.01822265579991815	0.39886765079696	2	3.573284229046478e-5	0.48543136402894593	0.8280401588620455	0.1748510889735282	0.6531890698885173	0.12482040412159888	2	1.1137212162927946e-4	0.43911439114391143	2	0	2	0.519063927604564	0.40661065524949375	3	75.60108465608465	185.17891156462585	0.04910486225141397	0.00163882706646432	4685
102	0.664	134	338	0.311	0.0986	0.429	1989	NA	REALM	Eastern Indo-Pacific	22	3203.2322348529306	0	80	0	NA	NA	NA	NA	NA	NA	NA	NA	NA	NA	NA	NA	NA	NA	NA	NA	NA	NA	NA	NA	NA	NA	NA	NA	NA	NA	NA
102	0.664	134	338	0.311	0.0986	0.429	1989	NA	GLOBAL	global	1580	11817.189622493726	0	80	21	1571.6761904761904	36.57142857142857	0.17003160352380056	0.3997899830271638	-0.01822265579991815	0.4180126388270819	1.953592875750482	1.5658092602304055e-4	0.49056855145270695	1.0762833769507103	0.06014262160901956	1.016140755341691	0.13171358541890846	1.9416941724523016	0.0023378413216511	0.4860759493670886	3	0	3	0.5808282128542137	0.3123938589042012	7	81.81490471996516	223.42033255762857	0.02665991123448494	0.00210329542593488	11252
102	0.664	134	338	0.311	0.0986	0.429	1989	NA	REALM	Central Indo-Pacific	796	3901.304075917142	0	80	8	1550.2857142857142	53.25	0.1736395737085856	0.36247100338321775	-0.01104702973627158	0.37351803311948933	1.9821810515277145	1.4945057271315357e-4	0.4873292968271723	0.9204384457624964	0.19472185465299435	0.725716591109502	0.10398004707665988	1.9766263184533688	0.00117071295407867	0.535175879396985	3	0	3	0.5870886226018469	0.3640942930371664	34	72.18257286224043	190.38165128267823	0.01038107807921549	0.00172216561101671	4842
103	0.163	2588	44	0.757	0.0285	0.189	1989	NA	REALM	Western Indo-Pacific	356	3631.92894007664	0	628	29	1500.3940886699506	42.10344827586207	0.13071656470186682	0.2752295514462819	0.01308281074847343	0.26214674069780847	1.2260142204822275	0.00574448748332412	0.4731687676282517	0.880164574891345	0.12918747487684362	0.7509771000145014	0.2301416645093712	1.046330214730838	0.05087323819673722	3.4297752808988764	14	0	14	2.586663728653906	0.324892905128904	1	5.783664875877405	8.200812554495501	0.00174146059518323	0.00472065608607239	7924
103	0.163	2588	44	0.757	0.0285	0.189	1989	NA	REALM	Tropical Atlantic	271	4560.523039010301	0	628	27	1599.4472934472935	78.11111111111111	0.12189273245381108	0.278333991851124	0.02219052605018419	0.25614346580093983	0.9394242747344408	0.00494630139295594	0.3906994545672442	0.9091074636218004	0.13936137165238127	0.7697460919694192	0.252967916772687	0.796014524147815	0.08123835543607905	7.782287822878229	21	1	20	4.9815046743483915	0.16208658378738752	2	4.311205656974993	6.998886835774306	0.00322110155396826	0.00343917927495087	9158
103	0.163	2588	44	0.757	0.0285	0.189	1989	NA	REALM	Central Indo-Pacific	796	3901.304075917142	0	628	30	1487.287356321839	91.5	0.15601424215935952	0.2752295514462819	0.01308281074847343	0.26214674069780847	1.2686536351043425	0.00455085442516537	0.5117007220794277	0.880164574891345	0.12918747487684362	0.7509771000145014	0.2504335216557678	1.168036000298213	0.05181385723823301	3.448492462311558	15	0	15	2.285554359616223	0.3245950506715287	4	4.695476626582653	8.662818448441078	0.00136697757729664	0.00480464621877712	8260
103	0.163	2588	44	0.757	0.0285	0.189	1989	NA	GLOBAL	global	1580	11817.189622493726	0	628	51	1562.3874509803925	140.0392156862745	0.13702351232347962	0.278333991851124	-0.0053613172355761	0.2836953090867001	1.1606409270642133	0.00505521361754049	0.46050055566649806	0.913702996746568	0.118088197470893	0.795614799275675	0.253596204983496	1.0382267691133371	0.05819495057930842	4.520253164556962	21	0	21	3.676117391292407	0.2771131582865643	6	11.435798777247657	28.13198736583977	0.00198463827443463	0.0049568906878878	12633
103	0.163	2588	44	0.757	0.0285	0.189	1989	NA	REALM	Tropical Eastern Pacific	64	1418.5164914397508	0	628	24	1589.5217391304348	17.75	0.1360512262803084	0.2775689798365781	0.03118675290943137	0.2463822269271467	0.9360609345510756	0.00708340265553139	0.4823560031201501	0.8983397130989713	0.13642160464105088	0.7619181084579204	0.25149637111480244	0.937744620833269	0.05939558647108182	6.65625	17	1	16	3.830614978187068	0.2008044363942367	1	0	0	0.00465344691514456	0.00333781513228318	8675
103	0.163	2588	44	0.757	0.0285	0.189	1989	NA	REALM	Eastern Indo-Pacific	22	3203.2322348529306	0	628	29	1506.5615763546798	3.586206896551724	0.13317916170876049	0.2752295514462819	-0.0053613172355761	0.280590868681858	1.0825514525222677	0.00543728872396802	0.4948439801400083	0.913702996746568	0.118088197470893	0.795614799275675	0.2483128068464067	0.9107345097232932	0.06565143142836737	4.7272727272727275	13	1	12	3.073416250020073	0.18718310514319383	1	1.7959770114942528	1.8577586206896552	0.00195784187677462	0.00456045286565458	8422
104	0.225	2282	449	0.924	0.0197	0.159	1989	NA	REALM	Western Indo-Pacific	356	3631.92894007664	0	1	1	NA	319	0.20283049890826377	0.20283049890826377	0.20283049890826377	0	NA	0	0.508464056581735	0.508464056581735	0.508464056581735	0	0	NA	0	0.8960674157303371	1	0	1	0.30560258821088226	0.4438838161956268	1	0	0	6.565988181221273e-4	NA	NA
104	0.225	2282	449	0.924	0.0197	0.159	1989	NA	REALM	Tropical Eastern Pacific	64	1418.5164914397508	0	1	1	NA	64	0.2120436735075395	0.2120436735075395	0.2120436735075395	0	NA	0	0.5058671745384812	0.5058671745384812	0.5058671745384812	0	0	NA	0	1	1	1	0	0	0.4940901953942778	1	0	0	6.565988181221273e-4	NA	NA
104	0.225	2282	449	0.924	0.0197	0.159	1989	NA	GLOBAL	global	1580	11817.189622493726	0	1	1	NA	1523	0.2050595415928074	0.2120436735075395	0.20283049890826377	0.00921317459927573	NA	0	0.5068118357586043	0.508464056581735	0.5008700376667096	0.00759401891502542	0.00302349326501322	NA	0	0.9639240506329114	1	0	1	0.18653819540397068	0.5587545041264674	5	121.5173389598454	295.48849557522124	6.565988181221273e-4	NA	NA
104	0.225	2282	449	0.924	0.0197	0.159	1989	NA	REALM	Eastern Indo-Pacific	22	3203.2322348529306	0	1	1	NA	19	0.20283049890826377	0.20283049890826377	0.20283049890826377	0	NA	0	0.508464056581735	0.508464056581735	0.508464056581735	0	0	NA	0	0.8636363636363636	1	0	1	0.35125008665710444	0.7017738359201774	3	102.35449735449735	160.95238095238096	6.565988181221273e-4	NA	NA
104	0.225	2282	449	0.924	0.0197	0.159	1989	NA	REALM	Tropical Atlantic	271	4560.523039010301	0	1	1	NA	264	0.21157318983134893	0.21157318983134893	0.21157318983134893	0	NA	0	0.5008700376667096	0.5008700376667096	0.5008700376667096	0	0	NA	0	0.974169741697417	1	0	1	0.15892215881533206	0.5131783325975704	2	0	0	6.565988181221273e-4	NA	NA
104	0.225	2282	449	0.924	0.0197	0.159	1989	NA	REALM	Central Indo-Pacific	796	3901.304075917142	0	1	1	NA	787	0.20283049890826377	0.20283049890826377	0.20283049890826377	0	NA	0	0.508464056581735	0.508464056581735	0.508464056581735	0	0	NA	0	0.9886934673366834	1	0	1	0.10579582332965792	0.4860287742267192	1	0	0	6.565988181221273e-4	NA	NA
105	0.727	4736	154	0.478	0.0899	0.399	1989	NA	REALM	Tropical Atlantic	271	4560.523039010301	0	1	0	NA	NA	NA	NA	NA	NA	NA	NA	NA	NA	NA	NA	NA	NA	NA	NA	NA	NA	NA	NA	NA	NA	NA	NA	NA	NA	NA
105	0.727	4736	154	0.478	0.0899	0.399	1989	NA	REALM	Tropical Eastern Pacific	64	1418.5164914397508	0	1	0	NA	NA	NA	NA	NA	NA	NA	NA	NA	NA	NA	NA	NA	NA	NA	NA	NA	NA	NA	NA	NA	NA	NA	NA	NA	NA	NA
105	0.727	4736	154	0.478	0.0899	0.399	1989	NA	REALM	Eastern Indo-Pacific	22	3203.2322348529306	0	1	0	NA	NA	NA	NA	NA	NA	NA	NA	NA	NA	NA	NA	NA	NA	NA	NA	NA	NA	NA	NA	NA	NA	NA	NA	NA	NA	NA
105	0.727	4736	154	0.478	0.0899	0.399	1989	NA	GLOBAL	global	1580	11817.189622493726	0	1	0	NA	NA	NA	NA	NA	NA	NA	NA	NA	NA	NA	NA	NA	NA	NA	NA	NA	NA	NA	NA	NA	NA	NA	NA	NA	NA	NA
105	0.727	4736	154	0.478	0.0899	0.399	1989	NA	REALM	Western Indo-Pacific	356	3631.92894007664	0	1	0	NA	NA	NA	NA	NA	NA	NA	NA	NA	NA	NA	NA	NA	NA	NA	NA	NA	NA	NA	NA	NA	NA	NA	NA	NA	NA	NA
105	0.727	4736	154	0.478	0.0899	0.399	1989	NA	REALM	Central Indo-Pacific	796	3901.304075917142	0	1	0	NA	NA	NA	NA	NA	NA	NA	NA	NA	NA	NA	NA	NA	NA	NA	NA	NA	NA	NA	NA	NA	NA	NA	NA	NA	NA	NA
106	0.977	1054	301	0.701	0.1249	0.038	1989	NA	REALM	Eastern Indo-Pacific	22	3203.2322348529306	0	1	0	NA	NA	NA	NA	NA	NA	NA	NA	NA	NA	NA	NA	NA	NA	NA	NA	NA	NA	NA	NA	NA	NA	NA	NA	NA	NA	NA
106	0.977	1054	301	0.701	0.1249	0.038	1989	NA	REALM	Central Indo-Pacific	796	3901.304075917142	0	1	0	NA	NA	NA	NA	NA	NA	NA	NA	NA	NA	NA	NA	NA	NA	NA	NA	NA	NA	NA	NA	NA	NA	NA	NA	NA	NA	NA
106	0.977	1054	301	0.701	0.1249	0.038	1989	NA	REALM	Tropical Eastern Pacific	64	1418.5164914397508	0	1	0	NA	NA	NA	NA	NA	NA	NA	NA	NA	NA	NA	NA	NA	NA	NA	NA	NA	NA	NA	NA	NA	NA	NA	NA	NA	NA	NA
106	0.977	1054	301	0.701	0.1249	0.038	1989	NA	GLOBAL	global	1580	11817.189622493726	0	1	0	NA	NA	NA	NA	NA	NA	NA	NA	NA	NA	NA	NA	NA	NA	NA	NA	NA	NA	NA	NA	NA	NA	NA	NA	NA	NA	NA
106	0.977	1054	301	0.701	0.1249	0.038	1989	NA	REALM	Tropical Atlantic	271	4560.523039010301	0	1	0	NA	NA	NA	NA	NA	NA	NA	NA	NA	NA	NA	NA	NA	NA	NA	NA	NA	NA	NA	NA	NA	NA	NA	NA	NA	NA	NA
106	0.977	1054	301	0.701	0.1249	0.038	1989	NA	REALM	Western Indo-Pacific	356	3631.92894007664	0	1	0	NA	NA	NA	NA	NA	NA	NA	NA	NA	NA	NA	NA	NA	NA	NA	NA	NA	NA	NA	NA	NA	NA	NA	NA	NA	NA	NA
107	0.476	3509	596	0.255	0.0548	0.279	1989	NA	GLOBAL	global	1580	11817.189622493726	0	1	0	NA	NA	NA	NA	NA	NA	NA	NA	NA	NA	NA	NA	NA	NA	NA	NA	NA	NA	NA	NA	NA	NA	NA	NA	NA	NA	NA
107	0.476	3509	596	0.255	0.0548	0.279	1989	NA	REALM	Eastern Indo-Pacific	22	3203.2322348529306	0	1	0	NA	NA	NA	NA	NA	NA	NA	NA	NA	NA	NA	NA	NA	NA	NA	NA	NA	NA	NA	NA	NA	NA	NA	NA	NA	NA	NA
107	0.476	3509	596	0.255	0.0548	0.279	1989	NA	REALM	Tropical Eastern Pacific	64	1418.5164914397508	0	1	0	NA	NA	NA	NA	NA	NA	NA	NA	NA	NA	NA	NA	NA	NA	NA	NA	NA	NA	NA	NA	NA	NA	NA	NA	NA	NA	NA
107	0.476	3509	596	0.255	0.0548	0.279	1989	NA	REALM	Western Indo-Pacific	356	3631.92894007664	0	1	0	NA	NA	NA	NA	NA	NA	NA	NA	NA	NA	NA	NA	NA	NA	NA	NA	NA	NA	NA	NA	NA	NA	NA	NA	NA	NA	NA
107	0.476	3509	596	0.255	0.0548	0.279	1989	NA	REALM	Tropical Atlantic	271	4560.523039010301	0	1	0	NA	NA	NA	NA	NA	NA	NA	NA	NA	NA	NA	NA	NA	NA	NA	NA	NA	NA	NA	NA	NA	NA	NA	NA	NA	NA	NA
107	0.476	3509	596	0.255	0.0548	0.279	1989	NA	REALM	Central Indo-Pacific	796	3901.304075917142	0	1	0	NA	NA	NA	NA	NA	NA	NA	NA	NA	NA	NA	NA	NA	NA	NA	NA	NA	NA	NA	NA	NA	NA	NA	NA	NA	NA	NA
108	0.351	440	80	0.813	0.1425	0.339	1989	NA	REALM	Central Indo-Pacific	796	3901.304075917142	0	928	41	1921.2463414634144	113.48780487804878	0.20726863365783493	0.3847413748321093	0.05660234446760522	0.3281390303645041	0.9167970733047728	0.00234287541173612	0.4732543972433346	1.2026670249597733	-0.13191968226341955	1.334586707223193	0.32353613389118613	0.6039690974022114	0.11623658427660824	5.8454773869346734	15	0	15	3.5945440344834014	0.2595004747280296	4	20.049032185396097	56.27320800362191	0.00494049802493435	0.00290757537424408	15734
108	0.351	440	80	0.813	0.1425	0.339	1989	NA	REALM	Tropical Atlantic	271	4560.523039010301	0	928	39	1955.7813765182184	32.12820512820513	0.1817210461307687	0.314748816892498	-0.07331941959876151	0.38806823649125954	0.9400661294922478	0.0017851429395978	0.4644777074063996	1.1120919627377803	-0.2200115272807341	1.3321034900185145	0.28127113409844023	0.7053652896725991	0.0687473096156137	4.623616236162362	11	0	11	2.667783693886189	0.30631713571822466	2	15.022067473395175	26.044659483468003	0.01945464125970628	0.0023138265995513	19229
108	0.351	440	80	0.813	0.1425	0.339	1989	NA	REALM	Tropical Eastern Pacific	64	1418.5164914397508	0	928	21	1977.6857142857143	14.666666666666666	0.1670242341317219	0.30181244044995725	0.01765273727205984	0.2841597031778974	1.020205936507515	0.00161058870843953	0.4192116809759644	0.8069309335159616	-0.19845455668200215	1.0053854901979635	0.3046951349679415	0.6906024061453047	0.06810603470592448	4.8125	10	0	10	2.653987715429518	0.27430216329378926	4	11.305650037792896	21.432530234315948	0.02171466972016658	0.00195152923345054	11923
108	0.351	440	80	0.813	0.1425	0.339	1989	NA	REALM	Eastern Indo-Pacific	22	3203.2322348529306	0	928	0	NA	NA	NA	NA	NA	NA	NA	NA	NA	NA	NA	NA	NA	NA	NA	NA	NA	NA	NA	NA	NA	NA	NA	NA	NA	NA	NA
108	0.351	440	80	0.813	0.1425	0.339	1989	NA	GLOBAL	global	1580	11817.189622493726	0	928	106	1950.7723270440251	76.54716981132076	0.2001919723953799	0.4119162000929662	-0.07331941959876151	0.4852356196917277	0.9418623928615084	0.00237621882811952	0.47451915970245784	1.2026670249597733	-0.2200115272807341	1.4226785522405074	0.3117902431364478	0.658978285875626	0.09624155935106418	5.135443037974683	15	0	15	3.4619999189493353	0.23213545512681777	4	19.247417240566083	48.363013488392696	0.01114791123770041	0.00383638055142706	32931
108	0.351	440	80	0.813	0.1425	0.339	1989	NA	REALM	Western Indo-Pacific	356	3631.92894007664	0	928	47	1946.767807585569	37.276595744680854	0.20118684668309525	0.4119162000929662	-0.01019231287002184	0.422108512962988	0.954191642554198	0.00290988016165821	0.49102898686242985	1.1690076491954973	-0.1795763049609279	1.348583954156425	0.3009348560156623	0.6861024732449122	0.07730376993495426	4.921348314606742	12	0	12	3.407447416356794	0.2766988416655233	2	13.382832508900911	23.35525945797316	0.01592147815949985	0.00285156580458163	18181
109	0.852	2895	375	0.367	0.0723	0.098	1989	NA	GLOBAL	global	1580	11817.189622493726	0	1	0	NA	NA	NA	NA	NA	NA	NA	NA	NA	NA	NA	NA	NA	NA	NA	NA	NA	NA	NA	NA	NA	NA	NA	NA	NA	NA	NA
109	0.852	2895	375	0.367	0.0723	0.098	1989	NA	REALM	Tropical Eastern Pacific	64	1418.5164914397508	0	1	0	NA	NA	NA	NA	NA	NA	NA	NA	NA	NA	NA	NA	NA	NA	NA	NA	NA	NA	NA	NA	NA	NA	NA	NA	NA	NA	NA
109	0.852	2895	375	0.367	0.0723	0.098	1989	NA	REALM	Western Indo-Pacific	356	3631.92894007664	0	1	0	NA	NA	NA	NA	NA	NA	NA	NA	NA	NA	NA	NA	NA	NA	NA	NA	NA	NA	NA	NA	NA	NA	NA	NA	NA	NA	NA
109	0.852	2895	375	0.367	0.0723	0.098	1989	NA	REALM	Tropical Atlantic	271	4560.523039010301	0	1	0	NA	NA	NA	NA	NA	NA	NA	NA	NA	NA	NA	NA	NA	NA	NA	NA	NA	NA	NA	NA	NA	NA	NA	NA	NA	NA	NA
109	0.852	2895	375	0.367	0.0723	0.098	1989	NA	REALM	Eastern Indo-Pacific	22	3203.2322348529306	0	1	0	NA	NA	NA	NA	NA	NA	NA	NA	NA	NA	NA	NA	NA	NA	NA	NA	NA	NA	NA	NA	NA	NA	NA	NA	NA	NA	NA
109	0.852	2895	375	0.367	0.0723	0.098	1989	NA	REALM	Central Indo-Pacific	796	3901.304075917142	0	1	0	NA	NA	NA	NA	NA	NA	NA	NA	NA	NA	NA	NA	NA	NA	NA	NA	NA	NA	NA	NA	NA	NA	NA	NA	NA	NA	NA
110	0.601	1668	522	0.59	0.0373	0.459	1989	NA	REALM	Western Indo-Pacific	356	3631.92894007664	0	1	0	NA	NA	NA	NA	NA	NA	NA	NA	NA	NA	NA	NA	NA	NA	NA	NA	NA	NA	NA	NA	NA	NA	NA	NA	NA	NA	NA
110	0.601	1668	522	0.59	0.0373	0.459	1989	NA	REALM	Tropical Atlantic	271	4560.523039010301	0	1	0	NA	NA	NA	NA	NA	NA	NA	NA	NA	NA	NA	NA	NA	NA	NA	NA	NA	NA	NA	NA	NA	NA	NA	NA	NA	NA	NA
110	0.601	1668	522	0.59	0.0373	0.459	1989	NA	REALM	Central Indo-Pacific	796	3901.304075917142	0	1	0	NA	NA	NA	NA	NA	NA	NA	NA	NA	NA	NA	NA	NA	NA	NA	NA	NA	NA	NA	NA	NA	NA	NA	NA	NA	NA	NA
110	0.601	1668	522	0.59	0.0373	0.459	1989	NA	GLOBAL	global	1580	11817.189622493726	0	1	0	NA	NA	NA	NA	NA	NA	NA	NA	NA	NA	NA	NA	NA	NA	NA	NA	NA	NA	NA	NA	NA	NA	NA	NA	NA	NA	NA
110	0.601	1668	522	0.59	0.0373	0.459	1989	NA	REALM	Eastern Indo-Pacific	22	3203.2322348529306	0	1	0	NA	NA	NA	NA	NA	NA	NA	NA	NA	NA	NA	NA	NA	NA	NA	NA	NA	NA	NA	NA	NA	NA	NA	NA	NA	NA	NA
110	0.601	1668	522	0.59	0.0373	0.459	1989	NA	REALM	Tropical Eastern Pacific	64	1418.5164914397508	0	1	0	NA	NA	NA	NA	NA	NA	NA	NA	NA	NA	NA	NA	NA	NA	NA	NA	NA	NA	NA	NA	NA	NA	NA	NA	NA	NA	NA
111	0.1	4123	228	0.144	0.1074	0.219	1989	NA	REALM	Tropical Eastern Pacific	64	1418.5164914397508	0	7	2	1942	29.5	0.22665085809516028	0.22721000283583595	0.21071523298590333	0.01649476984993261	2	2.386644143879352e-6	0.4062242111472104	0.8600592427531553	0.39030017495051056	0.4697590678026447	0.08574081259385703	2	0.00193573317353341	0.921875	2	0	2	0.36967113226724374	0.2822694958129798	1	0	0	7.879830294690975e-4	0.00102986611740473	1942
111	0.1	4123	228	0.144	0.1074	0.219	1989	NA	REALM	Eastern Indo-Pacific	22	3203.2322348529306	0	7	2	1942	19.5	0.21959703213586704	0.22721000283583595	0.21071523298590333	0.01649476984993261	2	5.256041307770664e-5	0.607112052397885	0.8600592427531553	0.39030017495051056	0.4697590678026447	0.2372449463830145	2	0.04263012375349734	1.7727272727272727	2	1	1	0.4289320272288885	0.5881374722838137	1	0	0	8.760912290324055e-4	0.00102986611740473	1942
111	0.1	4123	228	0.144	0.1074	0.219	1989	NA	REALM	Central Indo-Pacific	796	3901.304075917142	0	7	2	1942	634.5	0.2197230151025332	0.22721000283583595	0.21071523298590333	0.01649476984993261	2	5.389669476612291e-5	0.6035241489885904	0.8600592427531553	0.39030017495051056	0.4697590678026447	0.23397130278339792	2	0.04371394045909473	1.5942211055276383	2	0	2	0.680300911117429	0.4206103304837615	1	0	0	8.72289115559305e-4	0.00102986611740473	1942
111	0.1	4123	228	0.144	0.1074	0.219	1989	NA	REALM	Western Indo-Pacific	356	3631.92894007664	0	7	2	1942	225	0.22017223436653136	0.22721000283583595	0.21071523298590333	0.01649476984993261	2	4.748521225888258e-5	0.5907307105463057	0.8600592427531553	0.39030017495051056	0.4697590678026447	0.2325981263468616	2	0.03851378549983	1.2640449438202248	2	0	2	0.8411591185757279	0.35178746637740665	1	0	0	8.636937116404376e-4	0.00102986611740473	1942
111	0.1	4123	228	0.144	0.1074	0.219	1989	NA	GLOBAL	global	1580	11817.189622493726	0	7	2	1942	1125	0.22006226923419847	0.22721000283583595	0.21071523298590333	0.01649476984993261	2	4.87186706761459e-5	0.5938624376649899	0.8600592427531553	0.39030017495051056	0.4697590678026447	0.23283409988236536	2	0.03951420543364957	1.4240506329113924	2	0	2	0.7649237507685213	0.43415665420123406	3	30.09602485927174	46.41358618436306	8.658422237638821e-4	0.00102986611740473	1942
111	0.1	4123	228	0.144	0.1074	0.219	1989	NA	REALM	Tropical Atlantic	271	4560.523039010301	0	7	2	1942	188.5	0.21985954836690047	0.22721000283583595	0.21071523298590333	0.01649476984993261	2	4.749099326841008e-5	0.5996357807617687	0.8600592427531553	0.39030017495051056	0.4697590678026447	0.2337966900699052	2	0.03851847429767512	1.3911439114391144	2	0	2	0.7758835951912285	0.4950038189602618	1	0	0	8.714596949891067e-4	0.00102986611740473	1942
112	0.069	1821	136	0.283	0.1205	0.083	1989	NA	REALM	Central Indo-Pacific	796	3901.304075917142	0	25	6	1234.2666666666669	661.5	0.24764526892608513	0.29526614634991266	0.21643789273221137	0.0788282536177013	0.861475907973314	7.65388296280645e-4	0.6958556500343983	0.9001540376037327	0.48937313480562145	0.4107809027981113	0.14271283816120525	1.1288925606377942	0.02117497282718294	4.986180904522613	6	2	4	0.879428051661987	0.35440277204689147	1	0	0	0.00101526101794074	0.00195390701232998	3236
112	0.069	1821	136	0.283	0.1205	0.083	1989	NA	REALM	Western Indo-Pacific	356	3631.92894007664	0	25	6	1234.2666666666669	265	0.24833159603980495	0.29526614634991266	0.21643789273221137	0.0788282536177013	0.8532830837970151	8.166975721960647e-4	0.6999831943413357	0.9001540376037327	0.48937313480562145	0.4107809027981113	0.14315242433442732	1.1218820071655449	0.02109033939692166	4.466292134831461	6	0	6	1.687230838726353	0.31523847411315603	1	0	0	0.00101501280419804	0.00195390701232998	3236
112	0.069	1821	136	0.283	0.1205	0.083	1989	NA	REALM	Tropical Atlantic	271	4560.523039010301	0	25	7	1422.4761904761904	134.28571428571428	0.20265396292538737	0.2767724520085235	0.0754281770679464	0.2013442749405771	1.2111793332024128	0.00174951253288698	0.6675618596258874	0.8906025248831321	0.4391035313434252	0.4514989935397069	0.17110365171954106	1.2904059191953048	0.02462346958345573	3.4686346863468636	6	0	6	0.9990428657135498	0.23276854765058033	1	39.952441931474596	40.47210005113271	0.00443654164465989	0.00194125520597489	3924
112	0.069	1821	136	0.283	0.1205	0.083	1989	NA	GLOBAL	global	1580	11817.189622493726	0	25	13	1281.923076923077	546.3846153846154	0.23850922221580528	0.3060048715632691	0.02637502765170899	0.2796298439115601	0.9350868124549738	0.00106903871929517	0.6905000195761315	0.9001540376037327	0.411841131746829	0.4883129058569037	0.14961528615989378	1.1668712188768864	0.02211395046321303	4.495569620253165	6	0	6	1.3107846581732836	0.3637733506315751	2	19.355378607765253	28.19572404727803	0.00187181736425496	0.00276167633626221	5458
112	0.069	1821	136	0.283	0.1205	0.083	1989	NA	REALM	Tropical Eastern Pacific	64	1418.5164914397508	0	25	6	1477.0666666666666	42.833333333333336	0.2024729203739989	0.2893099183917431	0.02637502765170899	0.26293489074003407	0.8768076149034354	0.00254810109967663	0.6433952442285141	0.8549219369711792	0.411841131746829	0.4430808052243502	0.17138879033847546	1.2467571995585836	0.0265066141318496	4.015625	5	2	3	0.8450075138202608	0.36149576936496863	1	0	0	0.00417187344847313	0.00179069141001707	3674
112	0.069	1821	136	0.283	0.1205	0.083	1989	NA	REALM	Eastern Indo-Pacific	22	3203.2322348529306	0	25	6	1234.2666666666669	14.5	0.21806298448248868	0.3060048715632691	0.07605384228391622	0.2299510292793529	0.9773435728107526	0.00354457788452109	0.683397796330531	0.9001540376037327	0.430400236025567	0.4697538015781657	0.16366006222881466	1.1100658264040404	0.02671840800193996	3.9545454545454546	6	0	6	1.7314258568692735	0.4972283813747228	3	3.623456790123457	5.351851851851852	9.938180304839388e-4	0.00195390701232998	3236
113	0.57	4276	430	0.729	0.0504	0.324	1989	NA	REALM	Central Indo-Pacific	796	3901.304075917142	0	1	0	NA	NA	NA	NA	NA	NA	NA	NA	NA	NA	NA	NA	NA	NA	NA	NA	NA	NA	NA	NA	NA	NA	NA	NA	NA	NA	NA
113	0.57	4276	430	0.729	0.0504	0.324	1989	NA	REALM	Western Indo-Pacific	356	3631.92894007664	0	1	0	NA	NA	NA	NA	NA	NA	NA	NA	NA	NA	NA	NA	NA	NA	NA	NA	NA	NA	NA	NA	NA	NA	NA	NA	NA	NA	NA
113	0.57	4276	430	0.729	0.0504	0.324	1989	NA	GLOBAL	global	1580	11817.189622493726	0	1	0	NA	NA	NA	NA	NA	NA	NA	NA	NA	NA	NA	NA	NA	NA	NA	NA	NA	NA	NA	NA	NA	NA	NA	NA	NA	NA	NA
113	0.57	4276	430	0.729	0.0504	0.324	1989	NA	REALM	Tropical Atlantic	271	4560.523039010301	0	1	0	NA	NA	NA	NA	NA	NA	NA	NA	NA	NA	NA	NA	NA	NA	NA	NA	NA	NA	NA	NA	NA	NA	NA	NA	NA	NA	NA
113	0.57	4276	430	0.729	0.0504	0.324	1989	NA	REALM	Tropical Eastern Pacific	64	1418.5164914397508	0	1	0	NA	NA	NA	NA	NA	NA	NA	NA	NA	NA	NA	NA	NA	NA	NA	NA	NA	NA	NA	NA	NA	NA	NA	NA	NA	NA	NA
113	0.57	4276	430	0.729	0.0504	0.324	1989	NA	REALM	Eastern Indo-Pacific	22	3203.2322348529306	0	1	0	NA	NA	NA	NA	NA	NA	NA	NA	NA	NA	NA	NA	NA	NA	NA	NA	NA	NA	NA	NA	NA	NA	NA	NA	NA	NA	NA
114	0.821	594	578	0.506	0.0153	0.204	1989	NA	REALM	Tropical Eastern Pacific	64	1418.5164914397508	0	1	0	NA	NA	NA	NA	NA	NA	NA	NA	NA	NA	NA	NA	NA	NA	NA	NA	NA	NA	NA	NA	NA	NA	NA	NA	NA	NA	NA
114	0.821	594	578	0.506	0.0153	0.204	1989	NA	REALM	Tropical Atlantic	271	4560.523039010301	0	1	0	NA	NA	NA	NA	NA	NA	NA	NA	NA	NA	NA	NA	NA	NA	NA	NA	NA	NA	NA	NA	NA	NA	NA	NA	NA	NA	NA
114	0.821	594	578	0.506	0.0153	0.204	1989	NA	REALM	Central Indo-Pacific	796	3901.304075917142	0	1	0	NA	NA	NA	NA	NA	NA	NA	NA	NA	NA	NA	NA	NA	NA	NA	NA	NA	NA	NA	NA	NA	NA	NA	NA	NA	NA	NA
114	0.821	594	578	0.506	0.0153	0.204	1989	NA	REALM	Eastern Indo-Pacific	22	3203.2322348529306	0	1	0	NA	NA	NA	NA	NA	NA	NA	NA	NA	NA	NA	NA	NA	NA	NA	NA	NA	NA	NA	NA	NA	NA	NA	NA	NA	NA	NA
114	0.821	594	578	0.506	0.0153	0.204	1989	NA	REALM	Western Indo-Pacific	356	3631.92894007664	0	1	0	NA	NA	NA	NA	NA	NA	NA	NA	NA	NA	NA	NA	NA	NA	NA	NA	NA	NA	NA	NA	NA	NA	NA	NA	NA	NA	NA
114	0.821	594	578	0.506	0.0153	0.204	1989	NA	GLOBAL	global	1580	11817.189622493726	0	1	0	NA	NA	NA	NA	NA	NA	NA	NA	NA	NA	NA	NA	NA	NA	NA	NA	NA	NA	NA	NA	NA	NA	NA	NA	NA	NA	NA
115	0.319	3049	283	0.952	0.0855	0.444	1989	NA	REALM	Tropical Eastern Pacific	64	1418.5164914397508	0	1	1	NA	59	0.30220040590367214	0.30220040590367214	0.30220040590367214	0	NA	0	0.4831379135954232	0.4831379135954232	0.4831379135954232	0	0	NA	0	0.921875	1	0	1	0.27048970875004197	0.5274991277041172	1	0	0	6.71591672263264e-4	NA	NA
115	0.319	3049	283	0.952	0.0855	0.444	1989	NA	REALM	Eastern Indo-Pacific	22	3203.2322348529306	0	1	1	NA	20	0.29263284145259494	0.29263284145259494	0.29263284145259494	0	NA	0	0.5050385586807851	0.5050385586807851	0.5050385586807851	0	0	NA	0	0.9090909090909092	1	0	1	0.29424494316824984	0.5751864543438823	2	1.0588235294117647	1.0588235294117647	6.71591672263264e-4	NA	NA
115	0.319	3049	283	0.952	0.0855	0.444	1989	NA	REALM	Central Indo-Pacific	796	3901.304075917142	0	1	1	NA	758	0.29263284145259494	0.29263284145259494	0.29263284145259494	0	NA	0	0.5050385586807851	0.5050385586807851	0.5050385586807851	0	0	NA	0	0.9522613065326632	1	0	1	0.21334688335969923	0.4852397752693201	1	0	0	6.71591672263264e-4	NA	NA
115	0.319	3049	283	0.952	0.0855	0.444	1989	NA	REALM	Western Indo-Pacific	356	3631.92894007664	0	1	1	NA	314	0.29263284145259494	0.29263284145259494	0.29263284145259494	0	NA	0	0.5050385586807851	0.5050385586807851	0.5050385586807851	0	0	NA	0	0.8820224719101124	1	0	1	0.32303553120851614	0.4497005140578468	1	0	0	6.71591672263264e-4	NA	NA
115	0.319	3049	283	0.952	0.0855	0.444	1989	NA	REALM	Tropical Atlantic	271	4560.523039010301	0	1	1	NA	269	0.29263284145259494	0.29263284145259494	0.29263284145259494	0	NA	0	0.5050385586807851	0.5050385586807851	0.5050385586807851	0	0	NA	0	0.992619926199262	1	0	1	0.08574812064452846	0.5248360883569595	1	0	0	6.71591672263264e-4	NA	NA
115	0.319	3049	283	0.952	0.0855	0.444	1989	NA	GLOBAL	global	1580	11817.189622493726	0	1	1	NA	1489	0.2931147536982838	0.30220040590367214	0.29263284145259494	0.0095675644510772	NA	0	0.5039354368665458	0.5050385586807851	0.4831379135954232	0.02190064508536182	0.00479141103942884	NA	0	0.9424050632911392	1	0	1	0.23304964008379825	0.5597484674088643	4	13.862042913266848	21.587035358114235	6.71591672263264e-4	NA	NA
116	0.445	1208	357	0.172	0.0329	0.384	1989	NA	REALM	Tropical Atlantic	271	4560.523039010301	0	1	0	NA	NA	NA	NA	NA	NA	NA	NA	NA	NA	NA	NA	NA	NA	NA	NA	NA	NA	NA	NA	NA	NA	NA	NA	NA	NA	NA
116	0.445	1208	357	0.172	0.0329	0.384	1989	NA	REALM	Western Indo-Pacific	356	3631.92894007664	0	1	0	NA	NA	NA	NA	NA	NA	NA	NA	NA	NA	NA	NA	NA	NA	NA	NA	NA	NA	NA	NA	NA	NA	NA	NA	NA	NA	NA
116	0.445	1208	357	0.172	0.0329	0.384	1989	NA	REALM	Tropical Eastern Pacific	64	1418.5164914397508	0	1	0	NA	NA	NA	NA	NA	NA	NA	NA	NA	NA	NA	NA	NA	NA	NA	NA	NA	NA	NA	NA	NA	NA	NA	NA	NA	NA	NA
116	0.445	1208	357	0.172	0.0329	0.384	1989	NA	REALM	Eastern Indo-Pacific	22	3203.2322348529306	0	1	0	NA	NA	NA	NA	NA	NA	NA	NA	NA	NA	NA	NA	NA	NA	NA	NA	NA	NA	NA	NA	NA	NA	NA	NA	NA	NA	NA
116	0.445	1208	357	0.172	0.0329	0.384	1989	NA	GLOBAL	global	1580	11817.189622493726	0	1	0	NA	NA	NA	NA	NA	NA	NA	NA	NA	NA	NA	NA	NA	NA	NA	NA	NA	NA	NA	NA	NA	NA	NA	NA	NA	NA	NA
116	0.445	1208	357	0.172	0.0329	0.384	1989	NA	REALM	Central Indo-Pacific	796	3901.304075917142	0	1	0	NA	NA	NA	NA	NA	NA	NA	NA	NA	NA	NA	NA	NA	NA	NA	NA	NA	NA	NA	NA	NA	NA	NA	NA	NA	NA	NA
117	0.946	3662	62	0.618	0.103	0.144	1989	NA	REALM	Tropical Atlantic	271	4560.523039010301	0	1	0	NA	NA	NA	NA	NA	NA	NA	NA	NA	NA	NA	NA	NA	NA	NA	NA	NA	NA	NA	NA	NA	NA	NA	NA	NA	NA	NA
117	0.946	3662	62	0.618	0.103	0.144	1989	NA	REALM	Western Indo-Pacific	356	3631.92894007664	0	1	0	NA	NA	NA	NA	NA	NA	NA	NA	NA	NA	NA	NA	NA	NA	NA	NA	NA	NA	NA	NA	NA	NA	NA	NA	NA	NA	NA
117	0.946	3662	62	0.618	0.103	0.144	1989	NA	REALM	Central Indo-Pacific	796	3901.304075917142	0	1	0	NA	NA	NA	NA	NA	NA	NA	NA	NA	NA	NA	NA	NA	NA	NA	NA	NA	NA	NA	NA	NA	NA	NA	NA	NA	NA	NA
117	0.946	3662	62	0.618	0.103	0.144	1989	NA	GLOBAL	global	1580	11817.189622493726	0	1	0	NA	NA	NA	NA	NA	NA	NA	NA	NA	NA	NA	NA	NA	NA	NA	NA	NA	NA	NA	NA	NA	NA	NA	NA	NA	NA	NA
117	0.946	3662	62	0.618	0.103	0.144	1989	NA	REALM	Tropical Eastern Pacific	64	1418.5164914397508	0	1	0	NA	NA	NA	NA	NA	NA	NA	NA	NA	NA	NA	NA	NA	NA	NA	NA	NA	NA	NA	NA	NA	NA	NA	NA	NA	NA	NA
117	0.946	3662	62	0.618	0.103	0.144	1989	NA	REALM	Eastern Indo-Pacific	22	3203.2322348529306	0	1	0	NA	NA	NA	NA	NA	NA	NA	NA	NA	NA	NA	NA	NA	NA	NA	NA	NA	NA	NA	NA	NA	NA	NA	NA	NA	NA	NA
118	0.695	2435	209	0.395	0.1381	0.264	1989	NA	REALM	Eastern Indo-Pacific	22	3203.2322348529306	0	1	0	NA	NA	NA	NA	NA	NA	NA	NA	NA	NA	NA	NA	NA	NA	NA	NA	NA	NA	NA	NA	NA	NA	NA	NA	NA	NA	NA
118	0.695	2435	209	0.395	0.1381	0.264	1989	NA	REALM	Central Indo-Pacific	796	3901.304075917142	0	1	0	NA	NA	NA	NA	NA	NA	NA	NA	NA	NA	NA	NA	NA	NA	NA	NA	NA	NA	NA	NA	NA	NA	NA	NA	NA	NA	NA
118	0.695	2435	209	0.395	0.1381	0.264	1989	NA	REALM	Tropical Atlantic	271	4560.523039010301	0	1	0	NA	NA	NA	NA	NA	NA	NA	NA	NA	NA	NA	NA	NA	NA	NA	NA	NA	NA	NA	NA	NA	NA	NA	NA	NA	NA	NA
118	0.695	2435	209	0.395	0.1381	0.264	1989	NA	REALM	Western Indo-Pacific	356	3631.92894007664	0	1	0	NA	NA	NA	NA	NA	NA	NA	NA	NA	NA	NA	NA	NA	NA	NA	NA	NA	NA	NA	NA	NA	NA	NA	NA	NA	NA	NA
118	0.695	2435	209	0.395	0.1381	0.264	1989	NA	GLOBAL	global	1580	11817.189622493726	0	1	0	NA	NA	NA	NA	NA	NA	NA	NA	NA	NA	NA	NA	NA	NA	NA	NA	NA	NA	NA	NA	NA	NA	NA	NA	NA	NA	NA
118	0.695	2435	209	0.395	0.1381	0.264	1989	NA	REALM	Tropical Eastern Pacific	64	1418.5164914397508	0	1	0	NA	NA	NA	NA	NA	NA	NA	NA	NA	NA	NA	NA	NA	NA	NA	NA	NA	NA	NA	NA	NA	NA	NA	NA	NA	NA	NA
119	0.194	4890	504	0.841	0.0679	0.023	1989	NA	REALM	Tropical Eastern Pacific	64	1418.5164914397508	0	1	1	NA	64	0.22560420123502103	0.22560420123502103	0.22560420123502103	0	NA	0	0.4432985770303513	0.4432985770303513	0.4432985770303513	0	0	NA	0	1	1	1	0	0	0.4940901953942778	1	0	0	6.527415143603133e-4	NA	NA
119	0.194	4890	504	0.841	0.0679	0.023	1989	NA	REALM	Eastern Indo-Pacific	22	3203.2322348529306	0	1	1	NA	22	0.22560420123502103	0.22560420123502103	0.22560420123502103	0	NA	0	0.4432985770303513	0.4432985770303513	0.4432985770303513	0	0	NA	0	1	1	1	0	0	0.589775246926023	1	0	0	6.527415143603133e-4	NA	NA
119	0.194	4890	504	0.841	0.0679	0.023	1989	NA	GLOBAL	global	1580	11817.189622493726	0	1	1	NA	1532	0.22560420123502103	0.22560420123502103	0.22560420123502103	0	NA	0	0.4432985770303513	0.4432985770303513	0.4432985770303513	0	0	NA	0	0.9696202531645568	1	0	1	0.17168422519390025	0.5591194744707843	1	0	0	6.527415143603133e-4	NA	NA
119	0.194	4890	504	0.841	0.0679	0.023	1989	NA	REALM	Western Indo-Pacific	356	3631.92894007664	0	1	1	NA	318	0.22560420123502103	0.22560420123502103	0.22560420123502103	0	NA	0	0.4432985770303513	0.4432985770303513	0.4432985770303513	0	0	NA	0	0.8932584269662921	1	0	1	0.30921900814666736	0.4459156261676759	1	0	0	6.527415143603133e-4	NA	NA
119	0.194	4890	504	0.841	0.0679	0.023	1989	NA	REALM	Tropical Atlantic	271	4560.523039010301	0	1	1	NA	267	0.22560420123502103	0.22560420123502103	0.22560420123502103	0	NA	0	0.4432985770303513	0.4432985770303513	0.4432985770303513	0	0	NA	0	0.985239852398524	1	0	1	0.12081451055837462	0.5174948087833751	1	0	0	6.527415143603133e-4	NA	NA
119	0.194	4890	504	0.841	0.0679	0.023	1989	NA	REALM	Central Indo-Pacific	796	3901.304075917142	0	1	1	NA	791	0.22560420123502103	0.22560420123502103	0.22560420123502103	0	NA	0	0.4432985770303513	0.4432985770303513	0.4432985770303513	0	0	NA	0	0.993718592964824	1	0	1	0.07905569221426678	0.48330054054969934	1	0	0	6.527415143603133e-4	NA	NA
120	0.131	287	246	0.562	0.0592	0.053	1989	NA	GLOBAL	global	1580	11817.189622493726	0	153	114	1503.474615742897	112.93859649122808	0.30189911966620936	0.49681427981684106	0.02636476070445732	0.47044951911238375	0.7924930041517912	0.0011162199436688	0.3534812805502973	0.8711779334921967	-0.01717522998785647	0.8883531634800532	0.1880503572579	0.8645720278430129	0.03455811546457874	8.14873417721519	24	0	24	5.923196821644391	0.2580768233207743	2	72.3098004478215	203.80296703494352	0.006346332845196	0.00706838128209877	17956
120	0.131	287	246	0.562	0.0592	0.053	1989	NA	REALM	Tropical Atlantic	271	4560.523039010301	0	153	55	1522.0929292929293	35.36363636363637	0.2672140904674692	0.3906619993859167	0.1230165998503844	0.26764539953553235	0.7664675116050591	0.00189313741006784	0.3800317589580749	0.7815469236753383	0.03095534309345437	0.7505915805818839	0.19899044564087284	0.8666917014865071	0.03971081930374167	7.1771217712177124	20	0	20	4.952925867412091	0.3730633667112796	1	56.11320861893238	115.8409482582093	0.0153001617797704	0.00471928950696117	12758
120	0.131	287	246	0.562	0.0592	0.053	1989	NA	REALM	Eastern Indo-Pacific	22	3203.2322348529306	0	153	0	NA	NA	NA	NA	NA	NA	NA	NA	NA	NA	NA	NA	NA	NA	NA	NA	NA	NA	NA	NA	NA	NA	NA	NA	NA	NA	NA
120	0.131	287	246	0.562	0.0592	0.053	1989	NA	REALM	Western Indo-Pacific	356	3631.92894007664	0	153	49	1511.7312925170068	50.18367346938776	0.2916109280450412	0.49681427981684106	0.10851197036439096	0.3883023094524501	0.8187420395947603	0.00134285325851984	0.35333563123285805	0.7638033633069845	0.02989096280143115	0.7339124005055534	0.18708990361202932	0.9146339098323788	0.03496394452668395	6.907303370786517	18	0	18	5.593240641767615	0.35344830479230244	3	70.50657867045096	179.69912246957307	0.00504554819743479	0.00465295175392019	11319
120	0.131	287	246	0.562	0.0592	0.053	1989	NA	REALM	Central Indo-Pacific	796	3901.304075917142	0	153	34	1520.3885918003566	224.73529411764707	0.31971068433120126	0.4336009153484297	0.14586170712248997	0.28773920822593974	0.7814374276683868	6.80262901697816e-4	0.3410504987935085	0.697514426112762	0.02387149031841763	0.6736429357943444	0.18221431728075949	0.8371473732736778	0.0320526044647523	9.599246231155778	24	0	24	6.066420571524423	0.2632652619772361	7	59.87279292180156	188.10971455916416	0.00289648733986701	0.00355868074499751	10406
120	0.131	287	246	0.562	0.0592	0.053	1989	NA	REALM	Tropical Eastern Pacific	64	1418.5164914397508	0	153	30	1514.2942528735632	21.666666666666668	0.24595709499039164	0.3959923155863624	0.05858245927674109	0.33740985630962134	0.7752741000458547	0.00191900778978859	0.4085762812789628	0.7977594023978252	-0.01717522998785647	0.8149346323856816	0.1954096148514898	0.8613228232647847	0.04212647598036852	10.15625	17	0	17	4.239716784491437	0.31380395406592504	2	26.307134190776733	52.403192456909565	0.01445581104530181	0.00354435843815864	9267
121	0.633	2742	541	0.116	0.1293	0.294	1989	NA	GLOBAL	global	1580	11817.189622493726	0	1	0	NA	NA	NA	NA	NA	NA	NA	NA	NA	NA	NA	NA	NA	NA	NA	NA	NA	NA	NA	NA	NA	NA	NA	NA	NA	NA	NA
121	0.633	2742	541	0.116	0.1293	0.294	1989	NA	REALM	Tropical Atlantic	271	4560.523039010301	0	1	0	NA	NA	NA	NA	NA	NA	NA	NA	NA	NA	NA	NA	NA	NA	NA	NA	NA	NA	NA	NA	NA	NA	NA	NA	NA	NA	NA
121	0.633	2742	541	0.116	0.1293	0.294	1989	NA	REALM	Tropical Eastern Pacific	64	1418.5164914397508	0	1	0	NA	NA	NA	NA	NA	NA	NA	NA	NA	NA	NA	NA	NA	NA	NA	NA	NA	NA	NA	NA	NA	NA	NA	NA	NA	NA	NA
121	0.633	2742	541	0.116	0.1293	0.294	1989	NA	REALM	Eastern Indo-Pacific	22	3203.2322348529306	0	1	0	NA	NA	NA	NA	NA	NA	NA	NA	NA	NA	NA	NA	NA	NA	NA	NA	NA	NA	NA	NA	NA	NA	NA	NA	NA	NA	NA
121	0.633	2742	541	0.116	0.1293	0.294	1989	NA	REALM	Central Indo-Pacific	796	3901.304075917142	0	1	0	NA	NA	NA	NA	NA	NA	NA	NA	NA	NA	NA	NA	NA	NA	NA	NA	NA	NA	NA	NA	NA	NA	NA	NA	NA	NA	NA
121	0.633	2742	541	0.116	0.1293	0.294	1989	NA	REALM	Western Indo-Pacific	356	3631.92894007664	0	1	0	NA	NA	NA	NA	NA	NA	NA	NA	NA	NA	NA	NA	NA	NA	NA	NA	NA	NA	NA	NA	NA	NA	NA	NA	NA	NA	NA
122	0.883	1514	393	0.785	0.0942	0.174	1989	NA	GLOBAL	global	1580	11817.189622493726	0	1	0	NA	NA	NA	NA	NA	NA	NA	NA	NA	NA	NA	NA	NA	NA	NA	NA	NA	NA	NA	NA	NA	NA	NA	NA	NA	NA	NA
122	0.883	1514	393	0.785	0.0942	0.174	1989	NA	REALM	Central Indo-Pacific	796	3901.304075917142	0	1	0	NA	NA	NA	NA	NA	NA	NA	NA	NA	NA	NA	NA	NA	NA	NA	NA	NA	NA	NA	NA	NA	NA	NA	NA	NA	NA	NA
122	0.883	1514	393	0.785	0.0942	0.174	1989	NA	REALM	Western Indo-Pacific	356	3631.92894007664	0	1	0	NA	NA	NA	NA	NA	NA	NA	NA	NA	NA	NA	NA	NA	NA	NA	NA	NA	NA	NA	NA	NA	NA	NA	NA	NA	NA	NA
122	0.883	1514	393	0.785	0.0942	0.174	1989	NA	REALM	Tropical Atlantic	271	4560.523039010301	0	1	0	NA	NA	NA	NA	NA	NA	NA	NA	NA	NA	NA	NA	NA	NA	NA	NA	NA	NA	NA	NA	NA	NA	NA	NA	NA	NA	NA
122	0.883	1514	393	0.785	0.0942	0.174	1989	NA	REALM	Eastern Indo-Pacific	22	3203.2322348529306	0	1	0	NA	NA	NA	NA	NA	NA	NA	NA	NA	NA	NA	NA	NA	NA	NA	NA	NA	NA	NA	NA	NA	NA	NA	NA	NA	NA	NA
122	0.883	1514	393	0.785	0.0942	0.174	1989	NA	REALM	Tropical Eastern Pacific	64	1418.5164914397508	0	1	0	NA	NA	NA	NA	NA	NA	NA	NA	NA	NA	NA	NA	NA	NA	NA	NA	NA	NA	NA	NA	NA	NA	NA	NA	NA	NA	NA
123	0.382	3969	99	0.339	0.0241	0.414	1989	NA	REALM	Tropical Eastern Pacific	64	1418.5164914397508	0	5	2	272	39	0.349825560782474	0.3533585878443044	0.3457036958770052	0.00765489196729918	2	9.662332457242911e-6	0.5238251667486049	0.5356624089990667	0.5136789591053519	0.02198344989371481	0.01103009059560614	2	7.968847950060406e-5	1.21875	2	0	2	0.8445671381208547	0.4521654745289602	1	0	0	0.00115282929661754	0.00735294117647058	272
123	0.382	3969	99	0.339	0.0241	0.414	1989	NA	REALM	Tropical Atlantic	271	4560.523039010301	0	5	2	272	148	0.3484065001788369	0.3518107956735104	0.3457036958770052	0.0061070997965052	2	6.008907610054118e-6	0.5283687197165807	0.5356624089990667	0.5191820118416939	0.01648039715737281	0.00819952000650635	2	4.375834013043066e-5	1.0922509225092252	2	0	2	0.8707036893125463	0.5407052113041224	1	0	0	0.00113030161513971	0.00735294117647058	272
123	0.382	3969	99	0.339	0.0241	0.414	1989	NA	GLOBAL	global	1580	11817.189622493726	0	5	2	272	875.5	0.3486087073932577	0.3533585878443044	0.3457036958770052	0.00765489196729918	2	6.630420010302521e-6	0.5277874520916931	0.5356624089990667	0.5136789591053519	0.02198344989371481	0.00842942865084556	2	4.876243947572966e-5	1.1082278481012655	2	0	2	0.8870659658952679	0.4666240271230741	4	9.383720930232558	14.901162790697674	0.00113605674397617	0.00735294117647058	272
123	0.382	3969	99	0.339	0.0241	0.414	1989	NA	REALM	Central Indo-Pacific	796	3901.304075917142	0	5	2	272	482.5	0.34863383805916265	0.3518107956735104	0.3457036958770052	0.0061070997965052	2	6.917387417400156e-6	0.5277552339898816	0.5356624089990667	0.5191820118416939	0.01648039715737281	0.00823773569992542	2	5.037411307807265e-5	1.2123115577889447	2	0	2	0.88105093530873	0.4817361532488466	1	0	0	0.00113832651015842	0.00735294117647058	272
123	0.382	3969	99	0.339	0.0241	0.414	1989	NA	REALM	Eastern Indo-Pacific	22	3203.2322348529306	0	5	2	272	11	0.3465364822128923	0.3518107956735104	0.3457036958770052	0.0061070997965052	2	1.472236891755546e-6	0.5334150821139704	0.5356624089990667	0.5191820118416939	0.01648039715737281	0.00578874092967069	2	1.0721190413081925e-5	1	2	0	2	0.5345224838248488	0.3143015521064301	2	0	0	0.00108583760205583	0.00735294117647058	272
123	0.382	3969	99	0.339	0.0241	0.414	1989	NA	REALM	Western Indo-Pacific	356	3631.92894007664	0	5	2	272	176.5	0.34864479209628535	0.3518107956735104	0.3457036958770052	0.0061070997965052	2	6.500020251260464e-6	0.5277256738241279	0.5356624089990667	0.5191820118416939	0.01648039715737281	0.00824629742160946	2	4.73347429295524e-5	0.9915730337078652	2	0	2	0.9084497228115624	0.4330307407800528	1	0	0	0.00113908909079384	0.00735294117647058	272
124	0.257	2128	467	0.673	0.1118	0.474	1989	NA	REALM	Central Indo-Pacific	796	3901.304075917142	0	2	1	NA	555	0.4072739823756888	0.4072739823756888	0.4072739823756888	0	NA	0	0.5079730255223508	0.5079730255223508	0.5079730255223508	0	0	NA	0	0.6972361809045227	1	0	1	0.45974277686329645	0.4960367419912301	1	0	0	8.896797153024911e-4	NA	NA
124	0.257	2128	467	0.673	0.1118	0.474	1989	NA	REALM	Tropical Eastern Pacific	64	1418.5164914397508	0	2	1	NA	57	0.33089578660998975	0.33089578660998975	0.33089578660998975	0	NA	0	0.4654583592792813	0.4654583592792813	0.4654583592792813	0	0	NA	0	0.890625	1	0	1	0.3145764348029479	0.5527357379623168	1	0	0	8.896797153024911e-4	NA	NA
124	0.257	2128	467	0.673	0.1118	0.474	1989	NA	REALM	Eastern Indo-Pacific	22	3203.2322348529306	0	2	1	NA	10	0.4072739823756888	0.4072739823756888	0.4072739823756888	0	NA	0	0.5079730255223508	0.5079730255223508	0.5079730255223508	0	0	NA	0	0.4545454545454546	1	0	1	0.5096471914376255	0.5601189276355574	3	0.6666666666666666	1	8.896797153024911e-4	NA	NA
124	0.257	2128	467	0.673	0.1118	0.474	1989	NA	GLOBAL	global	1580	11817.189622493726	0	2	1	NA	1124	0.3998493092710348	0.4072739823756888	0.33089578660998975	0.07637819576569904	NA	0	0.4988292265807585	0.5079730255223508	0.4654583592792813	0.04251466624306949	0.01503677782423023	NA	0	0.7113924050632912	1	0	1	0.45325851174908566	0.5340853449348835	5	108.1	181	8.896797153024911e-4	NA	NA
124	0.257	2128	467	0.673	0.1118	0.474	1989	NA	REALM	Western Indo-Pacific	356	3631.92894007664	0	2	1	NA	246	0.4072739823756888	0.4072739823756888	0.4072739823756888	0	NA	0	0.5079730255223508	0.5079730255223508	0.5079730255223508	0	0	NA	0	0.6910112359550562	1	0	1	0.4627268715126414	0.4483676915894544	1	0	0	8.896797153024911e-4	NA	NA
124	0.257	2128	467	0.673	0.1118	0.474	1989	NA	REALM	Tropical Atlantic	271	4560.523039010301	0	2	1	NA	217	0.3950969795829118	0.3950969795829118	0.3950969795829118	0	NA	0	0.477726822576135	0.477726822576135	0.477726822576135	0	0	NA	0	0.8007380073800738	1	0	1	0.4001844593134705	0.5699360236565318	2	0	0	8.896797153024911e-4	NA	NA
125	0.758	4583	173	0.228	0.0416	0.234	1989	NA	GLOBAL	global	1580	11817.189622493726	0	1	0	NA	NA	NA	NA	NA	NA	NA	NA	NA	NA	NA	NA	NA	NA	NA	NA	NA	NA	NA	NA	NA	NA	NA	NA	NA	NA	NA
125	0.758	4583	173	0.228	0.0416	0.234	1989	NA	REALM	Eastern Indo-Pacific	22	3203.2322348529306	0	1	0	NA	NA	NA	NA	NA	NA	NA	NA	NA	NA	NA	NA	NA	NA	NA	NA	NA	NA	NA	NA	NA	NA	NA	NA	NA	NA	NA
125	0.758	4583	173	0.228	0.0416	0.234	1989	NA	REALM	Western Indo-Pacific	356	3631.92894007664	0	1	0	NA	NA	NA	NA	NA	NA	NA	NA	NA	NA	NA	NA	NA	NA	NA	NA	NA	NA	NA	NA	NA	NA	NA	NA	NA	NA	NA
125	0.758	4583	173	0.228	0.0416	0.234	1989	NA	REALM	Tropical Eastern Pacific	64	1418.5164914397508	0	1	0	NA	NA	NA	NA	NA	NA	NA	NA	NA	NA	NA	NA	NA	NA	NA	NA	NA	NA	NA	NA	NA	NA	NA	NA	NA	NA	NA
125	0.758	4583	173	0.228	0.0416	0.234	1989	NA	REALM	Tropical Atlantic	271	4560.523039010301	0	1	0	NA	NA	NA	NA	NA	NA	NA	NA	NA	NA	NA	NA	NA	NA	NA	NA	NA	NA	NA	NA	NA	NA	NA	NA	NA	NA	NA
125	0.758	4583	173	0.228	0.0416	0.234	1989	NA	REALM	Central Indo-Pacific	796	3901.304075917142	0	1	0	NA	NA	NA	NA	NA	NA	NA	NA	NA	NA	NA	NA	NA	NA	NA	NA	NA	NA	NA	NA	NA	NA	NA	NA	NA	NA	NA
126	0.507	901	25	0.896	0.0767	0.354	1989	NA	REALM	Central Indo-Pacific	796	3901.304075917142	0	2821	44	1989.7399577167016	100.45454545454544	0.15776856256700714	0.30792090860657245	-0.00295200148256516	0.3108729100891376	0.9550314495244684	0.00244453268449334	0.5662356118649714	1.1173238315317564	0.04469450878561188	1.0726293227461443	0.2960704361872905	0.8216204204332513	0.07606391932052098	5.552763819095477	13	0	13	2.8503081416995917	0.27682317886272934	1	3.874103338257324	10.18528020592201	0.00517155778911219	0.00283439184287102	19778
126	0.507	901	25	0.896	0.0767	0.354	1989	NA	REALM	Eastern Indo-Pacific	22	3203.2322348529306	0	2821	14	1980.241758241758	3	0.17086740132923162	0.3133262934929996	0.04924077777012775	0.26408551572287187	1.2391988106003426	9.153544402922544e-4	0.5265912269342018	1.0250972594633028	0.04469450878561188	0.9804027506776908	0.2605703697892491	1.122524308426371	0.0726139055439993	1.9090909090909092	7	0	7	2.4670995291191815	0.4882332191090506	1	2.4285714285714284	2.4285714285714284	0.00675029617694778	0.00177240733739315	9152
126	0.507	901	25	0.896	0.0767	0.354	1989	NA	REALM	Tropical Eastern Pacific	64	1418.5164914397508	0	2821	24	1927.6884057971015	19.708333333333332	0.2001600853538388	0.31006404153973893	0.06770081538855854	0.2423632261511804	0.8912741317711969	0.00140352959013343	0.6047920180659758	1.045756357243662	0.08874017331464053	0.9570161839290215	0.2980713428818992	0.5904501680503395	0.06801962273542865	7.390625	12	0	12	2.3067684226110683	0.2592763215282624	1	0.48020833333333335	0.48020833333333335	0.01228060984007249	0.00229154138065606	13447
126	0.507	901	25	0.896	0.0767	0.354	1989	NA	REALM	Tropical Atlantic	271	4560.523039010301	0	2821	50	2028.7020408163264	37.32	0.1917099173065377	0.2992050126044651	0.05680886776896723	0.24239614483549785	0.8560859501583667	0.00125423313096513	0.5028186838324691	1.0674989831379345	-0.00528124866884792	1.0727802318067825	0.29693912511510945	0.724556145789487	0.08026909541740444	6.885608856088561	14	0	14	3.172482305667461	0.28065537295508775	1	1.643870593055313	2.2323483632383465	0.01595345604160153	0.00290902665947245	21272
126	0.507	901	25	0.896	0.0767	0.354	1989	NA	GLOBAL	global	1580	11817.189622493726	0	2821	115	2011.7711670480548	83.2	0.17727491393346428	0.3133262934929996	-0.00295200148256516	0.31627829497556476	0.9083640437795149	0.00201338457520032	0.556810722955429	1.1173238315317564	-0.00528124866884792	1.1226050802006042	0.29704564234659286	0.7588851239498882	0.07610680359882777	6.055696202531646	14	0	14	3.1607851629329953	0.25939949566840786	3	4.503053261858939	11.11493075368621	0.00805329448089139	0.00400330659624798	38597
126	0.507	901	25	0.896	0.0767	0.354	1989	NA	REALM	Western Indo-Pacific	356	3631.92894007664	0	2821	35	1999.4655462184871	68.4	0.19952703364900568	0.30729457302274243	0.05728597305876056	0.2500085999639819	0.814406282101737	0.00178893528592525	0.5775455145396885	1.1173238315317564	0.09734536715762244	1.019978464374134	0.29575625542019535	0.6206449380170205	0.07568195703454157	6.724719101123595	14	0	14	3.561540445286108	0.2224348052382888	3	6.558536679591509	15.28382778596352	0.00528318494820699	0.00244892394870792	17667
127	0.006	3355	320	0.45	0.1468	0.113	1989	NA	REALM	Tropical Atlantic	271	4560.523039010301	0	5	5	1139.6	133.6	0.0805126828584976	0.12405595121031408	0.00739827011716959	0.11665768109314448	1.3428064339397905	0.00114149048476056	0.5346523181967014	0.6472929268958058	0.4189270379782284	0.22836588891757736	0.08420778902330975	1.4670154760937824	0.00506767223070757	2.4649446494464944	5	0	5	1.3816482027579338	0.12740074790891487	2	4.374025341130604	6.483304093567252	0.00123651357918563	0.00226386083688428	2366
127	0.006	3355	320	0.45	0.1468	0.113	1989	NA	REALM	Tropical Eastern Pacific	64	1418.5164914397508	0	5	5	1139.6	27	0.07743685778880466	0.13177895819630353	0.0103764911312405	0.12140246706506302	1.633482172391641	0.00150508718559413	0.5435828249555911	0.6472929268958058	0.4189270379782284	0.22836588891757736	0.08556901415469233	1.7003315101288472	0.00509433052320287	2.109375	5	0	5	1.1834465069958315	0.27504252442428473	1	0	0	0.00138107925321263	0.00226386083688428	2366
127	0.006	3355	320	0.45	0.1468	0.113	1989	NA	REALM	Eastern Indo-Pacific	22	3203.2322348529306	0	5	5	1139.6	10.2	0.083193668981338	0.12405595121031408	-0.01221855142186496	0.13627450263217905	1.5280114048654874	0.00136687939879868	0.5157970329252957	0.6472929268958058	0.4189270379782284	0.22836588891757736	0.09055011943076514	1.60848898331823	0.0055158347841684	2.3181818181818183	4	1	3	1.1291110551632089	0.35151683128401534	1	44.46031746031746	44.46031746031746	0.00122235818513236	0.00226386083688428	2366
127	0.006	3355	320	0.45	0.1468	0.113	1989	NA	GLOBAL	global	1580	11817.189622493726	0	5	5	1139.6	705	0.07903900698375078	0.13177895819630353	-0.01221855142186496	0.14399750961816848	1.4551911092785603	0.00122318846484889	0.5374173683299879	0.6472929268958058	0.4189270379782284	0.22836588891757736	0.0838037847422443	1.547649513153848	0.00470725057862932	2.231012658227848	5	0	5	1.320822756749685	0.2506182628520772	10	103.18587559972148	267.4700022136038	0.00124651751821235	0.00226386083688428	2366
127	0.006	3355	320	0.45	0.1468	0.113	1989	NA	REALM	Western Indo-Pacific	356	3631.92894007664	0	5	5	1139.6	147.2	0.0790539489396245	0.12405595121031408	-0.01221855142186496	0.13627450263217905	1.4477142907463347	0.00117871496795457	0.5410651041696322	0.6472929268958058	0.4189270379782284	0.22836588891757736	0.08288103026209126	1.5421224091894798	0.00490864058463928	2.067415730337079	5	0	5	1.3884655858246775	0.2815413796287427	2	30.122222222222224	30.122222222222224	0.00123553343363205	0.00226386083688428	2366
127	0.006	3355	320	0.45	0.1468	0.113	1989	NA	REALM	Central Indo-Pacific	796	3901.304075917142	0	5	5	1139.6	341.2	0.08035077414317876	0.12405595121031408	-0.01221855142186496	0.13627450263217905	1.5270601180164225	0.00120124807878431	0.535909170307117	0.6472929268958058	0.4189270379782284	0.22836588891757736	0.08360699342552158	1.6068867876508826	0.00425049934090262	2.14321608040201	5	0	5	1.2304692395492642	0.2580796007034743	2	31.518819444444443	31.518819444444443	0.00123606124905248	0.00226386083688428	2366
128	0.01	1725	474	0.949	0.0751	0.221	1989	NA	REALM	Tropical Eastern Pacific	64	1418.5164914397508	0	3	3	776.6666666666666	29	-0.02603084100957851	-0.01462281519314261	-0.03539223704665948	0.02076942185351686	1.5154810646717594	5.048487327077552e-5	0.4621574053861736	0.4714417457268832	0.44814882011227	0.02329292561461321	0.00992573941400204	1.422923148082095	6.066471783562973e-5	1.359375	3	0	3	1.27699035434077	0.3754525034891835	1	0	0	9.803399437441872e-4	0.00260651193219342	1165
128	0.01	1725	474	0.949	0.0751	0.221	1989	NA	REALM	Tropical Atlantic	271	4560.523039010301	0	3	3	776.6666666666666	149.33333333333334	-0.02128005257950581	-0.01016463988207951	-0.0321107702130322	0.02194613033095269	1.3280947125032416	4.160137879354845e-5	0.4679241146861357	0.4824257430000528	0.4521887606953628	0.03023698230469002	0.01305344525014781	1.448888847916171	7.388683591053243e-5	1.6531365313653137	3	0	3	1.0530288483057908	0.23848764502122033	4	194.72285395115213	244.49353544214264	9.737395655499384e-4	0.00260651193219342	1165
128	0.01	1725	474	0.949	0.0751	0.221	1989	NA	REALM	Central Indo-Pacific	796	3901.304075917142	0	3	3	776.6666666666666	536.6666666666666	0.04645456647912868	0.08016518263181023	-0.00290516728276528	0.08307034991457551	1.743925478674714	6.272006494254265e-4	0.4933761692415872	0.5236852275865517	0.4727077117283404	0.05097751585821125	0.02294215888225009	1.6537708310894077	3.151146487791123e-4	2.022613065326633	3	0	3	0.7486616694984807	0.2690457279129943	2	6.221780538302277	6.221780538302277	9.691975572150652e-4	0.00260651193219342	1165
128	0.01	1725	474	0.949	0.0751	0.221	1989	NA	REALM	Eastern Indo-Pacific	22	3203.2322348529306	0	3	3	776.6666666666666	10.666666666666666	0.06816127293446325	0.1848327171421492	-0.00290516728276528	0.1877378844249145	1.7691618375865032	0.0010108478023799	0.4901413070004427	0.5236852275865517	0.4571347544493479	0.06655047313720375	0.02523370473448972	1.6950285469405355	2.3944500749331285e-4	1.4545454545454546	3	0	3	1.0107645728086347	0.40353927299603576	3	14.194444444444445	23	9.661415461450332e-4	0.00260651193219342	1165
128	0.01	1725	474	0.949	0.0751	0.221	1989	NA	REALM	Western Indo-Pacific	356	3631.92894007664	0	3	3	776.6666666666666	232.33333333333337	0.04764163635187284	0.08016518263181023	-0.00290516728276528	0.08307034991457551	1.7018128547736495	7.143930197200765e-4	0.49416875879372935	0.5236852275865517	0.4727077117283404	0.05097751585821125	0.02311849160458466	1.6018625461749512	3.87425996922446e-4	1.9578651685393256	3	0	3	0.9588255396953526	0.29066144065639243	1	20.02600170502984	20.02600170502984	9.646893955431088e-4	0.00260651193219342	1165
128	0.01	1725	474	0.949	0.0751	0.221	1989	NA	GLOBAL	global	1580	11817.189622493726	0	3	3	776.6666666666666	1014.3333333333334	0.03192610515460602	0.1848327171421492	-0.03539223704665948	0.22022495418880864	1.6628247763541113	5.219412185386784e-4	0.48777105622764394	0.5236852275865517	0.44814882011227	0.07553640747428164	0.02382853514577681	1.6006147372450183	2.760543128326426e-4	1.9259493670886076	3	0	3	0.9158156059821544	0.31426127528926595	8	227.22694047332865	548.2260743483549	9.699221379143076e-4	0.00260651193219342	1165
129	0.511	4180	179	0.503	0.1452	0.461	1989	NA	REALM	Tropical Atlantic	271	4560.523039010301	0	2	1	NA	204	0.3680624740151931	0.3680624740151931	0.3680624740151931	0	NA	0	0.6623481494884474	0.6623481494884474	0.6623481494884474	0	0	NA	0	0.7527675276752768	1	0	1	0.4322011892379286	0.5322766375397955	1	0	0	8.936550491510277e-4	NA	NA
129	0.511	4180	179	0.503	0.1452	0.461	1989	NA	REALM	Western Indo-Pacific	356	3631.92894007664	0	2	1	NA	250	0.3680624740151931	0.3680624740151931	0.3680624740151931	0	NA	0	0.6623481494884474	0.6623481494884474	0.6623481494884474	0	0	NA	0	0.702247191011236	1	0	1	0.45791383114364514	0.4460886471485193	1	0	0	8.936550491510277e-4	NA	NA
129	0.511	4180	179	0.503	0.1452	0.461	1989	NA	GLOBAL	global	1580	11817.189622493726	0	2	1	NA	1119	0.3680624740151931	0.3680624740151931	0.3680624740151931	0	NA	0	0.6623481494884474	0.6623481494884474	0.6623481494884474	0	0	NA	0	0.7082278481012658	1	0	1	0.45472192783016074	0.5189651549846321	3	0.9995983935742973	1.4993975903614458	8.936550491510277e-4	NA	NA
129	0.511	4180	179	0.503	0.1452	0.461	1989	NA	REALM	Eastern Indo-Pacific	22	3203.2322348529306	0	2	1	NA	14	0.3680624740151931	0.3680624740151931	0.3680624740151931	0	NA	0	0.6623481494884474	0.6623481494884474	0.6623481494884474	0	0	NA	0	0.6363636363636364	1	0	1	0.49236596391733095	0.46291070348720015	1	0	0	8.936550491510277e-4	NA	NA
129	0.511	4180	179	0.503	0.1452	0.461	1989	NA	REALM	Tropical Eastern Pacific	64	1418.5164914397508	0	2	1	NA	51	0.3680624740151931	0.3680624740151931	0.3680624740151931	0	NA	0	0.6623481494884474	0.6623481494884474	0.6623481494884474	0	0	NA	0	0.796875	1	0	1	0.4055052697678833	0.4852418440334962	1	0	0	8.936550491510277e-4	NA	NA
129	0.511	4180	179	0.503	0.1452	0.461	1989	NA	REALM	Central Indo-Pacific	796	3901.304075917142	0	2	1	NA	563	0.3680624740151931	0.3680624740151931	0.3680624740151931	0	NA	0	0.6623481494884474	0.6623481494884474	0.6623481494884474	0	0	NA	0	0.707286432160804	1	0	1	0.45529413907225275	0.48339039837850367	1	0	0	8.936550491510277e-4	NA	NA
130	0.762	498	32	0.726	0.1101	0.1	1989	NA	REALM	Tropical Atlantic	271	4560.523039010301	0	8825	118	2193.153991018398	27.584745762711865	0.17239380937331247	0.36559013757142894	-0.04530566975083779	0.4108958073222667	0.6948789329225549	0.00186579388718681	0.520563536976445	1.028882569386123	-0.01019266128201802	1.039075230668141	0.2817363220685009	0.7326168952706416	0.0784449547785747	12.011070110701109	24	0	24	6.574069935533734	0.32880547127371085	4	4.883123058735627	6.603340828570785	0.02270801775420037	0.00227972896158581	59678
130	0.762	498	32	0.726	0.1101	0.1	1989	NA	GLOBAL	global	1580	11817.189622493726	0	8825	349	2190.2476369265223	61.73638968481375	0.19152964659623517	0.3975423501195382	-0.08502138888414772	0.48256373900368593	0.7134283827455884	0.00152551293287066	0.498209379318547	1.0578661473596254	-0.04397898967324499	1.1018451370328703	0.2996343691400954	0.6384325041864017	0.09104690720838142	13.636708860759494	31	0	31	7.568202492768614	0.24736281587819392	1	7.517577832008823	18.27469597474665	0.01248208221435137	0.00395905274766093	112101
130	0.762	498	32	0.726	0.1101	0.1	1989	NA	REALM	Tropical Eastern Pacific	64	1418.5164914397508	0	8825	63	2178.852022529442	14.984126984126984	0.17783833162603607	0.2819118907944021	-0.05244607022927625	0.3343579610236784	0.6855769324090609	0.00158149823587071	0.5249062158517451	0.9935958691196076	-0.04397898967324499	1.0375748587928526	0.2910990175941529	0.662793975557564	0.07985938623254928	14.75	25	0	25	5.5549205986353085	0.21970778087927423	2	4.263209876193245	6.429014318084335	0.02234426050427401	0.00212148971508854	34395
130	0.762	498	32	0.726	0.1101	0.1	1989	NA	REALM	Western Indo-Pacific	356	3631.92894007664	0	8825	159	2170.3939176817134	28.949685534591193	0.19457142199707805	0.3975423501195382	-0.04497558460714489	0.4425179347266831	0.714206720123437	0.00185046030333152	0.5029183712940906	1.039700968314594	-0.01540435436474233	1.0551053226793363	0.2898287066176895	0.6945984374581651	0.08316035114669786	12.929775280898877	28	0	28	7.70864602970787	0.2566328459035819	1	4.979878077114507	8.252669456065407	0.01851922510191737	0.00358500991118358	57689
130	0.762	498	32	0.726	0.1101	0.1	1989	NA	REALM	Eastern Indo-Pacific	22	3203.2322348529306	0	8825	11	2144.7636363636366	4.454545454545454	0.1530494313334676	0.24006840783268144	0.05447086831321355	0.18559753951946792	0.8320167464248089	0.00171398534906381	0.46191845238255774	0.8557009797056204	0.10464544561568608	0.7510555340899343	0.24395835197476975	0.8676157644848054	0.05124319052099271	2.227272727272727	8	0	8	3.36553707851211	0.5136439225962508	1	0	0	0.00833135575497877	0.00117832265510774	9978
130	0.762	498	32	0.726	0.1101	0.1	1989	NA	REALM	Central Indo-Pacific	796	3901.304075917142	0	8825	104	2160.951082897685	116.8653846153846	0.19759670937647408	0.32594904709683553	-0.08502138888414772	0.41097043598098326	0.7119882021275947	0.00120740817830063	0.4878926017886237	1.0578661473596254	-0.01833247358580598	1.0761986209454313	0.3092261867893098	0.5668028007441406	0.1012342229051892	15.268844221105528	31	0	31	7.436309639359564	0.26531861047208255	10	10.265002827391577	31.63971938730912	0.00468753876358456	0.00288849864661028	44186
131	0.261	2953	327	0.28	0.04	0.341	1989	NA	GLOBAL	global	1580	11817.189622493726	0	1	1	NA	1453	0.2591511306766235	0.2663674301438068	0.25873621971744776	0.00763121042635905	NA	0	0.4763882092848382	0.47806070533166906	0.47629204684837567	0.00176865848329338	4.011758469697637e-4	NA	0	0.919620253164557	1	0	1	0.27196627886738917	0.564311614614342	4	9.166666666666666	14.5	6.882312456985547e-4	NA	NA
131	0.261	2953	327	0.28	0.04	0.341	1989	NA	REALM	Tropical Eastern Pacific	64	1418.5164914397508	0	1	1	NA	63	0.2663674301438068	0.2663674301438068	0.2663674301438068	0	NA	0	0.47806070533166906	0.47806070533166906	0.47806070533166906	0	0	NA	0	0.984375	1	0	1	0.125	0.5060297452896022	1	0	0	6.882312456985547e-4	NA	NA
131	0.261	2953	327	0.28	0.04	0.341	1989	NA	REALM	Tropical Atlantic	271	4560.523039010301	0	1	1	NA	264	0.25873621971744776	0.25873621971744776	0.25873621971744776	0	NA	0	0.47629204684837567	0.47629204684837567	0.47629204684837567	0	0	NA	0	0.974169741697417	1	0	1	0.15892215881533206	0.5335145879610489	1	0	0	6.882312456985547e-4	NA	NA
131	0.261	2953	327	0.28	0.04	0.341	1989	NA	REALM	Western Indo-Pacific	356	3631.92894007664	0	1	1	NA	302	0.25873621971744776	0.25873621971744776	0.25873621971744776	0	NA	0	0.47629204684837567	0.47629204684837567	0.47629204684837567	0	0	NA	0	0.848314606741573	1	0	1	0.3592205519860197	0.4568880040800159	1	0	0	6.882312456985547e-4	NA	NA
131	0.261	2953	327	0.28	0.04	0.341	1989	NA	REALM	Eastern Indo-Pacific	22	3203.2322348529306	0	1	1	NA	19	0.25873621971744776	0.25873621971744776	0.25873621971744776	0	NA	0	0.47629204684837567	0.47629204684837567	0.47629204684837567	0	0	NA	0	0.8636363636363636	1	0	1	0.35125008665710444	0.6602499496069341	2	0	0	6.882312456985547e-4	NA	NA
131	0.261	2953	327	0.28	0.04	0.341	1989	NA	REALM	Central Indo-Pacific	796	3901.304075917142	0	1	1	NA	735	0.25873621971744776	0.25873621971744776	0.25873621971744776	0	NA	0	0.47629204684837567	0.47629204684837567	0.47629204684837567	0	0	NA	0	0.9233668341708544	1	0	1	0.2661757514730241	0.4946741528746936	1	0	0	6.882312456985547e-4	NA	NA
132	0.386	1112	253	0.837	0.0926	0.281	1989	NA	REALM	Western Indo-Pacific	356	3631.92894007664	0	1	1	NA	266	0.37342046718810534	0.37342046718810534	0.37342046718810534	0	NA	0	0.48043866879615815	0.48043866879615815	0.48043866879615815	0	0	NA	0	0.7471910112359551	1	0	1	0.4352340830793288	0.47305489468156797	1	0	0	8.976660682226212e-4	NA	NA
132	0.386	1112	253	0.837	0.0926	0.281	1989	NA	GLOBAL	global	1580	11817.189622493726	0	1	1	NA	1114	0.3779531240043934	0.407916222674449	0.37342046718810534	0.03449575548634365	NA	0	0.4859489277447592	0.5138105542419981	0.48043866879615815	0.03337188544583991	0.01212303286060899	NA	0	0.7050632911392405	1	0	1	0.4561586821492252	0.5078542334138038	4	147.1582049561639	228.93456790123457	8.976660682226212e-4	NA	NA
132	0.386	1112	253	0.837	0.0926	0.281	1989	NA	REALM	Tropical Eastern Pacific	64	1418.5164914397508	0	1	1	NA	48	0.3804285511646864	0.3804285511646864	0.3804285511646864	0	NA	0	0.5138105542419981	0.5138105542419981	0.5138105542419981	0	0	NA	0	0.75	1	0	1	0.4364357804719847	0.5706232554082344	1	0	0	8.976660682226212e-4	NA	NA
132	0.386	1112	253	0.837	0.0926	0.281	1989	NA	REALM	Eastern Indo-Pacific	22	3203.2322348529306	0	1	1	NA	8	0.37342046718810534	0.37342046718810534	0.37342046718810534	0	NA	0	0.48043866879615815	0.48043866879615815	0.48043866879615815	0	0	NA	0	0.3636363636363637	1	0	1	0.49236596391733095	0.6339951622656722	2	0	0	8.976660682226212e-4	NA	NA
132	0.386	1112	253	0.837	0.0926	0.281	1989	NA	REALM	Tropical Atlantic	271	4560.523039010301	0	1	1	NA	128	0.407916222674449	0.407916222674449	0.407916222674449	0	NA	0	0.5120653568241178	0.5120653568241178	0.5120653568241178	0	0	NA	0	0.47232472324723246	1	0	1	0.5001571435442556	0.5021956101810912	1	0	0	8.976660682226212e-4	NA	NA
132	0.386	1112	253	0.837	0.0926	0.281	1989	NA	REALM	Central Indo-Pacific	796	3901.304075917142	0	1	1	NA	637	0.37342046718810534	0.37342046718810534	0.37342046718810534	0	NA	0	0.48043866879615815	0.48043866879615815	0.48043866879615815	0	0	NA	0	0.800251256281407	1	0	1	0.4000628091391169	0.48866770561019784	2	0	0	8.976660682226212e-4	NA	NA
133	0.887	3566	548	0.391	0.0225	0.04	1989	NA	REALM	Tropical Eastern Pacific	64	1418.5164914397508	0	1	0	NA	NA	NA	NA	NA	NA	NA	NA	NA	NA	NA	NA	NA	NA	NA	NA	NA	NA	NA	NA	NA	NA	NA	NA	NA	NA	NA
133	0.887	3566	548	0.391	0.0225	0.04	1989	NA	REALM	Western Indo-Pacific	356	3631.92894007664	0	1	0	NA	NA	NA	NA	NA	NA	NA	NA	NA	NA	NA	NA	NA	NA	NA	NA	NA	NA	NA	NA	NA	NA	NA	NA	NA	NA	NA
133	0.887	3566	548	0.391	0.0225	0.04	1989	NA	GLOBAL	global	1580	11817.189622493726	0	1	0	NA	NA	NA	NA	NA	NA	NA	NA	NA	NA	NA	NA	NA	NA	NA	NA	NA	NA	NA	NA	NA	NA	NA	NA	NA	NA	NA
133	0.887	3566	548	0.391	0.0225	0.04	1989	NA	REALM	Tropical Atlantic	271	4560.523039010301	0	1	0	NA	NA	NA	NA	NA	NA	NA	NA	NA	NA	NA	NA	NA	NA	NA	NA	NA	NA	NA	NA	NA	NA	NA	NA	NA	NA	NA
133	0.887	3566	548	0.391	0.0225	0.04	1989	NA	REALM	Eastern Indo-Pacific	22	3203.2322348529306	0	1	0	NA	NA	NA	NA	NA	NA	NA	NA	NA	NA	NA	NA	NA	NA	NA	NA	NA	NA	NA	NA	NA	NA	NA	NA	NA	NA	NA
133	0.887	3566	548	0.391	0.0225	0.04	1989	NA	REALM	Central Indo-Pacific	796	3901.304075917142	0	1	0	NA	NA	NA	NA	NA	NA	NA	NA	NA	NA	NA	NA	NA	NA	NA	NA	NA	NA	NA	NA	NA	NA	NA	NA	NA	NA	NA
134	0.637	2339	400	0.614	0.0575	0.401	1989	NA	GLOBAL	global	1580	11817.189622493726	0	1	0	NA	NA	NA	NA	NA	NA	NA	NA	NA	NA	NA	NA	NA	NA	NA	NA	NA	NA	NA	NA	NA	NA	NA	NA	NA	NA	NA
134	0.637	2339	400	0.614	0.0575	0.401	1989	NA	REALM	Central Indo-Pacific	796	3901.304075917142	0	1	0	NA	NA	NA	NA	NA	NA	NA	NA	NA	NA	NA	NA	NA	NA	NA	NA	NA	NA	NA	NA	NA	NA	NA	NA	NA	NA	NA
134	0.637	2339	400	0.614	0.0575	0.401	1989	NA	REALM	Eastern Indo-Pacific	22	3203.2322348529306	0	1	0	NA	NA	NA	NA	NA	NA	NA	NA	NA	NA	NA	NA	NA	NA	NA	NA	NA	NA	NA	NA	NA	NA	NA	NA	NA	NA	NA
134	0.637	2339	400	0.614	0.0575	0.401	1989	NA	REALM	Tropical Eastern Pacific	64	1418.5164914397508	0	1	0	NA	NA	NA	NA	NA	NA	NA	NA	NA	NA	NA	NA	NA	NA	NA	NA	NA	NA	NA	NA	NA	NA	NA	NA	NA	NA	NA
134	0.637	2339	400	0.614	0.0575	0.401	1989	NA	REALM	Western Indo-Pacific	356	3631.92894007664	0	1	0	NA	NA	NA	NA	NA	NA	NA	NA	NA	NA	NA	NA	NA	NA	NA	NA	NA	NA	NA	NA	NA	NA	NA	NA	NA	NA	NA
134	0.637	2339	400	0.614	0.0575	0.401	1989	NA	REALM	Tropical Atlantic	271	4560.523039010301	0	1	0	NA	NA	NA	NA	NA	NA	NA	NA	NA	NA	NA	NA	NA	NA	NA	NA	NA	NA	NA	NA	NA	NA	NA	NA	NA	NA	NA
135	0.135	4794	106	0.168	0.1277	0.16	1989	NA	REALM	Eastern Indo-Pacific	22	3203.2322348529306	0	3	1	NA	20	0.23839237614133396	0.23839237614133396	0.23839237614133396	0	NA	0	0.4748789390432589	0.4748789390432589	0.4748789390432589	0	0	NA	0	0.9090909090909092	1	0	1	0.29424494316824984	0.5724148357186052	1	0	0	7.558578987150416e-4	NA	NA
135	0.135	4794	106	0.168	0.1277	0.16	1989	NA	REALM	Tropical Eastern Pacific	64	1418.5164914397508	0	3	1	NA	62	0.23839237614133396	0.23839237614133396	0.23839237614133396	0	NA	0	0.4748789390432589	0.4748789390432589	0.4748789390432589	0	0	NA	0	0.96875	1	0	1	0.17536809360305042	0.5045413904396371	1	0	0	7.558578987150416e-4	NA	NA
135	0.135	4794	106	0.168	0.1277	0.16	1989	NA	REALM	Western Indo-Pacific	356	3631.92894007664	0	3	1	NA	272	0.23839237614133396	0.23839237614133396	0.23839237614133396	0	NA	0	0.4748789390432589	0.4748789390432589	0.4748789390432589	0	0	NA	0	0.7640449438202247	1	0	1	0.4251918383304338	0.4377862289106409	1	0	0	7.558578987150416e-4	NA	NA
135	0.135	4794	106	0.168	0.1277	0.16	1989	NA	REALM	Tropical Atlantic	271	4560.523039010301	0	3	1	NA	231	0.23839237614133396	0.23839237614133396	0.23839237614133396	0	NA	0	0.4748789390432589	0.4748789390432589	0.4748789390432589	0	0	NA	0	0.8523985239852399	1	0	1	0.35536075024209995	0.5666624623067454	1	0	0	7.558578987150416e-4	NA	NA
135	0.135	4794	106	0.168	0.1277	0.16	1989	NA	REALM	Central Indo-Pacific	796	3901.304075917142	0	3	1	NA	697	0.23839237614133396	0.23839237614133396	0.23839237614133396	0	NA	0	0.4748789390432589	0.4748789390432589	0.4748789390432589	0	0	NA	0	0.8756281407035176	1	0	1	0.3302127881322866	0.4821725261980014	1	0	0	7.558578987150416e-4	NA	NA
135	0.135	4794	106	0.168	0.1277	0.16	1989	NA	GLOBAL	global	1580	11817.189622493726	0	3	1	NA	1323	0.23839237614133396	0.23839237614133396	0.23839237614133396	0	NA	0	0.4748789390432589	0.4748789390432589	0.4748789390432589	0	0	NA	0	0.8373417721518988	1	0	1	0.3691704026883114	0.5368818363055706	3	0.9937938255813724	1.4926076533925206	7.558578987150416e-4	NA	NA
136	0.198	191	364	0.336	0.1364	0.19	1989	NA	REALM	Tropical Eastern Pacific	64	1418.5164914397508	0	46	9	1354.7777777777778	10.77777777777778	0.1806604225842337	0.4162693959981175	-0.12080428200015844	0.537073677998276	1.7024706766600637	0.00193797548001082	0.4878507115539859	1.0075746376701076	-0.007451622444669	1.0150262601147766	0.28876861261724684	1.7050452376462797	0.05261342732951415	1.515625	5	0	5	1.2723205583399977	0.2994330076762038	2	24.545278512639623	64.40123456790124	0.02584315159636084	0.00175252265805551	5222
136	0.198	191	364	0.336	0.1364	0.19	1989	NA	GLOBAL	global	1580	11817.189622493726	0	46	35	1316.0537815126052	71.82857142857142	0.1952674325733033	0.4961165873012301	-0.12080428200015844	0.6169208693013886	1.5862593430790175	0.00146676911253948	0.5097227462525408	1.016295649046074	-0.04929797102303562	1.0655936200691096	0.22133688184053232	1.6193299992375554	0.0346763362304485	1.5911392405063292	6	0	6	1.3344644649017647	0.2713273475576061	4	88.45182444915595	286.10798132755514	0.01225799495070628	0.00398687806418727	11030
136	0.198	191	364	0.336	0.1364	0.19	1989	NA	REALM	Tropical Atlantic	271	4560.523039010301	0	46	18	1313.111111111111	23.666666666666668	0.18419669988182277	0.4653784166936308	-0.02069367475366335	0.4860720914472942	1.620879016667495	0.00229481848360446	0.518116850313781	1.016295649046074	-0.04929797102303562	1.0655936200691096	0.2494892756476722	1.63929138202096	0.04416928262602924	1.5719557195571956	6	0	6	1.3142338473191852	0.3434249650220612	11	70.24946287091845	182.20087103649195	0.02684334392376027	0.00262411960209499	7668
136	0.198	191	364	0.336	0.1364	0.19	1989	NA	REALM	Central Indo-Pacific	796	3901.304075917142	0	46	7	1253.6190476190477	203.71428571428572	0.20266226232356044	0.4961165873012301	-0.04218784012814694	0.538304427429377	1.575697612088723	9.013689583616484e-4	0.5164885977970974	0.8890786944033933	0.04744596429439134	0.841632730109002	0.20062001198496204	1.60747664951956	0.03033927780724612	1.7914572864321607	5	0	5	1.3257877257580644	0.30334819714224326	34	68.69099621612031	423.7480814828444	0.00337789784845096	0.00204051674842317	3757
136	0.198	191	364	0.336	0.1364	0.19	1989	NA	REALM	Western Indo-Pacific	356	3631.92894007664	0	46	17	1355.8676470588234	31.764705882352946	0.18651944351962368	0.4582802552206541	-0.04365778246717693	0.501938037687831	1.5562885417408323	0.00213793628422614	0.4919369487046346	0.9464878064523126	0.04349813434110639	0.9029896721112062	0.23437867322660288	1.6120773053843531	0.0353506033297125	1.5168539325842696	5	0	5	1.3096595368827242	0.3200048497651488	4	66.07203209252492	188.20553885112707	0.01831742604834519	0.00273811815104452	7175
136	0.198	191	364	0.336	0.1364	0.19	1989	NA	REALM	Eastern Indo-Pacific	22	3203.2322348529306	0	46	0	NA	NA	NA	NA	NA	NA	NA	NA	NA	NA	NA	NA	NA	NA	NA	NA	NA	NA	NA	NA	NA	NA	NA	NA	NA	NA	NA
137	0.699	2646	69	0.781	0.0663	0.431	1989	NA	REALM	Western Indo-Pacific	356	3631.92894007664	0	77	8	690	83	0.2763642882360221	0.3538159501492968	0.20426484456187405	0.14955110558742274	1.3326113984225023	3.356038266985186e-4	0.5392342155091503	0.6252739373577099	0.3436205318108441	0.28165340554686574	0.08751808987167864	1.262147952318015	0.00237767968671923	1.8651685393258424	6	0	6	1.732480180881814	0.3995737614473586	1	0	0	0.00163282068229615	0.00419316385291115	2295
137	0.699	2646	69	0.781	0.0663	0.431	1989	NA	GLOBAL	global	1580	11817.189622493726	0	77	13	726.2820512820513	304.6923076923077	0.2762228082026256	0.3717919792455932	0.20426484456187405	0.16752713468371916	1.362243935604824	6.551821342465316e-4	0.5293773616965618	0.6252739373577099	0.3436205318108441	0.28165340554686574	0.08573356061956047	1.32221262484462	0.00392532417199284	2.5069620253164557	6	0	6	1.6115721906654088	0.3149256958801828	3	14.72994572828325	25.0681381693529	0.0020001141711517	0.00539493310762651	2734
137	0.699	2646	69	0.781	0.0663	0.431	1989	NA	REALM	Tropical Atlantic	271	4560.523039010301	0	77	7	759.2380952380952	112.57142857142856	0.2795179725183841	0.35968662607287427	0.20426484456187405	0.15542178151100022	1.4833664273472391	9.634303647344724e-4	0.5425684332188672	0.5910664112705198	0.483742776479599	0.10732363479092084	0.03801835660070958	1.5260895323476116	0.00113752752522999	2.907749077490775	6	1	5	1.3005607436470672	0.35187105695272664	2	9.101710515936237	9.101710515936237	0.00321060477604502	0.00338725924574242	2375
137	0.699	2646	69	0.781	0.0663	0.431	1989	NA	REALM	Eastern Indo-Pacific	22	3203.2322348529306	0	77	7	449.3333333333333	8	0.2803823617598931	0.3337881886309939	0.20426484456187405	0.12952334406911986	1.6490818913664926	8.515199456044629e-4	0.5180201335062701	0.6252739373577099	0.3436205318108441	0.28165340554686574	0.0956412059840448	1.5631801496993212	0.0069643478475692	2.5454545454545454	6	0	6	1.4050003466284178	0.2922713834576362	4	0.3306878306878307	0.4642857142857143	0.00174579711763292	0.00630961964276917	1196
137	0.699	2646	69	0.781	0.0663	0.431	1989	NA	REALM	Tropical Eastern Pacific	64	1418.5164914397508	0	77	7	759.2380952380952	29.571428571428573	0.29099251136639115	0.3717919792455932	0.21990637416152667	0.15188560508406654	1.293991507041769	8.364189237374265e-4	0.5457250403911286	0.5870245464774312	0.49481013129666823	0.09221441518076295	0.03214179791589899	1.3342314627535543	8.50295253880489e-4	3.234375	5	1	4	1.3061780852840057	0.41904985170969994	1	0	0	0.00344332131694919	0.00338725924574242	2375
137	0.699	2646	69	0.781	0.0663	0.431	1989	NA	REALM	Central Indo-Pacific	796	3901.304075917142	0	77	7	449.3333333333333	298	0.2750361778270084	0.3337881886309939	0.20426484456187405	0.12952334406911986	1.272930653513271	6.545892123368617e-4	0.5182745747757842	0.6252739373577099	0.3436205318108441	0.28165340554686574	0.10099859688575384	1.1804903424407591	0.00590525925251724	2.620603015075377	6	0	6	1.6242742396919143	0.32234292460335595	1	0.14505494505494504	0.14505494505494504	0.00162301864556109	0.00630961964276917	1196
138	0.95	1418	216	0.113	0.0312	0.07	1989	NA	REALM	Tropical Atlantic	271	4560.523039010301	0	1	0	NA	NA	NA	NA	NA	NA	NA	NA	NA	NA	NA	NA	NA	NA	NA	NA	NA	NA	NA	NA	NA	NA	NA	NA	NA	NA	NA
138	0.95	1418	216	0.113	0.0312	0.07	1989	NA	REALM	Tropical Eastern Pacific	64	1418.5164914397508	0	1	0	NA	NA	NA	NA	NA	NA	NA	NA	NA	NA	NA	NA	NA	NA	NA	NA	NA	NA	NA	NA	NA	NA	NA	NA	NA	NA	NA
138	0.95	1418	216	0.113	0.0312	0.07	1989	NA	GLOBAL	global	1580	11817.189622493726	0	1	0	NA	NA	NA	NA	NA	NA	NA	NA	NA	NA	NA	NA	NA	NA	NA	NA	NA	NA	NA	NA	NA	NA	NA	NA	NA	NA	NA
138	0.95	1418	216	0.113	0.0312	0.07	1989	NA	REALM	Central Indo-Pacific	796	3901.304075917142	0	1	0	NA	NA	NA	NA	NA	NA	NA	NA	NA	NA	NA	NA	NA	NA	NA	NA	NA	NA	NA	NA	NA	NA	NA	NA	NA	NA	NA
138	0.95	1418	216	0.113	0.0312	0.07	1989	NA	REALM	Eastern Indo-Pacific	22	3203.2322348529306	0	1	0	NA	NA	NA	NA	NA	NA	NA	NA	NA	NA	NA	NA	NA	NA	NA	NA	NA	NA	NA	NA	NA	NA	NA	NA	NA	NA	NA
138	0.95	1418	216	0.113	0.0312	0.07	1989	NA	REALM	Western Indo-Pacific	356	3631.92894007664	0	1	0	NA	NA	NA	NA	NA	NA	NA	NA	NA	NA	NA	NA	NA	NA	NA	NA	NA	NA	NA	NA	NA	NA	NA	NA	NA	NA	NA
139	0.449	3873	511	0.558	0.1014	0.311	1989	NA	REALM	Central Indo-Pacific	796	3901.304075917142	0	1	0	NA	NA	NA	NA	NA	NA	NA	NA	NA	NA	NA	NA	NA	NA	NA	NA	NA	NA	NA	NA	NA	NA	NA	NA	NA	NA	NA
139	0.449	3873	511	0.558	0.1014	0.311	1989	NA	REALM	Tropical Atlantic	271	4560.523039010301	0	1	0	NA	NA	NA	NA	NA	NA	NA	NA	NA	NA	NA	NA	NA	NA	NA	NA	NA	NA	NA	NA	NA	NA	NA	NA	NA	NA	NA
139	0.449	3873	511	0.558	0.1014	0.311	1989	NA	REALM	Eastern Indo-Pacific	22	3203.2322348529306	0	1	0	NA	NA	NA	NA	NA	NA	NA	NA	NA	NA	NA	NA	NA	NA	NA	NA	NA	NA	NA	NA	NA	NA	NA	NA	NA	NA	NA
139	0.449	3873	511	0.558	0.1014	0.311	1989	NA	GLOBAL	global	1580	11817.189622493726	0	1	0	NA	NA	NA	NA	NA	NA	NA	NA	NA	NA	NA	NA	NA	NA	NA	NA	NA	NA	NA	NA	NA	NA	NA	NA	NA	NA	NA
139	0.449	3873	511	0.558	0.1014	0.311	1989	NA	REALM	Western Indo-Pacific	356	3631.92894007664	0	1	0	NA	NA	NA	NA	NA	NA	NA	NA	NA	NA	NA	NA	NA	NA	NA	NA	NA	NA	NA	NA	NA	NA	NA	NA	NA	NA	NA
139	0.449	3873	511	0.558	0.1014	0.311	1989	NA	REALM	Tropical Eastern Pacific	64	1418.5164914397508	0	1	0	NA	NA	NA	NA	NA	NA	NA	NA	NA	NA	NA	NA	NA	NA	NA	NA	NA	NA	NA	NA	NA	NA	NA	NA	NA	NA	NA
140	0.323	2032	143	0.447	0.0137	0.371	1989	NA	REALM	Eastern Indo-Pacific	22	3203.2322348529306	0	37	3	2090.6666666666665	9.666666666666666	0.3065851739191229	0.3138137051500242	0.2929103765292237	0.02090332862080052	1.9152096829684184	2.8354358041625336e-5	0.5145812066481115	0.5260659014783087	0.5076355999951921	0.01843030148311653	0.00780706621921137	1.947766337811756	2.850713418456579e-5	1.318181818181818	3	0	3	0.8387271329003274	0.33328294026741917	3	6.222222222222222	7.333333333333333	0.00227899510220837	9.56691905919279e-4	3136
140	0.323	2032	143	0.447	0.0137	0.371	1989	NA	REALM	Tropical Atlantic	271	4560.523039010301	0	37	6	1547.2	65.16666666666667	0.2911914510221671	0.3168751314189563	0.27655882491307987	0.04031630650587642	1.4182496327656438	1.2940438330751123e-4	0.5190160121818785	0.5322991618326435	0.5031965101264787	0.02910265170616477	0.01004317325455009	1.4337419238705642	5.6933081722243026e-5	1.4428044280442804	4	0	4	1.516408364615751	0.4908525974769169	2	5.912962962962963	5.912962962962963	0.00965744741611105	0.00192204947581291	3747
140	0.323	2032	143	0.447	0.0137	0.371	1989	NA	GLOBAL	global	1580	11817.189622493726	0	37	12	1711.2424242424242	205.25	0.3018088339420873	0.3176733664157392	0.27655882491307987	0.04111454150265931	1.448111145632917	5.3950795703413806e-5	0.5133325419537579	0.5322991618326435	0.4821240798476517	0.05017508198499176	0.010444965241698431	1.4671107729291442	4.507864832573581e-5	1.558860759493671	4	0	4	1.346664763183353	0.3657423875181968	3	6.878221702881192	8.314472871229547	0.00392183557978666	0.00222380428695436	5575
140	0.323	2032	143	0.447	0.0137	0.371	1989	NA	REALM	Central Indo-Pacific	796	3901.304075917142	0	37	5	1811.2	268	0.30445032410835593	0.3176733664157392	0.29386126146643243	0.02381210494930674	1.4547200509454137	4.294858752381888e-5	0.5128312759201138	0.52259700591524	0.500546707518363	0.022050298396877	0.00872413318736202	1.5128366469272876	3.939497060105426e-5	1.6834170854271358	4	0	4	1.270973036607462	0.3641710379190315	1	0.21865284974093263	0.21865284974093263	0.00198518280177942	0.0013347223355102	3876
140	0.323	2032	143	0.447	0.0137	0.371	1989	NA	REALM	Western Indo-Pacific	356	3631.92894007664	0	37	6	1719.7333333333331	77.66666666666667	0.3093357287841474	0.3176733664157392	0.29386126146643243	0.02381210494930674	1.4473362423800142	3.433135603339707e-5	0.5069678537139674	0.52259700591524	0.4821240798476517	0.04047292606758834	0.01171769274015844	1.418282300043454	5.001994542292769e-5	1.3089887640449438	4	0	4	1.3151460433603392	0.368099871507112	1	0.7646864686468646	0.7646864686468646	0.00379234744770191	0.00153144850750265	4113
140	0.323	2032	143	0.447	0.0137	0.371	1989	NA	REALM	Tropical Eastern Pacific	64	1418.5164914397508	0	37	4	1422.6666666666667	34	0.2885298152167427	0.3110269660033502	0.27674029819810975	0.03428666780524048	1.3142067718360413	8.081410803952802e-5	0.5201120953933749	0.528436285530743	0.5096742235809484	0.01876206194979457	0.00901598938984406	1.1598612756163218	6.408584466635092e-5	2.125	4	0	4	1.4638501094227998	0.4777891660851361	1	0	0	0.00969074817111207	0.00164102981757298	2706
141	0.825	4487	437	0.893	0.0838	0.13	1989	NA	REALM	Tropical Atlantic	271	4560.523039010301	0	1	0	NA	NA	NA	NA	NA	NA	NA	NA	NA	NA	NA	NA	NA	NA	NA	NA	NA	NA	NA	NA	NA	NA	NA	NA	NA	NA	NA
141	0.825	4487	437	0.893	0.0838	0.13	1989	NA	REALM	Tropical Eastern Pacific	64	1418.5164914397508	0	1	0	NA	NA	NA	NA	NA	NA	NA	NA	NA	NA	NA	NA	NA	NA	NA	NA	NA	NA	NA	NA	NA	NA	NA	NA	NA	NA	NA
141	0.825	4487	437	0.893	0.0838	0.13	1989	NA	GLOBAL	global	1580	11817.189622493726	0	1	0	NA	NA	NA	NA	NA	NA	NA	NA	NA	NA	NA	NA	NA	NA	NA	NA	NA	NA	NA	NA	NA	NA	NA	NA	NA	NA	NA
141	0.825	4487	437	0.893	0.0838	0.13	1989	NA	REALM	Western Indo-Pacific	356	3631.92894007664	0	1	0	NA	NA	NA	NA	NA	NA	NA	NA	NA	NA	NA	NA	NA	NA	NA	NA	NA	NA	NA	NA	NA	NA	NA	NA	NA	NA	NA
141	0.825	4487	437	0.893	0.0838	0.13	1989	NA	REALM	Central Indo-Pacific	796	3901.304075917142	0	1	0	NA	NA	NA	NA	NA	NA	NA	NA	NA	NA	NA	NA	NA	NA	NA	NA	NA	NA	NA	NA	NA	NA	NA	NA	NA	NA	NA
141	0.825	4487	437	0.893	0.0838	0.13	1989	NA	REALM	Eastern Indo-Pacific	22	3203.2322348529306	0	1	0	NA	NA	NA	NA	NA	NA	NA	NA	NA	NA	NA	NA	NA	NA	NA	NA	NA	NA	NA	NA	NA	NA	NA	NA	NA	NA	NA
142	0.574	805	584	0.224	0.1189	0.491	1989	NA	REALM	Eastern Indo-Pacific	22	3203.2322348529306	0	1	0	NA	NA	NA	NA	NA	NA	NA	NA	NA	NA	NA	NA	NA	NA	NA	NA	NA	NA	NA	NA	NA	NA	NA	NA	NA	NA	NA
142	0.574	805	584	0.224	0.1189	0.491	1989	NA	REALM	Tropical Eastern Pacific	64	1418.5164914397508	0	1	0	NA	NA	NA	NA	NA	NA	NA	NA	NA	NA	NA	NA	NA	NA	NA	NA	NA	NA	NA	NA	NA	NA	NA	NA	NA	NA	NA
142	0.574	805	584	0.224	0.1189	0.491	1989	NA	REALM	Central Indo-Pacific	796	3901.304075917142	0	1	0	NA	NA	NA	NA	NA	NA	NA	NA	NA	NA	NA	NA	NA	NA	NA	NA	NA	NA	NA	NA	NA	NA	NA	NA	NA	NA	NA
142	0.574	805	584	0.224	0.1189	0.491	1989	NA	REALM	Tropical Atlantic	271	4560.523039010301	0	1	0	NA	NA	NA	NA	NA	NA	NA	NA	NA	NA	NA	NA	NA	NA	NA	NA	NA	NA	NA	NA	NA	NA	NA	NA	NA	NA	NA
142	0.574	805	584	0.224	0.1189	0.491	1989	NA	REALM	Western Indo-Pacific	356	3631.92894007664	0	1	0	NA	NA	NA	NA	NA	NA	NA	NA	NA	NA	NA	NA	NA	NA	NA	NA	NA	NA	NA	NA	NA	NA	NA	NA	NA	NA	NA
142	0.574	805	584	0.224	0.1189	0.491	1989	NA	GLOBAL	global	1580	11817.189622493726	0	1	0	NA	NA	NA	NA	NA	NA	NA	NA	NA	NA	NA	NA	NA	NA	NA	NA	NA	NA	NA	NA	NA	NA	NA	NA	NA	NA	NA
143	0.072	3260	290	0.67	0.0488	0.251	1989	NA	GLOBAL	global	1580	11817.189622493726	0	1	1	NA	1344	0.05848802247890621	0.06774863157915748	0.05799451039519376	0.00975412118396371	NA	0	0.5027588589339083	0.506754982677767	0.5025458993613515	0.00420908331641545	9.228469374192944e-4	NA	0	0.850632911392405	1	0	1	0.35656279660370355	0.5195797569012495	4	158.81332570150877	288.93891598455843	7.44047619047619e-4	NA	NA
143	0.072	3260	290	0.67	0.0488	0.251	1989	NA	REALM	Tropical Atlantic	271	4560.523039010301	0	1	1	NA	219	0.05799451039519376	0.05799451039519376	0.05799451039519376	0	NA	0	0.5025458993613515	0.5025458993613515	0.5025458993613515	0	0	NA	0	0.8081180811808119	1	0	1	0.3945092601898766	0.43663912810918254	1	0	0	7.44047619047619e-4	NA	NA
143	0.072	3260	290	0.67	0.0488	0.251	1989	NA	REALM	Western Indo-Pacific	356	3631.92894007664	0	1	1	NA	270	0.05799451039519376	0.05799451039519376	0.05799451039519376	0	NA	0	0.5025458993613515	0.5025458993613515	0.5025458993613515	0	0	NA	0	0.7584269662921348	1	0	1	0.4286392458720463	0.4400579382975253	1	0	0	7.44047619047619e-4	NA	NA
143	0.072	3260	290	0.67	0.0488	0.251	1989	NA	REALM	Eastern Indo-Pacific	22	3203.2322348529306	0	1	1	NA	22	0.05799451039519376	0.05799451039519376	0.05799451039519376	0	NA	0	0.5025458993613515	0.5025458993613515	0.5025458993613515	0	0	NA	0	1	1	1	0	0	0.589775246926023	2	64.21052631578948	64.21052631578948	7.44047619047619e-4	NA	NA
143	0.072	3260	290	0.67	0.0488	0.251	1989	NA	REALM	Central Indo-Pacific	796	3901.304075917142	0	1	1	NA	716	0.05799451039519376	0.05799451039519376	0.05799451039519376	0	NA	0	0.5025458993613515	0.5025458993613515	0.5025458993613515	0	0	NA	0	0.8994974874371859	1	0	1	0.3008578907622844	0.4737428341159205	1	0	0	7.44047619047619e-4	NA	NA
143	0.072	3260	290	0.67	0.0488	0.251	1989	NA	REALM	Tropical Eastern Pacific	64	1418.5164914397508	0	1	1	NA	54	0.06774863157915748	0.06774863157915748	0.06774863157915748	0	NA	0	0.506754982677767	0.506754982677767	0.506754982677767	0	0	NA	0	0.84375	1	0	1	0.3659625273556999	0.4464410327983252	1	0	0	7.44047619047619e-4	NA	NA
144	0.104	958	51	0.642	0.0444	0.115	1989	NA	REALM	Tropical Eastern Pacific	64	1418.5164914397508	0	1402	41	2001.3121951219512	20.73170731707317	0.19955845768440503	0.325084901471839	0.06329716336262167	0.2617877381092173	0.6749355437315444	0.00195639156187034	0.4748008940432052	0.9676370101423174	-0.00587124093891093	0.9735082510812284	0.2832074282556346	0.6410713657854255	0.06978684369638789	13.28125	19	1	18	3.149546452609146	0.27989880220002206	1	0.11056910569105692	0.16341463414634147	0.01135461529418256	0.00199814078708549	22563
144	0.104	958	51	0.642	0.0444	0.115	1989	NA	REALM	Eastern Indo-Pacific	22	3203.2322348529306	0	1402	38	1940.0426742532009	3.631578947368421	0.16395638098838328	0.28863382049264075	0.06921816778876601	0.21941565270387475	0.71118052380131	0.00238458555197456	0.48114044072754536	0.9473056499266732	0.00754658650717016	0.939759063419503	0.29958794026583	0.6733542261262859	0.08926632123617667	6.2727272727272725	19	0	19	7.522549075196824	0.5456494870516343	1	1.8026315789473684	1.8026315789473684	0.00245295925152369	0.00227626539201131	19127
144	0.104	958	51	0.642	0.0444	0.115	1989	NA	REALM	Tropical Atlantic	271	4560.523039010301	0	1402	84	2037.457257601836	42.67857142857143	0.1934912589625262	0.3384223624467146	0.02542577188116724	0.31299659056554735	0.6983050623558149	0.00169750261593094	0.4984082346029875	1.027911506014128	-0.00595776192306342	1.0338692679371917	0.2925054385371322	0.6574827123869663	0.07780603348768021	13.228782287822876	22	0	22	4.479507040568184	0.2979866636853933	1	1.131188507758166	1.5077168745015088	0.01426078477960863	0.00253046607106233	37277
144	0.104	958	51	0.642	0.0444	0.115	1989	NA	REALM	Central Indo-Pacific	796	3901.304075917142	0	1402	64	1951.3055555555557	180.171875	0.1708149835822737	0.29572906333963783	-0.03315339304593079	0.3288824563855686	0.6943143155898421	0.0022500561935762	0.4738386762695384	0.9630034108283556	0.01593478240790817	0.9470686284204476	0.2727019132606031	0.5606351563941627	0.0678108685391843	14.486180904522612	26	3	23	3.942168095798843	0.22485774264292632	3	4.795539997879384	11.722546695116268	0.00244740849628362	0.00288838700201232	26177
144	0.104	958	51	0.642	0.0444	0.115	1989	NA	GLOBAL	global	1580	11817.189622493726	0	1402	168	2010.4446820644423	133.8154761904762	0.17744325256328594	0.3404306494293211	-0.03315339304593079	0.3735840424752519	0.6924719885017104	0.00212961283555132	0.48240112797703966	1.027911506014128	-0.00595776192306342	1.0338692679371917	0.2785108448725205	0.5936441662943457	0.07223874349540318	14.228481012658229	26	0	26	4.911407560669176	0.250224382484644	3	6.472635784689299	13.670043674976544	0.00551120900955685	0.00326379888471287	60025
144	0.104	958	51	0.642	0.0444	0.115	1989	NA	REALM	Western Indo-Pacific	356	3631.92894007664	0	1402	56	1988.1025974025977	100.08928571428572	0.1780480051236449	0.3404306494293211	-0.02422999759280896	0.3646606470221301	0.6797568195609582	0.00218038527678905	0.4891285391271888	1.011350694643127	0.01593478240790817	0.9954159122352187	0.2776870727736978	0.5670725324386254	0.07786693367311276	15.74438202247191	24	0	24	6.2388466711438015	0.24878825985766545	1	6.036804871009983	12.148576913661763	0.00271885494070512	0.00230959647805866	27102
145	0.605	3413	345	0.196	0.1145	0.356	1989	NA	REALM	Tropical Eastern Pacific	64	1418.5164914397508	0	1	0	NA	NA	NA	NA	NA	NA	NA	NA	NA	NA	NA	NA	NA	NA	NA	NA	NA	NA	NA	NA	NA	NA	NA	NA	NA	NA	NA
145	0.605	3413	345	0.196	0.1145	0.356	1989	NA	REALM	Eastern Indo-Pacific	22	3203.2322348529306	0	1	0	NA	NA	NA	NA	NA	NA	NA	NA	NA	NA	NA	NA	NA	NA	NA	NA	NA	NA	NA	NA	NA	NA	NA	NA	NA	NA	NA
145	0.605	3413	345	0.196	0.1145	0.356	1989	NA	REALM	Western Indo-Pacific	356	3631.92894007664	0	1	0	NA	NA	NA	NA	NA	NA	NA	NA	NA	NA	NA	NA	NA	NA	NA	NA	NA	NA	NA	NA	NA	NA	NA	NA	NA	NA	NA
145	0.605	3413	345	0.196	0.1145	0.356	1989	NA	REALM	Central Indo-Pacific	796	3901.304075917142	0	1	0	NA	NA	NA	NA	NA	NA	NA	NA	NA	NA	NA	NA	NA	NA	NA	NA	NA	NA	NA	NA	NA	NA	NA	NA	NA	NA	NA
145	0.605	3413	345	0.196	0.1145	0.356	1989	NA	GLOBAL	global	1580	11817.189622493726	0	1	0	NA	NA	NA	NA	NA	NA	NA	NA	NA	NA	NA	NA	NA	NA	NA	NA	NA	NA	NA	NA	NA	NA	NA	NA	NA	NA	NA
145	0.605	3413	345	0.196	0.1145	0.356	1989	NA	REALM	Tropical Atlantic	271	4560.523039010301	0	1	0	NA	NA	NA	NA	NA	NA	NA	NA	NA	NA	NA	NA	NA	NA	NA	NA	NA	NA	NA	NA	NA	NA	NA	NA	NA	NA	NA
146	0.856	2186	492	0.865	0.1496	0.236	1989	NA	REALM	Eastern Indo-Pacific	22	3203.2322348529306	0	1	0	NA	NA	NA	NA	NA	NA	NA	NA	NA	NA	NA	NA	NA	NA	NA	NA	NA	NA	NA	NA	NA	NA	NA	NA	NA	NA	NA
146	0.856	2186	492	0.865	0.1496	0.236	1989	NA	REALM	Central Indo-Pacific	796	3901.304075917142	0	1	0	NA	NA	NA	NA	NA	NA	NA	NA	NA	NA	NA	NA	NA	NA	NA	NA	NA	NA	NA	NA	NA	NA	NA	NA	NA	NA	NA
146	0.856	2186	492	0.865	0.1496	0.236	1989	NA	REALM	Tropical Eastern Pacific	64	1418.5164914397508	0	1	0	NA	NA	NA	NA	NA	NA	NA	NA	NA	NA	NA	NA	NA	NA	NA	NA	NA	NA	NA	NA	NA	NA	NA	NA	NA	NA	NA
146	0.856	2186	492	0.865	0.1496	0.236	1989	NA	GLOBAL	global	1580	11817.189622493726	0	1	0	NA	NA	NA	NA	NA	NA	NA	NA	NA	NA	NA	NA	NA	NA	NA	NA	NA	NA	NA	NA	NA	NA	NA	NA	NA	NA	NA
146	0.856	2186	492	0.865	0.1496	0.236	1989	NA	REALM	Tropical Atlantic	271	4560.523039010301	0	1	0	NA	NA	NA	NA	NA	NA	NA	NA	NA	NA	NA	NA	NA	NA	NA	NA	NA	NA	NA	NA	NA	NA	NA	NA	NA	NA	NA
146	0.856	2186	492	0.865	0.1496	0.236	1989	NA	REALM	Western Indo-Pacific	356	3631.92894007664	0	1	0	NA	NA	NA	NA	NA	NA	NA	NA	NA	NA	NA	NA	NA	NA	NA	NA	NA	NA	NA	NA	NA	NA	NA	NA	NA	NA	NA
147	0.355	4640	198	0.419	0.0795	0.476	1989	NA	REALM	Eastern Indo-Pacific	22	3203.2322348529306	0	2	1	NA	14	0.3496129250280377	0.3496129250280377	0.3496129250280377	0	NA	0	0.5243770841300373	0.5243770841300373	0.5243770841300373	0	0	NA	0	0.6363636363636364	1	0	1	0.49236596391733095	0.5093983067929853	1	0	0	8.326394671107411e-4	NA	NA
147	0.355	4640	198	0.419	0.0795	0.476	1989	NA	REALM	Central Indo-Pacific	796	3901.304075917142	0	2	1	NA	587	0.3496129250280377	0.3496129250280377	0.3496129250280377	0	NA	0	0.5243770841300373	0.5243770841300373	0.5243770841300373	0	0	NA	0	0.7374371859296482	1	0	1	0.440303457190844	0.5018925003156135	1	0	0	8.326394671107411e-4	NA	NA
147	0.355	4640	198	0.419	0.0795	0.476	1989	NA	REALM	Tropical Atlantic	271	4560.523039010301	0	2	1	NA	233	0.3496129250280377	0.3496129250280377	0.3496129250280377	0	NA	0	0.5243770841300373	0.5243770841300373	0.5243770841300373	0	0	NA	0	0.8597785977859779	1	0	1	0.34785898971484686	0.5437767298021382	1	0	0	8.326394671107411e-4	NA	NA
147	0.355	4640	198	0.419	0.0795	0.476	1989	NA	REALM	Western Indo-Pacific	356	3631.92894007664	0	2	1	NA	269	0.3496129250280377	0.3496129250280377	0.3496129250280377	0	NA	0	0.5243770841300373	0.5243770841300373	0.5243770841300373	0	0	NA	0	0.7556179775280899	1	0	1	0.4303250132493006	0.4556263747832923	1	0	0	8.326394671107411e-4	NA	NA
147	0.355	4640	198	0.419	0.0795	0.476	1989	NA	GLOBAL	global	1580	11817.189622493726	0	2	1	NA	1201	0.3496129250280377	0.3496129250280377	0.3496129250280377	0	NA	0	0.5243770841300373	0.5243770841300373	0.5243770841300373	0	0	NA	0	0.7601265822784811	1	0	1	0.4271412361796231	0.5419836289143841	3	0	0	8.326394671107411e-4	NA	NA
147	0.355	4640	198	0.419	0.0795	0.476	1989	NA	REALM	Tropical Eastern Pacific	64	1418.5164914397508	0	2	1	NA	60	0.3496129250280377	0.3496129250280377	0.3496129250280377	0	NA	0	0.5243770841300373	0.5243770841300373	0.5243770841300373	0	0	NA	0	0.9375	1	0	1	0.2439750182371333	0.5106801727145848	1	0	0	8.326394671107411e-4	NA	NA
148	0.48	1572	419	0.754	0.1321	0.416	1989	NA	REALM	Tropical Eastern Pacific	64	1418.5164914397508	0	1	1	NA	54	0.4223821722278313	0.4223821722278313	0.4223821722278313	0	NA	0	0.39790428113722554	0.39790428113722554	0.39790428113722554	0	0	NA	0	0.84375	1	0	1	0.3659625273556999	0.49751395673412424	1	0	0	0.00100300902708124	NA	NA
148	0.48	1572	419	0.754	0.1321	0.416	1989	NA	REALM	Tropical Atlantic	271	4560.523039010301	0	1	1	NA	151	0.407140242770037	0.407140242770037	0.407140242770037	0	NA	0	0.35552078485659117	0.35552078485659117	0.35552078485659117	0	0	NA	0	0.5571955719557196	1	0	1	0.4976368921460348	0.6705662104936152	2	34	34	0.00100300902708124	NA	NA
148	0.48	1572	419	0.754	0.1321	0.416	1989	NA	REALM	Western Indo-Pacific	356	3631.92894007664	0	1	1	NA	226	0.4346438983714799	0.4346438983714799	0.4346438983714799	0	NA	0	0.639970557958366	0.639970557958366	0.639970557958366	0	0	NA	0	0.6348314606741573	1	0	1	0.48215505041556983	0.44791723297598673	1	0	0	0.00100300902708124	NA	NA
148	0.48	1572	419	0.754	0.1321	0.416	1989	NA	REALM	Eastern Indo-Pacific	22	3203.2322348529306	0	1	1	NA	15	0.45694681769029705	0.48243586834037383	0.4346438983714799	0.04779196996889395	NA	0	0.6227087499115499	0.639970557958366	0.6029809692866172	0.03698958867174884	0.01910134145449944	NA	0	0.6818181818181818	1	0	1	0.4767312946227962	0.6411005845595646	3	0.6666666666666666	1	0.00100300902708124	NA	NA
148	0.48	1572	419	0.754	0.1321	0.416	1989	NA	REALM	Central Indo-Pacific	796	3901.304075917142	0	1	1	NA	521	0.4346438983714799	0.4346438983714799	0.4346438983714799	0	NA	0	0.639970557958366	0.639970557958366	0.639970557958366	0	0	NA	0	0.6545226130653267	1	0	1	0.4758226488921034	0.49500705738109846	2	0.13152804642166344	0.13152804642166344	0.00100300902708124	NA	NA
148	0.48	1572	419	0.754	0.1321	0.416	1989	NA	GLOBAL	global	1580	11817.189622493726	0	1	1	NA	997	0.4294966681384961	0.48243586834037383	0.407140242770037	0.07529562557033681	NA	0	0.5760705933610982	0.639970557958366	0.35552078485659117	0.28444977310177483	0.11586584524891357	NA	0	0.6310126582278481	1	0	1	0.4826832719996556	0.5275111051300622	5	126.6	218	0.00100300902708124	NA	NA
149	0.981	4027	124	0.308	0.0619	0.175	1989	NA	REALM	Tropical Eastern Pacific	64	1418.5164914397508	0	1	0	NA	NA	NA	NA	NA	NA	NA	NA	NA	NA	NA	NA	NA	NA	NA	NA	NA	NA	NA	NA	NA	NA	NA	NA	NA	NA	NA
149	0.981	4027	124	0.308	0.0619	0.175	1989	NA	REALM	Central Indo-Pacific	796	3901.304075917142	0	1	0	NA	NA	NA	NA	NA	NA	NA	NA	NA	NA	NA	NA	NA	NA	NA	NA	NA	NA	NA	NA	NA	NA	NA	NA	NA	NA	NA
149	0.981	4027	124	0.308	0.0619	0.175	1989	NA	REALM	Tropical Atlantic	271	4560.523039010301	0	1	0	NA	NA	NA	NA	NA	NA	NA	NA	NA	NA	NA	NA	NA	NA	NA	NA	NA	NA	NA	NA	NA	NA	NA	NA	NA	NA	NA
149	0.981	4027	124	0.308	0.0619	0.175	1989	NA	GLOBAL	global	1580	11817.189622493726	0	1	0	NA	NA	NA	NA	NA	NA	NA	NA	NA	NA	NA	NA	NA	NA	NA	NA	NA	NA	NA	NA	NA	NA	NA	NA	NA	NA	NA
149	0.981	4027	124	0.308	0.0619	0.175	1989	NA	REALM	Eastern Indo-Pacific	22	3203.2322348529306	0	1	0	NA	NA	NA	NA	NA	NA	NA	NA	NA	NA	NA	NA	NA	NA	NA	NA	NA	NA	NA	NA	NA	NA	NA	NA	NA	NA	NA
149	0.981	4027	124	0.308	0.0619	0.175	1989	NA	REALM	Western Indo-Pacific	356	3631.92894007664	0	1	0	NA	NA	NA	NA	NA	NA	NA	NA	NA	NA	NA	NA	NA	NA	NA	NA	NA	NA	NA	NA	NA	NA	NA	NA	NA	NA	NA
150	0.731	345	271	0.976	0.0268	0.296	1989	NA	GLOBAL	global	1580	11817.189622493726	0	3	0	NA	NA	NA	NA	NA	NA	NA	NA	NA	NA	NA	NA	NA	NA	NA	NA	NA	NA	NA	NA	NA	NA	NA	NA	NA	NA	NA
150	0.731	345	271	0.976	0.0268	0.296	1989	NA	REALM	Central Indo-Pacific	796	3901.304075917142	0	3	0	NA	NA	NA	NA	NA	NA	NA	NA	NA	NA	NA	NA	NA	NA	NA	NA	NA	NA	NA	NA	NA	NA	NA	NA	NA	NA	NA
150	0.731	345	271	0.976	0.0268	0.296	1989	NA	REALM	Tropical Atlantic	271	4560.523039010301	0	3	0	NA	NA	NA	NA	NA	NA	NA	NA	NA	NA	NA	NA	NA	NA	NA	NA	NA	NA	NA	NA	NA	NA	NA	NA	NA	NA	NA
150	0.731	345	271	0.976	0.0268	0.296	1989	NA	REALM	Eastern Indo-Pacific	22	3203.2322348529306	0	3	0	NA	NA	NA	NA	NA	NA	NA	NA	NA	NA	NA	NA	NA	NA	NA	NA	NA	NA	NA	NA	NA	NA	NA	NA	NA	NA	NA
150	0.731	345	271	0.976	0.0268	0.296	1989	NA	REALM	Western Indo-Pacific	356	3631.92894007664	0	3	0	NA	NA	NA	NA	NA	NA	NA	NA	NA	NA	NA	NA	NA	NA	NA	NA	NA	NA	NA	NA	NA	NA	NA	NA	NA	NA	NA
150	0.731	345	271	0.976	0.0268	0.296	1989	NA	REALM	Tropical Eastern Pacific	64	1418.5164914397508	0	3	0	NA	NA	NA	NA	NA	NA	NA	NA	NA	NA	NA	NA	NA	NA	NA	NA	NA	NA	NA	NA	NA	NA	NA	NA	NA	NA	NA
151	0.229	2799	566	0.531	0.097	0.055	1989	NA	REALM	Western Indo-Pacific	356	3631.92894007664	0	1	1	NA	312	0.215608040455464	0.215608040455464	0.215608040455464	0	NA	0	0.48236371515617527	0.48236371515617527	0.48236371515617527	0	0	NA	0	0.8764044943820225	1	0	1	0.32958273984278796	0.4439912531637814	1	0	0	6.583278472679394e-4	NA	NA
151	0.229	2799	566	0.531	0.097	0.055	1989	NA	REALM	Eastern Indo-Pacific	22	3203.2322348529306	0	1	1	NA	22	0.215608040455464	0.215608040455464	0.215608040455464	0	NA	0	0.48236371515617527	0.48236371515617527	0.48236371515617527	0	0	NA	0	1	1	1	0	0	0.589775246926023	2	0	0	6.583278472679394e-4	NA	NA
151	0.229	2799	566	0.531	0.097	0.055	1989	NA	REALM	Tropical Atlantic	271	4560.523039010301	0	1	1	NA	262	0.22560980183191015	0.22560980183191015	0.22560980183191015	0	NA	0	0.47770949079995056	0.47770949079995056	0.47770949079995056	0	0	NA	0	0.966789667896679	1	0	1	0.17951691358538513	0.5099012676145163	1	0	0	6.583278472679394e-4	NA	NA
151	0.229	2799	566	0.531	0.097	0.055	1989	NA	REALM	Tropical Eastern Pacific	64	1418.5164914397508	0	1	1	NA	63	0.25358678214324576	0.25358678214324576	0.25358678214324576	0	NA	0	0.4606014639738444	0.4606014639738444	0.4606014639738444	0	0	NA	0	0.984375	1	0	1	0.125	0.4914187892533147	1	0	0	6.583278472679394e-4	NA	NA
151	0.229	2799	566	0.531	0.097	0.055	1989	NA	REALM	Central Indo-Pacific	796	3901.304075917142	0	1	1	NA	789	0.215608040455464	0.215608040455464	0.215608040455464	0	NA	0	0.48236371515617527	0.48236371515617527	0.48236371515617527	0	0	NA	0	0.9912060301507538	1	0	1	0.09342162632644722	0.4830497163784156	1	0	0	6.583278472679394e-4	NA	NA
151	0.229	2799	566	0.531	0.097	0.055	1989	NA	GLOBAL	global	1580	11817.189622493726	0	1	1	NA	1519	0.2195783197776483	0.25358678214324576	0.215608040455464	0.03797874168778176	NA	0	0.4803035125074984	0.48236371515617527	0.4606014639738444	0.02176225118233088	0.00497227362357056	NA	0	0.9613924050632912	1	0	1	0.19271885022082677	0.5559712805755679	4	15.237213403880071	23.711640211640212	6.583278472679394e-4	NA	NA
152	0.167	2492	161	0.252	0.1058	0.025	1989	NA	REALM	Tropical Atlantic	271	4560.523039010301	0	33	19	1595.122807017544	150.3684210526316	0.18158686657871467	0.30611100684628734	0.05993368041858009	0.24617732642770723	0.7138358507032406	0.0030616356474407	0.5008200405895573	0.8419845749263382	0.1290322134880641	0.712952361438274	0.22345963086945264	0.7739990321486544	0.05090491623988717	10.542435424354244	16	4	12	2.4849636651490172	0.2158909622611982	4	10.786891192009035	10.99914773934426	0.00119533197773383	0.00256086489331769	8081
152	0.167	2492	161	0.252	0.1058	0.025	1989	NA	REALM	Tropical Eastern Pacific	64	1418.5164914397508	0	33	18	1624.7712418300653	30.166666666666668	0.20972279098066307	0.32971366419242576	0.05031293359212992	0.27940073060029585	0.8242799808583307	0.0032539930352957	0.4652239791112928	0.8297744325838303	0.12998578478278833	0.699788647801042	0.22430875893878868	0.9070925720117702	0.04989507699200876	8.484375	13	4	9	1.6231674648808172	0.26409806283214343	1	0	0	0.00133920737945332	0.00225092039402583	8289
152	0.167	2492	161	0.252	0.1058	0.025	1989	NA	REALM	Western Indo-Pacific	356	3631.92894007664	0	33	21	1582.190476190476	170.28571428571428	0.18053438208077824	0.2819077925105471	0.08162544509395021	0.2002823474165969	0.7804964221400881	0.00190421050859575	0.4515977976667934	0.7472453508066946	0.15828816882903818	0.5889571819776565	0.1658755138966448	0.7575601714096132	0.02751757814435054	10.044943820224718	16	0	16	4.0187170887098365	0.2284688387487606	1	0.6766699735449735	1.2311189967439966	0.0010126900281438	0.00277780000428993	8222
152	0.167	2492	161	0.252	0.1058	0.025	1989	NA	REALM	Central Indo-Pacific	796	3901.304075917142	0	33	21	1582.5142857142855	498	0.18604626810034583	0.2819077925105471	0.08162544509395021	0.2002823474165969	0.7657642450260488	0.00227309871514193	0.4499816081179338	0.7472453508066946	0.15828816882903818	0.5889571819776565	0.1716764213383391	0.7915534226143991	0.02877383321648962	13.138190954773869	18	7	11	2.1121984716442235	0.2423184634598301	1	0.6237747999431792	0.6237747999431792	0.00103886932429695	0.00281696978446331	8067
152	0.167	2492	161	0.252	0.1058	0.025	1989	NA	REALM	Eastern Indo-Pacific	22	3203.2322348529306	0	33	21	1582.5142857142855	12.095238095238097	0.17792302619589365	0.2819077925105471	-0.00380944493381867	0.2857172374443658	0.8208591772441332	0.00261931577044851	0.4454927919196155	0.7472453508066946	0.10233264051650023	0.6449127102901944	0.17585103025031912	0.8253109557159851	0.02853921472953214	11.545454545454543	16	6	10	2.823831789258343	0.4460920177383592	2	1.3035609305450575	1.978458049886621	0.00108342196817513	0.00281696978446331	8067
152	0.167	2492	161	0.252	0.1058	0.025	1989	NA	GLOBAL	global	1580	11817.189622493726	0	33	26	1545.7415384615383	709.3846153846154	0.18437744380167972	0.32971366419242576	-0.00380944493381867	0.33352310912624444	0.7633838156209931	0.00244620677107307	0.45939546745293713	0.8419845749263382	0.10233264051650023	0.7396519344098379	0.1841618419770942	0.7873545194125131	0.03400078264930131	11.673417721518987	18	0	18	3.106458526238504	0.2522127521500986	1	41.6961181730449	86.76072806071825	0.00108148870964798	0.00330903082694862	8532
153	0.668	4947	456	0.698	0.0356	0.266	1989	NA	REALM	Western Indo-Pacific	356	3631.92894007664	0	1	0	NA	NA	NA	NA	NA	NA	NA	NA	NA	NA	NA	NA	NA	NA	NA	NA	NA	NA	NA	NA	NA	NA	NA	NA	NA	NA	NA
153	0.668	4947	456	0.698	0.0356	0.266	1989	NA	GLOBAL	global	1580	11817.189622493726	0	1	0	NA	NA	NA	NA	NA	NA	NA	NA	NA	NA	NA	NA	NA	NA	NA	NA	NA	NA	NA	NA	NA	NA	NA	NA	NA	NA	NA
153	0.668	4947	456	0.698	0.0356	0.266	1989	NA	REALM	Central Indo-Pacific	796	3901.304075917142	0	1	0	NA	NA	NA	NA	NA	NA	NA	NA	NA	NA	NA	NA	NA	NA	NA	NA	NA	NA	NA	NA	NA	NA	NA	NA	NA	NA	NA
153	0.668	4947	456	0.698	0.0356	0.266	1989	NA	REALM	Tropical Eastern Pacific	64	1418.5164914397508	0	1	0	NA	NA	NA	NA	NA	NA	NA	NA	NA	NA	NA	NA	NA	NA	NA	NA	NA	NA	NA	NA	NA	NA	NA	NA	NA	NA	NA
153	0.668	4947	456	0.698	0.0356	0.266	1989	NA	REALM	Tropical Atlantic	271	4560.523039010301	0	1	0	NA	NA	NA	NA	NA	NA	NA	NA	NA	NA	NA	NA	NA	NA	NA	NA	NA	NA	NA	NA	NA	NA	NA	NA	NA	NA	NA
153	0.668	4947	456	0.698	0.0356	0.266	1989	NA	REALM	Eastern Indo-Pacific	22	3203.2322348529306	0	1	0	NA	NA	NA	NA	NA	NA	NA	NA	NA	NA	NA	NA	NA	NA	NA	NA	NA	NA	NA	NA	NA	NA	NA	NA	NA	NA	NA
154	0.919	1265	308	0.475	0.0707	0.145	1989	NA	GLOBAL	global	1580	11817.189622493726	0	1	0	NA	NA	NA	NA	NA	NA	NA	NA	NA	NA	NA	NA	NA	NA	NA	NA	NA	NA	NA	NA	NA	NA	NA	NA	NA	NA	NA
154	0.919	1265	308	0.475	0.0707	0.145	1989	NA	REALM	Western Indo-Pacific	356	3631.92894007664	0	1	0	NA	NA	NA	NA	NA	NA	NA	NA	NA	NA	NA	NA	NA	NA	NA	NA	NA	NA	NA	NA	NA	NA	NA	NA	NA	NA	NA
154	0.919	1265	308	0.475	0.0707	0.145	1989	NA	REALM	Tropical Eastern Pacific	64	1418.5164914397508	0	1	0	NA	NA	NA	NA	NA	NA	NA	NA	NA	NA	NA	NA	NA	NA	NA	NA	NA	NA	NA	NA	NA	NA	NA	NA	NA	NA	NA
154	0.919	1265	308	0.475	0.0707	0.145	1989	NA	REALM	Eastern Indo-Pacific	22	3203.2322348529306	0	1	0	NA	NA	NA	NA	NA	NA	NA	NA	NA	NA	NA	NA	NA	NA	NA	NA	NA	NA	NA	NA	NA	NA	NA	NA	NA	NA	NA
154	0.919	1265	308	0.475	0.0707	0.145	1989	NA	REALM	Central Indo-Pacific	796	3901.304075917142	0	1	0	NA	NA	NA	NA	NA	NA	NA	NA	NA	NA	NA	NA	NA	NA	NA	NA	NA	NA	NA	NA	NA	NA	NA	NA	NA	NA	NA
154	0.919	1265	308	0.475	0.0707	0.145	1989	NA	REALM	Tropical Atlantic	271	4560.523039010301	0	1	0	NA	NA	NA	NA	NA	NA	NA	NA	NA	NA	NA	NA	NA	NA	NA	NA	NA	NA	NA	NA	NA	NA	NA	NA	NA	NA	NA
155	0.417	3720	14	0.921	0.1408	0.386	1989	NA	REALM	Tropical Eastern Pacific	64	1418.5164914397508	0	2093	19	1875.2280701754387	8.789473684210526	0.1125255557442838	0.14688014989835765	0.04454156767816424	0.10233858222019342	1.2316795616774825	3.480225515547042e-4	0.625843395088109	1.0090114293537005	0.03760974007908953	0.9714016892746108	0.3466112562440478	1.036580524174523	0.05971872420853527	2.609375	10	0	10	2.6404496220055416	0.28731572749476625	1	0	0	0.01688810855217029	0.00276119753439832	8397
155	0.417	3720	14	0.921	0.1408	0.386	1989	NA	REALM	Central Indo-Pacific	796	3901.304075917142	0	2093	29	1936.0492610837441	18.06896551724138	0.12111270509371884	0.2063153977271824	0.03926995788182238	0.16704543984536002	1.2477386026630235	7.238484038510634e-4	0.5721056503150097	1.077725004150225	-2.9852877197731036e-4	1.0780235329222023	0.2779439045198793	1.317756652434748	0.01327478187943214	0.6582914572864321	8	0	8	1.4367395287373297	0.4531286912714161	3	1.615999668812736	1.8176669670317585	0.01199688856989606	0.00353883293361678	8553
155	0.417	3720	14	0.921	0.1408	0.386	1989	NA	REALM	Eastern Indo-Pacific	22	3203.2322348529306	0	2093	27	1906.603988603989	2.814814814814815	0.09900823675466844	0.149932173997891	0.03926995788182238	0.1106622161160686	1.1471575389488573	5.66626156303076e-4	0.5463486021217674	1.034717410002748	0.00539280592645864	1.0293246040762891	0.3631706179164886	0.9569690455178	0.0630509578054398	3.4545454545454546	13	0	13	3.924614299851312	0.17790690462530817	2	0.6197530864197531	0.662962962962963	0.02461154783939508	0.00340744373261868	8529
155	0.417	3720	14	0.921	0.1408	0.386	1989	NA	REALM	Tropical Atlantic	271	4560.523039010301	0	2093	22	1948.9004329004329	42.04545454545455	0.11831024615648451	0.2295021184070651	0.05013901981958168	0.17936309858748342	1.2251709544186284	7.761178206946826e-4	0.5115923449797731	1.0116176429441155	0.06366491182300447	0.9479527311211112	0.25206120841998714	1.0372405589327849	0.02994186713327442	3.4132841328413286	11	0	11	2.8151127713229926	0.25060894207899653	3	1.273068851484786	2.0168451148046533	0.00819931594802789	0.00277720366688226	8565
155	0.417	3720	14	0.921	0.1408	0.386	1989	NA	GLOBAL	global	1580	11817.189622493726	0	2093	42	1906.411149825784	52.80952380952381	0.11770250905191185	0.2295021184070651	0.03926995788182238	0.19023216052524272	1.2439918684034783	6.367354065392736e-4	0.534587518742654	1.077725004150225	-2.9852877197731036e-4	1.0780235329222023	0.28860258586478493	1.1362615079106286	0.02576081199900901	1.4037974683544303	13	0	13	2.2747306997301995	0.36069832234547794	4	3.8304614053305017	9.710888282583277	0.01209657333657723	0.00503835673328635	9357
155	0.417	3720	14	0.921	0.1408	0.386	1989	NA	REALM	Western Indo-Pacific	356	3631.92894007664	0	2093	27	1936.945868945869	12.22222222222222	0.12580391456582132	0.2063153977271824	0.04413158846091945	0.16218380926626297	1.40236937925362	3.389941300685275e-4	0.5127159409362224	1.077725004150225	-2.9852877197731036e-4	1.0780235329222023	0.3175473027385007	1.293774980236653	0.01399358324673986	0.9269662921348316	11	0	11	1.6530817346386084	0.45637384424848215	2	0.5139623750734862	0.559603976270643	0.01454172720808435	0.00325521021318184	8619
156	0.292	651	529	0.14	0.0532	0.446	1989	NA	REALM	Eastern Indo-Pacific	22	3203.2322348529306	0	1	0	NA	NA	NA	NA	NA	NA	NA	NA	NA	NA	NA	NA	NA	NA	NA	NA	NA	NA	NA	NA	NA	NA	NA	NA	NA	NA	NA
156	0.292	651	529	0.14	0.0532	0.446	1989	NA	GLOBAL	global	1580	11817.189622493726	0	1	0	NA	NA	NA	NA	NA	NA	NA	NA	NA	NA	NA	NA	NA	NA	NA	NA	NA	NA	NA	NA	NA	NA	NA	NA	NA	NA	NA
156	0.292	651	529	0.14	0.0532	0.446	1989	NA	REALM	Tropical Atlantic	271	4560.523039010301	0	1	0	NA	NA	NA	NA	NA	NA	NA	NA	NA	NA	NA	NA	NA	NA	NA	NA	NA	NA	NA	NA	NA	NA	NA	NA	NA	NA	NA
156	0.292	651	529	0.14	0.0532	0.446	1989	NA	REALM	Tropical Eastern Pacific	64	1418.5164914397508	0	1	0	NA	NA	NA	NA	NA	NA	NA	NA	NA	NA	NA	NA	NA	NA	NA	NA	NA	NA	NA	NA	NA	NA	NA	NA	NA	NA	NA
156	0.292	651	529	0.14	0.0532	0.446	1989	NA	REALM	Western Indo-Pacific	356	3631.92894007664	0	1	0	NA	NA	NA	NA	NA	NA	NA	NA	NA	NA	NA	NA	NA	NA	NA	NA	NA	NA	NA	NA	NA	NA	NA	NA	NA	NA	NA
156	0.292	651	529	0.14	0.0532	0.446	1989	NA	REALM	Central Indo-Pacific	796	3901.304075917142	0	1	0	NA	NA	NA	NA	NA	NA	NA	NA	NA	NA	NA	NA	NA	NA	NA	NA	NA	NA	NA	NA	NA	NA	NA	NA	NA	NA	NA
157	0.793	3106	235	0.586	0.1233	0.206	1989	NA	REALM	Central Indo-Pacific	796	3901.304075917142	0	1	0	NA	NA	NA	NA	NA	NA	NA	NA	NA	NA	NA	NA	NA	NA	NA	NA	NA	NA	NA	NA	NA	NA	NA	NA	NA	NA	NA
157	0.793	3106	235	0.586	0.1233	0.206	1989	NA	REALM	Western Indo-Pacific	356	3631.92894007664	0	1	0	NA	NA	NA	NA	NA	NA	NA	NA	NA	NA	NA	NA	NA	NA	NA	NA	NA	NA	NA	NA	NA	NA	NA	NA	NA	NA	NA
157	0.793	3106	235	0.586	0.1233	0.206	1989	NA	REALM	Eastern Indo-Pacific	22	3203.2322348529306	0	1	0	NA	NA	NA	NA	NA	NA	NA	NA	NA	NA	NA	NA	NA	NA	NA	NA	NA	NA	NA	NA	NA	NA	NA	NA	NA	NA	NA
157	0.793	3106	235	0.586	0.1233	0.206	1989	NA	REALM	Tropical Atlantic	271	4560.523039010301	0	1	0	NA	NA	NA	NA	NA	NA	NA	NA	NA	NA	NA	NA	NA	NA	NA	NA	NA	NA	NA	NA	NA	NA	NA	NA	NA	NA	NA
157	0.793	3106	235	0.586	0.1233	0.206	1989	NA	REALM	Tropical Eastern Pacific	64	1418.5164914397508	0	1	0	NA	NA	NA	NA	NA	NA	NA	NA	NA	NA	NA	NA	NA	NA	NA	NA	NA	NA	NA	NA	NA	NA	NA	NA	NA	NA	NA
157	0.793	3106	235	0.586	0.1233	0.206	1989	NA	GLOBAL	global	1580	11817.189622493726	0	1	0	NA	NA	NA	NA	NA	NA	NA	NA	NA	NA	NA	NA	NA	NA	NA	NA	NA	NA	NA	NA	NA	NA	NA	NA	NA	NA	NA
158	0.543	1879	87	0.363	0.0882	0.326	1989	NA	REALM	Tropical Eastern Pacific	64	1418.5164914397508	0	7	0	NA	NA	NA	NA	NA	NA	NA	NA	NA	NA	NA	NA	NA	NA	NA	NA	NA	NA	NA	NA	NA	NA	NA	NA	NA	NA	NA
158	0.543	1879	87	0.363	0.0882	0.326	1989	NA	REALM	Central Indo-Pacific	796	3901.304075917142	0	7	0	NA	NA	NA	NA	NA	NA	NA	NA	NA	NA	NA	NA	NA	NA	NA	NA	NA	NA	NA	NA	NA	NA	NA	NA	NA	NA	NA
158	0.543	1879	87	0.363	0.0882	0.326	1989	NA	REALM	Eastern Indo-Pacific	22	3203.2322348529306	0	7	0	NA	NA	NA	NA	NA	NA	NA	NA	NA	NA	NA	NA	NA	NA	NA	NA	NA	NA	NA	NA	NA	NA	NA	NA	NA	NA	NA
158	0.543	1879	87	0.363	0.0882	0.326	1989	NA	GLOBAL	global	1580	11817.189622493726	0	7	0	NA	NA	NA	NA	NA	NA	NA	NA	NA	NA	NA	NA	NA	NA	NA	NA	NA	NA	NA	NA	NA	NA	NA	NA	NA	NA	NA
158	0.543	1879	87	0.363	0.0882	0.326	1989	NA	REALM	Western Indo-Pacific	356	3631.92894007664	0	7	0	NA	NA	NA	NA	NA	NA	NA	NA	NA	NA	NA	NA	NA	NA	NA	NA	NA	NA	NA	NA	NA	NA	NA	NA	NA	NA	NA
158	0.543	1879	87	0.363	0.0882	0.326	1989	NA	REALM	Tropical Atlantic	271	4560.523039010301	0	7	0	NA	NA	NA	NA	NA	NA	NA	NA	NA	NA	NA	NA	NA	NA	NA	NA	NA	NA	NA	NA	NA	NA	NA	NA	NA	NA	NA
159	0.041	4334	382	0.809	0.0181	0.085	1989	NA	REALM	Eastern Indo-Pacific	22	3203.2322348529306	0	1	1	NA	22	0.04619364978641827	0.04619364978641827	0.04619364978641827	0	NA	0	0.5017835902839985	0.5017835902839985	0.5017835902839985	0	0	NA	0	1	1	1	0	0	0.589775246926023	1	0	0	7.412898443291327e-4	NA	NA
159	0.041	4334	382	0.809	0.0181	0.085	1989	NA	GLOBAL	global	1580	11817.189622493726	0	1	1	NA	1349	0.04619364978641827	0.04619364978641827	0.04619364978641827	0	NA	0	0.5017835902839985	0.5017835902839985	0.5017835902839985	0	0	NA	0	0.8537974683544304	1	0	1	0.3534210040070964	0.5336655483087988	3	0.9996683250414594	1.998507462686567	7.412898443291327e-4	NA	NA
159	0.041	4334	382	0.809	0.0181	0.085	1989	NA	REALM	Tropical Atlantic	271	4560.523039010301	0	1	1	NA	233	0.04619364978641827	0.04619364978641827	0.04619364978641827	0	NA	0	0.5017835902839985	0.5017835902839985	0.5017835902839985	0	0	NA	0	0.8597785977859779	1	0	1	0.34785898971484686	0.4707294798038899	1	0	0	7.412898443291327e-4	NA	NA
159	0.041	4334	382	0.809	0.0181	0.085	1989	NA	REALM	Tropical Eastern Pacific	64	1418.5164914397508	0	1	1	NA	56	0.04619364978641827	0.04619364978641827	0.04619364978641827	0	NA	0	0.5017835902839985	0.5017835902839985	0.5017835902839985	0	0	NA	0	0.875	1	0	1	0.3333333333333333	0.4604795446615492	1	0	0	7.412898443291327e-4	NA	NA
159	0.041	4334	382	0.809	0.0181	0.085	1989	NA	REALM	Central Indo-Pacific	796	3901.304075917142	0	1	1	NA	699	0.04619364978641827	0.04619364978641827	0.04619364978641827	0	NA	0	0.5017835902839985	0.5017835902839985	0.5017835902839985	0	0	NA	0	0.878140703517588	1	0	1	0.3273289043518133	0.4780236499694525	1	0	0	7.412898443291327e-4	NA	NA
159	0.041	4334	382	0.809	0.0181	0.085	1989	NA	REALM	Western Indo-Pacific	356	3631.92894007664	0	1	1	NA	272	0.04619364978641827	0.04619364978641827	0.04619364978641827	0	NA	0	0.5017835902839985	0.5017835902839985	0.5017835902839985	0	0	NA	0	0.7640449438202247	1	0	1	0.4251918383304338	0.4560509449706986	1	0	0	7.412898443291327e-4	NA	NA
160	0.057	421	207	0.461	0.1167	0.408	1989	NA	REALM	Tropical Atlantic	271	4560.523039010301	0	53	9	1207.111111111111	47.22222222222222	0.21130915760600025	0.2935164074005264	0.03347440784616331	0.26004199955436313	1.509042897253526	0.00120429625930248	0.4822736220117724	0.7059592819972013	0.0639869870915301	0.6419722949056712	0.2050497488167921	1.410046866513511	0.02664759619044384	1.5682656826568266	4	0	4	1.271463264453596	0.38585805146603697	4	33.956003505649235	66.63711580957958	0.01667690248007598	0.00256026481355694	3864
160	0.057	421	207	0.461	0.1167	0.408	1989	NA	REALM	Eastern Indo-Pacific	22	3203.2322348529306	0	53	0	NA	NA	NA	NA	NA	NA	NA	NA	NA	NA	NA	NA	NA	NA	NA	NA	NA	NA	NA	NA	NA	NA	NA	NA	NA	NA	NA
160	0.057	421	207	0.461	0.1167	0.408	1989	NA	REALM	Tropical Eastern Pacific	64	1418.5164914397508	0	53	6	1155.3333333333333	17.833333333333332	0.203493625244814	0.3370207123848467	0.10810154212041798	0.2289191702644287	1.9136461954277368	0.00196135849509211	0.4446394224212853	0.6735540210126921	0.08292782326340763	0.5906261977492845	0.16589205125687775	1.886544764252398	0.01329366551086183	1.671875	3	0	3	0.7979077302744635	0.33252827692486625	3	21.8551425913268	40.40537043365991	0.02456102662497675	0.00240192108910309	2984
160	0.057	421	207	0.461	0.1167	0.408	1989	NA	REALM	Western Indo-Pacific	356	3631.92894007664	0	53	13	1293.5128205128206	47.84615384615385	0.2224368148998536	0.4116724333019281	-0.00777413886246981	0.4194465721643979	1.518035781735445	7.837456676314244e-4	0.4868482756611857	0.9425406845439976	0.12459329050544636	0.8179473940385513	0.24336368418992851	1.4451336732590467	0.04474418070318076	1.747191011235955	5	0	5	1.4449983586044928	0.30982940390173097	2	20.37707025989915	36.395281284844046	0.01130376056926517	0.00242446505209822	5495
160	0.057	421	207	0.461	0.1167	0.408	1989	NA	REALM	Central Indo-Pacific	796	3901.304075917142	0	53	9	1324.9444444444443	251.22222222222223	0.2353122991537508	0.4113853733264109	0.18735073343672717	0.22403463988968375	1.234375140145427	3.294903963914016e-4	0.4795978915466553	0.8627375051187979	-0.08825808300916463	0.9509955881279624	0.22952828384687543	1.0874841128578614	0.04602324529103596	2.840452261306533	5	0	5	1.546242122328455	0.2905484424666155	4	42.46920638275801	95.5182570317701	0.00263067841344242	0.00199869923466795	4545
160	0.057	421	207	0.461	0.1167	0.408	1989	NA	GLOBAL	global	1580	11817.189622493726	0	53	25	1246.54	138.12	0.22923328912214977	0.4116724333019281	-0.00777413886246981	0.4194465721643979	1.3589516181998351	6.406476639212956e-4	0.4803615121366686	0.9425406845439976	-0.08825808300916463	1.0307987675531622	0.226925491328809	1.239122699261482	0.04010740869270819	2.1854430379746836	5	0	5	1.590954718302601	0.27217366831980894	4	41.65291595360264	94.44998175980984	0.00814367467400855	0.00385236691496901	7183
161	0.558	2876	502	0.907	0.0466	0.168	1989	NA	GLOBAL	global	1580	11817.189622493726	0	1	0	NA	NA	NA	NA	NA	NA	NA	NA	NA	NA	NA	NA	NA	NA	NA	NA	NA	NA	NA	NA	NA	NA	NA	NA	NA	NA	NA
161	0.558	2876	502	0.907	0.0466	0.168	1989	NA	REALM	Eastern Indo-Pacific	22	3203.2322348529306	0	1	0	NA	NA	NA	NA	NA	NA	NA	NA	NA	NA	NA	NA	NA	NA	NA	NA	NA	NA	NA	NA	NA	NA	NA	NA	NA	NA	NA
161	0.558	2876	502	0.907	0.0466	0.168	1989	NA	REALM	Tropical Atlantic	271	4560.523039010301	0	1	0	NA	NA	NA	NA	NA	NA	NA	NA	NA	NA	NA	NA	NA	NA	NA	NA	NA	NA	NA	NA	NA	NA	NA	NA	NA	NA	NA
161	0.558	2876	502	0.907	0.0466	0.168	1989	NA	REALM	Western Indo-Pacific	356	3631.92894007664	0	1	0	NA	NA	NA	NA	NA	NA	NA	NA	NA	NA	NA	NA	NA	NA	NA	NA	NA	NA	NA	NA	NA	NA	NA	NA	NA	NA	NA
161	0.558	2876	502	0.907	0.0466	0.168	1989	NA	REALM	Tropical Eastern Pacific	64	1418.5164914397508	0	1	0	NA	NA	NA	NA	NA	NA	NA	NA	NA	NA	NA	NA	NA	NA	NA	NA	NA	NA	NA	NA	NA	NA	NA	NA	NA	NA	NA
161	0.558	2876	502	0.907	0.0466	0.168	1989	NA	REALM	Central Indo-Pacific	796	3901.304075917142	0	1	0	NA	NA	NA	NA	NA	NA	NA	NA	NA	NA	NA	NA	NA	NA	NA	NA	NA	NA	NA	NA	NA	NA	NA	NA	NA	NA	NA
162	0.809	1649	354	0.238	0.0115	0.288	1989	NA	REALM	Tropical Eastern Pacific	64	1418.5164914397508	0	1	0	NA	NA	NA	NA	NA	NA	NA	NA	NA	NA	NA	NA	NA	NA	NA	NA	NA	NA	NA	NA	NA	NA	NA	NA	NA	NA	NA
162	0.809	1649	354	0.238	0.0115	0.288	1989	NA	REALM	Tropical Atlantic	271	4560.523039010301	0	1	0	NA	NA	NA	NA	NA	NA	NA	NA	NA	NA	NA	NA	NA	NA	NA	NA	NA	NA	NA	NA	NA	NA	NA	NA	NA	NA	NA
162	0.809	1649	354	0.238	0.0115	0.288	1989	NA	REALM	Eastern Indo-Pacific	22	3203.2322348529306	0	1	0	NA	NA	NA	NA	NA	NA	NA	NA	NA	NA	NA	NA	NA	NA	NA	NA	NA	NA	NA	NA	NA	NA	NA	NA	NA	NA	NA
162	0.809	1649	354	0.238	0.0115	0.288	1989	NA	REALM	Western Indo-Pacific	356	3631.92894007664	0	1	0	NA	NA	NA	NA	NA	NA	NA	NA	NA	NA	NA	NA	NA	NA	NA	NA	NA	NA	NA	NA	NA	NA	NA	NA	NA	NA	NA
162	0.809	1649	354	0.238	0.0115	0.288	1989	NA	REALM	Central Indo-Pacific	796	3901.304075917142	0	1	0	NA	NA	NA	NA	NA	NA	NA	NA	NA	NA	NA	NA	NA	NA	NA	NA	NA	NA	NA	NA	NA	NA	NA	NA	NA	NA	NA
162	0.809	1649	354	0.238	0.0115	0.288	1989	NA	GLOBAL	global	1580	11817.189622493726	0	1	0	NA	NA	NA	NA	NA	NA	NA	NA	NA	NA	NA	NA	NA	NA	NA	NA	NA	NA	NA	NA	NA	NA	NA	NA	NA	NA	NA
163	0.308	4103	60	0.684	0.0816	0.048	1989	NA	REALM	Eastern Indo-Pacific	22	3203.2322348529306	0	173	33	1691.9280303030305	9.636363636363637	0.2364892914952916	0.4757219204478441	0.09964504532367224	0.3760768751241718	0.5356352887838158	0.00503295092022545	0.4182778989300185	0.6740095500315344	0.2076168067934994	0.46639274323803503	0.1285472744830959	0.6814039153716727	0.01652789582068718	14.454545454545457	22	10	12	3.2030829305124557	0.3422697036887724	1	2.473186409550046	2.473186409550046	0.00171412310266551	0.00294039040048579	12552
163	0.308	4103	60	0.684	0.0816	0.048	1989	NA	REALM	Tropical Atlantic	271	4560.523039010301	0	173	33	1707.844696969697	104.63636363636364	0.23971685299299175	0.4757219204478441	0.09964504532367224	0.3760768751241718	0.6443053163878277	0.00542986878339165	0.4311584041921058	0.6740095500315344	0.2076168067934994	0.46639274323803503	0.12088641381382162	0.752905390795253	0.01499366298128204	12.74169741697417	21	1	20	4.683271576970523	0.37341723367131713	1	0.21548821548821548	0.21548821548821548	0.00176139347631599	0.00291724196803357	12521
163	0.308	4103	60	0.684	0.0816	0.048	1989	NA	REALM	Western Indo-Pacific	356	3631.92894007664	0	173	35	1721.7848739495798	86.57142857142857	0.24871456834443725	0.4757219204478441	0.09964504532367224	0.3760768751241718	0.7281951608212375	0.00527390587434048	0.4381864801936164	0.6740095500315344	0.2076168067934994	0.46639274323803503	0.1288579577075981	0.8242185235033712	0.01600798757222941	8.51123595505618	21	0	21	6.134858850535957	0.30961941178290753	1	0.3642197485054628	0.3642197485054628	0.00171879728104801	0.0028873129784848	13924
163	0.308	4103	60	0.684	0.0816	0.048	1989	NA	REALM	Central Indo-Pacific	796	3901.304075917142	0	173	35	1721.7848739495798	226.22857142857143	0.2495074174112376	0.4757219204478441	0.09964504532367224	0.3760768751241718	0.7220631918613065	0.0058287159823856	0.44211880027323874	0.6740095500315344	0.2076168067934994	0.46639274323803503	0.12952839199750926	0.8060891734559892	0.01637647798217404	9.947236180904522	21	1	20	5.205196232938168	0.2747081599658235	1	0.3464285714285714	0.3464285714285714	0.00154773835100636	0.0028873129784848	13924
163	0.308	4103	60	0.684	0.0816	0.048	1989	NA	REALM	Tropical Eastern Pacific	64	1418.5164914397508	0	173	31	1684.4645161290323	26.741935483870968	0.2442188520308264	0.4757219204478441	0.09964504532367224	0.3760768751241718	0.5885533481435128	0.00459218758168043	0.4313997888426219	0.6740095500315344	0.2076168067934994	0.46639274323803503	0.12043090816891774	0.7627546510740016	0.01381270809254762	12.953125	22	1	21	5.115893962128812	0.25557278119647275	1	0	0	0.00185437030366248	0.00291063228922577	11876
163	0.308	4103	60	0.684	0.0816	0.048	1989	NA	GLOBAL	global	1580	11817.189622493726	0	173	38	1727.2688477951635	422.6842105263158	0.2461507083727002	0.4757219204478441	0.09964504532367224	0.3760768751241718	0.7061848260800958	0.00546699465092442	0.4379118348440725	0.6740095500315344	0.2076168067934994	0.46639274323803503	0.12690333349626146	0.8031182576363018	0.01561042473665057	10.165822784810128	22	0	22	5.647024718938399	0.28963147708365766	1	14.3158698236228	24.31818274904585	0.00165567094329532	0.00300047922489213	14543
164	0.433	2262	575	0.349	0.029	0.108	1989	NA	REALM	Eastern Indo-Pacific	22	3203.2322348529306	0	1	0	NA	NA	NA	NA	NA	NA	NA	NA	NA	NA	NA	NA	NA	NA	NA	NA	NA	NA	NA	NA	NA	NA	NA	NA	NA	NA	NA
164	0.433	2262	575	0.349	0.029	0.108	1989	NA	REALM	Tropical Eastern Pacific	64	1418.5164914397508	0	1	0	NA	NA	NA	NA	NA	NA	NA	NA	NA	NA	NA	NA	NA	NA	NA	NA	NA	NA	NA	NA	NA	NA	NA	NA	NA	NA	NA
164	0.433	2262	575	0.349	0.029	0.108	1989	NA	REALM	Central Indo-Pacific	796	3901.304075917142	0	1	0	NA	NA	NA	NA	NA	NA	NA	NA	NA	NA	NA	NA	NA	NA	NA	NA	NA	NA	NA	NA	NA	NA	NA	NA	NA	NA	NA
164	0.433	2262	575	0.349	0.029	0.108	1989	NA	REALM	Western Indo-Pacific	356	3631.92894007664	0	1	0	NA	NA	NA	NA	NA	NA	NA	NA	NA	NA	NA	NA	NA	NA	NA	NA	NA	NA	NA	NA	NA	NA	NA	NA	NA	NA	NA
164	0.433	2262	575	0.349	0.029	0.108	1989	NA	GLOBAL	global	1580	11817.189622493726	0	1	0	NA	NA	NA	NA	NA	NA	NA	NA	NA	NA	NA	NA	NA	NA	NA	NA	NA	NA	NA	NA	NA	NA	NA	NA	NA	NA	NA
164	0.433	2262	575	0.349	0.029	0.108	1989	NA	REALM	Tropical Atlantic	271	4560.523039010301	0	1	0	NA	NA	NA	NA	NA	NA	NA	NA	NA	NA	NA	NA	NA	NA	NA	NA	NA	NA	NA	NA	NA	NA	NA	NA	NA	NA	NA
165	0.934	4717	281	0.795	0.0992	0.348	1989	NA	REALM	Tropical Atlantic	271	4560.523039010301	0	1	0	NA	NA	NA	NA	NA	NA	NA	NA	NA	NA	NA	NA	NA	NA	NA	NA	NA	NA	NA	NA	NA	NA	NA	NA	NA	NA	NA
165	0.934	4717	281	0.795	0.0992	0.348	1989	NA	REALM	Eastern Indo-Pacific	22	3203.2322348529306	0	1	0	NA	NA	NA	NA	NA	NA	NA	NA	NA	NA	NA	NA	NA	NA	NA	NA	NA	NA	NA	NA	NA	NA	NA	NA	NA	NA	NA
165	0.934	4717	281	0.795	0.0992	0.348	1989	NA	REALM	Western Indo-Pacific	356	3631.92894007664	0	1	0	NA	NA	NA	NA	NA	NA	NA	NA	NA	NA	NA	NA	NA	NA	NA	NA	NA	NA	NA	NA	NA	NA	NA	NA	NA	NA	NA
165	0.934	4717	281	0.795	0.0992	0.348	1989	NA	GLOBAL	global	1580	11817.189622493726	0	1	0	NA	NA	NA	NA	NA	NA	NA	NA	NA	NA	NA	NA	NA	NA	NA	NA	NA	NA	NA	NA	NA	NA	NA	NA	NA	NA	NA
165	0.934	4717	281	0.795	0.0992	0.348	1989	NA	REALM	Central Indo-Pacific	796	3901.304075917142	0	1	0	NA	NA	NA	NA	NA	NA	NA	NA	NA	NA	NA	NA	NA	NA	NA	NA	NA	NA	NA	NA	NA	NA	NA	NA	NA	NA	NA
165	0.934	4717	281	0.795	0.0992	0.348	1989	NA	REALM	Tropical Eastern Pacific	64	1418.5164914397508	0	1	0	NA	NA	NA	NA	NA	NA	NA	NA	NA	NA	NA	NA	NA	NA	NA	NA	NA	NA	NA	NA	NA	NA	NA	NA	NA	NA	NA
166	0.684	1035	133	0.127	0.1342	0.228	1989	NA	REALM	Western Indo-Pacific	356	3631.92894007664	0	1	0	NA	NA	NA	NA	NA	NA	NA	NA	NA	NA	NA	NA	NA	NA	NA	NA	NA	NA	NA	NA	NA	NA	NA	NA	NA	NA	NA
166	0.684	1035	133	0.127	0.1342	0.228	1989	NA	REALM	Central Indo-Pacific	796	3901.304075917142	0	1	0	NA	NA	NA	NA	NA	NA	NA	NA	NA	NA	NA	NA	NA	NA	NA	NA	NA	NA	NA	NA	NA	NA	NA	NA	NA	NA	NA
166	0.684	1035	133	0.127	0.1342	0.228	1989	NA	REALM	Tropical Eastern Pacific	64	1418.5164914397508	0	1	0	NA	NA	NA	NA	NA	NA	NA	NA	NA	NA	NA	NA	NA	NA	NA	NA	NA	NA	NA	NA	NA	NA	NA	NA	NA	NA	NA
166	0.684	1035	133	0.127	0.1342	0.228	1989	NA	REALM	Eastern Indo-Pacific	22	3203.2322348529306	0	1	0	NA	NA	NA	NA	NA	NA	NA	NA	NA	NA	NA	NA	NA	NA	NA	NA	NA	NA	NA	NA	NA	NA	NA	NA	NA	NA	NA
166	0.684	1035	133	0.127	0.1342	0.228	1989	NA	REALM	Tropical Atlantic	271	4560.523039010301	0	1	0	NA	NA	NA	NA	NA	NA	NA	NA	NA	NA	NA	NA	NA	NA	NA	NA	NA	NA	NA	NA	NA	NA	NA	NA	NA	NA	NA
166	0.684	1035	133	0.127	0.1342	0.228	1989	NA	GLOBAL	global	1580	11817.189622493726	0	1	0	NA	NA	NA	NA	NA	NA	NA	NA	NA	NA	NA	NA	NA	NA	NA	NA	NA	NA	NA	NA	NA	NA	NA	NA	NA	NA	NA
167	0.182	3490	428	0.572	0.0641	0.469	1989	NA	GLOBAL	global	1580	11817.189622493726	0	1	1	NA	1516	0.193498306594577	0.19367212617922092	0.19033655035238337	0.00333557582683757	NA	0	0.48047757465269136	0.4804907373383257	0.4802381470671652	2.5259027116047994e-4	5.615683613879585e-5	NA	0	0.959493670886076	1	0	1	0.19720593412445905	0.5542452004012919	4	5.292106807511737	9.876320422535212	6.596306068601583e-4	NA	NA
167	0.182	3490	428	0.572	0.0641	0.469	1989	NA	REALM	Central Indo-Pacific	796	3901.304075917142	0	1	1	NA	790	0.19367212617922092	0.19367212617922092	0.19367212617922092	0	NA	0	0.4804907373383257	0.4804907373383257	0.4804907373383257	0	0	NA	0	0.992462311557789	1	0	1	0.08654641296242473	0.4839837100394805	1	0	0	6.596306068601583e-4	NA	NA
167	0.182	3490	428	0.572	0.0641	0.469	1989	NA	REALM	Tropical Eastern Pacific	64	1418.5164914397508	0	1	1	NA	64	0.19033655035238337	0.19033655035238337	0.19033655035238337	0	NA	0	0.4802381470671652	0.4802381470671652	0.4802381470671652	0	0	NA	0	1	1	1	0	0	0.4940901953942778	1	0	0	6.596306068601583e-4	NA	NA
167	0.182	3490	428	0.572	0.0641	0.469	1989	NA	REALM	Tropical Atlantic	271	4560.523039010301	0	1	1	NA	258	0.19367212617922092	0.19367212617922092	0.19367212617922092	0	NA	0	0.4804907373383257	0.4804907373383257	0.4804907373383257	0	0	NA	0	0.9520295202952028	1	0	1	0.214099178850793	0.4997745995931114	1	0	0	6.596306068601583e-4	NA	NA
167	0.182	3490	428	0.572	0.0641	0.469	1989	NA	REALM	Eastern Indo-Pacific	22	3203.2322348529306	0	1	1	NA	22	0.19367212617922092	0.19367212617922092	0.19367212617922092	0	NA	0	0.4804907373383257	0.4804907373383257	0.4804907373383257	0	0	NA	0	1	1	1	0	0	0.589775246926023	2	0	0	6.596306068601583e-4	NA	NA
167	0.182	3490	428	0.572	0.0641	0.469	1989	NA	REALM	Western Indo-Pacific	356	3631.92894007664	0	1	1	NA	313	0.19367212617922092	0.19367212617922092	0.19367212617922092	0	NA	0	0.4804907373383257	0.4804907373383257	0.4804907373383257	0	0	NA	0	0.8792134831460674	1	0	1	0.3263376794933881	0.4453318421599922	1	0	0	6.596306068601583e-4	NA	NA
168	0.245	1342	23	0.851	0.0553	0.499	1989	NA	REALM	Western Indo-Pacific	356	3631.92894007664	0	1374	19	1941.859649122807	28.68421052631579	0.1293799901023244	0.24778761289246065	0.04921226607240991	0.1985753468200507	1.3239655138182884	9.01182081046463e-4	0.5161065619669719	0.5995120031548814	0.4142699211455648	0.18524208200931663	0.05225781414455939	1.2817681138295514	0.00186441526930633	1.5308988764044944	7	0	7	1.972101268976146	0.4041771345284664	1	3.1052832572707016	7.052612611416791	0.01923795249435143	0.00256038238600324	8411
168	0.245	1342	23	0.851	0.0553	0.499	1989	NA	REALM	Eastern Indo-Pacific	22	3203.2322348529306	0	1374	10	1541.3777777777775	2.3	0.1153373561043726	0.14793419673254324	0.07969803407963694	0.0682361626529063	1.4676370215875418	3.3836476268355814e-5	0.45940412290022625	0.53813998451621	0.3936304798635307	0.1445095046526793	0.0484967798524086	1.5070877941007257	3.0274420566624724e-4	1.0454545454545454	7	0	7	1.5576928215816257	0.39701097129035046	1	1.6666666666666667	1.85	0.0629768177028451	0.00286378841287371	4401
168	0.245	1342	23	0.851	0.0553	0.499	1989	NA	REALM	Tropical Atlantic	271	4560.523039010301	0	1374	29	1899.0738916256155	20.41379310344828	0.15725603803671442	0.28458090955966137	0.04055522073445261	0.24402568882520875	1.29920826768781	6.890430041810947e-4	0.4869922883353477	0.7023186003416992	0.3016845831399946	0.40063401720170466	0.079424509637521	1.2457041368793966	0.00430995074869527	2.1845018450184504	7	0	7	2.1367809882304853	0.3199648035012308	1	0.5081937602627258	0.6863546798029556	0.02735021659987849	0.00293870604795584	12225
168	0.245	1342	23	0.851	0.0553	0.499	1989	NA	REALM	Central Indo-Pacific	796	3901.304075917142	0	1374	18	1857.2418300653592	11.5	0.15007889452561432	0.22190374598886808	0.09179788258490496	0.13010586340396313	1.1692208899622492	2.263991017424344e-4	0.5060154901123189	0.5978035296391426	0.3953907330119843	0.20241279662715828	0.03423514601721143	1.1430726923879324	5.663623281420431e-4	0.2600502512562814	7	0	7	0.9836203171393142	0.510703845123435	3	4.955925247591914	8.946016791850125	0.03225578543436031	0.00294361963592815	7373
168	0.245	1342	23	0.851	0.0553	0.499	1989	NA	REALM	Tropical Eastern Pacific	64	1418.5164914397508	0	1374	11	1150.0727272727272	10.090909090909092	0.15220763178099303	0.1986279383337982	0.09596780382648842	0.10266013450730976	1.2643060363182788	4.723265053441766e-4	0.4735235389477335	0.5610067175127411	0.3649415247910075	0.1960651927217336	0.05098365852797695	1.3046760215367728	0.00162945624648431	1.734375	6	0	6	2.1984279195507677	0.36916288671784137	1	0.4523415977961433	0.4523415977961433	0.02375537292618659	0.0036937934863307	4296
168	0.245	1342	23	0.851	0.0553	0.499	1989	NA	GLOBAL	global	1580	11817.189622493726	0	1374	58	1987.373260738052	29.155172413793103	0.14372041138075772	0.28458090955966137	-0.04530597720784863	0.32988688676751	1.274411736852168	7.489656676150332e-4	0.49546121813022626	0.7023186003416992	0.3016845831399946	0.40063401720170466	0.07045300757588398	1.2498219051617503	0.00302650787378842	1.070253164556962	7	0	7	1.8212039908805109	0.4064720144123623	3	3.4151050256436433	7.117440033427244	0.02769919370604625	0.0037153405673299	18874
169	0.746	3797	318	0.405	0.1255	0.258	1989	NA	REALM	Eastern Indo-Pacific	22	3203.2322348529306	0	1	0	NA	NA	NA	NA	NA	NA	NA	NA	NA	NA	NA	NA	NA	NA	NA	NA	NA	NA	NA	NA	NA	NA	NA	NA	NA	NA	NA
169	0.746	3797	318	0.405	0.1255	0.258	1989	NA	REALM	Central Indo-Pacific	796	3901.304075917142	0	1	0	NA	NA	NA	NA	NA	NA	NA	NA	NA	NA	NA	NA	NA	NA	NA	NA	NA	NA	NA	NA	NA	NA	NA	NA	NA	NA	NA
169	0.746	3797	318	0.405	0.1255	0.258	1989	NA	REALM	Western Indo-Pacific	356	3631.92894007664	0	1	0	NA	NA	NA	NA	NA	NA	NA	NA	NA	NA	NA	NA	NA	NA	NA	NA	NA	NA	NA	NA	NA	NA	NA	NA	NA	NA	NA
169	0.746	3797	318	0.405	0.1255	0.258	1989	NA	REALM	Tropical Eastern Pacific	64	1418.5164914397508	0	1	0	NA	NA	NA	NA	NA	NA	NA	NA	NA	NA	NA	NA	NA	NA	NA	NA	NA	NA	NA	NA	NA	NA	NA	NA	NA	NA	NA
169	0.746	3797	318	0.405	0.1255	0.258	1989	NA	GLOBAL	global	1580	11817.189622493726	0	1	0	NA	NA	NA	NA	NA	NA	NA	NA	NA	NA	NA	NA	NA	NA	NA	NA	NA	NA	NA	NA	NA	NA	NA	NA	NA	NA	NA
169	0.746	3797	318	0.405	0.1255	0.258	1989	NA	REALM	Tropical Atlantic	271	4560.523039010301	0	1	0	NA	NA	NA	NA	NA	NA	NA	NA	NA	NA	NA	NA	NA	NA	NA	NA	NA	NA	NA	NA	NA	NA	NA	NA	NA	NA	NA
170	0.997	114	465	0.628	0.0904	0.378	1989	NA	REALM	Eastern Indo-Pacific	22	3203.2322348529306	0	70	0	NA	NA	NA	NA	NA	NA	NA	NA	NA	NA	NA	NA	NA	NA	NA	NA	NA	NA	NA	NA	NA	NA	NA	NA	NA	NA	NA
170	0.997	114	465	0.628	0.0904	0.378	1989	NA	REALM	Central Indo-Pacific	796	3901.304075917142	0	70	5	1369.6	91.2	0.17472719372565376	0.4298314309476533	-0.06541529105415284	0.4952467220018061	1.988977297412921	9.068513021759408e-4	0.5060599040238638	1.0122859899526289	0.05960837361868643	0.9526776163339424	0.2060588188424647	1.9902877700980517	0.01744864861489045	0.5728643216080402	3	0	3	0.7361072773085342	0.3859097924617475	2	45.67452423843935	223.57272932575964	0.00501545962241441	0.00162187301669194	3176
170	0.997	114	465	0.628	0.0904	0.378	1989	NA	REALM	Western Indo-Pacific	356	3631.92894007664	0	70	8	1309.5	27	0.1440803293640617	0.5319760755582719	-0.260836353114667	0.7928124286729389	2	4.240179896535625e-4	0.525006356815593	1.0860827169104192	-0.08441389709250854	1.1704966140029278	0.24051137979520856	2	0.01395206305792447	0.6067415730337079	2	0	2	0.6649024501674252	0.3637470562702199	11	157.56269940906603	452.0590926434677	0.03218700878162713	0.0017724200215456	4633
170	0.997	114	465	0.628	0.0904	0.378	1989	NA	GLOBAL	global	1580	11817.189622493726	0	70	19	1385.6491228070176	45	0.1660018880104585	0.5319760755582719	-0.260836353114667	0.7928124286729389	1.9929006322320508	6.850328900944682e-4	0.5018945788394217	1.0860827169104192	-0.08441389709250854	1.1704966140029278	0.21250421621433505	1.993744665486881	0.01470968989384727	0.5411392405063291	3	0	3	0.6911756967691809	0.32246609972594115	11	118.46286122327383	366.80197970146133	0.02289914945616448	0.00189248300305594	10264
170	0.997	114	465	0.628	0.0904	0.378	1989	NA	REALM	Tropical Atlantic	271	4560.523039010301	0	70	9	1295	17.333333333333332	0.17550510249273013	0.4635237704110612	-0.19800429775714068	0.6615280681682019	2	6.022298516050226e-4	0.467238075402076	1.015830339237511	0.0631044991124855	0.9527258401250256	0.19661369578268115	2	0.01153227923251397	0.5756457564575646	2	0	2	0.6616457091352674	0.42388473513700375	5	95.38826358826358	237.60626503126505	0.05145218504230724	0.00182379680426673	5058
170	0.997	114	465	0.628	0.0904	0.378	1989	NA	REALM	Tropical Eastern Pacific	64	1418.5164914397508	0	70	2	1374	9.5	0.10205391165688862	0.2757918764096157	-0.00812679549647869	0.28391867190609443	2	7.759562097022981e-6	0.4071293081135309	0.7344461967451634	0.09050406984279416	0.6439421269023693	0.11703763934678096	2	3.5677140265817195e-5	0.296875	2	0	2	0.4937606739854878	0.3976633374040474	4	18.5625	41.65	0.05138701454490928	0.00145560407569141	1374
171	0.496	2569	170	0.182	0.0203	0.138	1989	NA	REALM	Eastern Indo-Pacific	22	3203.2322348529306	0	2	0	NA	NA	NA	NA	NA	NA	NA	NA	NA	NA	NA	NA	NA	NA	NA	NA	NA	NA	NA	NA	NA	NA	NA	NA	NA	NA	NA
171	0.496	2569	170	0.182	0.0203	0.138	1989	NA	REALM	Central Indo-Pacific	796	3901.304075917142	0	2	0	NA	NA	NA	NA	NA	NA	NA	NA	NA	NA	NA	NA	NA	NA	NA	NA	NA	NA	NA	NA	NA	NA	NA	NA	NA	NA	NA
171	0.496	2569	170	0.182	0.0203	0.138	1989	NA	REALM	Western Indo-Pacific	356	3631.92894007664	0	2	0	NA	NA	NA	NA	NA	NA	NA	NA	NA	NA	NA	NA	NA	NA	NA	NA	NA	NA	NA	NA	NA	NA	NA	NA	NA	NA	NA
171	0.496	2569	170	0.182	0.0203	0.138	1989	NA	GLOBAL	global	1580	11817.189622493726	0	2	0	NA	NA	NA	NA	NA	NA	NA	NA	NA	NA	NA	NA	NA	NA	NA	NA	NA	NA	NA	NA	NA	NA	NA	NA	NA	NA	NA
171	0.496	2569	170	0.182	0.0203	0.138	1989	NA	REALM	Tropical Atlantic	271	4560.523039010301	0	2	0	NA	NA	NA	NA	NA	NA	NA	NA	NA	NA	NA	NA	NA	NA	NA	NA	NA	NA	NA	NA	NA	NA	NA	NA	NA	NA	NA
171	0.496	2569	170	0.182	0.0203	0.138	1989	NA	REALM	Tropical Eastern Pacific	64	1418.5164914397508	0	2	0	NA	NA	NA	NA	NA	NA	NA	NA	NA	NA	NA	NA	NA	NA	NA	NA	NA	NA	NA	NA	NA	NA	NA	NA	NA	NA	NA
172	0.37	728	391	0.963	0.1079	0.078	1989	NA	REALM	Tropical Atlantic	271	4560.523039010301	0	1	1	NA	182	0.415197475076404	0.49337703519303744	0.3863944792439601	0.10698255594907737	NA	0	0.41120482225313426	0.4445050697347768	0.3989363100230554	0.04556875971172136	0.02026824228666451	NA	0	0.6715867158671587	1	0	1	0.4705049207133448	0.5718875473866399	2	230	230	0.00126742712294043	NA	NA
172	0.37	728	391	0.963	0.1079	0.078	1989	NA	REALM	Tropical Eastern Pacific	64	1418.5164914397508	0	1	1	NA	54	0.3789660226455095	0.3789660226455095	0.3789660226455095	0	NA	0	0.42044901246063354	0.42044901246063354	0.42044901246063354	0	0	NA	0	0.84375	1	0	1	0.3659625273556999	0.49266726273551986	1	0	0	0.00126742712294043	NA	NA
172	0.37	728	391	0.963	0.1079	0.078	1989	NA	REALM	Western Indo-Pacific	356	3631.92894007664	0	1	1	NA	170	0.4620583335741846	0.5432104534114155	0.421924366048248	0.12128608736316754	NA	0	0.41477559664912217	0.5227153869297588	0.4043362164293548	0.11837917050040404	0.01061369805419516	NA	0	0.4775280898876405	1	0	1	0.5001977769944045	0.4525063879691306	6	16.541889838556504	51.27884615384615	0.00126742712294043	NA	NA
172	0.37	728	391	0.963	0.1079	0.078	1989	NA	GLOBAL	global	1580	11817.189622493726	0	1	1	NA	789	0.4463908909098702	0.5432104534114155	0.1710462369992441	0.3721642164121714	NA	0	0.4174466789152687	0.6045858850191733	0.21827355395559336	0.38631233106358	0.02367360464087113	NA	0	0.49936708860759493	1	0	1	0.5001579022920768	0.5113484436250688	13	136.61359217221113	595.2150417111624	0.00126742712294043	NA	NA
172	0.37	728	391	0.963	0.1079	0.078	1989	NA	REALM	Central Indo-Pacific	796	3901.304075917142	0	1	1	NA	355	0.468901788206739	0.4999303336169988	0.1710462369992441	0.3288840966177547	NA	0	0.4184449044207368	0.4293704101640632	0.21827355395559336	0.21109685620846985	0.0187914149142042	NA	0	0.44597989949748745	1	0	1	0.4973857893977598	0.5104448268070207	6	55.535463258785946	121.39084132055378	0.00126742712294043	NA	NA
172	0.37	728	391	0.963	0.1079	0.078	1989	NA	REALM	Eastern Indo-Pacific	22	3203.2322348529306	0	1	1	NA	4	0.46989066670655066	0.46989066670655066	0.46989066670655066	0	NA	0	0.419500779228248	0.419500779228248	0.419500779228248	0	0	NA	0	0.18181818181818185	1	0	1	0.39477101697586137	0.486847409796412	1	0	0	0.00126742712294043	NA	NA
173	0.872	3183	97	0.517	0.0378	0.318	1989	NA	REALM	Central Indo-Pacific	796	3901.304075917142	0	1	0	NA	NA	NA	NA	NA	NA	NA	NA	NA	NA	NA	NA	NA	NA	NA	NA	NA	NA	NA	NA	NA	NA	NA	NA	NA	NA	NA
173	0.872	3183	97	0.517	0.0378	0.318	1989	NA	GLOBAL	global	1580	11817.189622493726	0	1	0	NA	NA	NA	NA	NA	NA	NA	NA	NA	NA	NA	NA	NA	NA	NA	NA	NA	NA	NA	NA	NA	NA	NA	NA	NA	NA	NA
173	0.872	3183	97	0.517	0.0378	0.318	1989	NA	REALM	Tropical Atlantic	271	4560.523039010301	0	1	0	NA	NA	NA	NA	NA	NA	NA	NA	NA	NA	NA	NA	NA	NA	NA	NA	NA	NA	NA	NA	NA	NA	NA	NA	NA	NA	NA
173	0.872	3183	97	0.517	0.0378	0.318	1989	NA	REALM	Tropical Eastern Pacific	64	1418.5164914397508	0	1	0	NA	NA	NA	NA	NA	NA	NA	NA	NA	NA	NA	NA	NA	NA	NA	NA	NA	NA	NA	NA	NA	NA	NA	NA	NA	NA	NA
173	0.872	3183	97	0.517	0.0378	0.318	1989	NA	REALM	Western Indo-Pacific	356	3631.92894007664	0	1	0	NA	NA	NA	NA	NA	NA	NA	NA	NA	NA	NA	NA	NA	NA	NA	NA	NA	NA	NA	NA	NA	NA	NA	NA	NA	NA	NA
173	0.872	3183	97	0.517	0.0378	0.318	1989	NA	REALM	Eastern Indo-Pacific	22	3203.2322348529306	0	1	0	NA	NA	NA	NA	NA	NA	NA	NA	NA	NA	NA	NA	NA	NA	NA	NA	NA	NA	NA	NA	NA	NA	NA	NA	NA	NA	NA
174	0.621	1955	244	0.74	0.0729	0.198	1989	NA	REALM	Tropical Eastern Pacific	64	1418.5164914397508	0	1	0	NA	NA	NA	NA	NA	NA	NA	NA	NA	NA	NA	NA	NA	NA	NA	NA	NA	NA	NA	NA	NA	NA	NA	NA	NA	NA	NA
174	0.621	1955	244	0.74	0.0729	0.198	1989	NA	REALM	Western Indo-Pacific	356	3631.92894007664	0	1	0	NA	NA	NA	NA	NA	NA	NA	NA	NA	NA	NA	NA	NA	NA	NA	NA	NA	NA	NA	NA	NA	NA	NA	NA	NA	NA	NA
174	0.621	1955	244	0.74	0.0729	0.198	1989	NA	GLOBAL	global	1580	11817.189622493726	0	1	0	NA	NA	NA	NA	NA	NA	NA	NA	NA	NA	NA	NA	NA	NA	NA	NA	NA	NA	NA	NA	NA	NA	NA	NA	NA	NA	NA
174	0.621	1955	244	0.74	0.0729	0.198	1989	NA	REALM	Central Indo-Pacific	796	3901.304075917142	0	1	0	NA	NA	NA	NA	NA	NA	NA	NA	NA	NA	NA	NA	NA	NA	NA	NA	NA	NA	NA	NA	NA	NA	NA	NA	NA	NA	NA
174	0.621	1955	244	0.74	0.0729	0.198	1989	NA	REALM	Eastern Indo-Pacific	22	3203.2322348529306	0	1	0	NA	NA	NA	NA	NA	NA	NA	NA	NA	NA	NA	NA	NA	NA	NA	NA	NA	NA	NA	NA	NA	NA	NA	NA	NA	NA	NA
174	0.621	1955	244	0.74	0.0729	0.198	1989	NA	REALM	Tropical Atlantic	271	4560.523039010301	0	1	0	NA	NA	NA	NA	NA	NA	NA	NA	NA	NA	NA	NA	NA	NA	NA	NA	NA	NA	NA	NA	NA	NA	NA	NA	NA	NA	NA
175	0.119	4410	538	0.294	0.143	0.438	1989	NA	REALM	Eastern Indo-Pacific	22	3203.2322348529306	0	1	1	NA	20	0.22047690132233955	0.22047690132233955	0.22047690132233955	0	NA	0	0.4098397146642919	0.4098397146642919	0.4098397146642919	0	0	NA	0	0.9090909090909092	1	0	1	0.29424494316824984	0.5751864543438823	1	0	0	6.738544474393531e-4	NA	NA
175	0.119	4410	538	0.294	0.143	0.438	1989	NA	REALM	Tropical Atlantic	271	4560.523039010301	0	1	1	NA	260	0.22047690132233955	0.22047690132233955	0.22047690132233955	0	NA	0	0.4098397146642919	0.4098397146642919	0.4098397146642919	0	0	NA	0	0.959409594095941	1	0	1	0.1977044702004536	0.5074639067379539	1	0	0	6.738544474393531e-4	NA	NA
175	0.119	4410	538	0.294	0.143	0.438	1989	NA	GLOBAL	global	1580	11817.189622493726	0	1	1	NA	1484	0.22047690132233955	0.22047690132233955	0.22047690132233955	0	NA	0	0.4098397146642919	0.4098397146642919	0.4098397146642919	0	0	NA	0	0.939240506329114	1	0	1	0.23896426368985127	0.5533641188872469	2	1	1	6.738544474393531e-4	NA	NA
175	0.119	4410	538	0.294	0.143	0.438	1989	NA	REALM	Tropical Eastern Pacific	64	1418.5164914397508	0	1	1	NA	62	0.22047690132233955	0.22047690132233955	0.22047690132233955	0	NA	0	0.4098397146642919	0.4098397146642919	0.4098397146642919	0	0	NA	0	0.96875	1	0	1	0.17536809360305042	0.5047976273551988	1	0	0	6.738544474393531e-4	NA	NA
175	0.119	4410	538	0.294	0.143	0.438	1989	NA	REALM	Central Indo-Pacific	796	3901.304075917142	0	1	1	NA	775	0.22047690132233955	0.22047690132233955	0.22047690132233955	0	NA	0	0.4098397146642919	0.4098397146642919	0.4098397146642919	0	0	NA	0	0.9736180904522612	1	0	1	0.16036899235843485	0.48838257713641847	1	0	0	6.738544474393531e-4	NA	NA
175	0.119	4410	538	0.294	0.143	0.438	1989	NA	REALM	Western Indo-Pacific	356	3631.92894007664	0	1	1	NA	299	0.22047690132233955	0.22047690132233955	0.22047690132233955	0	NA	0	0.4098397146642919	0.4098397146642919	0.4098397146642919	0	0	NA	0	0.8398876404494382	1	0	1	0.3672263588134362	0.44262477574150927	1	0	0	6.738544474393531e-4	NA	NA
176	0.088	2109	336	0.154	0.086	0.303	1989	NA	REALM	Tropical Eastern Pacific	64	1418.5164914397508	0	3	1	NA	55	0.188503093198915	0.188503093198915	0.188503093198915	0	NA	0	0.49656184123074143	0.49656184123074143	0.49656184123074143	0	0	NA	0	0.859375	1	0	1	0.35038244411336755	0.4606540038381019	1	0	0	0.00313479623824451	NA	NA
176	0.088	2109	336	0.154	0.086	0.303	1989	NA	REALM	Central Indo-Pacific	796	3901.304075917142	0	3	1	NA	732	0.1750600794352514	0.1750600794352514	0.1750600794352514	0	NA	0	0.3505216040407881	0.3505216040407881	0.3505216040407881	0	0	NA	0	0.9195979899497488	1	0	1	0.2720855196597813	0.48121408898536067	1	0	0	9.532888465204956e-4	NA	NA
176	0.088	2109	336	0.154	0.086	0.303	1989	NA	REALM	Western Indo-Pacific	356	3631.92894007664	0	3	1	NA	287	0.1750600794352514	0.1750600794352514	0.1750600794352514	0	NA	0	0.3505216040407881	0.3505216040407881	0.3505216040407881	0	0	NA	0	0.8061797752808989	1	0	1	0.3958460523578242	0.43018711291409617	1	0	0	9.532888465204956e-4	NA	NA
176	0.088	2109	336	0.154	0.086	0.303	1989	NA	REALM	Tropical Atlantic	271	4560.523039010301	0	3	1	NA	223	0.20647634982166083	0.20647634982166083	0.20647634982166083	0	NA	0	0.4688903568805054	0.4688903568805054	0.4688903568805054	0	0	NA	0	0.8228782287822878	1	0	1	0.38247805544191543	0.5312454014813361	2	88.32530120481928	88.32530120481928	0.00313479623824451	NA	NA
176	0.088	2109	336	0.154	0.086	0.303	1989	NA	REALM	Eastern Indo-Pacific	22	3203.2322348529306	0	3	1	NA	19	0.1750600794352514	0.1750600794352514	0.1750600794352514	0	NA	0	0.3505216040407881	0.3505216040407881	0.3505216040407881	0	0	NA	0	0.8636363636363636	1	0	1	0.35125008665710444	0.7017738359201774	3	32.952380952380956	53.523809523809526	9.532888465204956e-4	NA	NA
176	0.088	2109	336	0.154	0.086	0.303	1989	NA	GLOBAL	global	1580	11817.189622493726	0	3	2	1164	684	0.18150568035596823	0.20647634982166083	0.1750600794352514	0.03141627038640945	NA	0	0.37947892977714454	0.49656184123074143	0.3505216040407881	0.14604023718995335	0.05281170745852496	NA	0	0.8658227848101265	1	0	1	0.3409505306223988	0.5339862925871568	2	85.34718578627539	105.75132836816364	0.00146198830409356	0.00171821305841924	1164
177	0.59	4564	41	0.6	0.0159	0.063	1989	NA	GLOBAL	global	1580	11817.189622493726	0	68	0	NA	NA	NA	NA	NA	NA	NA	NA	NA	NA	NA	NA	NA	NA	NA	NA	NA	NA	NA	NA	NA	NA	NA	NA	NA	NA	NA
177	0.59	4564	41	0.6	0.0159	0.063	1989	NA	REALM	Tropical Eastern Pacific	64	1418.5164914397508	0	68	0	NA	NA	NA	NA	NA	NA	NA	NA	NA	NA	NA	NA	NA	NA	NA	NA	NA	NA	NA	NA	NA	NA	NA	NA	NA	NA	NA
177	0.59	4564	41	0.6	0.0159	0.063	1989	NA	REALM	Western Indo-Pacific	356	3631.92894007664	0	68	0	NA	NA	NA	NA	NA	NA	NA	NA	NA	NA	NA	NA	NA	NA	NA	NA	NA	NA	NA	NA	NA	NA	NA	NA	NA	NA	NA
177	0.59	4564	41	0.6	0.0159	0.063	1989	NA	REALM	Eastern Indo-Pacific	22	3203.2322348529306	0	68	0	NA	NA	NA	NA	NA	NA	NA	NA	NA	NA	NA	NA	NA	NA	NA	NA	NA	NA	NA	NA	NA	NA	NA	NA	NA	NA	NA
177	0.59	4564	41	0.6	0.0159	0.063	1989	NA	REALM	Central Indo-Pacific	796	3901.304075917142	0	68	0	NA	NA	NA	NA	NA	NA	NA	NA	NA	NA	NA	NA	NA	NA	NA	NA	NA	NA	NA	NA	NA	NA	NA	NA	NA	NA	NA
177	0.59	4564	41	0.6	0.0159	0.063	1989	NA	REALM	Tropical Atlantic	271	4560.523039010301	0	68	0	NA	NA	NA	NA	NA	NA	NA	NA	NA	NA	NA	NA	NA	NA	NA	NA	NA	NA	NA	NA	NA	NA	NA	NA	NA	NA	NA
178	0.84	882	189	0.377	0.051	0.423	1989	NA	REALM	Tropical Eastern Pacific	64	1418.5164914397508	0	1	0	NA	NA	NA	NA	NA	NA	NA	NA	NA	NA	NA	NA	NA	NA	NA	NA	NA	NA	NA	NA	NA	NA	NA	NA	NA	NA	NA
178	0.84	882	189	0.377	0.051	0.423	1989	NA	GLOBAL	global	1580	11817.189622493726	0	1	0	NA	NA	NA	NA	NA	NA	NA	NA	NA	NA	NA	NA	NA	NA	NA	NA	NA	NA	NA	NA	NA	NA	NA	NA	NA	NA	NA
178	0.84	882	189	0.377	0.051	0.423	1989	NA	REALM	Eastern Indo-Pacific	22	3203.2322348529306	0	1	0	NA	NA	NA	NA	NA	NA	NA	NA	NA	NA	NA	NA	NA	NA	NA	NA	NA	NA	NA	NA	NA	NA	NA	NA	NA	NA	NA
178	0.84	882	189	0.377	0.051	0.423	1989	NA	REALM	Central Indo-Pacific	796	3901.304075917142	0	1	0	NA	NA	NA	NA	NA	NA	NA	NA	NA	NA	NA	NA	NA	NA	NA	NA	NA	NA	NA	NA	NA	NA	NA	NA	NA	NA	NA
178	0.84	882	189	0.377	0.051	0.423	1989	NA	REALM	Tropical Atlantic	271	4560.523039010301	0	1	0	NA	NA	NA	NA	NA	NA	NA	NA	NA	NA	NA	NA	NA	NA	NA	NA	NA	NA	NA	NA	NA	NA	NA	NA	NA	NA	NA
178	0.84	882	189	0.377	0.051	0.423	1989	NA	REALM	Western Indo-Pacific	356	3631.92894007664	0	1	0	NA	NA	NA	NA	NA	NA	NA	NA	NA	NA	NA	NA	NA	NA	NA	NA	NA	NA	NA	NA	NA	NA	NA	NA	NA	NA	NA
179	0.339	3336	483	0.823	0.1211	0.183	1989	NA	REALM	Western Indo-Pacific	356	3631.92894007664	0	1	1	NA	316	0.26763466420401677	0.26763466420401677	0.26763466420401677	0	NA	0	0.5656095335409408	0.5656095335409408	0.5656095335409408	0	0	NA	0	0.8876404494382022	1	0	1	0.31625278700560333	0.44959696035360136	1	0	0	6.605019815059445e-4	NA	NA
179	0.339	3336	483	0.823	0.1211	0.183	1989	NA	REALM	Tropical Eastern Pacific	64	1418.5164914397508	0	1	1	NA	63	0.28980047017648086	0.28980047017648086	0.28980047017648086	0	NA	0	0.5848782188945546	0.5848782188945546	0.5848782188945546	0	0	NA	0	0.984375	1	0	1	0.125	0.4996619853454291	1	0	0	6.605019815059445e-4	NA	NA
179	0.339	3336	483	0.823	0.1211	0.183	1989	NA	REALM	Eastern Indo-Pacific	22	3203.2322348529306	0	1	1	NA	22	0.26763466420401677	0.26763466420401677	0.26763466420401677	0	NA	0	0.5656095335409408	0.5656095335409408	0.5656095335409408	0	0	NA	0	1	1	1	0	0	0.589775246926023	2	0	0	6.605019815059445e-4	NA	NA
179	0.339	3336	483	0.823	0.1211	0.183	1989	NA	REALM	Tropical Atlantic	271	4560.523039010301	0	1	1	NA	267	0.26763466420401677	0.26763466420401677	0.26763466420401677	0	NA	0	0.5656095335409408	0.5656095335409408	0.5656095335409408	0	0	NA	0	0.985239852398524	1	0	1	0.12081451055837462	0.5229896736248824	1	0	0	6.605019815059445e-4	NA	NA
179	0.339	3336	483	0.823	0.1211	0.183	1989	NA	REALM	Central Indo-Pacific	796	3901.304075917142	0	1	1	NA	775	0.26763466420401677	0.26763466420401677	0.26763466420401677	0	NA	0	0.5656095335409408	0.5656095335409408	0.5656095335409408	0	0	NA	0	0.9736180904522612	1	0	1	0.16036899235843485	0.48277694856424	1	0	0	6.605019815059445e-4	NA	NA
179	0.339	3336	483	0.823	0.1211	0.183	1989	NA	GLOBAL	global	1580	11817.189622493726	0	1	1	NA	1514	0.2687912683465694	0.28980047017648086	0.26763466420401677	0.02216580597246409	NA	0	0.5666149669246499	0.5848782188945546	0.5656095335409408	0.01926868535361381	0.00428656269035603	NA	0	0.9582278481012658	1	0	1	0.20013142922673116	0.5599742309455681	4	8.5	13.5	6.605019815059445e-4	NA	NA
180	0.464	268	115	0.266	0.0685	0.243	1989	NA	GLOBAL	global	1580	11817.189622493726	0	262	44	1790.2896405919662	52.90909090909091	0.23410467929569825	0.3785634651021145	-0.10468709291437946	0.483250558016494	1.7755499749116237	2.783085729861235e-4	0.5084271939934734	0.8738403048956687	0.05425641040862995	0.8195838944870387	0.219499901354762	1.7089635099598963	0.03493244752289319	1.4734177215189874	4	0	4	1.1276600510878168	0.2727242828409954	8	20.03720231679224	49.6374155762572	0.01800327874513088	0.00407610433730329	12162
180	0.464	268	115	0.266	0.0685	0.243	1989	NA	REALM	Tropical Eastern Pacific	64	1418.5164914397508	0	262	7	1914.2857142857144	14.428571428571429	0.17880966514596988	0.28821590441169004	0.04054732874825618	0.2476685756634339	1.729352982830945	5.965304594399163e-4	0.5289264142999367	0.769909498390758	0.31629632338854075	0.4536131750022172	0.1686841804689182	1.6817007060366065	0.01488216141979269	1.578125	3	0	3	0.9727181274940628	0.3080349354501047	6	18.45484693877551	37.65680272108843	0.03105889277677514	0.00146573794527149	5274
180	0.464	268	115	0.266	0.0685	0.243	1989	NA	REALM	Central Indo-Pacific	796	3901.304075917142	0	262	11	1816.2181818181816	123.72727272727272	0.24982557439522504	0.3362245859774427	0.1859016804214342	0.1503229055560085	1.7796818279068027	5.8191094292435173e-5	0.5142679373089716	0.8738403048956687	0.22233912453784035	0.6515011803578283	0.22297601671199327	1.6812591838047148	0.0412138848639879	1.7097989949748744	4	0	4	1.1079833614984835	0.271251445954127	8	21.045221628192568	53.48969202857005	0.00552235198912555	0.00210314403244273	5765
180	0.464	268	115	0.266	0.0685	0.243	1989	NA	REALM	Eastern Indo-Pacific	22	3203.2322348529306	0	262	0	NA	NA	NA	NA	NA	NA	NA	NA	NA	NA	NA	NA	NA	NA	NA	NA	NA	NA	NA	NA	NA	NA	NA	NA	NA	NA	NA
180	0.464	268	115	0.266	0.0685	0.243	1989	NA	REALM	Western Indo-Pacific	356	3631.92894007664	0	262	16	1805.6166666666663	27.3125	0.2326003786110396	0.3785634651021145	0.01970681010922826	0.35885665499288627	1.777142105129909	5.300154679842516e-4	0.5049804521641128	0.7998654165695016	0.05425641040862995	0.7456090061608717	0.2238047616496729	1.754639916263455	0.02791786507912401	1.2275280898876404	4	0	4	1.0910264255189086	0.3401020780639599	1	14.455260278944143	30.858570065185713	0.02775280565909176	0.00240636942213918	7443
180	0.464	268	115	0.266	0.0685	0.243	1989	NA	REALM	Tropical Atlantic	271	4560.523039010301	0	262	20	1799.8	19.45	0.2011778923253228	0.3297771023803059	0.07227887171153759	0.2574982306687683	1.7577045977574963	6.304624010876229e-4	0.4877112527187611	0.8439758583471728	0.0998001131491812	0.7441757451979916	0.2115981773649959	1.754573690516133	0.03046398850136256	1.4354243542435423	4	0	4	1.0964926005040936	0.3648765436424239	3	16.19355371120544	34.61399406738329	0.03621675764233281	0.00281139491660958	7273
181	0.966	2723	410	0.712	0.1386	0.484	1989	NA	REALM	Western Indo-Pacific	356	3631.92894007664	0	1	0	NA	NA	NA	NA	NA	NA	NA	NA	NA	NA	NA	NA	NA	NA	NA	NA	NA	NA	NA	NA	NA	NA	NA	NA	NA	NA	NA
181	0.966	2723	410	0.712	0.1386	0.484	1989	NA	REALM	Tropical Atlantic	271	4560.523039010301	0	1	0	NA	NA	NA	NA	NA	NA	NA	NA	NA	NA	NA	NA	NA	NA	NA	NA	NA	NA	NA	NA	NA	NA	NA	NA	NA	NA	NA
181	0.966	2723	410	0.712	0.1386	0.484	1989	NA	REALM	Eastern Indo-Pacific	22	3203.2322348529306	0	1	0	NA	NA	NA	NA	NA	NA	NA	NA	NA	NA	NA	NA	NA	NA	NA	NA	NA	NA	NA	NA	NA	NA	NA	NA	NA	NA	NA
181	0.966	2723	410	0.712	0.1386	0.484	1989	NA	REALM	Tropical Eastern Pacific	64	1418.5164914397508	0	1	0	NA	NA	NA	NA	NA	NA	NA	NA	NA	NA	NA	NA	NA	NA	NA	NA	NA	NA	NA	NA	NA	NA	NA	NA	NA	NA	NA
181	0.966	2723	410	0.712	0.1386	0.484	1989	NA	GLOBAL	global	1580	11817.189622493726	0	1	0	NA	NA	NA	NA	NA	NA	NA	NA	NA	NA	NA	NA	NA	NA	NA	NA	NA	NA	NA	NA	NA	NA	NA	NA	NA	NA	NA
181	0.966	2723	410	0.712	0.1386	0.484	1989	NA	REALM	Central Indo-Pacific	796	3901.304075917142	0	1	0	NA	NA	NA	NA	NA	NA	NA	NA	NA	NA	NA	NA	NA	NA	NA	NA	NA	NA	NA	NA	NA	NA	NA	NA	NA	NA	NA
182	0.715	1495	557	0.489	0.1036	0.123	1989	NA	REALM	Western Indo-Pacific	356	3631.92894007664	0	1	0	NA	NA	NA	NA	NA	NA	NA	NA	NA	NA	NA	NA	NA	NA	NA	NA	NA	NA	NA	NA	NA	NA	NA	NA	NA	NA	NA
182	0.715	1495	557	0.489	0.1036	0.123	1989	NA	REALM	Tropical Eastern Pacific	64	1418.5164914397508	0	1	0	NA	NA	NA	NA	NA	NA	NA	NA	NA	NA	NA	NA	NA	NA	NA	NA	NA	NA	NA	NA	NA	NA	NA	NA	NA	NA	NA
182	0.715	1495	557	0.489	0.1036	0.123	1989	NA	REALM	Eastern Indo-Pacific	22	3203.2322348529306	0	1	0	NA	NA	NA	NA	NA	NA	NA	NA	NA	NA	NA	NA	NA	NA	NA	NA	NA	NA	NA	NA	NA	NA	NA	NA	NA	NA	NA
182	0.715	1495	557	0.489	0.1036	0.123	1989	NA	GLOBAL	global	1580	11817.189622493726	0	1	0	NA	NA	NA	NA	NA	NA	NA	NA	NA	NA	NA	NA	NA	NA	NA	NA	NA	NA	NA	NA	NA	NA	NA	NA	NA	NA	NA
182	0.715	1495	557	0.489	0.1036	0.123	1989	NA	REALM	Tropical Atlantic	271	4560.523039010301	0	1	0	NA	NA	NA	NA	NA	NA	NA	NA	NA	NA	NA	NA	NA	NA	NA	NA	NA	NA	NA	NA	NA	NA	NA	NA	NA	NA	NA
182	0.715	1495	557	0.489	0.1036	0.123	1989	NA	REALM	Central Indo-Pacific	796	3901.304075917142	0	1	0	NA	NA	NA	NA	NA	NA	NA	NA	NA	NA	NA	NA	NA	NA	NA	NA	NA	NA	NA	NA	NA	NA	NA	NA	NA	NA	NA
183	0.214	3950	262	0.935	0.0334	0.363	1989	NA	GLOBAL	global	1580	11817.189622493726	0	1	1	NA	1527	0.20407466363197327	0.20407466363197327	0.20407466363197327	0	NA	0	0.5394591820819781	0.5394591820819781	0.5394591820819781	0	0	NA	0	0.9664556962025316	1	0	1	0.18011000772315672	0.5578449915700204	4	1.4896679966788136	2.999437820010148	6.548788474132286e-4	NA	NA
183	0.214	3950	262	0.935	0.0334	0.363	1989	NA	REALM	Western Indo-Pacific	356	3631.92894007664	0	1	1	NA	316	0.20407466363197327	0.20407466363197327	0.20407466363197327	0	NA	0	0.5394591820819781	0.5394591820819781	0.5394591820819781	0	0	NA	0	0.8876404494382022	1	0	1	0.31625278700560333	0.4452269940344437	1	0	0	6.548788474132286e-4	NA	NA
183	0.214	3950	262	0.935	0.0334	0.363	1989	NA	REALM	Central Indo-Pacific	796	3901.304075917142	0	1	1	NA	792	0.20407466363197327	0.20407466363197327	0.20407466363197327	0	NA	0	0.5394591820819781	0.5394591820819781	0.5394591820819781	0	0	NA	0	0.9949748743718592	1	0	1	0.07075424291108841	0.4850636705909215	1	0	0	6.548788474132286e-4	NA	NA
183	0.214	3950	262	0.935	0.0334	0.363	1989	NA	REALM	Tropical Atlantic	271	4560.523039010301	0	1	1	NA	263	0.20407466363197327	0.20407466363197327	0.20407466363197327	0	NA	0	0.5394591820819781	0.5394591820819781	0.5394591820819781	0	0	NA	0	0.970479704797048	1	0	1	0.169572858135401	0.5082008376019266	1	0	0	6.548788474132286e-4	NA	NA
183	0.214	3950	262	0.935	0.0334	0.363	1989	NA	REALM	Eastern Indo-Pacific	22	3203.2322348529306	0	1	1	NA	21	0.20407466363197327	0.20407466363197327	0.20407466363197327	0	NA	0	0.5394591820819781	0.5394591820819781	0.5394591820819781	0	0	NA	0	0.9545454545454546	1	0	1	0.21320071635561044	0.6272424914331788	2	0	0	6.548788474132286e-4	NA	NA
183	0.214	3950	262	0.935	0.0334	0.363	1989	NA	REALM	Tropical Eastern Pacific	64	1418.5164914397508	0	1	1	NA	64	0.20407466363197327	0.20407466363197327	0.20407466363197327	0	NA	0	0.5394591820819781	0.5394591820819781	0.5394591820819781	0	0	NA	0	1	1	1	0	0	0.4940901953942778	1	0	0	6.548788474132286e-4	NA	NA
184	0.151	1188	520	0.767	0.0247	0.333	1989	NA	GLOBAL	global	1580	11817.189622493726	0	1	1	NA	1487	0.18757064292971912	0.19627901621875088	0.17704668156612516	0.01923233465262572	NA	0	0.495334101238612	0.4982813879761001	0.48067606312879185	0.01760532484730825	0.00543641429287975	NA	0	0.9411392405063292	1	0	1	0.23543842837856965	0.550374928229168	5	260.1574678803384	529.1776086959762	6.724949562878278e-4	NA	NA
184	0.151	1188	520	0.767	0.0247	0.333	1989	NA	REALM	Tropical Eastern Pacific	64	1418.5164914397508	0	1	1	NA	63	0.1937753808411106	0.1937753808411106	0.1937753808411106	0	NA	0	0.48067606312879185	0.48067606312879185	0.48067606312879185	0	0	NA	0	0.984375	1	0	1	0.125	0.48891639043963714	1	0	0	6.724949562878278e-4	NA	NA
184	0.151	1188	520	0.767	0.0247	0.333	1989	NA	REALM	Eastern Indo-Pacific	22	3203.2322348529306	0	1	1	NA	10	0.18654701618856656	0.18654701618856656	0.18654701618856656	0	NA	0	0.4982813879761001	0.4982813879761001	0.4982813879761001	0	0	NA	0	0.4545454545454546	1	0	1	0.5096471914376255	0.6700514009272324	2	0	0	6.724949562878278e-4	NA	NA
184	0.151	1188	520	0.767	0.0247	0.333	1989	NA	REALM	Central Indo-Pacific	796	3901.304075917142	0	1	1	NA	791	0.18654701618856656	0.18654701618856656	0.18654701618856656	0	NA	0	0.4982813879761001	0.4982813879761001	0.4982813879761001	0	0	NA	0	0.993718592964824	1	0	1	0.07905569221426678	0.4834369244567872	2	0.03571428571428571	0.03571428571428571	6.724949562878278e-4	NA	NA
184	0.151	1188	520	0.767	0.0247	0.333	1989	NA	REALM	Tropical Atlantic	271	4560.523039010301	0	1	1	NA	244	0.19115564838096125	0.19627901621875088	0.17704668156612516	0.01923233465262572	NA	0	0.4873936823709278	0.48965212836446736	0.48657357628388825	0.00307855208057911	0.00136374021939761	NA	0	0.9003690036900369	1	0	1	0.3000614943124221	0.5340331256846683	2	220.70872367855608	220.70872367855608	6.724949562878278e-4	NA	NA
184	0.151	1188	520	0.767	0.0247	0.333	1989	NA	REALM	Western Indo-Pacific	356	3631.92894007664	0	1	1	NA	312	0.18654701618856656	0.18654701618856656	0.18654701618856656	0	NA	0	0.4982813879761001	0.4982813879761001	0.4982813879761001	0	0	NA	0	0.8764044943820225	1	0	1	0.32958273984278796	0.4417683003126459	1	0	0	6.724949562878278e-4	NA	NA
185	0.652	3643	225	0.322	0.0948	0.093	1989	NA	REALM	Eastern Indo-Pacific	22	3203.2322348529306	0	1	0	NA	NA	NA	NA	NA	NA	NA	NA	NA	NA	NA	NA	NA	NA	NA	NA	NA	NA	NA	NA	NA	NA	NA	NA	NA	NA	NA
185	0.652	3643	225	0.322	0.0948	0.093	1989	NA	REALM	Western Indo-Pacific	356	3631.92894007664	0	1	0	NA	NA	NA	NA	NA	NA	NA	NA	NA	NA	NA	NA	NA	NA	NA	NA	NA	NA	NA	NA	NA	NA	NA	NA	NA	NA	NA
185	0.652	3643	225	0.322	0.0948	0.093	1989	NA	REALM	Tropical Eastern Pacific	64	1418.5164914397508	0	1	0	NA	NA	NA	NA	NA	NA	NA	NA	NA	NA	NA	NA	NA	NA	NA	NA	NA	NA	NA	NA	NA	NA	NA	NA	NA	NA	NA
185	0.652	3643	225	0.322	0.0948	0.093	1989	NA	REALM	Central Indo-Pacific	796	3901.304075917142	0	1	0	NA	NA	NA	NA	NA	NA	NA	NA	NA	NA	NA	NA	NA	NA	NA	NA	NA	NA	NA	NA	NA	NA	NA	NA	NA	NA	NA
185	0.652	3643	225	0.322	0.0948	0.093	1989	NA	REALM	Tropical Atlantic	271	4560.523039010301	0	1	0	NA	NA	NA	NA	NA	NA	NA	NA	NA	NA	NA	NA	NA	NA	NA	NA	NA	NA	NA	NA	NA	NA	NA	NA	NA	NA	NA
185	0.652	3643	225	0.322	0.0948	0.093	1989	NA	GLOBAL	global	1580	11817.189622493726	0	1	0	NA	NA	NA	NA	NA	NA	NA	NA	NA	NA	NA	NA	NA	NA	NA	NA	NA	NA	NA	NA	NA	NA	NA	NA	NA	NA	NA
186	0.903	2416	78	0.99	0.1299	0.454	1989	NA	REALM	Eastern Indo-Pacific	22	3203.2322348529306	0	1	0	NA	NA	NA	NA	NA	NA	NA	NA	NA	NA	NA	NA	NA	NA	NA	NA	NA	NA	NA	NA	NA	NA	NA	NA	NA	NA	NA
186	0.903	2416	78	0.99	0.1299	0.454	1989	NA	REALM	Tropical Eastern Pacific	64	1418.5164914397508	0	1	0	NA	NA	NA	NA	NA	NA	NA	NA	NA	NA	NA	NA	NA	NA	NA	NA	NA	NA	NA	NA	NA	NA	NA	NA	NA	NA	NA
186	0.903	2416	78	0.99	0.1299	0.454	1989	NA	REALM	Tropical Atlantic	271	4560.523039010301	0	1	0	NA	NA	NA	NA	NA	NA	NA	NA	NA	NA	NA	NA	NA	NA	NA	NA	NA	NA	NA	NA	NA	NA	NA	NA	NA	NA	NA
186	0.903	2416	78	0.99	0.1299	0.454	1989	NA	REALM	Central Indo-Pacific	796	3901.304075917142	0	1	0	NA	NA	NA	NA	NA	NA	NA	NA	NA	NA	NA	NA	NA	NA	NA	NA	NA	NA	NA	NA	NA	NA	NA	NA	NA	NA	NA
186	0.903	2416	78	0.99	0.1299	0.454	1989	NA	REALM	Western Indo-Pacific	356	3631.92894007664	0	1	0	NA	NA	NA	NA	NA	NA	NA	NA	NA	NA	NA	NA	NA	NA	NA	NA	NA	NA	NA	NA	NA	NA	NA	NA	NA	NA	NA
186	0.903	2416	78	0.99	0.1299	0.454	1989	NA	GLOBAL	global	1580	11817.189622493726	0	1	0	NA	NA	NA	NA	NA	NA	NA	NA	NA	NA	NA	NA	NA	NA	NA	NA	NA	NA	NA	NA	NA	NA	NA	NA	NA	NA	NA
187	0.402	4871	373	0.545	0.0597	0.213	1989	NA	REALM	Tropical Eastern Pacific	64	1418.5164914397508	0	1	1	NA	53	0.40423829901165814	0.40423829901165814	0.40423829901165814	0	NA	0	0.470947194611128	0.470947194611128	0.470947194611128	0	0	NA	0	0.828125	1	0	1	0.38025419651629616	0.4995365928122819	1	0	0	9.000900090009e-4	NA	NA
187	0.402	4871	373	0.545	0.0597	0.213	1989	NA	REALM	Tropical Atlantic	271	4560.523039010301	0	1	1	NA	201	0.40423829901165814	0.40423829901165814	0.40423829901165814	0	NA	0	0.470947194611128	0.470947194611128	0.470947194611128	0	0	NA	0	0.7416974169741697	1	0	1	0.438511029415714	0.5517101233979637	1	0	0	9.000900090009e-4	NA	NA
187	0.402	4871	373	0.545	0.0597	0.213	1989	NA	GLOBAL	global	1580	11817.189622493726	0	1	1	NA	1111	0.40423829901165814	0.40423829901165814	0.40423829901165814	0	NA	0	0.470947194611128	0.470947194611128	0.470947194611128	0	0	NA	0	0.7031645569620253	1	0	1	0.4570080418963562	0.5252965726273084	3	0.6666666666666666	1.0006067961165048	9.000900090009e-4	NA	NA
187	0.402	4871	373	0.545	0.0597	0.213	1989	NA	REALM	Central Indo-Pacific	796	3901.304075917142	0	1	1	NA	560	0.40423829901165814	0.40423829901165814	0.40423829901165814	0	NA	0	0.470947194611128	0.470947194611128	0.470947194611128	0	0	NA	0	0.7035175879396985	1	0	1	0.4569933882705303	0.49097414913871895	1	0	0	9.000900090009e-4	NA	NA
187	0.402	4871	373	0.545	0.0597	0.213	1989	NA	REALM	Western Indo-Pacific	356	3631.92894007664	0	1	1	NA	245	0.40423829901165814	0.40423829901165814	0.40423829901165814	0	NA	0	0.470947194611128	0.470947194611128	0.470947194611128	0	0	NA	0	0.6882022471910112	1	0	1	0.4638796876504232	0.4512555455165992	1	0	0	9.000900090009e-4	NA	NA
187	0.402	4871	373	0.545	0.0597	0.213	1989	NA	REALM	Eastern Indo-Pacific	22	3203.2322348529306	0	1	1	NA	16	0.40423829901165814	0.40423829901165814	0.40423829901165814	0	NA	0	0.470947194611128	0.470947194611128	0.470947194611128	0	0	NA	0	0.7272727272727273	1	0	1	0.4558423058385518	0.4228230195525096	1	0	0	9.000900090009e-4	NA	NA
188	0.276	1802	299	0.656	0.1474	0.153	1989	NA	GLOBAL	global	1580	11817.189622493726	0	1	1	NA	1426	0.2569207036965422	0.30031190153087883	0.11175222299450888	0.18855967853636996	NA	0	0.3445799231371192	0.5679833946790039	0.33118522995848304	0.2367981647205209	0.02488667786602221	NA	0	0.9025316455696204	1	0	1	0.296688364615748	0.5517502886803806	5	131.85293755868545	233.5	7.012622720897616e-4	NA	NA
188	0.276	1802	299	0.656	0.1474	0.153	1989	NA	REALM	Tropical Atlantic	271	4560.523039010301	0	1	1	NA	242	0.11657693669516898	0.1337820478163909	0.11175222299450888	0.02202982482188201	NA	0	0.3908786289770191	0.4011142557570948	0.3880083209381619	0.0131059348189329	0.00543151066106396	NA	0	0.8929889298892989	1	0	1	0.30969925056887804	0.4784094439266854	2	0	0	7.012622720897616e-4	NA	NA
188	0.276	1802	299	0.656	0.1474	0.153	1989	NA	REALM	Eastern Indo-Pacific	22	3203.2322348529306	0	1	1	NA	10	0.2866943578038611	0.30031190153087883	0.1641364642607017	0.13617543727017714	NA	0	0.3548650464305351	0.5679833946790039	0.33118522995848304	0.2367981647205209	0.07488215462645753	NA	0	0.4545454545454546	1	0	1	0.5096471914376255	0.6391100584559565	3	0	0	7.012622720897616e-4	NA	NA
188	0.276	1802	299	0.656	0.1474	0.153	1989	NA	REALM	Central Indo-Pacific	796	3901.304075917142	0	1	1	NA	737	0.30031190153087883	0.30031190153087883	0.30031190153087883	0	NA	0	0.33118522995848304	0.33118522995848304	0.33118522995848304	0	0	NA	0	0.9258793969849246	1	0	1	0.26213176489349166	0.5005857424930172	1	0	0	7.012622720897616e-4	NA	NA
188	0.276	1802	299	0.656	0.1474	0.153	1989	NA	REALM	Western Indo-Pacific	356	3631.92894007664	0	1	1	NA	305	0.30031190153087883	0.30031190153087883	0.30031190153087883	0	NA	0	0.33118522995848304	0.33118522995848304	0.33118522995848304	0	0	NA	0	0.8567415730337079	1	0	1	0.3508292800374608	0.4499883070608956	1	0	0	7.012622720897616e-4	NA	NA
188	0.276	1802	299	0.656	0.1474	0.153	1989	NA	REALM	Tropical Eastern Pacific	64	1418.5164914397508	0	1	1	NA	64	0.16649504315511765	0.16649504315511765	0.16649504315511765	0	NA	0	0.3549989055608572	0.3549989055608572	0.3549989055608572	0	0	NA	0	1	1	1	0	0	0.4940901953942778	1	0	0	7.012622720897616e-4	NA	NA
189	0.778	4257	594	0.21	0.0773	0.393	1989	NA	REALM	Tropical Eastern Pacific	64	1418.5164914397508	0	1	0	NA	NA	NA	NA	NA	NA	NA	NA	NA	NA	NA	NA	NA	NA	NA	NA	NA	NA	NA	NA	NA	NA	NA	NA	NA	NA	NA
189	0.778	4257	594	0.21	0.0773	0.393	1989	NA	REALM	Tropical Atlantic	271	4560.523039010301	0	1	0	NA	NA	NA	NA	NA	NA	NA	NA	NA	NA	NA	NA	NA	NA	NA	NA	NA	NA	NA	NA	NA	NA	NA	NA	NA	NA	NA
189	0.778	4257	594	0.21	0.0773	0.393	1989	NA	REALM	Eastern Indo-Pacific	22	3203.2322348529306	0	1	0	NA	NA	NA	NA	NA	NA	NA	NA	NA	NA	NA	NA	NA	NA	NA	NA	NA	NA	NA	NA	NA	NA	NA	NA	NA	NA	NA
189	0.778	4257	594	0.21	0.0773	0.393	1989	NA	REALM	Central Indo-Pacific	796	3901.304075917142	0	1	0	NA	NA	NA	NA	NA	NA	NA	NA	NA	NA	NA	NA	NA	NA	NA	NA	NA	NA	NA	NA	NA	NA	NA	NA	NA	NA	NA
189	0.778	4257	594	0.21	0.0773	0.393	1989	NA	REALM	Western Indo-Pacific	356	3631.92894007664	0	1	0	NA	NA	NA	NA	NA	NA	NA	NA	NA	NA	NA	NA	NA	NA	NA	NA	NA	NA	NA	NA	NA	NA	NA	NA	NA	NA	NA
189	0.778	4257	594	0.21	0.0773	0.393	1989	NA	GLOBAL	global	1580	11817.189622493726	0	1	0	NA	NA	NA	NA	NA	NA	NA	NA	NA	NA	NA	NA	NA	NA	NA	NA	NA	NA	NA	NA	NA	NA	NA	NA	NA	NA	NA
190	0.527	575	446	0.879	0.0422	0.033	1989	NA	REALM	Eastern Indo-Pacific	22	3203.2322348529306	0	2	1	NA	3	0.4183593632509722	0.4183593632509722	0.4183593632509722	0	NA	0	0.5291123299583983	0.5291123299583983	0.5291123299583983	0	0	NA	0	0.13636363636363635	1	0	1	0.35125008665710444	0.4654051602499496	1	0	0	0.00124223602484472	NA	NA
190	0.527	575	446	0.879	0.0422	0.033	1989	NA	REALM	Central Indo-Pacific	796	3901.304075917142	0	2	2	608	394.5	0.4373727564580088	0.47194014320702615	0.3327606914025011	0.13917945180452507	2	2.4714535338114075e-4	0.506805806700874	0.5291123299583983	0.4463639348705458	0.08274839508785248	0.02898895989866397	2	3.126820925493335e-4	0.9912060301507538	2	0	2	0.7276553560901001	0.3490611384611923	4	15.50961898301771	50.50333363567083	0.00142902797837532	0.00328947368421052	608
190	0.527	575	446	0.879	0.0422	0.033	1989	NA	REALM	Western Indo-Pacific	356	3631.92894007664	0	2	2	608	151	0.4376216272643817	0.4904322494823739	0.3825889223884645	0.10784332709390942	2	3.146381803841238e-4	0.5123344658886134	0.5507954784255518	0.4451164184530566	0.10567905997249516	0.02561175232057367	2	2.7428625925118703e-4	0.848314606741573	2	0	2	0.7796875299796454	0.356651038686801	7	30.01583493848142	91.03359550752052	0.00144948472016891	0.00328947368421052	608
190	0.527	575	446	0.879	0.0422	0.033	1989	NA	REALM	Tropical Eastern Pacific	64	1418.5164914397508	0	2	2	608	42	0.4351850427173398	0.44369532524647415	0.4274484222363086	0.01624690301016557	2	3.859819613242238e-5	0.4481888601587096	0.47727251605311094	0.4161968386748681	0.06107567737824282	0.0306863996626025	2	5.454593838846569e-4	1.3125	2	0	2	0.753299619978875	0.4435570045359386	1	0	0	0.00150515874964166	0.00328947368421052	608
190	0.527	575	446	0.879	0.0422	0.033	1989	NA	REALM	Tropical Atlantic	271	4560.523039010301	0	2	2	608	70	0.4484488353168587	0.4743043288511424	0.4275330335623767	0.04677129528876572	2	1.6663665030250855e-4	0.4705562360380222	0.5220304737116231	0.4253697136209862	0.09666076009063695	0.03702377080966153	2	1.455120060872356e-4	0.5166051660516605	2	0	2	0.7294728607973567	0.5194837046016719	2	279.9363525091799	279.9363525091799	0.00155083303581049	0.00328947368421052	608
190	0.527	575	446	0.879	0.0422	0.033	1989	NA	GLOBAL	global	1580	11817.189622493726	0	2	2	608	666	0.4383109887969573	0.4904322494823739	0.3327606914025011	0.15767155807987282	2	2.4027638191625837e-4	0.5002425029013442	0.5507954784255518	0.3491825642303277	0.2016129141952241	0.03480145240442536	2	2.997545759591494e-4	0.8430379746835444	2	0	2	0.772006022070872	0.35923787396736523	13	169.3786128111708	727.2077752039932	0.00144968324094843	0.00328947368421052	608
191	0.025	3029	152	0.433	0.1123	0.273	1989	NA	REALM	Western Indo-Pacific	356	3631.92894007664	0	41	8	1690.7142857142858	74.125	0.17563526717266853	0.26191331230591475	0.0974718526209646	0.16444145968495014	1.6364112502235493	6.307070226153342e-4	0.2965340713686622	0.6254519598974425	-0.01132936131485309	0.6367813212122956	0.2129281533719639	1.5290454701088367	0.0112500940428719	1.6657303370786516	4	0	4	1.1882309138134128	0.29971559406602755	1	8.123711340206185	8.123711340206185	0.00161621935014462	0.00176755231018975	5133
191	0.025	3029	152	0.433	0.1123	0.273	1989	NA	REALM	Central Indo-Pacific	796	3901.304075917142	0	41	9	1690.111111111111	178.22222222222223	0.1834963432674847	0.26191331230591475	-0.04764550635180401	0.3095588186577188	1.3606742901440565	5.199925932451553e-4	0.33597112798168616	0.6254519598974425	-0.01132936131485309	0.6367813212122956	0.22434744534128143	1.15992244368041	0.01534533526367072	2.0150753768844223	5	0	5	1.3485697503910092	0.32068070291321304	1	6.180611299783884	6.180611299783884	0.00183764365650637	0.00185540330265011	5374
191	0.025	3029	152	0.433	0.1123	0.273	1989	NA	REALM	Tropical Atlantic	271	4560.523039010301	0	41	7	1761.904761904762	131.42857142857142	0.20046810179538155	0.300694725204536	0.0974718526209646	0.20322287258357136	1.2128945639327993	0.00145896057869038	0.394054169049078	0.6528789314895721	0.06250038114210826	0.5903785503474639	0.2377034633454573	1.0568832515047952	0.04856091104778254	3.3948339483394836	5	0	5	1.2152621535925296	0.33095459992011717	1	22.788779711292143	37.90248627499871	0.00215469852152975	0.00162149713344213	4608
191	0.025	3029	152	0.433	0.1123	0.273	1989	NA	REALM	Eastern Indo-Pacific	22	3203.2322348529306	0	41	6	1490.5333333333333	11.666666666666666	0.18577292996215217	0.23507239247059103	0.0974718526209646	0.13760053984962642	1.276477842734339	0.00107765732984989	0.45810690938477017	0.6254519598974425	0.13335705706471004	0.4920949028327325	0.2025638008545071	1.1895852704422656	0.0291830062704955	3.1818181818181817	5	1	4	1.0970247050377688	0.38616206409997983	2	13.71459034792368	19.07878787878788	0.00203058638877507	0.0018664154793598	3862
191	0.025	3029	152	0.433	0.1123	0.273	1989	NA	REALM	Tropical Eastern Pacific	64	1418.5164914397508	0	41	7	1761.904761904762	32	0.2038390852891951	0.30518770897256076	0.10447429203688748	0.20071341693567327	1.2046904890109975	0.00172519823686699	0.4062986065730349	0.6838917908040955	0.03583696803965812	0.6480548227644374	0.2531508558196597	1.0736843308428117	0.06246506337287533	3.5	5	2	3	0.8544932592822077	0.3024195307048151	1	0	0	0.00228331049532765	0.00162149713344213	4608
191	0.025	3029	152	0.433	0.1123	0.273	1989	NA	GLOBAL	global	1580	11817.189622493726	0	41	10	1728.8	362.7	0.1867205957479522	0.30518770897256076	-0.04764550635180401	0.3528332153243648	1.3575210514604863	8.36621777043185e-4	0.35321146493818784	0.6838917908040955	-0.01132936131485309	0.6952211521189485	0.23020209059112287	1.1997746044506383	0.02338403440512103	2.2955696202531644	5	0	5	1.4282433368823433	0.32098672143959633	2	50.31130729601543	116.93070319729335	0.00187718797703556	0.00189103514592766	5614
192	0.018	1073	442	0.329	0.0455	0.36	1989	NA	REALM	Western Indo-Pacific	356	3631.92894007664	0	7	3	1474	162.66666666666666	0.15356747944290935	0.16689084478889796	0.13461608809189557	0.03227475669700239	1.9053273317655215	7.110769599974081e-5	0.470344155013376	0.6145473251969295	0.3900917342787357	0.22445559091819373	0.1011630227044968	1.8867825672676897	0.00383032835703295	1.3707865168539326	3	0	3	0.8206081217657022	0.2373965793334996	4	71.46603029457253	153.4920447958441	0.00159612343306321	0.00135706137348847	2211
192	0.018	1073	442	0.329	0.0455	0.36	1989	NA	REALM	Tropical Atlantic	271	4560.523039010301	0	7	3	1474	114.33333333333331	0.120791631768778	0.20706025459014613	0.0677067092048219	0.13935354538532424	1.8177241348650128	2.495872678658625e-4	0.4846041307959035	0.6276279124678064	0.3896675141975862	0.23796039827022017	0.08313305207698947	1.7873122178156164	0.00331506578099835	1.2656826568265682	3	0	3	0.9405885641812104	0.2308275348202753	4	190.04086762910293	319.3452380952381	0.00338567699174841	0.00135706137348847	2211
192	0.018	1073	442	0.329	0.0455	0.36	1989	NA	REALM	Eastern Indo-Pacific	22	3203.2322348529306	0	7	3	1474	6.333333333333333	0.15383089547744003	0.16689084478889796	0.13461608809189557	0.03227475669700239	1.4943257023950354	9.669680058843128e-5	0.4574513216345978	0.6306563776595617	0.3893368407292994	0.24131953693026223	0.09890312146197666	1.3955774227667852	0.00588484037492871	0.8636363636363636	3	0	3	1.2069423999139133	0.5188554054962037	2	150.11111111111111	150.11111111111111	0.00150696984217514	0.00135706137348847	2211
192	0.018	1073	442	0.329	0.0455	0.36	1989	NA	GLOBAL	global	1580	11817.189622493726	0	7	5	1203	452.8	0.1473833455093886	0.20706025459014613	0.0677067092048219	0.13935354538532424	1.86708429248619	1.1059555375071456e-4	0.46892876505626047	0.6306563776595617	0.3893368407292994	0.24131953693026223	0.0962777083361749	1.8443869613431385	0.00379538901057926	1.4329113924050634	3	0	3	0.8673548147467128	0.2480475537381216	7	183.1873162556948	489.6313952524872	0.00203496737329293	0.0022359159997109	2382
192	0.018	1073	442	0.329	0.0455	0.36	1989	NA	REALM	Tropical Eastern Pacific	64	1418.5164914397508	0	7	3	1474	22.666666666666668	0.10447459078839624	0.13177991406873654	0.0738886540510199	0.05789126001771665	1.7587076234642365	1.1362397908479174e-4	0.5046696973353303	0.6290767225904688	0.407709890788662	0.22136683180180677	0.08537048562213548	1.7708034561431458	0.00206149704325709	1.0625	3	0	3	0.8140629046323218	0.2758853803210049	1	0	0	0.00414206890659155	0.00135706137348847	2211
192	0.018	1073	442	0.329	0.0455	0.36	1989	NA	REALM	Central Indo-Pacific	796	3901.304075917142	0	7	3	1474	414	0.15518276227824018	0.16689084478889796	0.13461608809189557	0.03227475669700239	1.8709216950386485	7.629297427499406e-5	0.4587515576097604	0.6145473251969295	0.3900917342787357	0.22445559091819373	0.0964643906802244	1.845696810487847	0.00393495375058964	1.5603015075376885	3	0	3	0.830325788632489	0.24581639124385687	3	113.1923165571762	196.69538604413435	0.00155082669919542	0.00135706137348847	2211
193	0.519	3528	147	0.774	0.1156	0.119	1989	NA	GLOBAL	global	1580	11817.189622493726	0	2	1	NA	556	0.5297315693446911	0.5324321857886243	0.504625838699238	0.02780634708938623	NA	0	0.45873469917649173	0.4594570403996542	0.4520196011389446	0.00743743926070955	0.00220438924324568	NA	0	0.3518987341772152	1	0	1	0.47771377628938166	0.4554899395176958	2	29	29	0.00179856115107913	NA	NA
193	0.519	3528	147	0.774	0.1156	0.119	1989	NA	REALM	Eastern Indo-Pacific	22	3203.2322348529306	0	2	0	NA	NA	NA	NA	NA	NA	NA	NA	NA	NA	NA	NA	NA	NA	NA	NA	NA	NA	NA	NA	NA	NA	NA	NA	NA	NA	NA
193	0.519	3528	147	0.774	0.1156	0.119	1989	NA	REALM	Tropical Eastern Pacific	64	1418.5164914397508	0	2	1	NA	47	0.504625838699238	0.504625838699238	0.504625838699238	0	NA	0	0.4520196011389446	0.4520196011389446	0.4520196011389446	0	0	NA	0	0.734375	1	0	1	0.4451569190068627	0.5019953768318214	1	0	0	0.00179856115107913	NA	NA
193	0.519	3528	147	0.774	0.1156	0.119	1989	NA	REALM	Central Indo-Pacific	796	3901.304075917142	0	2	1	NA	340	0.5324321857886243	0.5324321857886243	0.5324321857886243	0	NA	0	0.4594570403996542	0.4594570403996542	0.4594570403996542	0	0	NA	0	0.4271356783919598	1	0	1	0.49497331018412855	0.49049486109049073	1	0	0	0.00179856115107913	NA	NA
193	0.519	3528	147	0.774	0.1156	0.119	1989	NA	REALM	Western Indo-Pacific	356	3631.92894007664	0	2	1	NA	161	0.5324321857886243	0.5324321857886243	0.5324321857886243	0	NA	0	0.4594570403996542	0.4594570403996542	0.4594570403996542	0	0	NA	0	0.4522471910112359	1	0	1	0.49841495876312536	0.5074122878551353	1	0	0	0.00179856115107913	NA	NA
193	0.519	3528	147	0.774	0.1156	0.119	1989	NA	REALM	Tropical Atlantic	271	4560.523039010301	0	2	0	NA	NA	NA	NA	NA	NA	NA	NA	NA	NA	NA	NA	NA	NA	NA	NA	NA	NA	NA	NA	NA	NA	NA	NA	NA	NA	NA
194	0.77	2301	294	0.552	0.0805	0.48	1989	NA	REALM	Eastern Indo-Pacific	22	3203.2322348529306	0	1	0	NA	NA	NA	NA	NA	NA	NA	NA	NA	NA	NA	NA	NA	NA	NA	NA	NA	NA	NA	NA	NA	NA	NA	NA	NA	NA	NA
194	0.77	2301	294	0.552	0.0805	0.48	1989	NA	REALM	Tropical Eastern Pacific	64	1418.5164914397508	0	1	0	NA	NA	NA	NA	NA	NA	NA	NA	NA	NA	NA	NA	NA	NA	NA	NA	NA	NA	NA	NA	NA	NA	NA	NA	NA	NA	NA
194	0.77	2301	294	0.552	0.0805	0.48	1989	NA	REALM	Western Indo-Pacific	356	3631.92894007664	0	1	0	NA	NA	NA	NA	NA	NA	NA	NA	NA	NA	NA	NA	NA	NA	NA	NA	NA	NA	NA	NA	NA	NA	NA	NA	NA	NA	NA
194	0.77	2301	294	0.552	0.0805	0.48	1989	NA	REALM	Tropical Atlantic	271	4560.523039010301	0	1	0	NA	NA	NA	NA	NA	NA	NA	NA	NA	NA	NA	NA	NA	NA	NA	NA	NA	NA	NA	NA	NA	NA	NA	NA	NA	NA	NA
194	0.77	2301	294	0.552	0.0805	0.48	1989	NA	GLOBAL	global	1580	11817.189622493726	0	1	0	NA	NA	NA	NA	NA	NA	NA	NA	NA	NA	NA	NA	NA	NA	NA	NA	NA	NA	NA	NA	NA	NA	NA	NA	NA	NA	NA
194	0.77	2301	294	0.552	0.0805	0.48	1989	NA	REALM	Central Indo-Pacific	796	3901.304075917142	0	1	0	NA	NA	NA	NA	NA	NA	NA	NA	NA	NA	NA	NA	NA	NA	NA	NA	NA	NA	NA	NA	NA	NA	NA	NA	NA	NA	NA
195	0.268	4755	589	0.997	0.0104	0.239	1989	NA	REALM	Tropical Atlantic	271	4560.523039010301	0	1	1	NA	263	0.2594913591309165	0.2594913591309165	0.2594913591309165	0	NA	0	0.5045123545415098	0.5045123545415098	0.5045123545415098	0	0	NA	0	0.970479704797048	1	0	1	0.169572858135401	0.5267689260429732	1	0	0	6.6711140760507e-4	NA	NA
195	0.268	4755	589	0.997	0.0104	0.239	1989	NA	GLOBAL	global	1580	11817.189622493726	0	1	1	NA	1499	0.2594913591309165	0.2594913591309165	0.2594913591309165	0	NA	0	0.5045123545415098	0.5045123545415098	0.5045123545415098	0	0	NA	0	0.9487341772151898	1	0	1	0.22060924960158007	0.5592974317361897	2	0.00211118930330753	0.00211118930330753	6.6711140760507e-4	NA	NA
195	0.268	4755	589	0.997	0.0104	0.239	1989	NA	REALM	Eastern Indo-Pacific	22	3203.2322348529306	0	1	1	NA	22	0.2594913591309165	0.2594913591309165	0.2594913591309165	0	NA	0	0.5045123545415098	0.5045123545415098	0.5045123545415098	0	0	NA	0	1	1	1	0	0	0.589775246926023	1	0	0	6.6711140760507e-4	NA	NA
195	0.268	4755	589	0.997	0.0104	0.239	1989	NA	REALM	Tropical Eastern Pacific	64	1418.5164914397508	0	1	1	NA	63	0.2594913591309165	0.2594913591309165	0.2594913591309165	0	NA	0	0.5045123545415098	0.5045123545415098	0.5045123545415098	0	0	NA	0	0.984375	1	0	1	0.125	0.4897069085833915	1	0	0	6.6711140760507e-4	NA	NA
195	0.268	4755	589	0.997	0.0104	0.239	1989	NA	REALM	Western Indo-Pacific	356	3631.92894007664	0	1	1	NA	309	0.2594913591309165	0.2594913591309165	0.2594913591309165	0	NA	0	0.5045123545415098	0.5045123545415098	0.5045123545415098	0	0	NA	0	0.8679775280898876	1	0	1	0.33899164400447745	0.4496854124759777	1	0	0	6.6711140760507e-4	NA	NA
195	0.268	4755	589	0.997	0.0104	0.239	1989	NA	REALM	Central Indo-Pacific	796	3901.304075917142	0	1	1	NA	772	0.2594913591309165	0.2594913591309165	0.2594913591309165	0	NA	0	0.5045123545415098	0.5045123545415098	0.5045123545415098	0	0	NA	0	0.9698492462311558	1	0	1	0.17110951993022444	0.4859664153934377	1	0	0	6.6711140760507e-4	NA	NA
196	0.394	1687	74	0.217	0.0981	0.179	1989	NA	REALM	Tropical Eastern Pacific	64	1418.5164914397508	0	31	2	1198	29	0.20707085744138012	0.24620193933036952	0.11269589523852336	0.13350604409184616	NA	0	0.5775993274519444	0.6880918620542656	0.5317853496900063	0.1563065123642593	0.07176984979311435	NA	0	0.90625	1	0	1	0.29378482569650155	0.4407438503140265	1	0	0	0.00311302681992337	0.001669449081803	1198
196	0.394	1687	74	0.217	0.0981	0.179	1989	NA	GLOBAL	global	1580	11817.189622493726	0	31	5	970.8	464.6	0.27347547120814775	0.3311056959635767	0.11269589523852336	0.21840980072505337	2	1.8113470530981888e-4	0.600996845410742	0.779873342784944	0.4626891838164984	0.3171841589684456	0.14382728651692842	2	0.01439058888273069	1.470253164556962	2	0	2	0.7116162279930905	0.43268297850339416	2	4.320138888888889	8.147916666666667	0.00193036237419772	0.00250857351783417	2049
196	0.394	1687	74	0.217	0.0981	0.179	1989	NA	REALM	Western Indo-Pacific	356	3631.92894007664	0	31	2	1198	257.5	0.3033516954186838	0.31081898584807827	0.2963070818060475	0.01451190404203078	2	4.630792107751039e-5	0.6166620765196273	0.779873342784944	0.4626891838164984	0.3171841589684456	0.15867892756991117	2	0.02212225872155598	1.446629213483146	2	0	2	0.8425079178901221	0.41437985569791314	1	0	0	0.00171781096188343	0.001669449081803	1198
196	0.394	1687	74	0.217	0.0981	0.179	1989	NA	REALM	Tropical Atlantic	271	4560.523039010301	0	31	2	1198	241	0.17726895580472424	0.20030742444991795	0.13863420852528455	0.0616732159246334	2	3.2284356967890096e-4	0.5839731184946041	0.6935973711682524	0.47598169560932674	0.21761567555892564	0.10456919711861427	2	0.00899877718729992	1.7785977859778597	2	0	2	0.47420837410272926	0.45162416759512947	2	15.850828729281767	15.850828729281767	0.00317588644794527	0.001669449081803	1198
196	0.394	1687	74	0.217	0.0981	0.179	1989	NA	REALM	Eastern Indo-Pacific	22	3203.2322348529306	0	31	2	818	12.5	0.26599716958204583	0.3311056959635767	0.17731426702629144	0.15379142893728526	2	9.560080636457312e-5	0.59462829239666	0.7752442853729498	0.4626891838164984	0.31255510155645133	0.1399711396663305	2	0.00771242301386554	1.1363636363636365	2	0	2	0.6396021490668313	0.421059262245515	3	0.3333333333333333	0.5	0.00131982827347428	0.00244498777506112	818
196	0.394	1687	74	0.217	0.0981	0.179	1989	NA	REALM	Central Indo-Pacific	796	3901.304075917142	0	31	3	1071.3333333333333	382	0.3117858827659847	0.3311056959635767	0.2963070818060475	0.03479861415752922	2	1.865330917892303e-4	0.6031844183874238	0.779873342784944	0.4626891838164984	0.3171841589684456	0.15558356152398575	2	0.01528543111666149	1.4396984924623115	2	0	2	0.6896408030857393	0.3664844603592952	1	0	0	0.00137547089095916	0.00187923435001899	1607
197	0.895	4142	368	0.663	0.0279	0.42	1989	NA	REALM	Eastern Indo-Pacific	22	3203.2322348529306	0	1	0	NA	NA	NA	NA	NA	NA	NA	NA	NA	NA	NA	NA	NA	NA	NA	NA	NA	NA	NA	NA	NA	NA	NA	NA	NA	NA	NA
197	0.895	4142	368	0.663	0.0279	0.42	1989	NA	REALM	Tropical Eastern Pacific	64	1418.5164914397508	0	1	0	NA	NA	NA	NA	NA	NA	NA	NA	NA	NA	NA	NA	NA	NA	NA	NA	NA	NA	NA	NA	NA	NA	NA	NA	NA	NA	NA
197	0.895	4142	368	0.663	0.0279	0.42	1989	NA	REALM	Central Indo-Pacific	796	3901.304075917142	0	1	0	NA	NA	NA	NA	NA	NA	NA	NA	NA	NA	NA	NA	NA	NA	NA	NA	NA	NA	NA	NA	NA	NA	NA	NA	NA	NA	NA
197	0.895	4142	368	0.663	0.0279	0.42	1989	NA	REALM	Tropical Atlantic	271	4560.523039010301	0	1	0	NA	NA	NA	NA	NA	NA	NA	NA	NA	NA	NA	NA	NA	NA	NA	NA	NA	NA	NA	NA	NA	NA	NA	NA	NA	NA	NA
197	0.895	4142	368	0.663	0.0279	0.42	1989	NA	REALM	Western Indo-Pacific	356	3631.92894007664	0	1	0	NA	NA	NA	NA	NA	NA	NA	NA	NA	NA	NA	NA	NA	NA	NA	NA	NA	NA	NA	NA	NA	NA	NA	NA	NA	NA	NA
197	0.895	4142	368	0.663	0.0279	0.42	1989	NA	GLOBAL	global	1580	11817.189622493726	0	1	0	NA	NA	NA	NA	NA	NA	NA	NA	NA	NA	NA	NA	NA	NA	NA	NA	NA	NA	NA	NA	NA	NA	NA	NA	NA	NA	NA
198	0.644	460	515	0.44	0.063	0.059	1989	NA	REALM	Tropical Eastern Pacific	64	1418.5164914397508	0	1	0	NA	NA	NA	NA	NA	NA	NA	NA	NA	NA	NA	NA	NA	NA	NA	NA	NA	NA	NA	NA	NA	NA	NA	NA	NA	NA	NA
198	0.644	460	515	0.44	0.063	0.059	1989	NA	REALM	Tropical Atlantic	271	4560.523039010301	0	1	0	NA	NA	NA	NA	NA	NA	NA	NA	NA	NA	NA	NA	NA	NA	NA	NA	NA	NA	NA	NA	NA	NA	NA	NA	NA	NA	NA
198	0.644	460	515	0.44	0.063	0.059	1989	NA	REALM	Eastern Indo-Pacific	22	3203.2322348529306	0	1	0	NA	NA	NA	NA	NA	NA	NA	NA	NA	NA	NA	NA	NA	NA	NA	NA	NA	NA	NA	NA	NA	NA	NA	NA	NA	NA	NA
198	0.644	460	515	0.44	0.063	0.059	1989	NA	REALM	Central Indo-Pacific	796	3901.304075917142	0	1	0	NA	NA	NA	NA	NA	NA	NA	NA	NA	NA	NA	NA	NA	NA	NA	NA	NA	NA	NA	NA	NA	NA	NA	NA	NA	NA	NA
198	0.644	460	515	0.44	0.063	0.059	1989	NA	GLOBAL	global	1580	11817.189622493726	0	1	0	NA	NA	NA	NA	NA	NA	NA	NA	NA	NA	NA	NA	NA	NA	NA	NA	NA	NA	NA	NA	NA	NA	NA	NA	NA	NA	NA
198	0.644	460	515	0.44	0.063	0.059	1989	NA	REALM	Western Indo-Pacific	356	3631.92894007664	0	1	0	NA	NA	NA	NA	NA	NA	NA	NA	NA	NA	NA	NA	NA	NA	NA	NA	NA	NA	NA	NA	NA	NA	NA	NA	NA	NA	NA
199	0.143	2914	221	0.886	0.1332	0.299	1989	NA	REALM	Eastern Indo-Pacific	22	3203.2322348529306	0	1	1	NA	22	0.1301593310103789	0.1301593310103789	0.1301593310103789	0	NA	0	0.4519828314779623	0.4519828314779623	0.4519828314779623	0	0	NA	0	1	1	1	0	0	0.589775246926023	2	3.1228070175438596	3.1228070175438596	6.613756613756613e-4	NA	NA
199	0.143	2914	221	0.886	0.1332	0.299	1989	NA	REALM	Tropical Eastern Pacific	64	1418.5164914397508	0	1	1	NA	64	0.18859363075242372	0.18859363075242372	0.18859363075242372	0	NA	0	0.49213199749148545	0.49213199749148545	0.49213199749148545	0	0	NA	0	1	1	1	0	0	0.4940901953942778	1	0	0	6.613756613756613e-4	NA	NA
199	0.143	2914	221	0.886	0.1332	0.299	1989	NA	GLOBAL	global	1580	11817.189622493726	0	1	1	NA	1512	0.13321244587785347	0.18859363075242372	0.1301593310103789	0.05843429974204481	NA	0	0.4540805722948064	0.49213199749148545	0.4519828314779623	0.04014916601352314	0.00893727335708475	NA	0	0.9569620253164556	1	0	1	0.20300687385061864	0.5542287033766882	4	12.546492236605326	22.02912224257511	6.613756613756613e-4	NA	NA
199	0.143	2914	221	0.886	0.1332	0.299	1989	NA	REALM	Central Indo-Pacific	796	3901.304075917142	0	1	1	NA	785	0.1301593310103789	0.1301593310103789	0.1301593310103789	0	NA	0	0.4519828314779623	0.4519828314779623	0.4519828314779623	0	0	NA	0	0.9861809045226132	1	0	1	0.11681297178414068	0.4816864328428003	1	0	0	6.613756613756613e-4	NA	NA
199	0.143	2914	221	0.886	0.1332	0.299	1989	NA	REALM	Western Indo-Pacific	356	3631.92894007664	0	1	1	NA	310	0.1301593310103789	0.1301593310103789	0.1301593310103789	0	NA	0	0.4519828314779623	0.4519828314779623	0.4519828314779623	0	0	NA	0	0.8707865168539326	1	0	1	0.335908185708749	0.4445288694783223	1	0	0	6.613756613756613e-4	NA	NA
199	0.143	2914	221	0.886	0.1332	0.299	1989	NA	REALM	Tropical Atlantic	271	4560.523039010301	0	1	1	NA	261	0.1301593310103789	0.1301593310103789	0.1301593310103789	0	NA	0	0.4519828314779623	0.4519828314779623	0.4519828314779623	0	0	NA	0	0.96309963099631	1	0	1	0.1888659755052959	0.505672382260404	1	0	0	6.613756613756613e-4	NA	NA
200	0.206	1994	552	0.607	0.1244	0.269	1989	NA	REALM	Western Indo-Pacific	356	3631.92894007664	0	1	1	NA	273	0.03051916215094072	0.03051916215094072	0.03051916215094072	0	NA	0	0.5359674880658247	0.5359674880658247	0.5359674880658247	0	0	NA	0	0.7668539325842697	1	0	1	0.4234295804382649	0.447300225488191	1	0	0	7.496251874062968e-4	NA	NA
200	0.206	1994	552	0.607	0.1244	0.269	1989	NA	GLOBAL	global	1580	11817.189622493726	0	1	1	NA	1334	0.05195924730744691	0.10945171513634096	0.03051916215094072	0.07893255298540025	NA	0	0.5770157906204009	0.703831819434859	0.5359674880658247	0.16786433136903425	0.0670812163347412	NA	0	0.8443037974683544	1	0	1	0.3626818813239342	0.5342732706151558	5	283.42013530012326	529.687785782651	7.496251874062968e-4	NA	NA
200	0.206	1994	552	0.607	0.1244	0.269	1989	NA	REALM	Tropical Atlantic	271	4560.523039010301	0	1	1	NA	247	0.10872495041102208	0.10872495041102208	0.10872495041102208	0	NA	0	0.6812205508866196	0.6812205508866196	0.6812205508866196	0	0	NA	0	0.911439114391144	1	0	1	0.2846345203381025	0.4797104597467574	2	78.62761466129342	78.62761466129342	7.496251874062968e-4	NA	NA
200	0.206	1994	552	0.607	0.1244	0.269	1989	NA	REALM	Central Indo-Pacific	796	3901.304075917142	0	1	1	NA	667	0.03051916215094072	0.03051916215094072	0.03051916215094072	0	NA	0	0.5359674880658247	0.5359674880658247	0.5359674880658247	0	0	NA	0	0.8379396984924623	1	0	1	0.3687378116191027	0.47152999827922953	1	0	0	7.496251874062968e-4	NA	NA
200	0.206	1994	552	0.607	0.1244	0.269	1989	NA	REALM	Eastern Indo-Pacific	22	3203.2322348529306	0	1	1	NA	17	0.03051916215094072	0.03051916215094072	0.03051916215094072	0	NA	0	0.5359674880658247	0.5359674880658247	0.5359674880658247	0	0	NA	0	0.7727272727272727	1	0	1	0.4289320272288885	0.6748135456561177	3	1.0902777777777777	1.6458333333333333	7.496251874062968e-4	NA	NA
200	0.206	1994	552	0.607	0.1244	0.269	1989	NA	REALM	Tropical Eastern Pacific	64	1418.5164914397508	0	1	1	NA	62	0.10945171513634096	0.10945171513634096	0.10945171513634096	0	NA	0	0.703831819434859	0.703831819434859	0.703831819434859	0	0	NA	0	0.96875	1	0	1	0.17536809360305042	0.4860868806699232	1	0	0	7.496251874062968e-4	NA	NA
201	0.707	4449	258	0.161	0.0542	0.029	1989	NA	GLOBAL	global	1580	11817.189622493726	0	1	0	NA	NA	NA	NA	NA	NA	NA	NA	NA	NA	NA	NA	NA	NA	NA	NA	NA	NA	NA	NA	NA	NA	NA	NA	NA	NA	NA
201	0.707	4449	258	0.161	0.0542	0.029	1989	NA	REALM	Western Indo-Pacific	356	3631.92894007664	0	1	0	NA	NA	NA	NA	NA	NA	NA	NA	NA	NA	NA	NA	NA	NA	NA	NA	NA	NA	NA	NA	NA	NA	NA	NA	NA	NA	NA
201	0.707	4449	258	0.161	0.0542	0.029	1989	NA	REALM	Eastern Indo-Pacific	22	3203.2322348529306	0	1	0	NA	NA	NA	NA	NA	NA	NA	NA	NA	NA	NA	NA	NA	NA	NA	NA	NA	NA	NA	NA	NA	NA	NA	NA	NA	NA	NA
201	0.707	4449	258	0.161	0.0542	0.029	1989	NA	REALM	Tropical Eastern Pacific	64	1418.5164914397508	0	1	0	NA	NA	NA	NA	NA	NA	NA	NA	NA	NA	NA	NA	NA	NA	NA	NA	NA	NA	NA	NA	NA	NA	NA	NA	NA	NA	NA
201	0.707	4449	258	0.161	0.0542	0.029	1989	NA	REALM	Central Indo-Pacific	796	3901.304075917142	0	1	0	NA	NA	NA	NA	NA	NA	NA	NA	NA	NA	NA	NA	NA	NA	NA	NA	NA	NA	NA	NA	NA	NA	NA	NA	NA	NA	NA
201	0.707	4449	258	0.161	0.0542	0.029	1989	NA	REALM	Tropical Atlantic	271	4560.523039010301	0	1	0	NA	NA	NA	NA	NA	NA	NA	NA	NA	NA	NA	NA	NA	NA	NA	NA	NA	NA	NA	NA	NA	NA	NA	NA	NA	NA	NA
202	0.958	766	110	0.83	0.0192	0.39	1989	NA	REALM	Tropical Eastern Pacific	64	1418.5164914397508	0	1	0	NA	NA	NA	NA	NA	NA	NA	NA	NA	NA	NA	NA	NA	NA	NA	NA	NA	NA	NA	NA	NA	NA	NA	NA	NA	NA	NA
202	0.958	766	110	0.83	0.0192	0.39	1989	NA	REALM	Western Indo-Pacific	356	3631.92894007664	0	1	0	NA	NA	NA	NA	NA	NA	NA	NA	NA	NA	NA	NA	NA	NA	NA	NA	NA	NA	NA	NA	NA	NA	NA	NA	NA	NA	NA
202	0.958	766	110	0.83	0.0192	0.39	1989	NA	REALM	Tropical Atlantic	271	4560.523039010301	0	1	0	NA	NA	NA	NA	NA	NA	NA	NA	NA	NA	NA	NA	NA	NA	NA	NA	NA	NA	NA	NA	NA	NA	NA	NA	NA	NA	NA
202	0.958	766	110	0.83	0.0192	0.39	1989	NA	REALM	Central Indo-Pacific	796	3901.304075917142	0	1	0	NA	NA	NA	NA	NA	NA	NA	NA	NA	NA	NA	NA	NA	NA	NA	NA	NA	NA	NA	NA	NA	NA	NA	NA	NA	NA	NA
202	0.958	766	110	0.83	0.0192	0.39	1989	NA	REALM	Eastern Indo-Pacific	22	3203.2322348529306	0	1	0	NA	NA	NA	NA	NA	NA	NA	NA	NA	NA	NA	NA	NA	NA	NA	NA	NA	NA	NA	NA	NA	NA	NA	NA	NA	NA	NA
202	0.958	766	110	0.83	0.0192	0.39	1989	NA	GLOBAL	global	1580	11817.189622493726	0	1	0	NA	NA	NA	NA	NA	NA	NA	NA	NA	NA	NA	NA	NA	NA	NA	NA	NA	NA	NA	NA	NA	NA	NA	NA	NA	NA	NA
203	0.456	3221	405	0.384	0.0893	0.149	1989	NA	REALM	Tropical Eastern Pacific	64	1418.5164914397508	0	1	1	NA	41	0.4278841811997932	0.4278841811997932	0.4278841811997932	0	NA	0	0.5050209007048218	0.5050209007048218	0.5050209007048218	0	0	NA	0	0.640625	1	0	1	0.4836103475464191	0.4200758897418004	1	0	0	9.861932938856016e-4	NA	NA
203	0.456	3221	405	0.384	0.0893	0.149	1989	NA	REALM	Western Indo-Pacific	356	3631.92894007664	0	1	1	NA	210	0.40994263793809393	0.40994263793809393	0.40994263793809393	0	NA	0	0.513899091344406	0.513899091344406	0.513899091344406	0	0	NA	0	0.5898876404494382	1	0	1	0.4925461171104834	0.4354174379260264	1	0	0	9.861932938856016e-4	NA	NA
203	0.456	3221	405	0.384	0.0893	0.149	1989	NA	REALM	Eastern Indo-Pacific	22	3203.2322348529306	0	1	1	NA	16	0.40994263793809393	0.40994263793809393	0.40994263793809393	0	NA	0	0.513899091344406	0.513899091344406	0.513899091344406	0	0	NA	0	0.7272727272727273	1	0	1	0.4558423058385518	0.6564452731304172	1	0	0	9.861932938856016e-4	NA	NA
203	0.456	3221	405	0.384	0.0893	0.149	1989	NA	GLOBAL	global	1580	11817.189622493726	0	1	1	NA	1014	0.4118930569755267	0.4278841811997932	0.40994263793809393	0.01794154326169927	NA	0	0.5147971517651113	0.5208152800249041	0.5050209007048218	0.01579437932008232	0.00345195579511417	NA	0	0.6417721518987342	1	0	1	0.47963137495591845	0.5094448975861202	3	40.333333333333336	60.5	9.861932938856016e-4	NA	NA
203	0.456	3221	405	0.384	0.0893	0.149	1989	NA	REALM	Central Indo-Pacific	796	3901.304075917142	0	1	1	NA	546	0.40994263793809393	0.40994263793809393	0.40994263793809393	0	NA	0	0.513899091344406	0.513899091344406	0.513899091344406	0	0	NA	0	0.6859296482412061	1	0	1	0.4644363758855052	0.4863457070943103	1	0	0	9.861932938856016e-4	NA	NA
203	0.456	3221	405	0.384	0.0893	0.149	1989	NA	REALM	Tropical Atlantic	271	4560.523039010301	0	1	1	NA	176	0.41585134820193215	0.41585134820193215	0.41585134820193215	0	NA	0	0.5208152800249041	0.5208152800249041	0.5208152800249041	0	0	NA	0	0.6494464944649446	1	0	1	0.47802609945083985	0.6231713954037003	1	0	0	9.861932938856016e-4	NA	NA
204	0.331	153	184	0.719	0.0367	0.209	1989	NA	GLOBAL	global	1580	11817.189622493726	0	1385	282	1968.3571843214456	24.03900709219858	0.21580037977730424	0.4291197278454973	-0.0864936007253114	0.5156133285708087	0.9597142044708812	0.00152281317749628	0.5020301787094877	1.119582262154681	-0.12803893586452522	1.2476211980192062	0.2600357501919976	0.8689372282870027	0.06346861406457306	4.290506329113924	18	0	18	4.184447333895311	0.2708043138775537	5	31.995131097005192	102.7618440113065	0.03971796487463863	0.00244370688732621	131141
204	0.331	153	184	0.719	0.0367	0.209	1989	NA	REALM	Tropical Atlantic	271	4560.523039010301	0	1385	115	1946.5003813882531	9.678260869565218	0.20406241376039289	0.4260206918266624	-0.04790954117150827	0.4739302329981706	0.9946150214092166	0.00209152269960432	0.520328029564107	1.119582262154681	-0.0751130728210784	1.1946953349757594	0.2815967088496895	0.9624184074542766	0.07201615703388195	4.107011070110701	14	0	14	3.4768529187176607	0.3577311338524717	2	20.71238224164929	52.87586956521739	0.07518438237474162	0.00220213096385618	61063
204	0.331	153	184	0.719	0.0367	0.209	1989	NA	REALM	Central Indo-Pacific	796	3901.304075917142	0	1385	68	1952.9165935030728	60.01470588235294	0.2219712114394502	0.4213462638124107	0.01090278823947951	0.41044347557293126	0.8823454524520238	0.00116062997821746	0.4984102747383422	0.9868160667845388	-0.09529711052877934	1.0821131773133184	0.25065742376963035	0.7288591921063239	0.05978573865486408	5.126884422110553	18	0	18	4.729166117589551	0.3062501791022541	2	41.62081806721119	199.9257958312873	0.00969324025478235	0.00185195863577336	40336
204	0.331	153	184	0.719	0.0367	0.209	1989	NA	REALM	Eastern Indo-Pacific	22	3203.2322348529306	0	1385	0	NA	NA	NA	NA	NA	NA	NA	NA	NA	NA	NA	NA	NA	NA	NA	NA	NA	NA	NA	NA	NA	NA	NA	NA	NA	NA	NA
204	0.331	153	184	0.719	0.0367	0.209	1989	NA	REALM	Tropical Eastern Pacific	64	1418.5164914397508	0	1385	34	1921.6327985739752	6.0588235294117645	0.15757836077010431	0.30117185602310864	0.03277500568996763	0.268396850333141	1.1931495700951835	0.00194198020840493	0.52938319772497	1.0754569081149887	0.05222329553034283	1.023233612584646	0.2571611898746471	1.1698019424079342	0.04990213381703574	3.21875	13	0	13	3.429418711445527	0.3085054719791723	1	10.146952189966896	21.293872549019607	0.0630117807895024	0.00165540323828485	22582
204	0.331	153	184	0.719	0.0367	0.209	1989	NA	REALM	Western Indo-Pacific	356	3631.92894007664	0	1385	118	1952.6121975952483	11.169491525423728	0.2167398732556273	0.4291197278454973	-0.04023899514135271	0.46935872298685	1.0357823546292697	0.00175963610444665	0.492933717522712	1.033509165150615	-0.12803893586452522	1.1615481010151405	0.26818949000387426	1.0116294300797948	0.06813783350649437	3.702247191011236	13	0	13	3.215472366782427	0.3391756209090064	5	27.935769673745988	65.24856066720473	0.0684967509790871	0.00232774665080026	59645
205	0.833	2608	479	0.273	0.1068	0.45	1989	NA	REALM	Tropical Eastern Pacific	64	1418.5164914397508	0	1	0	NA	NA	NA	NA	NA	NA	NA	NA	NA	NA	NA	NA	NA	NA	NA	NA	NA	NA	NA	NA	NA	NA	NA	NA	NA	NA	NA
205	0.833	2608	479	0.273	0.1068	0.45	1989	NA	GLOBAL	global	1580	11817.189622493726	0	1	0	NA	NA	NA	NA	NA	NA	NA	NA	NA	NA	NA	NA	NA	NA	NA	NA	NA	NA	NA	NA	NA	NA	NA	NA	NA	NA	NA
205	0.833	2608	479	0.273	0.1068	0.45	1989	NA	REALM	Central Indo-Pacific	796	3901.304075917142	0	1	0	NA	NA	NA	NA	NA	NA	NA	NA	NA	NA	NA	NA	NA	NA	NA	NA	NA	NA	NA	NA	NA	NA	NA	NA	NA	NA	NA
205	0.833	2608	479	0.273	0.1068	0.45	1989	NA	REALM	Western Indo-Pacific	356	3631.92894007664	0	1	0	NA	NA	NA	NA	NA	NA	NA	NA	NA	NA	NA	NA	NA	NA	NA	NA	NA	NA	NA	NA	NA	NA	NA	NA	NA	NA	NA
205	0.833	2608	479	0.273	0.1068	0.45	1989	NA	REALM	Eastern Indo-Pacific	22	3203.2322348529306	0	1	0	NA	NA	NA	NA	NA	NA	NA	NA	NA	NA	NA	NA	NA	NA	NA	NA	NA	NA	NA	NA	NA	NA	NA	NA	NA	NA	NA
205	0.833	2608	479	0.273	0.1068	0.45	1989	NA	REALM	Tropical Atlantic	271	4560.523039010301	0	1	0	NA	NA	NA	NA	NA	NA	NA	NA	NA	NA	NA	NA	NA	NA	NA	NA	NA	NA	NA	NA	NA	NA	NA	NA	NA	NA	NA
206	0.582	1380	331	0.942	0.1419	0.089	1989	NA	GLOBAL	global	1580	11817.189622493726	0	1	1	NA	350	0.5295591497925888	0.5489171845164114	0.4492802410849714	0.09963694343143996	NA	0	0.5182586062048867	0.5535375522919749	0.37195474154960967	0.1815828107423652	0.07194605894348216	NA	0	0.22151898734177217	1	0	1	0.4154004564528865	0.4604313950873826	2	199	199	0.00285714285714285	NA	NA
206	0.582	1380	331	0.942	0.1419	0.089	1989	NA	REALM	Eastern Indo-Pacific	22	3203.2322348529306	0	1	0	NA	NA	NA	NA	NA	NA	NA	NA	NA	NA	NA	NA	NA	NA	NA	NA	NA	NA	NA	NA	NA	NA	NA	NA	NA	NA	NA
206	0.582	1380	331	0.942	0.1419	0.089	1989	NA	REALM	Tropical Atlantic	271	4560.523039010301	0	1	1	NA	58	0.4492802410849714	0.4492802410849714	0.4492802410849714	0	NA	0	0.37195474154960967	0.37195474154960967	0.37195474154960967	0	0	NA	0	0.2140221402214022	1	0	1	0.4109010688680232	0.5769946768131886	1	0	0	0.00285714285714285	NA	NA
206	0.582	1380	331	0.942	0.1419	0.089	1989	NA	REALM	Western Indo-Pacific	356	3631.92894007664	0	1	1	NA	143	0.5489171845164114	0.5489171845164114	0.5489171845164114	0	NA	0	0.5535375522919749	0.5535375522919749	0.5535375522919749	0	0	NA	0	0.40168539325842695	1	0	1	0.4909289520440368	0.5119479401010857	1	0	0	0.00285714285714285	NA	NA
206	0.582	1380	331	0.942	0.1419	0.089	1989	NA	REALM	Tropical Eastern Pacific	64	1418.5164914397508	0	1	0	NA	NA	NA	NA	NA	NA	NA	NA	NA	NA	NA	NA	NA	NA	NA	NA	NA	NA	NA	NA	NA	NA	NA	NA	NA	NA	NA
206	0.582	1380	331	0.942	0.1419	0.089	1989	NA	REALM	Central Indo-Pacific	796	3901.304075917142	0	1	1	NA	139	0.5489171845164114	0.5489171845164114	0.5489171845164114	0	NA	0	0.5535375522919749	0.5535375522919749	0.5535375522919749	0	0	NA	0	0.17462311557788943	1	0	1	0.37988311167276223	0.4830311059471022	2	0.9694656488549618	0.9694656488549618	0.00285714285714285	NA	NA
207	0.08	3835	37	0.496	0.0718	0.33	1989	NA	REALM	Tropical Atlantic	271	4560.523039010301	0	218	13	1523.7435897435898	53.15384615384615	0.16194182477519886	0.2537346916935573	0.04107140786017481	0.21266328383338243	1.4871709023766213	7.198094321471492e-4	0.3772319771776577	0.6939886136509643	0.22765021268553712	0.4663384009654272	0.17427075536338452	1.364456528016111	0.01833396497857038	2.5498154981549814	7	0	7	1.367719771459197	0.23342756438426648	4	3.4811463046757165	3.7070135746606336	0.00462150547898526	0.00282864443601516	5083
207	0.08	3835	37	0.496	0.0718	0.33	1989	NA	GLOBAL	global	1580	11817.189622493726	0	218	16	1526.3166666666666	144.8125	0.15623942815941785	0.2537346916935573	0.03860246548755769	0.2151322262059996	1.5716848847155576	7.122603645265079e-4	0.4196812348163519	0.6939886136509643	0.22765021268553712	0.4663384009654272	0.1903348498751632	1.463799658079283	0.01468802038707341	1.4664556962025317	8	0	8	1.4779832706713063	0.31049194794269114	3	9.05134101237758	20.425672758098266	0.00480102235820915	0.0034100100528025	5181
207	0.08	3835	37	0.496	0.0718	0.33	1989	NA	REALM	Central Indo-Pacific	796	3901.304075917142	0	218	13	1578.4615384615386	89.76923076923077	0.15028791927675697	0.2537346916935573	0.04656583001530511	0.20716886167825216	1.576095779864734	7.256675620792982e-4	0.4485849292611616	0.6939886136509643	0.22765021268553712	0.4663384009654272	0.19473030241603068	1.4587226481478677	0.01293849164500604	1.4660804020100502	8	0	8	1.4649292900935271	0.3739208553909767	3	0.7076337604619909	0.7082591513312841	0.0047854614146813	0.00270024877429501	5077
207	0.08	3835	37	0.496	0.0718	0.33	1989	NA	REALM	Western Indo-Pacific	356	3631.92894007664	0	218	9	1516.7222222222222	15.77777777777778	0.18758639502461483	0.2537346916935573	0.05328623972960154	0.20044845196395575	1.7920097214896027	4.486083998961173e-4	0.4336874913470672	0.6939886136509643	0.24109536231192663	0.4528932513390377	0.18235566257333208	1.7518459827265964	0.00684893573202016	0.398876404494382	4	0	4	0.8176909271153461	0.4494416297972332	1	0	0	0.00370900034060183	0.00230196738953197	4406
207	0.08	3835	37	0.496	0.0718	0.33	1989	NA	REALM	Eastern Indo-Pacific	22	3203.2322348529306	0	218	11	1583.418181818182	5.636363636363637	0.15587494001042723	0.2537346916935573	0.07095862068911174	0.1827760710044455	1.458186382923577	0.00126935535944221	0.48077962417472225	0.6939886136509643	0.22765021268553712	0.4663384009654272	0.19240133703728815	1.2784398145081766	0.02942424157176621	2.8181818181818183	5	0	5	1.4354811251305468	0.25691896795001007	1	2.6124708624708624	2.6124708624708624	0.00523382646073129	0.00252428036249893	4650
207	0.08	3835	37	0.496	0.0718	0.33	1989	NA	REALM	Tropical Eastern Pacific	64	1418.5164914397508	0	218	9	1569.4444444444443	16.333333333333332	0.16992485833143428	0.22079352234745703	0.03860246548755769	0.18219105685989936	1.7123700735240088	7.769113560600765e-4	0.4007925561968866	0.6873446220081574	0.22765021268553712	0.4596944093226203	0.19729248369783345	1.6762767488948689	0.02471104728669921	2.296875	5	0	5	0.9203120157583548	0.2166488572923936	1	0	0	0.00396819546168402	0.00235857943719189	4008
208	0.112	1534	239	0.412	0.0148	0.465	1989	NA	REALM	Central Indo-Pacific	796	3901.304075917142	0	8	5	814.2	108.4	0.1576993050541972	0.1717866360856069	0.13439628254182945	0.03739035354377745	1.568597812307554	9.445802550389618e-5	0.46011911794124016	0.4780478227845625	0.4473556877056059	0.03069213507895657	0.01107261679161195	1.5844534039072264	1.0039298309515105e-4	0.6809045226130653	3	0	3	1.1464738111608277	0.45915304297449505	3	27.573308778273415	86.38709117660757	0.00507586013444031	0.00335225036266265	1552
208	0.112	1534	239	0.412	0.0148	0.465	1989	NA	REALM	Western Indo-Pacific	356	3631.92894007664	0	8	5	814.2	56.2	0.154832433475698	0.1717866360856069	0.13439628254182945	0.03739035354377745	1.605555888738487	8.269995041322924e-5	0.46004795464271286	0.4780478227845625	0.4473556877056059	0.03069213507895657	0.01199291589668952	1.595789884695217	1.2258337510285224e-4	0.7893258426966292	4	0	4	1.1834533356887416	0.4064824834594531	5	40.512106053338705	94.4560013515896	0.00514059423096275	0.00335225036266265	1552
208	0.112	1534	239	0.412	0.0148	0.465	1989	NA	GLOBAL	global	1580	11817.189622493726	0	8	8	750.1428571428571	157.375	0.1599028445409958	0.1796114750687892	0.13439628254182945	0.04521519252695974	1.6023293085841477	6.699878055869611e-5	0.4623933425055768	0.48378162126454766	0.4431318125348944	0.04064980872965329	0.01155389772500271	1.6054116458790446	9.783320965199784e-5	0.7968354430379747	4	0	4	1.2042210375561089	0.36611444807308785	7	86.02527859812722	225.852467731993	0.00597465308396624	0.00509795057574814	1657
208	0.112	1534	239	0.412	0.0148	0.465	1989	NA	REALM	Tropical Eastern Pacific	64	1418.5164914397508	0	8	5	768.8	16.4	0.16908065070827197	0.17849305784855848	0.15730810140046952	0.02118495644808896	1.5670956930511812	2.4857118210870152e-5	0.46702420285094987	0.4801871229606788	0.45605202416940666	0.02413509879127212	0.00824671627174871	1.6499898928613888	4.8058078261066105e-5	1.28125	4	0	4	1.362406251325497	0.2647854152128402	1	0	0	0.00699554243266197	0.00366930794891549	1490
208	0.112	1534	239	0.412	0.0148	0.465	1989	NA	REALM	Tropical Atlantic	271	4560.523039010301	0	8	5	768.8	57.6	0.16505499842636334	0.1796114750687892	0.1530806297101847	0.02653084535860447	1.65376864697721	2.762621150860513e-5	0.46667177310224617	0.48378162126454766	0.4431318125348944	0.04064980872965329	0.01079154916477888	1.616571811113364	8.59223317863254e-5	1.062730627306273	4	0	4	1.333241079219266	0.3782353133532807	4	75.80157389590605	129.66843083804494	0.0076909915128166	0.00366930794891549	1490
208	0.112	1534	239	0.412	0.0148	0.465	1989	NA	REALM	Eastern Indo-Pacific	22	3203.2322348529306	0	8	2	30	2	0.1706396652384482	0.1717866360856069	0.16949269439128947	0.00229394169431743	2	4.3851404141066033e-7	0.46247258271365954	0.4637796129190318	0.46116555250828734	0.00261406041074446	0.00150922848182126	2	5.694426525851281e-7	0.18181818181818185	2	0	2	0.5010810823432182	0.4755089699657327	1	1	1	0.00571739807033924	0.06666666666666667	30
209	0.613	3988	534	0.858	0.0849	0.224	1989	NA	REALM	Tropical Eastern Pacific	64	1418.5164914397508	0	1	0	NA	NA	NA	NA	NA	NA	NA	NA	NA	NA	NA	NA	NA	NA	NA	NA	NA	NA	NA	NA	NA	NA	NA	NA	NA	NA	NA
209	0.613	3988	534	0.858	0.0849	0.224	1989	NA	REALM	Eastern Indo-Pacific	22	3203.2322348529306	0	1	0	NA	NA	NA	NA	NA	NA	NA	NA	NA	NA	NA	NA	NA	NA	NA	NA	NA	NA	NA	NA	NA	NA	NA	NA	NA	NA	NA
209	0.613	3988	534	0.858	0.0849	0.224	1989	NA	REALM	Western Indo-Pacific	356	3631.92894007664	0	1	0	NA	NA	NA	NA	NA	NA	NA	NA	NA	NA	NA	NA	NA	NA	NA	NA	NA	NA	NA	NA	NA	NA	NA	NA	NA	NA	NA
209	0.613	3988	534	0.858	0.0849	0.224	1989	NA	REALM	Tropical Atlantic	271	4560.523039010301	0	1	0	NA	NA	NA	NA	NA	NA	NA	NA	NA	NA	NA	NA	NA	NA	NA	NA	NA	NA	NA	NA	NA	NA	NA	NA	NA	NA	NA
209	0.613	3988	534	0.858	0.0849	0.224	1989	NA	GLOBAL	global	1580	11817.189622493726	0	1	0	NA	NA	NA	NA	NA	NA	NA	NA	NA	NA	NA	NA	NA	NA	NA	NA	NA	NA	NA	NA	NA	NA	NA	NA	NA	NA	NA
209	0.613	3988	534	0.858	0.0849	0.224	1989	NA	REALM	Central Indo-Pacific	796	3901.304075917142	0	1	0	NA	NA	NA	NA	NA	NA	NA	NA	NA	NA	NA	NA	NA	NA	NA	NA	NA	NA	NA	NA	NA	NA	NA	NA	NA	NA	NA
210	0.864	306	387	0.189	0.12	0.345	1989	NA	REALM	Central Indo-Pacific	796	3901.304075917142	0	5	1	NA	354	0.28836913851240176	0.29868894326784784	0.25426319419512927	0.04442574907271857	NA	0	0.35685212475808975	0.4184855512705414	0.3347584133022472	0.08372713796829417	0.03401929714218987	NA	0	0.44472361809045224	1	0	1	0.49724756775950346	0.5215962250267803	4	173.823612119745	377.7298232873396	0.00145772594752186	NA	NA
210	0.864	306	387	0.189	0.12	0.345	1989	NA	REALM	Eastern Indo-Pacific	22	3203.2322348529306	0	5	0	NA	NA	NA	NA	NA	NA	NA	NA	NA	NA	NA	NA	NA	NA	NA	NA	NA	NA	NA	NA	NA	NA	NA	NA	NA	NA	NA
210	0.864	306	387	0.189	0.12	0.345	1989	NA	REALM	Tropical Eastern Pacific	64	1418.5164914397508	0	5	1	NA	50	0.20971359027625505	0.285792451185227	0.13029383475930656	0.15549861642592044	NA	0	0.3954380893095392	0.4719494659755724	0.3555527966886688	0.11639666928690362	0.03638719688427789	NA	0	0.78125	1	0	1	0.4166666666666667	0.487809665038381	2	14.790697674418604	14.790697674418604	0.00145772594752186	NA	NA
210	0.864	306	387	0.189	0.12	0.345	1989	NA	REALM	Tropical Atlantic	271	4560.523039010301	0	5	1	NA	164	0.20431431009115616	0.2643365611123851	0.10763973038075852	0.1566968307316266	NA	0	0.4122859742086245	0.4463074871041427	0.23959886125143376	0.206708625852709	0.02643746141192863	NA	0	0.6051660516605166	1	0	1	0.48971937363894014	0.6076526357833073	5	297.53581527123373	698.9952104577924	0.00145772594752186	NA	NA
210	0.864	306	387	0.189	0.12	0.345	1989	NA	GLOBAL	global	1580	11817.189622493726	0	5	1	NA	686	0.25702257720644134	0.33976715490076104	0.04963465555170196	0.29013249934905905	NA	0	0.3816905516164068	0.606740731179437	0.23959886125143376	0.3671418699280033	0.05712156182423347	NA	0	0.4341772151898734	1	0	1	0.4958053500541668	0.5165997624568858	16	311.6893187396817	1436.495910657782	0.00145772594752186	NA	NA
210	0.864	306	387	0.189	0.12	0.345	1989	NA	REALM	Western Indo-Pacific	356	3631.92894007664	0	5	1	NA	102	0.2672241439372966	0.33976715490076104	0.1494074010002972	0.19035975390046384	NA	0	0.4110384739827806	0.606740731179437	0.281917597661401	0.32482313351803604	0.10752295050227044	NA	0	0.28651685393258425	1	0	1	0.45277013071142463	0.5595149026724622	7	176.64593778733575	480.0894024497103	0.00145772594752186	NA	NA
211	0.362	2761	92	0.635	0.0499	0.104	1989	NA	REALM	Western Indo-Pacific	356	3631.92894007664	0	224	36	1677.9968253968254	90.86111111111111	0.26139443954221625	0.4085212932019824	0.1108991243037014	0.297622168898281	0.8001550518138171	0.00292367406676	0.46908454702711205	0.9390795068163608	0.07505952294362223	0.8640199838727387	0.2451479729195923	0.6253492934179887	0.05698054684691209	9.188202247191011	20	0	20	5.046931978220399	0.27957838972264004	1	1.4309909611992946	2.1142015392015394	0.00152487393407189	0.00349873597152887	12060
211	0.362	2761	92	0.635	0.0499	0.104	1989	NA	REALM	Tropical Eastern Pacific	64	1418.5164914397508	0	224	33	1708.9583333333333	24.666666666666668	0.2631175922719288	0.4061681357899547	0.15862462457710222	0.24754351121285256	0.6981005250755049	0.00190654607681578	0.49712172991889425	0.8950560377333192	0.15387595725832018	0.7411800804749991	0.22935357978775647	0.5953538224021987	0.05562605529641147	12.71875	20	5	15	4.0920703418367195	0.34565923761339845	1	0	0	0.0024542564891952	0.00327026051293284	12104
211	0.362	2761	92	0.635	0.0499	0.104	1989	NA	REALM	Tropical Atlantic	271	4560.523039010301	0	224	32	1695.883064516129	109.09375	0.24665499933352172	0.3902845134165904	0.143571246071018	0.24671326734557236	0.7266632428526398	0.0023293768982705	0.4966773554884615	0.939131588560265	0.139662082179212	0.7994695063810531	0.2228280932872079	0.6455606816133324	0.04743656927724717	12.881918819188192	22	4	18	4.250586627145334	0.3388266056142644	2	3.1998126991126856	3.68165336593497	0.00229109270460595	0.00317432483878726	12166
211	0.362	2761	92	0.635	0.0499	0.104	1989	NA	REALM	Central Indo-Pacific	796	3901.304075917142	0	224	36	1677.9968253968254	264.0833333333333	0.25630881161797936	0.4085212932019824	0.1108991243037014	0.297622168898281	0.7714466525412828	0.00320389335296769	0.4716986605084371	0.9390795068163608	0.07505952294362223	0.8640199838727387	0.233880117027938	0.610435153752122	0.05266832921840438	11.943467336683415	25	3	22	4.957486686997955	0.2532207004105267	1	0.2293030890086765	0.24463965573413207	0.00159005727594112	0.00349873597152887	12060
211	0.362	2761	92	0.635	0.0499	0.104	1989	NA	REALM	Eastern Indo-Pacific	22	3203.2322348529306	0	224	34	1663.0695187165777	8.058823529411764	0.23705838462538195	0.4085212932019824	0.08292485696821887	0.32559643623376355	0.7733328055087804	0.00299783588349184	0.5006729919160183	0.9481733490488596	0.07505952294362223	0.8731138261052376	0.22450176819441275	0.6632544928575722	0.04577906178574161	12.454545454545457	21	4	17	5.378327521303154	0.38121394496117333	3	1.3978641456582634	2.274953314659197	0.00186900002932284	0.00347087225664966	11684
211	0.362	2761	92	0.635	0.0499	0.104	1989	NA	GLOBAL	global	1580	11817.189622493726	0	224	50	1743.789387755102	361.02	0.254295674695191	0.4085212932019824	0.08292485696821887	0.32559643623376355	0.7694954539234441	0.00286587910672122	0.4781928490871706	0.9481733490488596	0.07505952294362223	0.8731138261052376	0.2329531817361541	0.6226926600217877	0.0519531742339412	11.424683544303797	25	0	25	5.04897090962249	0.2522713545734982	4	20.987689237673077	39.33447806200278	0.0017446200056172	0.0040947842389563	14724
212	0.488	920	460	0.524	0.1375	0.044	1989	NA	GLOBAL	global	1580	11817.189622493726	0	1	1	NA	1311	0.2779938580910048	0.2913352957061575	0.22804555606028257	0.06328973964587498	NA	0	0.5351212146416566	0.5708830906235931	0.5267210492573554	0.04416204136623769	0.01710272823508092	NA	0	0.829746835443038	1	0	1	0.3759740558185152	0.5199399536384468	6	195.75618976105	426.7110165293277	7.627765064836003e-4	NA	NA
212	0.488	920	460	0.524	0.1375	0.044	1989	NA	REALM	Tropical Eastern Pacific	64	1418.5164914397508	0	1	1	NA	54	0.2913352957061575	0.2913352957061575	0.2913352957061575	0	NA	0	0.5708830906235931	0.5708830906235931	0.5708830906235931	0	0	NA	0	0.84375	1	0	1	0.3659625273556999	0.4959056612002791	1	0	0	7.627765064836003e-4	NA	NA
212	0.488	920	460	0.524	0.1375	0.044	1989	NA	REALM	Central Indo-Pacific	796	3901.304075917142	0	1	1	NA	737	0.285979762183727	0.285979762183727	0.285979762183727	0	NA	0	0.5267210492573554	0.5267210492573554	0.5267210492573554	0	0	NA	0	0.9258793969849246	1	0	1	0.26213176489349166	0.4986485910306332	4	41.774896265560166	88.09755977079628	7.627765064836003e-4	NA	NA
212	0.488	920	460	0.524	0.1375	0.044	1989	NA	REALM	Western Indo-Pacific	356	3631.92894007664	0	1	1	NA	300	0.285979762183727	0.285979762183727	0.285979762183727	0	NA	0	0.5267210492573554	0.5267210492573554	0.5267210492573554	0	0	NA	0	0.8426966292134831	1	0	1	0.3645989934390587	0.4509332346121353	2	5.5566545454545455	5.5566545454545455	7.627765064836003e-4	NA	NA
212	0.488	920	460	0.524	0.1375	0.044	1989	NA	REALM	Eastern Indo-Pacific	22	3203.2322348529306	0	1	1	NA	6	0.285979762183727	0.285979762183727	0.285979762183727	0	NA	0	0.5267210492573554	0.5267210492573554	0.5267210492573554	0	0	NA	0	0.2727272727272727	1	0	1	0.4558423058385518	0.5374168514412417	1	0	0	7.627765064836003e-4	NA	NA
212	0.488	920	460	0.524	0.1375	0.044	1989	NA	REALM	Tropical Atlantic	271	4560.523039010301	0	1	1	NA	176	0.22804555606028257	0.22804555606028257	0.22804555606028257	0	NA	0	0.569553124155295	0.569553124155295	0.569553124155295	0	0	NA	0	0.6494464944649446	1	0	1	0.47802609945083985	0.45376021601066974	1	0	0	7.627765064836003e-4	NA	NA
213	0.989	3375	166	0.97	0.0674	0.284	1989	NA	REALM	Tropical Eastern Pacific	64	1418.5164914397508	0	1	0	NA	NA	NA	NA	NA	NA	NA	NA	NA	NA	NA	NA	NA	NA	NA	NA	NA	NA	NA	NA	NA	NA	NA	NA	NA	NA	NA
213	0.989	3375	166	0.97	0.0674	0.284	1989	NA	REALM	Central Indo-Pacific	796	3901.304075917142	0	1	0	NA	NA	NA	NA	NA	NA	NA	NA	NA	NA	NA	NA	NA	NA	NA	NA	NA	NA	NA	NA	NA	NA	NA	NA	NA	NA	NA
213	0.989	3375	166	0.97	0.0674	0.284	1989	NA	REALM	Tropical Atlantic	271	4560.523039010301	0	1	0	NA	NA	NA	NA	NA	NA	NA	NA	NA	NA	NA	NA	NA	NA	NA	NA	NA	NA	NA	NA	NA	NA	NA	NA	NA	NA	NA
213	0.989	3375	166	0.97	0.0674	0.284	1989	NA	REALM	Eastern Indo-Pacific	22	3203.2322348529306	0	1	0	NA	NA	NA	NA	NA	NA	NA	NA	NA	NA	NA	NA	NA	NA	NA	NA	NA	NA	NA	NA	NA	NA	NA	NA	NA	NA	NA
213	0.989	3375	166	0.97	0.0674	0.284	1989	NA	GLOBAL	global	1580	11817.189622493726	0	1	0	NA	NA	NA	NA	NA	NA	NA	NA	NA	NA	NA	NA	NA	NA	NA	NA	NA	NA	NA	NA	NA	NA	NA	NA	NA	NA	NA
213	0.989	3375	166	0.97	0.0674	0.284	1989	NA	REALM	Western Indo-Pacific	356	3631.92894007664	0	1	0	NA	NA	NA	NA	NA	NA	NA	NA	NA	NA	NA	NA	NA	NA	NA	NA	NA	NA	NA	NA	NA	NA	NA	NA	NA	NA	NA
214	0.738	2147	18	0.301	0.0323	0.164	1989	NA	REALM	Tropical Eastern Pacific	64	1418.5164914397508	0	5	0	NA	NA	NA	NA	NA	NA	NA	NA	NA	NA	NA	NA	NA	NA	NA	NA	NA	NA	NA	NA	NA	NA	NA	NA	NA	NA	NA
214	0.738	2147	18	0.301	0.0323	0.164	1989	NA	REALM	Central Indo-Pacific	796	3901.304075917142	0	5	0	NA	NA	NA	NA	NA	NA	NA	NA	NA	NA	NA	NA	NA	NA	NA	NA	NA	NA	NA	NA	NA	NA	NA	NA	NA	NA	NA
214	0.738	2147	18	0.301	0.0323	0.164	1989	NA	REALM	Western Indo-Pacific	356	3631.92894007664	0	5	0	NA	NA	NA	NA	NA	NA	NA	NA	NA	NA	NA	NA	NA	NA	NA	NA	NA	NA	NA	NA	NA	NA	NA	NA	NA	NA	NA
214	0.738	2147	18	0.301	0.0323	0.164	1989	NA	GLOBAL	global	1580	11817.189622493726	0	5	0	NA	NA	NA	NA	NA	NA	NA	NA	NA	NA	NA	NA	NA	NA	NA	NA	NA	NA	NA	NA	NA	NA	NA	NA	NA	NA	NA
214	0.738	2147	18	0.301	0.0323	0.164	1989	NA	REALM	Eastern Indo-Pacific	22	3203.2322348529306	0	5	0	NA	NA	NA	NA	NA	NA	NA	NA	NA	NA	NA	NA	NA	NA	NA	NA	NA	NA	NA	NA	NA	NA	NA	NA	NA	NA	NA
214	0.738	2147	18	0.301	0.0323	0.164	1989	NA	REALM	Tropical Atlantic	271	4560.523039010301	0	5	0	NA	NA	NA	NA	NA	NA	NA	NA	NA	NA	NA	NA	NA	NA	NA	NA	NA	NA	NA	NA	NA	NA	NA	NA	NA	NA	NA
[truncated: 88,692 more rows]
