# Supplementary material for: Diversity across organisational scale emerges through dispersal ability and speciation dynamics in tropical fish
Source: BMC Biol. 2023 Dec 5;21:282. doi: 10.1186/s12915-023-01771-3 (PMC10696697; doi:10.1186/s12915-023-01771-3)
Supplement: Supplementary file 4 — Additional file 4: Figure 1. data. [file 12915_2023_1771_MOESM4_ESM.xlsx]

## Sheet: a_richness
scale_region	run_id	t_opt	dispRange	speciation	initialAbundance	mutationRate	n_width	seed	start	region.scale	region.id	region.size	region.dist	timestep_final	species.total	species.surviving	species.mpd	species.range	t_opt.mean	t_opt.max	t_opt.min	t_opt.range	t_opt.evenness	t_opt.diversity	niche.mean	niche.max	niche.min	niche.range	niche.sd	niche.evenness	niche.diversity	richness.avg	richness.max	richness.min	richness.range	richness.sd	richness.discrepancy	clusters.total	clusters.mpd	clusters.pd	endemism.weighted	diversification.rate	species.pd	landscape_distance	landscape_size	contRichness	contMPD	contPD	species.turnover
GLOBAL_global	12460	0.371	659	72	0.683	0.0429	0.183	1989	1201	GLOBAL	NA	1580	11817.2	0	1294	0.0537626	0.884939	100.517	0.205113	0.345469	-0.0521026	0.397572	0.769812	0.00200921	0.506738	1.09864	0.0266256	1.07202	0.274045	0.678402	0.0689678	9.3519	19	0	19	4.24729	0.251225	0.0496	0.0457818	0.0232587	0.00702635	0.00279096	0.0573657	11817.2	1191671	1.08392	19.3295	2.46642	4.15476e-05
GLOBAL_global	632	0.134	1519	147	0.683	0.1147	0.204	1989	NA	GLOBAL	NA	1580	11817.2	0	60	0.0165472	0.675577	233.846	0.165801	0.310273	-0.101934	0.412207	0.877082	0.00134317	0.456439	0.942253	0.0268757	0.915378	0.202992	0.888328	0.0386012	5.77215	11	0	11	1.9477	0.221506	0.0298	0.065874	0.0272328	0.00326617	0.00481567	0.0150266	11817.2	1191671	0.555274	10.2556	0.551784	0.000275786
GLOBAL_global	8208	0.094	1253	68	0.764	0.0698	0.304	1989	1201	GLOBAL	NA	1580	11817.2	0	501	0.0265402	0.818833	142.279	0.176037	0.353341	-0.0341116	0.387452	0.881832	0.00253747	0.495285	1.0863	-0.151905	1.23821	0.328711	0.694744	0.104124	6.12342	13	0	13	2.80538	0.264358	0.01	0.0339153	0.0181858	0.00453951	0.00300741	0.0298716	11817.2	1191671	2.65402	24.1435	1.64258	5.29745e-05
GLOBAL_global	5697	0.526	3743	19	0.37	0.0655	0.052	1989	1201	GLOBAL	NA	1580	11817.2	0	1372	0.0248173	0.701909	266.556	0.187269	0.302089	0.00861187	0.293477	0.747775	0.00276388	0.505	0.962756	-0.00412734	0.966883	0.290886	0.554145	0.0771986	10.6285	27	0	27	3.64363	0.202744	0.0199	0.0284658	0.0169329	0.00176823	0.00475614	0.0209082	11817.2	1191671	1.2471	24.658	1.23477	1.80884e-05
GLOBAL_global	260	0.38	699	29	0.473	0.0392	0.067	1989	NA	GLOBAL	NA	1580	11817.2	0	5970	0.0992482	0.948434	87.0645	0.184433	0.377132	-0.0119754	0.389108	0.667736	0.0019946	0.521941	1.01626	-0.00214394	1.0184	0.278469	0.644984	0.0758829	15.3741	29	0	29	6.43897	0.248287	0.01	0.0239617	0.0154995	0.00792079	0.00367405	0.0853658	11817.2	1191671	9.92482	39.5813	5.50765	1.66245e-05
GLOBAL_global	1720	0.154	579	203	0.32	0.0641	0.229	1989	NA	GLOBAL	NA	1580	11817.2	0	48	0.0120675	0.65014	134.231	0.205239	0.338037	-0.0724435	0.41048	1.58638	0.00140816	0.458635	0.878427	0.0176279	0.860799	0.248095	1.57535	0.0471642	2.20886	6	0	6	1.16826	0.232399	0.01	0.0836469	0.0392928	0.00535901	0.00296858	0.0162617	11817.2	1191671	1.20675	7.77244	0.413859	0.000251407
GLOBAL_global	11937	0.561	3262	18	0.858	0.0517	0.433	1989	1201	GLOBAL	NA	1580	11817.2	0	708	0.0131013	0.100161	54.8621	0.108571	0.303844	0.0261157	0.277728	1.38196	0.000223609	0.518439	0.583557	0.436159	0.147398	0.0398066	1.39388	0.000870722	1.00696	8	0	8	1.68646	0.350422	0.0199	0.015156	0.0123057	0.011858	0.0114695	0.0107048	11817.2	1191671	0.658356	6.60865	0.869906	1.85046e-05
GLOBAL_global	11974	0.647	850	40	0.49	0.0703	0.272	1989	1201	GLOBAL	NA	1580	11817.2	0	875	0.0251619	0.808221	96.3281	0.196273	0.325763	-0.0298777	0.355641	1.08323	0.0017738	0.463964	1.08331	-0.118175	1.20148	0.306832	0.929308	0.0726496	3.9019	10	0	10	2.14924	0.248473	0.0298	0.0283431	0.0184518	0.00755741	0.00329511	0.0274912	11817.2	1191671	0.844357	28.5156	1.4899	2.87564e-05
GLOBAL_global	7182	0.564	1177	23	0.629	0.1266	0.13	1989	1201	GLOBAL	NA	1580	11817.2	0	3047	0.0454925	0.875767	137.724	0.180041	0.311836	-0.0933303	0.405166	0.74111	0.00133777	0.533546	1.03879	-0.071639	1.11043	0.288295	0.623568	0.0752756	10.7215	20	0	20	4.23199	0.274096	0.0199	0.0208841	0.0137762	0.00522757	0.00345063	0.0425988	11817.2	1191671	2.28606	41.9347	3.09219	1.49303e-05
GLOBAL_global	5211	0.431	2972	67	0.959	0.0936	0.156	1989	1201	GLOBAL	NA	1580	11817.2	0	439	0.0268848	0.773735	164.043	0.180181	0.316133	-0.00354201	0.319675	0.920009	0.00228628	0.541631	1.00036	-0.0147682	1.01512	0.336971	0.623806	0.12223	7.16392	27	0	27	4.2476	0.251092	0.0694	0.0717263	0.0376725	0.00247502	0.00487856	0.0220728	11817.2	1191671	0.387389	10.7873	0.585913	6.1241e-05
GLOBAL_global	480	0.031	258	307	0.902	0.0277	0.456	1989	NA	GLOBAL	NA	1580	11817.2	0	33	0.0124121	0.397235	125.481	0.269257	0.38464	-0.000917072	0.385557	1.37704	0.001167	0.452737	0.634006	0.347672	0.286333	0.0413877	1.33959	0.000956406	2.1443	7	0	7	1.70219	0.279742	0.0595	0.364376	0.251691	0.00554242	0.00519741	0.0129979	11817.2	1191671	0.208607	1.09018	0.0516421	0.000376125
GLOBAL_global	3728	0.107	1888	26	0.552	0.0217	0.229	1989	1201	GLOBAL	NA	1580	11817.2	0	478	0.0124121	0.544576	33.5556	0.111976	0.161716	0.0518298	0.109886	1.49716	0.000218956	0.465109	0.565316	0.361686	0.20363	0.0467582	1.45249	0.000760031	0.573418	5	0	5	1.15062	0.376905	0.0496	0.0219768	0.0143668	0.0258186	0.00531102	0.0124382	11817.2	1191671	0.250244	24.7795	0.865759	2.59668e-05
GLOBAL_global	10671	0.12	2752	75	0.829	0.0539	0.255	1989	1201	GLOBAL	NA	1580	11817.2	0	257	0.0155134	0.74593	75.9167	0.142744	0.23327	0.0240048	0.209265	1.14646	0.000425596	0.556608	0.784424	0.248466	0.535958	0.191009	1.06647	0.00836526	1.72975	13	0	13	2.80748	0.362574	0.0496	0.0635737	0.035487	0.00972572	0.00363677	0.016818	11817.2	1191671	0.31277	11.7333	0.473919	6.03634e-05
GLOBAL_global	1560	0.158	253	26	0.421	0.0985	0.321	1989	NA	GLOBAL	NA	1580	11817.2	0	6312	0.049283	0.874579	26.1791	0.188262	0.402243	-0.0517245	0.453968	1.35466	0.000929812	0.478387	1.04357	-0.160544	1.20412	0.239278	1.23175	0.0417421	2.22025	7	0	7	1.74087	0.25463	0.0496	0.0280764	0.0183558	0.035744	0.00590537	0.0320933	11817.2	1191671	0.993608	31.15	1.74841	7.80782e-06
GLOBAL_global	12254	0.547	2257	94	0.992	0.0645	0.064	1989	1201	GLOBAL	NA	1580	11817.2	0	47	0.0120675	0.394234	554	0.305916	0.455004	0.157855	0.297148	0.82759	0.00439834	0.483405	0.756695	0.215763	0.540932	0.154142	0.838352	0.0257286	9.11646	18	0	18	2.65335	0.219059	0.01	0.0484387	0.0215073	0.00125591	0.00565795	0.0122041	11817.2	1191671	1.20675	8.13882	0.567441	0.000256756
GLOBAL_global	826	0.896	474	120	0.451	0.0958	0.03	1989	NA	GLOBAL	NA	1580	11817.2	0	268	0.0603098	0.469895	144.922	0.250598	0.45502	-0.0909551	0.545975	0.670096	0.00181202	0.345578	0.932144	-0.00637225	0.938516	0.198843	0.793308	0.0399694	15.2259	30	0	30	8.51078	0.277842	0.0397	0.0971581	0.045805	0.00522684	0.00661162	0.030594	11817.2	1191671	1.51914	4.83639	0.667917	0.000225036
GLOBAL_global	448	0.016	1562	77	0.525	0.0912	0.163	1989	NA	GLOBAL	NA	1580	11817.2	0	260	0.0206822	0.818131	238.255	0.196634	0.319855	-0.0159829	0.335837	0.820899	0.00271015	0.525541	1.04537	0.0560503	0.989322	0.288595	0.790565	0.0779905	7.69051	13	0	13	2.34563	0.265338	0.01	0.0405436	0.0187342	0.00339615	0.00292752	0.0241175	11817.2	1191671	2.06822	20.179	1.28735	7.9547e-05
GLOBAL_global	10462	0.552	1001	35	0.292	0.1237	0.092	1989	1201	GLOBAL	NA	1580	11817.2	0	564	0.0175809	0.817603	261.333	0.213379	0.408318	0.0476665	0.360651	0.83534	0.00231572	0.507356	0.955577	0.065519	0.890058	0.271091	0.926804	0.0651767	6.94684	13	0	13	2.77069	0.218503	0.0397	0.0318507	0.0171455	0.00397915	0.0027469	0.0219293	11817.2	1191671	0.442844	25.6699	1.27901	3.11719e-05
GLOBAL_global	1739	0.459	2610	98	0.828	0.1374	0.285	1989	NA	GLOBAL	NA	1580	11817.2	0	130	0.0155134	0.590337	266.083	0.191543	0.368287	0.00623175	0.362055	0.997776	0.0017138	0.544704	1.08657	-0.035253	1.12183	0.325307	0.787656	0.0868752	6.06266	15	0	15	3.44217	0.246411	0.0397	0.0927832	0.0444466	0.00257177	0.00343434	0.0167894	11817.2	1191671	0.390766	6.36254	0.377744	0.000119334
GLOBAL_global	327	0.153	3653	135	0.466	0.0468	0.034	1989	NA	GLOBAL	NA	1580	11817.2	0	58	0.0110338	0.73491	377.348	0.151618	0.287782	0.08783	0.199952	0.935468	0.00352458	0.526726	0.716642	0.392007	0.324635	0.112276	0.979224	0.015677	5.49304	14	0	14	2.32901	0.203686	0.1189	0.13353	0.0579205	0.00129298	0.00264315	0.0163942	11817.2	1191671	0.0927987	5.50371	0.283047	0.000190237
GLOBAL_global	2003	0.36	4173	37	0.44	0.1355	0.073	1989	NA	GLOBAL	NA	1580	11817.2	0	585	0.015858	0.834291	546.432	0.148083	0.297968	0.00437989	0.293588	0.69327	0.00204512	0.526171	0.991971	0.0169834	0.974987	0.282292	0.763995	0.0761061	12.7962	21	0	21	3.69999	0.248349	0.0397	0.0299332	0.0162385	0.00142204	0.00258323	0.0212975	11817.2	1191671	0.399446	27.8718	1.31155	2.71077e-05
GLOBAL_global	1064	0.235	2327	82	0.568	0.111	0.104	1989	NA	GLOBAL	NA	1580	11817.2	0	290	0.0244727	0.783097	308.484	0.187211	0.302581	-0.031265	0.333846	0.741846	0.00203797	0.474207	1.02589	-0.0505619	1.07645	0.292088	0.626908	0.0803005	12.1051	20	0	20	4.01458	0.269779	0.0298	0.0372256	0.02017	0.00252066	0.00318389	0.0255724	11817.2	1191671	0.821231	21.0365	1.26784	8.43885e-05
GLOBAL_global	340	0.498	124	411	0.828	0.0512	0.319	1989	NA	GLOBAL	NA	1580	11817.2	0	133	0.0282631	0.591099	32.5479	0.188988	0.448963	-0.102155	0.551118	1.51389	0.00184555	0.502478	1.1254	-0.206411	1.33181	0.261651	1.48523	0.043329	1.5038	9	0	9	1.73278	0.307941	0.1684	0.323093	0.181293	0.0296494	0.00221383	0.0372332	11817.2	1191671	0.167833	1.8295	0.205376	0.000212505
GLOBAL_global	5360	0.068	540	202	0.893	0.0865	0.244	1989	1201	GLOBAL	NA	1580	11817.2	0	118	0.0313644	0.605103	124.756	0.233201	0.377154	0.0278834	0.34927	0.804392	0.00313683	0.575662	1.1386	0.0115118	1.12709	0.242256	0.765581	0.0516827	6.47468	16	0	16	3.69413	0.26818	0.0991	0.163517	0.0718606	0.00604104	0.00478687	0.0242526	11817.2	1191671	0.316493	3.70055	0.337495	0.0002658
GLOBAL_global	1876	0.496	742	94	0.388	0.0375	0.183	1989	NA	GLOBAL	NA	1580	11817.2	0	138	0.0141351	0.553133	131.656	0.223802	0.349692	0.0784572	0.271235	1.37773	0.00103209	0.344248	0.60823	0.0797984	0.528431	0.148681	1.32975	0.0145462	2.66646	6	0	6	1.54993	0.273732	0.0694	0.0567176	0.0306644	0.00583857	0.00364854	0.0159428	11817.2	1191671	0.203675	9.7524	0.519913	0.000102428
GLOBAL_global	1436	0.292	153	352	0.91	0.0133	0.324	1989	NA	GLOBAL	NA	1580	11817.2	0	93	0.0244727	0.590439	24.0806	0.336125	0.416107	0.200393	0.215713	1.72901	0.000157941	0.500735	0.719003	0.260584	0.458419	0.0785124	1.74824	0.00204393	0.944937	6	0	6	1.07955	0.318861	0.0694	0.277148	0.132073	0.0344873	0.00336324	0.025204	11817.2	1191671	0.352632	2.13041	0.190835	0.000263147
GLOBAL_global	11278	0.564	185	443	0.795	0.0595	0.236	1989	1201	GLOBAL	NA	1580	11817.2	0	72	0.0265402	0.500541	93.7794	0.231987	0.431333	-0.0277377	0.459071	0.964522	0.00171896	0.494019	1.09608	-0.161666	1.25775	0.259948	0.934145	0.0608439	4.03608	13	0	13	3.46126	0.27788	0.0694	0.576032	0.367455	0.00833565	0.00475267	0.0207119	11817.2	1191671	0.382424	0.868945	0.0563658	0.000368614
GLOBAL_global	5446	0.656	742	68	0.793	0.1442	0.367	1989	1201	GLOBAL	NA	1580	11817.2	0	180	0.0224052	0.372084	115.607	0.213103	0.34491	-0.12586	0.47077	1.04263	0.00133689	0.466438	1.11489	-0.0184619	1.13335	0.252299	0.962359	0.0523026	4.09747	10	0	10	2.61808	0.287496	0.0496	0.0455358	0.0265045	0.00618074	0.00533946	0.0176545	11817.2	1191671	0.451717	8.17124	0.666093	0.000124473
GLOBAL_global	4030	0.524	537	43	0.512	0.1177	0.324	1989	1201	GLOBAL	NA	1580	11817.2	0	1226	0.0234389	0.816619	72.7797	0.211482	0.377866	-0.0472367	0.425103	1.2233	0.001043	0.519269	1.14021	-0.0441176	1.18433	0.24708	1.19044	0.0425911	2.71772	8	0	8	1.82761	0.265658	0.0397	0.0365733	0.0206214	0.010917	0.00385748	0.0259374	11817.2	1191671	0.590401	22.3283	1.25779	1.91182e-05
GLOBAL_global	5572	0.394	1105	52	0.519	0.0462	0.294	1989	1201	GLOBAL	NA	1580	11817.2	0	528	0.0203376	0.826852	113.34	0.231721	0.317916	0.01052	0.307396	1.16757	0.00138552	0.480277	0.844335	0.00851684	0.835818	0.287698	0.992918	0.0601957	3.58671	11	0	11	2.41527	0.284978	0.1585	0.0373945	0.021522	0.00615839	0.00330356	0.0225653	11817.2	1191671	0.128313	22.1116	1.04848	3.85182e-05
GLOBAL_global	311	0.208	4458	19	0.403	0.0852	0.09	1989	NA	GLOBAL	NA	1580	11817.2	0	1341	0.0172363	0.860116	261.61	0.181237	0.274483	0.0357916	0.238691	0.892238	0.00245466	0.634274	0.981502	0.0747853	0.906716	0.306389	0.757857	0.0701717	6.78861	18	0	18	3.34613	0.223141	0.0298	0.0188102	0.0131425	0.00165178	0.00344858	0.0200524	11817.2	1191671	0.578401	45.7259	1.52577	1.28533e-05
GLOBAL_global	3564	0.347	265	148	0.734	0.0973	0.058	1989	1201	GLOBAL	NA	1580	11817.2	0	2023	0.232259	0.840649	48.7459	0.192163	0.465004	-0.152474	0.617479	0.633232	0.00173172	0.506399	1.04021	-0.0374186	1.07763	0.283425	0.677289	0.0786811	20.5165	43	0	43	13.1942	0.294354	0.0199	0.085923	0.0512335	0.0168039	0.00322345	0.203737	11817.2	1191671	11.6713	9.78374	3.97663	0.000114809
GLOBAL_global	10638	0.573	1604	29	0.871	0.0649	0.187	1989	1201	GLOBAL	NA	1580	11817.2	0	2392	0.0389454	0.825699	166.663	0.186222	0.328965	-0.0160848	0.34505	0.768872	0.00198278	0.46328	1.03058	-0.0805871	1.11117	0.296925	0.505181	0.0798298	10.9703	23	0	23	4.43242	0.252402	0.01	0.0237254	0.0144694	0.00382312	0.00324483	0.0389524	11817.2	1191671	3.89454	34.8023	2.69205	1.62815e-05
GLOBAL_global	1400	0.139	517	56	0.489	0.0204	0.176	1989	NA	GLOBAL	NA	1580	11817.2	0	1090	0.0320536	0.745972	77.6071	0.268689	0.359158	0.12059	0.238568	1.03078	0.00179559	0.425504	0.738519	0.119162	0.619357	0.195135	0.996776	0.034493	4.12595	11	0	11	2.49736	0.250342	0.0199	0.0464206	0.0226078	0.00722336	0.00437924	0.031136	11817.2	1191671	1.61073	16.0699	1.37723	2.9407e-05
GLOBAL_global	2016	0.031	877	46	0.454	0.0589	0.08	1989	NA	GLOBAL	NA	1580	11817.2	0	1577	0.0510059	0.930711	136.094	0.190106	0.318525	-0.0576298	0.376155	0.738363	0.00205619	0.503825	1.02982	-0.0131894	1.04301	0.296309	0.664026	0.0890661	11.9728	25	0	25	4.55936	0.21864	0.0199	0.0292365	0.0185369	0.00534517	0.00281281	0.0569588	11817.2	1191671	2.56311	31.8339	3.07273	3.23436e-05
GLOBAL_global	4304	0.113	1084	77	0.843	0.0994	0.221	1989	1201	GLOBAL	NA	1580	11817.2	0	398	0.0358441	0.741371	140.747	0.204945	0.336093	-0.0338234	0.369916	0.78665	0.00229551	0.518873	1.06255	0.0250406	1.03751	0.295882	0.703284	0.0836564	8.46266	18	0	18	3.73478	0.263908	0.0397	0.0417511	0.0202579	0.00529217	0.00356432	0.0326295	11817.2	1191671	0.902873	17.7569	1.6107	9.00605e-05
GLOBAL_global	28	0.28	1476	103	0.973	0.0405	0.275	1989	NA	GLOBAL	NA	1580	11817.2	0	87	0.0131013	0.669907	147.448	0.247232	0.326772	0.127146	0.199626	1.13185	0.000392391	0.504756	0.58679	0.429519	0.157272	0.0308573	1.11113	0.000750855	2.70633	9	0	9	2.71763	0.367092	0.0397	0.0629141	0.0290558	0.00489825	0.00373193	0.0145224	11817.2	1191671	0.330007	10.648	0.49981	0.00015059
GLOBAL_global	5648	0.096	718	107	0.488	0.0951	0.063	1989	1201	GLOBAL	NA	1580	11817.2	0	518	0.0606544	0.814811	147.719	0.195548	0.388661	-0.0481914	0.436852	0.695511	0.00189564	0.502915	1.02005	0.000795236	1.01926	0.283245	0.731237	0.077113	15.6133	27	0	27	6.05614	0.264821	0.0199	0.0554221	0.0285926	0.00539907	0.00321394	0.0567708	11817.2	1191671	3.04796	14.7019	1.98551	0.000117093
GLOBAL_global	7052	0.322	2299	95	0.936	0.1227	0.081	1989	1201	GLOBAL	NA	1580	11817.2	0	408	0.0458371	0.752844	328.46	0.179353	0.325082	-0.115142	0.440223	0.645948	0.00179771	0.491104	1.0538	-0.02587	1.07967	0.289033	0.584361	0.0822885	25.7778	43	0	43	7.88916	0.261408	0.0298	0.0647963	0.0299178	0.00220918	0.00373178	0.0390245	11817.2	1191671	1.53816	11.6186	1.30439	0.000112346
GLOBAL_global	6750	0.558	222	87	0.729	0.1252	0.238	1989	1201	GLOBAL	NA	1580	11817.2	0	2409	0.0775392	0.907108	35.875	0.179194	0.41951	-0.168929	0.588439	0.909414	0.00209731	0.503246	1.16676	-0.138366	1.30513	0.286986	0.833082	0.0732456	4.90443	15	0	15	3.79815	0.245263	0.109	0.0649877	0.0382197	0.0258655	0.00306703	0.076358	11817.2	1191671	0.711368	13.9582	1.99787	3.21873e-05
GLOBAL_global	12220	0.274	458	44	0.916	0.0284	0.106	1989	1201	GLOBAL	NA	1580	11817.2	0	11360	0.156105	0.95715	71.777	0.234445	0.417918	0.0397743	0.378144	0.679336	0.0015062	0.472685	1.06198	-0.0669264	1.12891	0.284223	0.556726	0.0792049	20.1703	37	0	37	10.7935	0.298861	0.0199	0.0363099	0.0204661	0.00889171	0.00346062	0.144158	11817.2	1191671	7.84448	26.3606	7.04374	1.37416e-05
GLOBAL_global	10400	0.059	197	40	0.855	0.1095	0.299	1989	1201	GLOBAL	NA	1580	11817.2	0	14011	0.126126	0.936488	21.4062	0.174815	0.473599	-0.127521	0.60112	0.898619	0.00207021	0.513854	1.19746	-0.205014	1.40247	0.310755	0.673821	0.0868418	4.83671	16	0	16	4.13284	0.250142	0.0793	0.0366841	0.0238815	0.0424005	0.00461984	0.0876975	11817.2	1191671	1.59049	25.5285	3.6722	9.00193e-06
GLOBAL_global	720	0.115	311	158	0.505	0.1393	0.315	1989	NA	GLOBAL	NA	1580	11817.2	0	233	0.0213714	0.748849	88.2642	0.19822	0.358938	-0.109974	0.468912	1.20849	0.00107642	0.495524	1.18615	-0.0826997	1.26885	0.24697	1.08502	0.0482981	2.96076	8	0	8	2.10063	0.239765	0.01	0.122548	0.0697681	0.0110617	0.00310476	0.0252519	11817.2	1191671	2.13714	6.11067	0.36194	9.17227e-05
GLOBAL_global	6008	0.137	977	124	0.827	0.0604	0.33	1989	1201	GLOBAL	NA	1580	11817.2	0	183	0.027574	0.755737	118.746	0.1977	0.368817	-0.0298908	0.398708	0.973308	0.00184882	0.492984	1.04946	-0.0879742	1.13743	0.296726	0.815251	0.0672874	5.33608	12	0	12	2.81457	0.287614	0.01	0.0688936	0.0345663	0.00625119	0.00360172	0.0273964	11817.2	1191671	2.7574	10.9696	0.792577	0.000150677
GLOBAL_global	11256	0.127	2336	43	0.715	0.0686	0.341	1989	1201	GLOBAL	NA	1580	11817.2	0	498	0.0168918	0.713846	73.5	0.119722	0.268081	-0.0103727	0.278454	1.20121	0.000638776	0.477967	0.994337	0.146164	0.848173	0.227331	1.11019	0.0185988	1.86076	10	0	10	2.39978	0.339012	0.01	0.0311175	0.0185904	0.0095976	0.00358088	0.0194668	11817.2	1191671	1.68918	22.9404	1.04714	3.39192e-05
GLOBAL_global	2210	0.809	124	40	0.341	0.0541	0.071	1989	NA	GLOBAL	NA	1580	11817.2	0	25476	0.155761	0.976018	11.781	0.168158	0.474782	-0.157228	0.632011	0.976931	0.0027204	0.498079	1.02799	-0.0254393	1.05343	0.275807	1.03472	0.0640088	3.30316	12	0	12	3.2486	0.286636	0.01	0.0348253	0.020419	0.0737476	0.00495471	0.104172	11817.2	1191671	15.5761	28.0261	5.10172	6.11401e-06
GLOBAL_global	10182	0.641	270	129	0.343	0.137	0.462	1989	1201	GLOBAL	NA	1580	11817.2	0	155	0.0106892	0.725684	64	0.206091	0.337956	-0.0599792	0.397935	1.97969	0.000237953	0.495631	0.871885	0.132995	0.73889	0.105649	1.97748	0.00129265	0.891139	3	0	3	0.77781	0.265703	0.0397	0.108121	0.0509949	0.0156744	0.00287922	0.0152859	11817.2	1191671	0.269249	6.71178	0.299753	6.89624e-05
GLOBAL_global	2000	0.109	493	184	0.662	0.1005	0.433	1989	NA	GLOBAL	NA	1580	11817.2	0	109	0.0168918	0.673626	111.7	0.230743	0.450044	-0.0317866	0.481831	1.17005	0.00153993	0.537178	1.2121	-0.0753659	1.28746	0.224302	1.10135	0.036087	2.82785	8	0	8	1.94919	0.248428	0.0298	0.117802	0.0554007	0.00694268	0.00309755	0.0197277	11817.2	1191671	0.566837	5.71829	0.356091	0.00015497
GLOBAL_global	4208	0.07	758	180	0.749	0.0627	0.328	1989	1201	GLOBAL	NA	1580	11817.2	0	91	0.0206822	0.704601	132.941	0.214762	0.334518	0.00433367	0.330185	1.05179	0.00141451	0.414739	0.863697	0.00957781	0.854119	0.254859	0.927141	0.0508246	4.29114	9	0	9	2.29713	0.271747	0.01	0.0946705	0.0455915	0.00590013	0.003309	0.0223916	11817.2	1191671	2.06822	7.44267	0.491136	0.000227277
GLOBAL_global	5484	0.359	2350	59	0.668	0.0194	0.225	1989	1201	GLOBAL	NA	1580	11817.2	0	301	0.0148242	0.650901	156.206	0.259595	0.323984	0.202431	0.121553	1.11618	0.000365506	0.633923	0.780045	0.396318	0.383727	0.146736	1.06188	0.00916604	3.36139	12	0	12	2.98345	0.326842	0.0199	0.0351481	0.0177126	0.00345761	0.00431978	0.014759	11817.2	1191671	0.744936	18.5188	0.833248	4.92499e-05
GLOBAL_global	1334	0.711	172	198	0.51	0.0916	0.074	1989	NA	GLOBAL	NA	1580	11817.2	0	1463	0.124403	0.79745	33.2812	0.178967	0.506936	-0.175899	0.682835	0.768446	0.00276266	0.496584	1.04235	-0.042229	1.08458	0.27632	0.832913	0.0726266	7.41456	21	0	21	6.33743	0.270433	0.1585	0.132597	0.0725816	0.0268466	0.00259703	0.132306	11817.2	1191671	0.784877	6.01407	1.82286	8.50329e-05
GLOBAL_global	5954	0.778	134	537	0.786	0.1413	0.098	1989	1201	GLOBAL	NA	1580	11817.2	0	77	0.0261956	0.433415	63.0746	0.165432	0.557841	-0.232721	0.790562	1.05131	0.00463118	0.508932	1.06298	-0.0544656	1.11744	0.242459	1.10366	0.0465037	2.67468	10	0	10	2.71729	0.278753	0.0199	0.51413	0.308106	0.0149658	0.00451563	0.0223782	11817.2	1191671	1.31636	0.843006	0.0726315	0.000340203
GLOBAL_global	10411	0.497	2953	76	0.688	0.0657	0.209	1989	1201	GLOBAL	NA	1580	11817.2	0	188	0.0155134	0.682564	214.639	0.198512	0.311526	0.046656	0.26487	0.967079	0.000990262	0.595227	0.821666	0.173081	0.648585	0.205522	0.840404	0.0202202	4.89051	15	0	15	3.75417	0.30061	0.0298	0.0452373	0.0266297	0.00316624	0.00390879	0.0164437	11817.2	1191671	0.520584	15.0885	0.617497	8.25181e-05
GLOBAL_global	5715	0.37	2671	74	0.453	0.1399	0.037	1989	1201	GLOBAL	NA	1580	11817.2	0	473	0.0351549	0.84057	367.172	0.146751	0.312981	-0.0825855	0.395566	0.638843	0.00251409	0.493662	0.996435	0.0157768	0.980658	0.285515	0.689851	0.0801256	21.612	37	0	37	6.28373	0.233805	0.0496	0.0459725	0.0236333	0.00175984	0.00358974	0.0327259	11817.2	1191671	0.708768	18.2842	1.38474	7.43232e-05
GLOBAL_global	10982	0.664	163	165	0.439	0.0486	0.31	1989	1201	GLOBAL	NA	1580	11817.2	0	645	0.0423912	0.827004	24.1579	0.199935	0.409147	-0.0340724	0.443219	1.4346	0.00094973	0.502471	1.13079	-0.131971	1.26276	0.221523	1.32534	0.0357324	1.74304	7	0	7	1.6359	0.272395	0.01	0.101061	0.0530303	0.0365005	0.00268231	0.0485685	11817.2	1191671	4.23912	8.18318	0.915863	6.57228e-05
GLOBAL_global	571	0.393	4626	32	0.704	0.1201	0.253	1989	NA	GLOBAL	NA	1580	11817.2	0	595	0.0131013	0.810943	202.517	0.121988	0.297068	0.0434685	0.253599	1.0867	0.000845504	0.47633	1.00582	-0.0643538	1.07018	0.26522	0.88219	0.0331018	3.71709	14	0	14	2.79651	0.245346	0.0298	0.0328204	0.0183733	0.00318072	0.00334355	0.0163305	11817.2	1191671	0.439641	24.7085	0.888815	2.2019e-05
GLOBAL_global	1751	0.24	3989	42	0.299	0.1243	0.03	1989	NA	GLOBAL	NA	1580	11817.2	0	396	0.0179255	0.811102	687.791	0.173051	0.295606	-0.0171552	0.312762	0.613817	0.0026523	0.502585	0.998647	0.0515221	0.947125	0.269696	0.772587	0.0766502	18.7184	29	0	29	4.57432	0.260504	0.0892	0.0307671	0.0172954	0.00110695	0.00256464	0.0242576	11817.2	1191671	0.200959	26.3626	1.40254	4.52664e-05
GLOBAL_global	11816	0.237	716	75	0.187	0.0336	0.033	1989	1201	GLOBAL	NA	1580	11817.2	0	160	0.0189593	0.860309	261.565	0.242539	0.340254	0.0194444	0.32081	0.722158	0.00207638	0.527251	0.916799	0.149941	0.766858	0.221631	0.978916	0.0431166	7.61519	13	0	13	3.97666	0.325763	0.0298	0.0385285	0.0202996	0.00354784	0.00252002	0.0246318	11817.2	1191671	0.636217	22.3292	1.21342	0.000118495
GLOBAL_global	8232	0.234	1636	40	0.944	0.0107	0.192	1989	1201	GLOBAL	NA	1580	11817.2	0	708	0.0224052	0.528991	23.9821	0.135035	0.185068	0.0816862	0.103381	1.17928	0.000254335	0.509842	0.60238	0.450624	0.151756	0.0319388	1.15364	0.000489514	0.85	9	0	9	1.8952	0.394721	0.0199	0.0281568	0.0154394	0.0297081	0.00565381	0.0178684	11817.2	1191671	1.12589	18.7874	1.15733	3.16457e-05
GLOBAL_global	5479	0.172	4495	22	0.835	0.1157	0.315	1989	1201	GLOBAL	NA	1580	11817.2	0	1072	0.0137905	0.662486	95.8065	0.13297	0.186926	-0.00498812	0.191914	1.39965	0.000514458	0.773468	1.04436	0.247139	0.797226	0.291155	1.22161	0.0204513	1.87975	14	0	14	2.31403	0.33946	0.0298	0.025867	0.01694	0.00324027	0.00605124	0.0131162	11817.2	1191671	0.462767	25.6112	0.774272	1.28642e-05
GLOBAL_global	3839	0.006	2845	214	0.517	0.1016	0.03	1989	1201	GLOBAL	NA	1580	11817.2	0	34	0.0141351	0.609846	578.875	0.103456	0.198203	-0.0330153	0.231218	0.709408	0.00239015	0.594229	0.76155	0.391755	0.369795	0.106264	0.83633	0.0113254	11.7241	22	0	22	4.58262	0.216663	0.0397	0.23935	0.102739	0.00130136	0.0035752	0.0155493	11817.2	1191671	0.356047	2.54792	0.151348	0.000415737
GLOBAL_global	12430	0.575	583	173	0.502	0.0495	0.356	1989	1201	GLOBAL	NA	1580	11817.2	0	77	0.0113784	0.611948	97.375	0.242318	0.36417	0.0483314	0.315839	1.6217	0.00139138	0.550892	0.687982	0.257872	0.43011	0.0878459	1.61353	0.00268139	1.47911	4	0	4	1.07664	0.286506	0.0298	0.114311	0.0437425	0.00745176	0.00382046	0.0143252	11817.2	1191671	0.381824	5.35338	0.327489	0.000147771
GLOBAL_global	7308	0.325	967	43	0.236	0.0637	0.053	1989	1201	GLOBAL	NA	1580	11817.2	0	407	0.0193039	0.793659	312.277	0.221311	0.36959	-0.0261924	0.395783	0.780802	0.00262075	0.489673	0.994005	0.045119	0.948886	0.26849	0.8695	0.0685701	9.28924	16	0	16	3.28533	0.23917	0.0496	0.0256708	0.015366	0.00298778	0.00272861	0.0232449	11817.2	1191671	0.389191	30.9168	1.51275	4.74296e-05
GLOBAL_global	10224	0.063	500	64	0.885	0.0385	0.364	1989	1201	GLOBAL	NA	1580	11817.2	0	1321	0.043425	0.823795	66.4188	0.229694	0.370068	0.0169567	0.353111	0.987372	0.00156022	0.563819	1.03133	0.162549	0.868778	0.232308	0.835789	0.0450273	4.91835	12	0	12	2.95185	0.244321	0.01	0.0415229	0.0210768	0.0102855	0.00356475	0.043833	11817.2	1191671	4.3425	19.8395	2.07968	3.28728e-05
GLOBAL_global	5506	0.762	2293	20	0.873	0.0561	0.463	1989	1201	GLOBAL	NA	1580	11817.2	0	768	0.0172363	0.317631	24.1707	0.12083	0.301532	0.0495427	0.251989	1.2349	0.000351728	0.511285	0.582153	0.42144	0.160712	0.0363849	1.1964	0.000617079	0.627215	8	0	8	1.59984	0.408285	0.0397	0.0176667	0.01239	0.0353294	0.00900724	0.0127126	11817.2	1191671	0.434165	17.979	1.02604	2.24431e-05
GLOBAL_global	10126	0.571	1304	50	0.322	0.0527	0.03	1989	1201	GLOBAL	NA	1580	11817.2	0	139	0.0124121	0.546875	320.741	0.319869	0.415868	0.199238	0.21663	0.854537	0.0022108	0.563554	0.857187	0.296635	0.560552	0.160312	0.965037	0.0247862	5.48101	11	0	11	2.60053	0.267554	0.0199	0.0159889	0.0105996	0.00240461	0.00499706	0.0127008	11817.2	1191671	0.623724	34.2035	1.19824	8.92958e-05
GLOBAL_global	1742	0.584	1997	24	0.494	0.0849	0.466	1989	NA	GLOBAL	NA	1580	11817.2	0	413	0.01	0.55274	134.55	0.186363	0.292169	-0.0658192	0.357988	1.54654	0.000795106	0.482598	0.893065	0.321295	0.57177	0.0536201	1.52534	0.00169245	1.70316	4	0	4	1.33634	0.332507	0.01	0.0140621	0.0114101	0.00646514	0.00346845	0.0132991	11817.2	1191671	1	39.307	1.16555	2.42131e-05
GLOBAL_global	10438	0.645	235	311	0.932	0.023	0.167	1989	1201	GLOBAL	NA	1580	11817.2	0	85	0.0189593	0.328941	69.7826	0.35596	0.452898	0.210183	0.242715	1.35863	0.000627997	0.585013	0.833598	0.281774	0.551824	0.0897084	1.28563	0.0066251	2.03165	8	0	8	1.83251	0.285249	0.01	0.293903	0.162076	0.00968817	0.00649793	0.0140752	11817.2	1191671	1.89593	1.11922	0.0868429	0.00022305
GLOBAL_global	12287	0	3559	159	0.923	0.058	0.117	1989	1201	GLOBAL	NA	1580	11817.2	0	61	0.0131013	0.665816	142.724	0.045659	0.142685	-0.0628196	0.205505	1.6067	0.00258286	0.41664	0.732451	0.302005	0.430446	0.118388	1.55314	0.00574534	2.61962	16	0	16	2.15375	0.293876	0.0892	0.175239	0.0876202	0.00153841	0.00350905	0.0155905	11817.2	1191671	0.146875	3.79947	0.177932	0.000214775
GLOBAL_global	306	0.834	162	93	0.961	0.1378	0.15	1989	NA	GLOBAL	NA	1580	11817.2	0	7997	0.160585	0.929174	22.2779	0.164	0.656051	-0.22978	0.885831	0.824301	0.00419794	0.500613	1.10126	-0.116563	1.21782	0.280186	0.817619	0.0733274	6.44367	20	0	20	6.23744	0.277852	0.0496	0.0685932	0.0373616	0.0450934	0.00294865	0.173855	11817.2	1191671	3.2376	13.5462	4.65331	2.00806e-05
GLOBAL_global	1180	0.294	2500	130	0.717	0.1258	0.192	1989	NA	GLOBAL	NA	1580	11817.2	0	119	0.0179255	0.752653	315.093	0.204697	0.419184	-0.0544354	0.47362	0.828327	0.00231072	0.546606	1.07363	-0.0592694	1.1329	0.294162	0.64614	0.0811323	8.57532	18	0	18	4.04143	0.275915	0.0298	0.0913599	0.0414987	0.00240572	0.00325567	0.0198905	11817.2	1191671	0.601527	8.23833	0.479304	0.000150635
GLOBAL_global	11618	0.796	2128	17	0.355	0.0789	0.082	1989	1201	GLOBAL	NA	1580	11817.2	0	1606	0.021716	0.799663	250.796	0.169419	0.341613	-0.0435434	0.385157	0.775342	0.00358065	0.530861	0.959956	0.00831211	0.951644	0.279871	0.830836	0.0679366	8.57152	16	0	16	2.4304	0.208145	0.0298	0.0192148	0.0134126	0.00272979	0.00331941	0.0246545	11817.2	1191671	0.728724	41.617	1.83815	1.35218e-05
GLOBAL_global	2176	0.012	201	197	0.633	0.03	0.499	1989	NA	GLOBAL	NA	1580	11817.2	0	177	0.0265402	0.671639	33.7647	0.263869	0.431561	0.0311755	0.400385	1.57235	0.000280868	0.47576	0.640991	0.288159	0.352832	0.0713867	1.5679	0.00204947	1.45316	5	0	5	1.33628	0.292556	0.0397	0.10333	0.0587692	0.0251932	0.00317774	0.0288194	11817.2	1191671	0.668519	6.49997	0.490383	0.000149945
GLOBAL_global	1594	0.893	330	219	0.602	0.127	0.148	1989	NA	GLOBAL	NA	1580	11817.2	0	57	0.0179255	0.297083	159.233	0.243637	0.420048	-0.00263405	0.422682	0.985284	0.00156608	0.628747	1.05873	0.117323	0.941406	0.202689	1.00252	0.0394619	4.33354	11	0	11	2.96605	0.254553	0.0199	0.206883	0.111916	0.00583113	0.00739577	0.0128611	11817.2	1191671	0.90078	1.43599	0.114917	0.000314483
GLOBAL_global	7711	0.033	2551	13	0.428	0.1456	0.295	1989	1201	GLOBAL	NA	1580	11817.2	0	1104	0.0120675	0.713588	125.923	0.158461	0.274279	0.0396179	0.234661	1.3874	0.000826177	0.615155	1.0149	0.247547	0.767348	0.277607	1.27577	0.0306426	2.07215	8	0	8	1.70604	0.286036	0.0199	0.015911	0.012091	0.00507885	0.00428985	0.0141884	11817.2	1191671	0.606408	44.8488	1.17347	1.09307e-05
GLOBAL_global	10752	0.004	1714	25	0.63	0.0907	0.102	1989	1201	GLOBAL	NA	1580	11817.2	0	2466	0.0417021	0.855473	176.768	0.161895	0.297946	-0.0223421	0.320288	0.746203	0.00200839	0.519008	1.059	-0.0589637	1.11797	0.296573	0.59938	0.0864513	12.5304	27	0	27	4.65202	0.223931	0.0199	0.0236578	0.0146908	0.0035822	0.00351202	0.0395565	11817.2	1191671	2.09558	36.1603	2.6926	1.69108e-05
GLOBAL_global	7497	0.718	2584	125	0.958	0.0925	0.134	1989	1201	GLOBAL	NA	1580	11817.2	0	38	0.0110338	0.529145	488.261	0.236264	0.35581	0.071408	0.284402	0.886551	0.002903	0.567777	0.750876	0.381001	0.369874	0.108194	0.853408	0.0126203	7.10759	12	0	12	2.48768	0.281074	0.0199	0.0957241	0.042582	0.00161759	0.0039785	0.0134836	11817.2	1191671	0.55446	5.52782	0.316651	0.000290362
GLOBAL_global	10212	0.407	346	266	0.635	0.0954	0.049	1989	1201	GLOBAL	NA	1580	11817.2	0	36	0.0120675	0.339076	191.5	0.343042	0.523304	-0.0499293	0.573233	1.16244	0.00144533	0.498686	0.820234	0.211601	0.608633	0.119916	1.22574	0.0118976	3.15127	10	0	10	2.32764	0.252671	0.0397	0.304488	0.187795	0.00443305	0.00569469	0.0117418	11817.2	1191671	0.303968	1.1136	0.0625245	0.000335209
GLOBAL_global	12096	0.028	975	19	0.738	0.1395	0.359	1989	1201	GLOBAL	NA	1580	11817.2	0	3276	0.0286077	0.90151	105.162	0.180677	0.329387	0.0197413	0.309646	1.01052	0.00148344	0.561199	1.22534	-0.247649	1.47299	0.319063	0.786576	0.079841	4.92532	11	0	11	2.51092	0.249277	0.0298	0.0191432	0.014137	0.00686252	0.00369987	0.0292666	11817.2	1191671	0.959991	47.093	2.07022	8.73252e-06
GLOBAL_global	856	0.183	2277	14	0.528	0.1319	0.139	1989	NA	GLOBAL	NA	1580	11817.2	0	2752	0.0255064	0.872706	122.831	0.140486	0.327915	-0.0462272	0.374143	1.08171	0.00106705	0.457727	1.0188	0.0494789	0.969319	0.287634	0.999366	0.0511733	5.05316	15	0	15	3.41471	0.273673	0.01	0.0199461	0.0141552	0.00546825	0.00444119	0.022082	11817.2	1191671	2.55064	43.7532	1.56	9.26833e-06
GLOBAL_global	10541	0.866	3154	55	0.554	0.1365	0.181	1989	1201	GLOBAL	NA	1580	11817.2	0	177	0.0134459	0.544338	306.9	0.182957	0.318899	0.012581	0.306318	0.855536	0.00261028	0.447909	0.901185	0.103168	0.798017	0.273949	0.684663	0.0489957	5.82722	13	0	13	2.13535	0.225499	0.01	0.0502996	0.0259499	0.00191164	0.00448431	0.0140366	11817.2	1191671	1.34459	10.8219	0.54091	7.59654e-05
GLOBAL_global	10098	0.825	136	85	0.499	0.0817	0.313	1989	1201	GLOBAL	NA	1580	11817.2	0	3228	0.0417021	0.920388	18.3571	0.169727	0.479505	-0.117374	0.596879	1.56623	0.00170844	0.505515	1.07747	-0.0983813	1.17585	0.242531	1.52586	0.036789	1.30127	6	0	6	1.40716	0.289891	0.109	0.0667343	0.0400551	0.0545775	0.00288932	0.0471312	11817.2	1191671	0.382588	13.7918	1.17666	1.29189e-05
GLOBAL_global	10260	0.47	331	88	0.984	0.1319	0.447	1989	1201	GLOBAL	NA	1580	11817.2	0	1247	0.0523843	0.876855	55.8951	0.204406	0.439689	-0.0326379	0.472327	0.961522	0.00160453	0.463348	1.27821	-0.272575	1.55078	0.356893	0.462167	0.126734	5.05886	14	0	14	3.57738	0.252518	0.01	0.0663841	0.0387039	0.0153684	0.00346674	0.0496064	11817.2	1191671	5.23843	13.2088	1.28169	4.20082e-05
GLOBAL_global	10948	0.398	240	83	0.592	0.0377	0.258	1989	1201	GLOBAL	NA	1580	11817.2	0	2095	0.0692691	0.904717	36.4375	0.235901	0.387232	-0.035512	0.422744	0.970277	0.00125313	0.494846	1.10826	-0.0806186	1.18887	0.275204	0.805344	0.0694399	4.42785	13	0	13	3.34777	0.263301	0.0694	0.0535656	0.0302328	0.0240539	0.0033927	0.0664767	11817.2	1191671	0.998113	16.8899	2.19883	3.3064e-05
GLOBAL_global	11012	0.381	1551	17	0.99	0.1008	0.114	1989	1201	GLOBAL	NA	1580	11817.2	0	9809	0.0771946	0.963606	128.698	0.163539	0.38744	-0.0782389	0.465679	0.684912	0.00206775	0.514862	1.07502	-0.0659299	1.14095	0.303513	0.507823	0.0888731	17.5127	40	0	40	8.34328	0.251959	0.01	0.0157729	0.0120772	0.00488585	0.00416601	0.0627154	11817.2	1191671	7.71946	61.0927	5.19286	7.86977e-06
GLOBAL_global	6092	0.329	805	80	0.9	0.0401	0.415	1989	1201	GLOBAL	NA	1580	11817.2	0	423	0.0230943	0.776809	63.931	0.174669	0.30041	0.00254149	0.297869	1.0255	0.000633952	0.505083	0.757673	0.294055	0.463618	0.0753681	0.990372	0.00443977	2.34684	8	0	8	2.64514	0.369109	0.109	0.0402987	0.0255798	0.0126297	0.00281905	0.0269257	11817.2	1191671	0.211875	19.2763	1.05262	5.45965e-05
GLOBAL_global	5304	0.154	732	271	0.663	0.035	0.308	1989	1201	GLOBAL	NA	1580	11817.2	0	24	0.0106892	0.428776	125.136	0.183226	0.26702	0.0646543	0.202366	1.13826	0.000455651	0.530668	0.609522	0.365715	0.243807	0.0454417	1.13913	0.00102625	1.74241	6	0	6	2.04046	0.381177	0.01	0.296484	0.162054	0.0075091	0.0041081	0.012721	11817.2	1191671	1.06892	1.4462	0.0784985	0.000445382
GLOBAL_global	1112	0.18	986	105	0.728	0.0727	0.047	1989	NA	GLOBAL	NA	1580	11817.2	0	421	0.0740933	0.714871	220.029	0.214438	0.376632	-0.00599309	0.382625	0.602956	0.00201912	0.56578	1.0095	0.0838489	0.925646	0.224464	0.625332	0.0523537	28.6873	52	0	52	9.44058	0.234834	0.0199	0.0588031	0.0284567	0.00409621	0.00448127	0.0489352	11817.2	1191671	3.72328	12.157	1.71963	0.000175994
GLOBAL_global	10108	0.262	2280	122	0.777	0.038	0.043	1989	1201	GLOBAL	NA	1580	11817.2	0	237	0.0386008	0.792076	309.01	0.226277	0.447211	0.0686324	0.378579	0.577237	0.005917	0.487789	0.810127	0.0565554	0.753572	0.172968	0.615095	0.0418476	20.1443	39	0	39	8.51565	0.286674	0.0793	0.0701647	0.0295285	0.00201322	0.00436681	0.0298976	11817.2	1191671	0.486769	11.2888	1.0125	0.000162872
GLOBAL_global	10472	0.223	1077	118	0.695	0.0208	0.25	1989	1201	GLOBAL	NA	1580	11817.2	0	112	0.015858	0.674379	90.3514	0.173514	0.29225	0.0522301	0.24002	1.17697	0.000543002	0.535526	0.634741	0.415884	0.218858	0.0606203	1.20373	0.00253978	2.11582	6	0	6	2.05926	0.362711	0.0298	0.0353899	0.0204366	0.0103859	0.00340315	0.0187049	11817.2	1191671	0.532147	19.0557	0.915266	0.000141589
GLOBAL_global	5553	0.59	2829	29	0.915	0.1371	0.41	1989	1201	GLOBAL	NA	1580	11817.2	0	860	0.0189593	0.628133	90.8261	0.10801	0.254366	-0.035527	0.289893	1.36352	0.000878512	0.619089	1.07272	-0.0827894	1.15551	0.399619	1.25576	0.0818006	2.6443	13	0	13	2.35216	0.295285	0.01	0.0288925	0.0185316	0.00532347	0.00545192	0.0163414	11817.2	1191671	1.89593	21.7403	0.881811	2.20457e-05
GLOBAL_global	6040	0.165	1839	66	0.462	0.1025	0.358	1989	1201	GLOBAL	NA	1580	11817.2	0	138	0.01	0.721789	189.45	0.196924	0.335496	-0.00816651	0.343662	1.47319	0.00159272	0.480953	0.832295	0.064391	0.767904	0.244619	1.39499	0.0344943	2.3981	6	0	6	1.23353	0.255674	0.0397	0.0285803	0.015249	0.00403931	0.00273415	0.0146189	11817.2	1191671	0.251889	25.2547	0.958675	7.24638e-05
GLOBAL_global	6020	0.384	460	158	0.657	0.0893	0.133	1989	1201	GLOBAL	NA	1580	11817.2	0	278	0.0482492	0.625454	119.924	0.241647	0.381507	0.00120902	0.380298	0.760133	0.00137142	0.528632	1.08364	-0.0553783	1.13902	0.273916	0.713525	0.0730906	9.94304	23	0	23	5.83795	0.255897	0.01	0.117474	0.0533584	0.00652191	0.00440332	0.0353311	11817.2	1191671	4.82492	5.32419	0.662147	0.000173558
GLOBAL_global	7196	0.282	105	78	0.768	0.061	0.085	1989	1201	GLOBAL	NA	1580	11817.2	0	10427	0.100627	0.941268	13.4841	0.162336	0.49179	-0.181737	0.673527	1.13681	0.00480508	0.495383	1.04475	-0.0551837	1.09994	0.268498	1.18169	0.0542108	2.41519	13	0	13	2.89391	0.316383	0.0793	0.0581761	0.03675	0.0664919	0.00336389	0.0985386	11817.2	1191671	1.26893	16.1796	2.68132	9.65057e-06
GLOBAL_global	10288	0.079	867	79	0.386	0.0859	0.334	1989	1201	GLOBAL	NA	1580	11817.2	0	147	0.0131013	0.617579	111.897	0.177859	0.294865	0.0198486	0.275017	1.53954	0.00059231	0.3826	0.797622	0.00782491	0.789797	0.224024	1.39995	0.0299558	2.0538	5	0	5	1.36416	0.251546	0.0397	0.0364886	0.0220101	0.00705531	0.00323279	0.0163892	11817.2	1191671	0.330007	16.9252	0.744621	8.91244e-05
GLOBAL_global	2824	0.193	1317	127	0.754	0.1432	0.106	1989	NA	GLOBAL	NA	1580	11817.2	0	25	0.0106892	0.443208	363.136	0.207998	0.366185	0.0366339	0.329551	0.996883	0.00311872	0.353027	0.684128	-0.0182869	0.702415	0.163454	1.00356	0.0263318	5.05633	11	0	11	1.84346	0.21815	0.0199	0.0428962	0.0186212	0.00233548	0.00459524	0.012017	11817.2	1191671	0.537144	10.3321	0.645341	0.000427567
GLOBAL_global	12120	0.184	209	331	0.488	0.0388	0.434	1989	1201	GLOBAL	NA	1580	11817.2	0	38	0.0127567	0.451061	64.6071	0.266472	0.40664	-0.0262327	0.432873	1.72899	0.000221919	0.526546	0.661235	0.273764	0.387471	0.0586052	1.71496	0.00107489	1.14494	4	0	4	1.06645	0.293576	0.1981	0.290089	0.172932	0.0139907	0.00501128	0.0129374	11817.2	1191671	0.0643953	1.55491	0.0748121	0.000335703
GLOBAL_global	1188	0.435	430	103	0.898	0.1148	0.305	1989	NA	GLOBAL	NA	1580	11817.2	0	735	0.0506613	0.83207	74.7174	0.209179	0.426341	-0.177314	0.603655	0.874895	0.00157357	0.493597	1.20819	-0.181147	1.38934	0.329427	0.585114	0.106321	6.52595	17	0	17	4.19792	0.254938	0.0397	0.0737113	0.0388625	0.00998645	0.00378635	0.0438196	11817.2	1191671	1.2761	11.2882	1.12755	6.8927e-05
GLOBAL_global	6110	0.548	652	25	0.817	0.1145	0.4	1989	1201	GLOBAL	NA	1580	11817.2	0	4184	0.0472155	0.892153	59.3047	0.190749	0.356154	-0.0140144	0.370169	1.01739	0.0015095	0.491486	1.18467	-0.139718	1.32439	0.336713	0.771991	0.0948593	4.80443	12	0	12	2.91037	0.259388	0.0694	0.0250639	0.0161419	0.0121649	0.00457777	0.0372668	11817.2	1191671	0.680338	35.5951	2.30869	1.12848e-05
GLOBAL_global	2284	0.348	545	192	0.431	0.1274	0.18	1989	NA	GLOBAL	NA	1580	11817.2	0	44	0.0134459	0.484315	205.1	0.253238	0.377217	0.0635903	0.313627	1.07871	0.000804452	0.462056	0.990364	0.0385976	0.951767	0.244292	1.07375	0.0546521	3.8943	11	0	11	2.42915	0.242043	0.01	0.143887	0.0676521	0.00476841	0.00399988	0.0141926	11817.2	1191671	1.34459	3.36593	0.209788	0.000305588
GLOBAL_global	623	0.103	2900	18	0.265	0.0577	0.069	1989	NA	GLOBAL	NA	1580	11817.2	0	1084	0.0189593	0.850541	297.565	0.200826	0.335425	0.0637772	0.271648	0.729487	0.00340706	0.517359	0.987685	0.0472117	0.940473	0.266737	0.824417	0.066337	8.66329	15	0	15	2.43768	0.224147	0.0199	0.0127983	0.0111166	0.00205849	0.00342077	0.0201976	11817.2	1191671	0.952727	66.4573	1.81688	1.74901e-05
GLOBAL_global	7714	0.799	330	132	0.748	0.1435	0.138	1989	1201	GLOBAL	NA	1580	11817.2	0	821	0.0799513	0.828299	68.0852	0.199679	0.452832	-0.17656	0.629392	0.742247	0.00199393	0.506431	1.0815	-0.0637024	1.1452	0.291002	0.709071	0.0804589	9.60949	22	0	22	6.0748	0.266242	0.0199	0.0830531	0.0442957	0.0129301	0.00314175	0.0768018	11817.2	1191671	4.01765	9.97312	1.73385	9.73828e-05
GLOBAL_global	1051	0.407	2710	73	0.776	0.0125	0.051	1989	NA	GLOBAL	NA	1580	11817.2	0	299	0.0203376	0.767263	246.42	0.341491	0.417244	0.283439	0.133805	0.917751	0.000903751	0.481667	0.622414	0.337947	0.284468	0.0912909	0.821184	0.00690047	7.7981	23	0	23	6.01574	0.31966	0.0595	0.0365081	0.0158139	0.0019859	0.00419958	0.019445	11817.2	1191671	0.341809	21.0163	1.22961	6.80188e-05
GLOBAL_global	7572	0.48	2450	90	0.739	0.0711	0.26	1989	1201	GLOBAL	NA	1580	11817.2	0	142	0.0141351	0.667824	234.375	0.197505	0.317482	0.0423228	0.275159	1.0765	0.00283206	0.484117	0.867652	0.232614	0.635038	0.211996	0.914398	0.0291236	4.74684	10	0	10	2.07868	0.26816	0.0496	0.045776	0.0224157	0.0022999	0.00395756	0.0152456	11817.2	1191671	0.284981	14.5889	0.68013	9.95426e-05
GLOBAL_global	5488	0.078	1278	151	0.418	0.0326	0.45	1989	1201	GLOBAL	NA	1580	11817.2	0	61	0.01	0.551706	91.55	0.18081	0.248489	0.0680422	0.180447	1.63344	0.000268243	0.513876	0.696301	0.445846	0.250455	0.0438782	1.63385	0.00103904	1.15886	4	0	4	1.228	0.338815	0.0595	0.0460513	0.0199362	0.0101659	0.00312845	0.0146759	11817.2	1191671	0.168067	11.9803	0.736143	0.000163934
GLOBAL_global	11283	0.345	4014	57	0.767	0.1339	0.251	1989	1201	GLOBAL	NA	1580	11817.2	0	284	0.0117229	0.766694	451.8	0.194626	0.319608	0.0759053	0.243702	0.855683	0.0011399	0.494072	0.848609	0.19182	0.656789	0.268296	0.600311	0.0627497	7.14873	15	0	15	3.54042	0.278928	0.0298	0.0610146	0.027438	0.00186019	0.00237096	0.0174867	11817.2	1191671	0.393387	12.5657	0.637316	4.12779e-05
GLOBAL_global	12436	0.481	2267	44	0.919	0.0539	0.311	1989	1201	GLOBAL	NA	1580	11817.2	0	640	0.0203376	0.709155	58.72	0.115657	0.255924	0.00464417	0.251279	1.11249	0.000661967	0.510487	0.793052	0.220901	0.572151	0.200839	0.985265	0.0125985	1.85823	14	0	14	3.02054	0.363703	0.0793	0.0472784	0.0253234	0.0129252	0.00436326	0.0197537	11817.2	1191671	0.256464	14.9996	0.780058	3.17775e-05
GLOBAL_global	5936	0.083	631	55	0.723	0.1468	0.161	1989	1201	GLOBAL	NA	1580	11817.2	0	1570	0.0554856	0.870365	95.5526	0.183972	0.357021	-0.221435	0.578457	0.790572	0.00176765	0.486622	1.08171	-0.110211	1.19192	0.280198	0.737811	0.0709291	9.19241	19	0	19	4.57625	0.249592	0.01	0.0432684	0.0235604	0.00746482	0.00338906	0.0552136	11817.2	1191671	5.54856	20.1155	2.34349	3.53411e-05
GLOBAL_global	11915	0.452	4717	45	0.733	0.102	0.035	1989	1201	GLOBAL	NA	1580	11817.2	0	678	0.0427358	0.68374	393.843	0.12559	0.267206	-0.0842349	0.351441	0.546797	0.00300595	0.514129	0.975531	0.0999679	0.875563	0.241131	0.648692	0.0595479	28.6658	57	0	57	10.5531	0.214409	0.0298	0.02911	0.0165858	0.00157487	0.00365263	0.0389272	11817.2	1191671	1.43409	23.4882	2.34702	6.30322e-05
GLOBAL_global	11004	0.258	2154	37	0.8	0.0617	0.355	1989	1201	GLOBAL	NA	1580	11817.2	0	725	0.0234389	0.779817	72.4915	0.131559	0.249687	0.0182529	0.231434	1.19747	0.000641075	0.514633	1.00721	-0.00774421	1.01496	0.348958	1.04015	0.0511963	2.70696	13	0	13	2.99877	0.323269	0.01	0.037679	0.0214599	0.0101769	0.00534208	0.0202395	11817.2	1191671	2.34389	20.6963	0.943131	3.23295e-05
GLOBAL_global	716	0.334	1385	66	0.589	0.1262	0.059	1989	NA	GLOBAL	NA	1580	11817.2	0	262	0.0430804	0.593878	210.397	0.238722	0.422788	0.056946	0.365842	0.671345	0.00331187	0.438186	0.968895	-0.0342301	1.00313	0.239148	0.699849	0.0612327	15.4468	27	0	27	5.80224	0.297386	0.0199	0.0349909	0.0178634	0.00336251	0.00479972	0.0305344	11817.2	1191671	2.16484	16.9723	1.70933	0.000164429
GLOBAL_global	1792	0.003	1930	108	0.812	0.1043	0.112	1989	NA	GLOBAL	NA	1580	11817.2	0	273	0.043425	0.789413	189.333	0.194112	0.309441	-0.0286936	0.338134	0.673005	0.00200768	0.515056	1.01526	0.0140432	1.00121	0.259747	0.561654	0.0587218	14.0203	27	0	27	5.23334	0.262478	0.0793	0.0601249	0.0269885	0.00340771	0.00446105	0.0331312	11817.2	1191671	0.547604	13.1295	1.22761	0.000159066
GLOBAL_global	5947	0.395	2776	18	0.779	0.033	0.372	1989	1201	GLOBAL	NA	1580	11817.2	0	941	0.0134459	0.663766	27.7667	0.108356	0.206212	0.0564625	0.149749	1.26258	0.000295645	0.509441	0.619801	0.385098	0.234703	0.0566211	1.31939	0.00154626	0.527215	7	0	7	1.36542	0.400399	0.0199	0.0163068	0.0126069	0.0264272	0.00533614	0.0131153	11817.2	1191671	0.675672	40.7048	1.04033	1.42889e-05
GLOBAL_global	1088	0.024	220	381	0.477	0.1033	0.213	1989	NA	GLOBAL	NA	1580	11817.2	0	49	0.0196485	0.48614	96.4583	0.199478	0.437194	-0.121242	0.558436	1.13448	0.0019834	0.495888	1.0528	-0.0143873	1.06718	0.261041	1.10836	0.0583673	2.93038	8	0	8	2.21234	0.27083	0.4555	0.419156	0.272786	0.00702157	0.00446601	0.0176251	11817.2	1191671	0.043136	1.15981	0.0646115	0.000400989
GLOBAL_global	7772	0.307	828	128	0.407	0.0877	0.284	1989	1201	GLOBAL	NA	1580	11817.2	0	105	0.0137905	0.755875	133.516	0.241762	0.33815	-0.0234647	0.361615	1.41318	0.00174486	0.524075	1.04782	-0.0123791	1.0602	0.209638	1.33372	0.029988	2.61962	6	0	6	1.46619	0.283595	0.01	0.0418826	0.0209116	0.00546038	0.00296818	0.0176243	11817.2	1191671	1.37905	18.0475	0.842798	0.000131338
GLOBAL_global	12147	0.325	4114	28	0.585	0.0541	0.276	1989	1201	GLOBAL	NA	1580	11817.2	0	373	0.0110338	0.66023	66.3478	0.111347	0.233658	0.0531862	0.180472	1.25901	0.000204981	0.551151	0.659292	0.232922	0.426369	0.136329	1.2599	0.00289265	0.965823	9	0	9	1.74247	0.380409	0.0397	0.0265747	0.0173003	0.013309	0.00486727	0.012851	11817.2	1191671	0.277929	24.8443	0.742823	2.95811e-05
GLOBAL_global	5952	0.028	1359	96	0.563	0.0363	0.218	1989	1201	GLOBAL	NA	1580	11817.2	0	163	0.021716	0.685444	88.7222	0.173631	0.283164	0.0630513	0.220113	1.14164	0.00069094	0.429982	0.833954	0.210034	0.62392	0.167569	1.00944	0.0130345	3.03228	10	0	10	2.5833	0.29819	0.109	0.0317926	0.0185748	0.00953696	0.00455971	0.0189281	11817.2	1191671	0.199229	21.5599	1.01902	0.000133227
GLOBAL_global	5224	0.228	2130	58	0.806	0.0301	0.239	1989	1201	GLOBAL	NA	1580	11817.2	0	458	0.0210268	0.778665	101.269	0.158267	0.263385	0.0100907	0.253295	1.16608	0.00112861	0.546581	0.779646	0.322963	0.456683	0.156208	1.16647	0.007847	3.33291	13	0	13	2.85527	0.29602	0.0496	0.034048	0.0187707	0.00601963	0.00344297	0.022525	11817.2	1191671	0.423927	22.8696	1.20001	4.591e-05
GLOBAL_global	3078	0.626	408	113	0.669	0.1408	0.284	1989	1201	GLOBAL	NA	1580	11817.2	0	347	0.031709	0.727454	95.3012	0.219398	0.569071	-0.0791837	0.648255	0.935134	0.00188549	0.554154	1.12671	-0.145515	1.27223	0.296923	0.810492	0.0752421	5.00633	13	0	13	3.22258	0.241731	0.0694	0.0924031	0.043737	0.00909103	0.00377654	0.0291718	11817.2	1191671	0.456902	7.87261	0.666982	9.13804e-05
GLOBAL_global	10392	0.169	2111	67	0.647	0.1291	0.186	1989	1201	GLOBAL	NA	1580	11817.2	0	238	0.0168918	0.742899	305.275	0.168758	0.328884	-0.00699338	0.335877	0.80295	0.00261955	0.53946	1.07328	0.0928332	0.980452	0.274675	0.693955	0.0729113	7.72848	15	0	15	2.27308	0.21674	0.0298	0.0479749	0.0221094	0.00241471	0.00303505	0.020779	11817.2	1191671	0.566837	15.4852	0.939827	7.09737e-05
GLOBAL_global	6442	0.991	170	190	0.828	0.1196	0.14	1989	1201	GLOBAL	NA	1580	11817.2	0	1599	0.12268	0.789248	30.2997	0.172419	0.556483	-0.205088	0.761572	0.813559	0.00307605	0.490963	1.09151	-0.0958232	1.18733	0.278269	0.817517	0.072081	6.65443	21	0	21	5.97977	0.258785	0.0694	0.123947	0.0658176	0.0316899	0.00248097	0.136106	11817.2	1191671	1.76773	6.36762	2.06793	7.6723e-05
GLOBAL_global	7232	0.024	986	174	0.594	0.0555	0.238	1989	1201	GLOBAL	NA	1580	11817.2	0	109	0.0224052	0.723357	111.304	0.173933	0.279387	0.0510497	0.228337	1.04734	0.00128593	0.422789	0.771903	-0.0589612	0.830865	0.216105	0.895123	0.0345281	3.94494	10	0	10	2.46858	0.272712	0.0496	0.102264	0.0461055	0.00709948	0.00392306	0.0215526	11817.2	1191671	0.451717	7.07341	0.467462	0.000205552
GLOBAL_global	10880	0.015	125	482	0.46	0.135	0.142	1989	1201	GLOBAL	NA	1580	11817.2	0	73	0.0179255	0.487494	39.8605	0.15265	0.605589	-0.143051	0.74864	1.58008	0.00296006	0.501536	1.03846	-0.0546183	1.09308	0.226019	1.60013	0.0278418	1.08481	6	0	6	1.31697	0.310419	0.01	0.354573	0.172975	0.0233503	0.00302812	0.0206834	11817.2	1191671	1.79255	1.37488	0.119574	0.000245555
GLOBAL_global	11063	0.209	3619	26	0.781	0.0243	0.047	1989	1201	GLOBAL	NA	1580	11817.2	0	2473	0.04756	0.890281	143.93	0.265185	0.343389	0.0749374	0.268451	0.859797	0.00124523	0.498649	0.815209	0.14597	0.66924	0.229642	0.664376	0.0522271	11.7513	44	0	44	9.29072	0.320797	0.0496	0.0264646	0.0165069	0.00221434	0.00659589	0.02694	11817.2	1191671	0.958872	33.6404	1.63204	1.92317e-05
GLOBAL_global	10235	0.376	2644	27	0.718	0.1348	0.154	1989	1201	GLOBAL	NA	1580	11817.2	0	1964	0.0313644	0.853725	127.256	0.147975	0.259841	-0.0067013	0.266542	0.97804	0.00130528	0.567163	1.05507	-0.0757228	1.13079	0.352007	0.707296	0.103731	6.60443	22	0	22	4.41339	0.26849	0.01	0.026622	0.0175338	0.00367652	0.00503355	0.0242132	11817.2	1191671	3.13644	32.0684	1.38094	1.59697e-05
GLOBAL_global	10478	0.599	465	191	0.806	0.0383	0.43	1989	1201	GLOBAL	NA	1580	11817.2	0	87	0.0182701	0.470147	86.4318	0.295714	0.354365	0.139948	0.214417	1.27848	0.000381078	0.371216	0.529318	0.192544	0.336774	0.0541643	1.23043	0.00165523	2.40696	7	0	7	1.8757	0.309532	0.0298	0.131259	0.0468444	0.00794137	0.00486322	0.0160167	11817.2	1191671	0.613091	3.58184	0.341913	0.000210001
GLOBAL_global	2196	0.481	660	105	0.883	0.0869	0.153	1989	NA	GLOBAL	NA	1580	11817.2	0	679	0.0637557	0.83693	127.744	0.207725	0.334	-0.0530362	0.387036	0.690711	0.0019317	0.487039	1.06024	-0.068442	1.12868	0.299752	0.562927	0.0818489	14.2297	29	0	29	6.4229	0.240274	0.0199	0.0653014	0.0331971	0.00585245	0.00338196	0.0561751	11817.2	1191671	3.2038	12.8164	1.69217	9.38964e-05
GLOBAL_global	11066	0.896	250	284	0.837	0.138	0.197	1989	1201	GLOBAL	NA	1580	11817.2	0	146	0.0454925	0.543552	87.9675	0.196487	0.474011	-0.159794	0.633805	0.822411	0.00204608	0.509353	1.12671	-0.112936	1.23965	0.274305	0.817685	0.0689997	6.8481	17	0	17	4.8531	0.276939	0.0298	0.246186	0.156377	0.00941601	0.00601472	0.0263443	11817.2	1191671	1.52659	2.20789	0.168467	0.000311593
GLOBAL_global	11068	0.271	862	63	0.726	0.1205	0.497	1989	1201	GLOBAL	NA	1580	11817.2	0	474	0.0175809	0.784981	113.31	0.20069	0.327959	0.00322334	0.324736	1.18736	0.0011407	0.376629	1.03145	-0.15969	1.19114	0.300208	1.00478	0.054982	3.01203	8	0	8	2.02404	0.289191	0.01	0.0460762	0.027601	0.00605091	0.00256748	0.0231451	11817.2	1191671	1.75809	17.0366	0.838558	3.70906e-05
GLOBAL_global	5359	0.099	3145	147	0.865	0.1434	0.139	1989	1201	GLOBAL	NA	1580	11817.2	0	45	0.0155134	0.585139	283.972	0.130795	0.264046	-0.0335913	0.297637	0.976935	0.00150116	0.512593	0.868323	0.231538	0.636784	0.1773	0.854607	0.0207686	6.47025	18	0	18	3.70266	0.243875	0.0496	0.109032	0.0536606	0.00222157	0.00491398	0.0141238	11817.2	1191671	0.31277	5.36667	0.263207	0.000344742
GLOBAL_global	1288	0.194	1628	97	0.441	0.1288	0.232	1989	NA	GLOBAL	NA	1580	11817.2	0	66	0.0106892	0.538145	258.5	0.205206	0.400304	-0.0165245	0.416829	1.20675	0.00281873	0.433336	0.804055	0.073093	0.730962	0.214868	1.15457	0.0435036	3.59937	7	0	7	1.21928	0.22366	0.0298	0.0383063	0.0174958	0.00293031	0.00321485	0.014123	11817.2	1191671	0.358697	14.0485	0.80722	0.000161957
GLOBAL_global	8115	0.336	4360	19	0.91	0.0967	0.238	1989	1201	GLOBAL	NA	1580	11817.2	0	1950	0.021716	0.707404	192.981	0.160622	0.322599	-0.00151613	0.324115	0.917678	0.00321336	0.58965	1.06002	-0.107571	1.16759	0.370653	0.597303	0.157118	6.59557	18	0	18	3.01533	0.231175	0.0496	0.0171322	0.0130547	0.00185361	0.00789983	0.0158338	11817.2	1191671	0.437822	41.2908	1.21288	1.11364e-05
GLOBAL_global	12712	0.244	152	80	0.82	0.0153	0.169	1989	1201	GLOBAL	NA	1580	11817.2	0	8503	0.176091	0.933197	16.3048	0.266236	0.4511	0.0504477	0.400652	0.898465	0.000915443	0.506352	0.960819	-0.0996586	1.06048	0.253007	0.830309	0.060463	5.18038	21	0	21	5.03072	0.278583	0.0199	0.0455797	0.0297365	0.0512564	0.00325247	0.161364	11817.2	1191671	8.8488	20.474	5.42647	2.07093e-05
GLOBAL_global	358	0.67	2502	107	0.508	0.0753	0.086	1989	NA	GLOBAL	NA	1580	11817.2	0	45	0.01	0.42323	563.6	0.277316	0.475728	0.0788685	0.39686	0.774432	0.00427566	0.500973	0.816187	0.0667628	0.749424	0.218805	0.847434	0.0525532	7.13418	14	0	14	3.07697	0.259987	0.01	0.11141	0.0474573	0.00131957	0.00412545	0.0120229	11817.2	1191671	1	3.79887	0.253341	0.000222222
GLOBAL_global	990	0.548	186	399	0.922	0.0853	0.479	1989	NA	GLOBAL	NA	1580	11817.2	0	87	0.0289523	0.530853	62.9067	0.188568	0.560416	-0.133195	0.69361	1.09871	0.00150699	0.487804	1.32413	-0.356179	1.68031	0.269149	0.903145	0.0614986	2.98608	9	0	9	2.59459	0.276564	0.208	0.385858	0.217176	0.0130851	0.00399721	0.0244934	11817.2	1191671	0.139194	1.37577	0.112781	0.000332785
GLOBAL_global	2328	0.162	248	432	0.972	0.0615	0.03	1989	NA	GLOBAL	NA	1580	11817.2	0	25	0.0110338	0.386945	253.043	0.351077	0.512066	0.00741634	0.50465	1.0077	0.00157946	0.333846	0.782787	0.0258986	0.756889	0.150248	1.09757	0.0185642	3.68354	8	0	8	2.49683	0.300871	0.0397	0.589938	0.451355	0.0028615	0.00581462	0.0112359	11817.2	1191671	0.277929	0.655908	0.0248937	0.000441351
GLOBAL_global	12480	0.02	391	21	0.495	0.1228	0.494	1989	1201	GLOBAL	NA	1580	11817.2	0	3588	0.0310198	0.668374	29.0494	0.176441	0.361899	-0.157734	0.519633	1.55673	0.000847864	0.455298	1.24173	-0.156564	1.39829	0.255337	1.47749	0.0277553	1.48924	5	0	5	1.35072	0.284725	0.01	0.020466	0.0145091	0.028431	0.0077086	0.0215123	11817.2	1191671	3.10198	32.6578	1.48268	8.64544e-06
GLOBAL_global	875	0.481	2814	24	0.347	0.064	0.027	1989	NA	GLOBAL	NA	1580	11817.2	0	2353	0.0489384	0.845964	212.489	0.137473	0.325974	-0.013477	0.339451	0.7115	0.00317028	0.501024	0.992185	0.0123221	0.979862	0.281907	0.687358	0.0736788	17.8867	44	0	44	7.62054	0.215579	0.0397	0.0181837	0.0137693	0.00263907	0.00441907	0.038652	11817.2	1191671	1.23271	46.5233	2.80712	2.07983e-05
GLOBAL_global	10536	0.241	2542	128	0.888	0.084	0.121	1989	1201	GLOBAL	NA	1580	11817.2	0	158	0.0234389	0.727263	441.22	0.212121	0.355189	-0.0522795	0.407469	0.673395	0.00208896	0.459457	1.02178	0.110091	0.911685	0.23021	0.586276	0.0522108	16.4759	28	0	28	5.79632	0.279739	0.0199	0.0851934	0.0388211	0.00164113	0.00384329	0.022369	11817.2	1191671	1.17783	8.5366	0.576206	0.000148348
GLOBAL_global	5742	0.604	296	120	0.607	0.1334	0.329	1989	1201	GLOBAL	NA	1580	11817.2	0	518	0.0323982	0.837831	64.6588	0.207447	0.363357	-0.149489	0.512846	1.08029	0.00143421	0.522692	1.12176	-0.204811	1.32657	0.277421	0.954797	0.0634835	3.47848	9	0	9	2.50702	0.253212	0.1486	0.0944348	0.0513752	0.0146407	0.0032064	0.035264	11817.2	1191671	0.218023	8.87205	0.686401	6.25448e-05
GLOBAL_global	1247	0.051	4301	15	0.669	0.1006	0.151	1989	NA	GLOBAL	NA	1580	11817.2	0	2855	0.0227497	0.823792	138.702	0.166322	0.269116	-0.00631429	0.275431	0.906714	0.00179496	0.642631	1.01479	0.0132634	1.00153	0.226866	0.74655	0.023818	5.0038	18	0	18	3.5905	0.272845	0.0199	0.0190509	0.0136076	0.0038961	0.0057352	0.0178776	11817.2	1191671	1.1432	43.2417	1.3138	7.96838e-06
GLOBAL_global	12732	0.276	611	245	0.57	0.0984	0.484	1989	1201	GLOBAL	NA	1580	11817.2	0	36	0.0127567	0.453606	111.821	0.211876	0.372161	0.116946	0.255215	1.45945	0.000677132	0.485503	0.778378	0.230345	0.548034	0.0693845	1.43005	0.00275016	1.98165	5	0	5	1.45319	0.309519	0.01	0.146607	0.0634333	0.00779096	0.00457583	0.0130381	11817.2	1191671	1.27567	3.09402	0.205541	0.000354353
GLOBAL_global	10910	0.547	278	96	0.877	0.0256	0.277	1989	1201	GLOBAL	NA	1580	11817.2	0	1782	0.080985	0.852429	47.7566	0.26961	0.378777	0.0478482	0.330929	0.826481	0.000540747	0.427788	1.02236	-0.0754595	1.09782	0.264765	0.595922	0.064884	6.83101	17	0	17	4.91498	0.292136	0.0793	0.0637802	0.0320333	0.0167527	0.00308717	0.0783784	11817.2	1191671	1.02125	13.3651	2.44677	4.54461e-05
GLOBAL_global	10184	0.204	2414	18	0.621	0.0582	0.252	1989	1201	GLOBAL	NA	1580	11817.2	0	1717	0.0230943	0.848651	93.8103	0.157874	0.33249	0.012667	0.319823	1.41884	0.00171583	0.354203	1.10161	0.035764	1.06585	0.304249	1.28314	0.0439775	3.44367	13	0	13	2.50294	0.268414	0.01	0.0180339	0.0136756	0.00438976	0.00434717	0.020612	11817.2	1191671	2.30943	47.0587	1.50721	1.34504e-05
GLOBAL_global	12170	0.946	381	108	0.54	0.1488	0.233	1989	1201	GLOBAL	NA	1580	11817.2	0	447	0.0330874	0.80396	89.9885	0.206962	0.431536	-0.0955747	0.52711	0.920573	0.00162485	0.50939	1.08634	-0.0863065	1.17265	0.273744	0.814139	0.0656288	4.95506	13	0	13	3.23727	0.230538	0.01	0.0773007	0.0381799	0.00956438	0.00310827	0.0350089	11817.2	1191671	3.30874	10.4004	0.916947	7.4021e-05
GLOBAL_global	5670	0.675	1254	42	0.947	0.0491	0.161	1989	1201	GLOBAL	NA	1580	11817.2	0	1339	0.0479046	0.77231	171.762	0.239992	0.386232	0.0227257	0.363507	0.741669	0.00226388	0.491078	1.04781	-0.0786007	1.12641	0.296928	0.489598	0.0852475	14.1323	28	0	28	5.7723	0.2611	0.01	0.0328247	0.0176813	0.00396689	0.00447069	0.0357683	11817.2	1191671	4.79046	23.5283	2.02294	3.57764e-05
GLOBAL_global	1985	0.516	4631	55	0.523	0.0698	0.027	1989	NA	GLOBAL	NA	1580	11817.2	0	82	0.0117229	0.600583	575.36	0.22764	0.399051	0.0268991	0.372152	0.839646	0.00879314	0.308657	0.456725	0.149292	0.307434	0.0915945	0.861825	0.00750337	9.1038	16	0	16	2.94374	0.250845	0.0397	0.0197271	0.0132521	0.00117552	0.00272858	0.0159454	11817.2	1191671	0.295288	30.4445	1.20323	0.000142963
GLOBAL_global	2898	0.873	1048	30	0.942	0.1311	0.432	1989	NA	GLOBAL	NA	1580	11817.2	0	1259	0.0292969	0.710153	94	0.208007	0.391697	0.00907136	0.382626	1.09796	0.00202937	0.577642	1.14685	-0.149429	1.29628	0.375969	0.721071	0.121944	4.52152	11	0	11	3.07107	0.310009	0.0496	0.0208594	0.0157208	0.00629464	0.00475572	0.0247401	11817.2	1191671	0.590663	34.0448	1.57372	2.327e-05
GLOBAL_global	2294	0.692	2538	26	0.793	0.123	0.255	1989	NA	GLOBAL	NA	1580	11817.2	0	1487	0.0241281	0.80833	123.902	0.137464	0.299365	-0.0149831	0.314348	1.00872	0.00123171	0.579845	1.10935	-0.0368393	1.14619	0.324688	0.835798	0.0728501	4.78354	15	0	15	3.20346	0.247123	0.01	0.0259738	0.016075	0.00408764	0.00443741	0.0217019	11817.2	1191671	2.41281	31.121	1.35004	1.6226e-05
GLOBAL_global	11955	0.342	3109	73	0.997	0.1173	0.388	1989	1201	GLOBAL	NA	1580	11817.2	0	162	0.0113784	0.432909	217.083	0.172584	0.2757	-0.0273687	0.303069	1.32997	0.00490221	0.515528	0.9904	-0.0182313	1.00863	0.423809	1.15483	0.147573	3.29747	12	0	12	1.96811	0.243884	0.0694	0.075441	0.0381639	0.00130257	0.00499304	0.0130071	11817.2	1191671	0.163953	5.73837	0.340821	7.02367e-05
GLOBAL_global	734	0.553	2459	48	0.673	0.0604	0.044	1989	NA	GLOBAL	NA	1580	11817.2	0	1399	0.0637557	0.832504	224.045	0.163443	0.350501	-0.104389	0.45489	0.627938	0.0033474	0.464006	1.00317	-0.0119793	1.01514	0.290702	0.594427	0.0825598	24.957	47	0	47	9.0694	0.239756	0.0199	0.0355873	0.0211445	0.00264003	0.00511227	0.0435972	11817.2	1191671	3.2038	23.3933	2.06188	4.55723e-05
GLOBAL_global	10620	0.265	130	142	0.422	0.0239	0.17	1989	1201	GLOBAL	NA	1580	11817.2	0	1378	0.053418	0.859521	20.1438	0.23103	0.441346	0.0164893	0.424857	1.31026	0.00122222	0.497802	1.01358	0.0133686	1.00021	0.253982	1.35319	0.0489672	1.86139	9	0	9	1.85453	0.287012	0.0892	0.0825478	0.0465188	0.0438496	0.0030795	0.0534365	11817.2	1191671	0.598857	10.4124	1.14871	3.87649e-05
GLOBAL_global	5760	0.014	354	141	0.965	0.1	0.091	1989	1201	GLOBAL	NA	1580	11817.2	0	1206	0.15645	0.828525	70.5303	0.207728	0.423738	-0.153746	0.577484	0.621139	0.00131176	0.504633	1.06569	-0.0656052	1.1313	0.286306	0.640328	0.0819761	19.8646	41	0	41	11.9769	0.287833	0.0199	0.0983366	0.0519041	0.0106381	0.00387814	0.117798	11817.2	1191671	7.86179	8.4254	2.26952	0.000129726
GLOBAL_global	5639	0.128	4854	51	0.906	0.0732	0.228	1989	1201	GLOBAL	NA	1580	11817.2	0	178	0.0131013	0.680028	46.6207	0.145356	0.275155	0.0691209	0.206034	0.995868	0.00029132	0.507554	0.784411	0.313445	0.470966	0.157459	0.975249	0.00211002	0.855696	15	0	15	1.96246	0.388263	0.0397	0.0303074	0.0185027	0.0167735	0.00353502	0.0152037	11817.2	1191671	0.330007	22.4377	0.8217	7.36027e-05
GLOBAL_global	2360	0.147	1398	110	0.457	0.1381	0.323	1989	NA	GLOBAL	NA	1580	11817.2	0	61	0.0103446	0.534873	225.286	0.185482	0.302132	-0.0401222	0.342254	1.37942	0.00242095	0.484423	1.08617	0.0158924	1.07028	0.29063	1.31423	0.0718619	2.9943	7	0	7	1.37538	0.231932	0.0496	0.0369781	0.0168127	0.00357738	0.00296316	0.0144217	11817.2	1191671	0.20856	14.4646	0.857787	0.000169583
GLOBAL_global	1999	0.078	3098	92	0.69	0.1311	0.298	1989	NA	GLOBAL	NA	1580	11817.2	0	173	0.0110338	0.771921	279.913	0.168105	0.262544	0.0323775	0.230167	1.1394	0.00123801	0.698395	1.06528	0.243689	0.821594	0.188967	0.931456	0.0271478	4.07468	10	0	10	1.79916	0.208253	0.0496	0.107601	0.0489089	0.00167789	0.00275393	0.016192	11817.2	1191671	0.222455	7.17394	0.331065	6.3779e-05
GLOBAL_global	6193	0.579	2936	90	0.662	0.0832	0.227	1989	1201	GLOBAL	NA	1580	11817.2	0	104	0.0110338	0.637454	251.087	0.25156	0.350087	0.0545854	0.295501	1.084	0.00122669	0.47907	1.07917	0.228914	0.850252	0.295782	1.08187	0.0754115	3.65506	10	0	10	1.96438	0.263283	0.01	0.107067	0.0414853	0.00147617	0.00396799	0.0136422	11817.2	1191671	1.10338	5.95377	0.328844	0.000106094
GLOBAL_global	481	0.533	2713	13	0.456	0.0978	0.216	1989	NA	GLOBAL	NA	1580	11817.2	0	1875	0.0210268	0.753094	67.8654	0.157223	0.315153	0.00598653	0.309167	1.29441	0.00111837	0.605136	1.03011	0.136984	0.893128	0.276083	1.21172	0.0315743	2.23354	11	0	11	2.08448	0.304989	0.0199	0.0103261	0.0100713	0.00754897	0.00671486	0.0173809	11817.2	1191671	1.05662	72.9313	1.72579	1.12143e-05
GLOBAL_global	2164	0.446	2136	47	0.518	0.0765	0.181	1989	NA	GLOBAL	NA	1580	11817.2	0	446	0.0168918	0.765032	243.675	0.197484	0.338835	-0.00663743	0.345472	0.914903	0.00348893	0.535601	1.05608	0.0139666	1.04212	0.280304	0.774497	0.0782023	6.16899	13	0	13	2.39879	0.24834	0.0793	0.0314004	0.0179308	0.00299772	0.00316031	0.0193963	11817.2	1191671	0.213011	24.3638	1.08173	3.78739e-05
GLOBAL_global	544	0.048	177	455	0.732	0.0544	0.418	1989	NA	GLOBAL	NA	1580	11817.2	0	39	0.0151688	0.438969	82.0571	0.226925	0.458185	0.003005	0.45518	1.38415	0.000923036	0.47403	1.1899	-0.130634	1.32054	0.17499	1.34927	0.0186775	1.81772	6	0	6	1.62888	0.282404	0.0595	0.659539	0.40527	0.00901127	0.00385825	0.0163238	11817.2	1191671	0.254938	0.665569	0.0402787	0.000388944
GLOBAL_global	1092	0.4	2059	13	0.366	0.0508	0.273	1989	NA	GLOBAL	NA	1580	11817.2	0	893	0.0110338	0.730227	87.8696	0.146523	0.250481	0.0124441	0.238037	1.52782	0.00108066	0.460318	0.760063	0.204464	0.555599	0.207221	1.42193	0.01409	1.27911	6	0	6	1.47684	0.344636	0.01	0.0192347	0.0138762	0.00902418	0.00424793	0.0125834	11817.2	1191671	1.10338	37.9641	0.906834	1.23558e-05
GLOBAL_global	1521	0.566	2873	35	0.709	0.0735	0.275	1989	NA	GLOBAL	NA	1580	11817.2	0	815	0.0189593	0.816626	105.326	0.150134	0.267414	0.0244999	0.242914	1.32311	0.00128635	0.595879	1.0369	-0.0707544	1.10765	0.412374	1.23632	0.0906279	3.06646	15	0	15	2.4839	0.283059	0.0397	0.0361842	0.0220213	0.00443388	0.00389419	0.0191983	11817.2	1191671	0.477564	22.5686	0.871806	2.32629e-05
GLOBAL_global	2716	0.296	349	96	0.362	0.1467	0.034	1989	NA	GLOBAL	NA	1580	11817.2	0	1176	0.0909781	0.861751	89.4314	0.194138	0.442826	-0.102395	0.545221	0.675666	0.00216553	0.489698	1.01114	-0.0020227	1.01317	0.270434	0.765606	0.0707591	14.4335	30	0	30	8.78222	0.259877	0.0595	0.0777729	0.0411373	0.00957692	0.00353747	0.0772448	11817.2	1191671	1.52904	11.0803	1.87773	7.73623e-05
GLOBAL_global	6202	0.891	179	127	0.941	0.057	0.317	1989	1201	GLOBAL	NA	1580	11817.2	0	2224	0.120957	0.874938	24.2632	0.193196	0.426301	-0.0418864	0.468188	0.880141	0.00159115	0.537518	1.23419	-0.237109	1.4713	0.289399	0.704218	0.0739326	5.2519	17	0	17	4.53051	0.263325	0.1288	0.0754568	0.0432358	0.0347644	0.00297695	0.119049	11817.2	1191671	0.939109	11.5952	2.75349	5.43872e-05
GLOBAL_global	428	0.368	1908	17	0.769	0.066	0.453	1989	NA	GLOBAL	NA	1580	11817.2	0	1245	0.0210268	0.659492	49.6154	0.144033	0.258233	0.0124875	0.245746	1.31554	0.000473805	0.294357	0.612502	-0.0838627	0.696364	0.271002	1.14339	0.0247263	1.63291	9	0	9	2.21874	0.361121	0.0298	0.0191746	0.0143106	0.0151281	0.00620731	0.015822	11817.2	1191671	0.705597	34.3941	1.10561	1.6889e-05
GLOBAL_global	5234	0.822	138	223	0.388	0.0432	0.194	1989	1201	GLOBAL	NA	1580	11817.2	0	575	0.0396345	0.752936	28.8208	0.184997	0.439019	-0.0209513	0.45997	1.34789	0.00136846	0.504849	1.04742	-0.0383142	1.08573	0.254958	1.35439	0.0500439	1.93354	8	0	8	1.85784	0.27491	0.0298	0.137928	0.0846769	0.0326684	0.00245196	0.0487388	11817.2	1191671	1.33002	5.45889	0.575586	6.89296e-05
GLOBAL_global	7652	0.409	727	58	0.579	0.1007	0.324	1989	1201	GLOBAL	NA	1580	11817.2	0	635	0.0241281	0.873626	115.721	0.20529	0.360939	0.00271865	0.358221	1.03063	0.00189634	0.508535	1.10567	-0.0819359	1.18761	0.303891	0.921567	0.0787483	4.46772	9	0	9	2.35556	0.270541	0.0199	0.0414455	0.0221687	0.00643782	0.00281192	0.0294621	11817.2	1191671	1.21247	21.0789	1.329	3.7997e-05
GLOBAL_global	2934	0.701	512	132	0.427	0.0851	0.32	1989	NA	GLOBAL	NA	1580	11817.2	0	105	0.0141351	0.63153	96.625	0.26511	0.417958	-0.0368192	0.454777	1.50454	0.000873466	0.480339	0.892365	-0.161534	1.0539	0.216852	1.40517	0.0282591	1.95696	7	0	7	1.50555	0.271072	0.0397	0.100839	0.0487462	0.0087134	0.0039721	0.0149763	11817.2	1191671	0.356047	6.26273	0.30723	0.00013462
GLOBAL_global	7128	0.173	347	118	0.484	0.0538	0.152	1989	1201	GLOBAL	NA	1580	11817.2	0	636	0.0458371	0.827441	72.0242	0.250298	0.385194	-0.00634458	0.391538	0.828467	0.00200622	0.463554	1.04145	-0.0844309	1.12588	0.260701	0.815983	0.0644728	5.65253	15	0	15	3.70357	0.251028	0.01	0.0645381	0.0318352	0.0107805	0.00345644	0.0444354	11817.2	1191671	4.58371	12.821	1.39579	7.20709e-05
GLOBAL_global	6870	0.742	165	439	0.955	0.0393	0.108	1989	1201	GLOBAL	NA	1580	11817.2	0	102	0.0361887	0.488158	82.3125	0.290382	0.516477	0.0407263	0.475751	0.841086	0.0021376	0.479927	1.04232	-0.0808254	1.12314	0.252652	0.888644	0.0633628	5.00127	16	0	16	4.2894	0.279351	0.0298	0.572212	0.383067	0.0076261	0.00574438	0.0237609	11817.2	1191671	1.21438	0.853106	0.0620282	0.000354791
GLOBAL_global	1118	0.556	373	179	0.839	0.0552	0.348	1989	NA	GLOBAL	NA	1580	11817.2	0	207	0.0382562	0.654172	71.0196	0.259612	0.370807	0.0278655	0.342941	0.973717	0.000801854	0.44903	0.803185	-0.0297497	0.832935	0.229429	0.761938	0.0455907	4.58481	12	0	12	3.17483	0.269154	0.0199	0.117846	0.0539329	0.00937392	0.00448487	0.0284276	11817.2	1191671	1.92242	5.55105	0.527092	0.000184812
GLOBAL_global	8046	0.606	818	53	0.67	0.0666	0.397	1989	1201	GLOBAL	NA	1580	11817.2	0	496	0.0224052	0.685292	87.4286	0.180673	0.341044	-0.0603757	0.40142	1.18319	0.000900537	0.64468	1.13718	0.246662	0.890523	0.259777	1.09254	0.0403174	3.09873	8	0	8	2.11011	0.282071	0.0298	0.0404516	0.021645	0.00969913	0.00350843	0.0238859	11817.2	1191671	0.751851	16.9411	1.10353	4.51717e-05
GLOBAL_global	7863	0.217	3795	24	0.606	0.1035	0.226	1989	1201	GLOBAL	NA	1580	11817.2	0	990	0.0162026	0.80351	55.9474	0.105741	0.158974	0.0223419	0.136632	1.28218	0.000440773	0.548222	0.964383	0.0627222	0.901661	0.340197	1.11154	0.048252	1.34557	13	0	13	2.24488	0.355506	0.0496	0.0272347	0.0182335	0.0120545	0.00472036	0.0150451	11817.2	1191671	0.326665	29.5032	0.825133	1.63662e-05
GLOBAL_global	4788	0.468	1041	45	0.605	0.0298	0.262	1989	1201	GLOBAL	NA	1580	11817.2	0	482	0.0148242	0.704499	157.441	0.250812	0.368705	0.131412	0.237294	1.26497	0.00111548	0.507056	0.73491	0.238051	0.496859	0.153958	1.14284	0.0179158	3.38797	9	0	9	1.99035	0.272553	0.0199	0.0338501	0.0180325	0.00451892	0.00375646	0.0157171	11817.2	1191671	0.744936	20.8123	0.8716	3.07557e-05
GLOBAL_global	5620	0.441	263	208	0.588	0.1141	0.227	1989	1201	GLOBAL	NA	1580	11817.2	0	219	0.0392899	0.716723	62.1429	0.201896	0.496689	-0.200835	0.697523	1.00676	0.00155219	0.493619	1.11031	-0.0946944	1.20501	0.267197	0.941866	0.0636747	4.12975	11	0	11	2.8392	0.249785	0.0991	0.134577	0.0841212	0.012815	0.00301423	0.039382	11817.2	1191671	0.396468	5.32573	0.468157	0.000179406
GLOBAL_global	211	0.362	2761	92	0.635	0.0499	0.104	1989	NA	GLOBAL	NA	1580	11817.2	0	224	0.0203376	0.720077	361.02	0.254296	0.408521	0.0829249	0.325596	0.769495	0.00286588	0.478193	0.948173	0.0750595	0.873114	0.232953	0.622693	0.0519532	11.4247	25	0	25	5.04897	0.252271	0.0397	0.0744495	0.0309591	0.00174462	0.00409478	0.0200449	11817.2	1191671	0.512283	9.67201	0.647462	9.0793e-05
GLOBAL_global	10603	0.483	4265	13	0.84	0.142	0.095	1989	1201	GLOBAL	NA	1580	11817.2	0	6204	0.037567	0.871797	85.56	0.111129	0.280426	-0.0140353	0.294462	1.08855	0.00252462	0.46842	1.03851	-0.0377946	1.07631	0.362172	0.94774	0.112006	5.41519	37	0	37	5.87573	0.317307	0.0199	0.0194532	0.0145979	0.00280585	0.00709325	0.0217313	11817.2	1191671	1.88779	44.8151	1.48866	6.05529e-06
GLOBAL_global	10425	0.653	3413	21	0.605	0.1401	0.254	1989	1201	GLOBAL	NA	1580	11817.2	0	419	0.0137905	0.402923	126.516	0.141728	0.266055	-0.0173644	0.28342	1.41527	0.000894241	0.550767	1.00808	-0.0718703	1.07995	0.397507	1.29004	0.0885717	2.48228	12	0	12	2.30242	0.306246	0.0199	0.0271242	0.0169905	0.00243949	0.00620832	0.0124021	11817.2	1191671	0.692988	14.8548	0.729944	3.29128e-05
GLOBAL_global	2124	0.336	220	75	0.309	0.0218	0.309	1989	NA	GLOBAL	NA	1580	11817.2	0	595	0.0165472	0.290705	46.7949	0.277777	0.364449	0.148967	0.215482	1.77227	0.000184441	0.481109	0.776267	0.227775	0.548492	0.1922	1.715	0.0214661	1.15506	4	0	4	1.07626	0.278543	0.01	0.061526	0.0363436	0.0225563	0.00659086	0.0135432	11817.2	1191671	1.65472	4.72492	0.372644	2.78104e-05
GLOBAL_global	12796	0.252	2487	66	0.368	0.093	0.098	1989	1201	GLOBAL	NA	1580	11817.2	0	313	0.0168918	0.804736	294.4	0.157522	0.319947	-0.0425579	0.362505	0.827664	0.00403258	0.540217	1.02004	-0.020476	1.04051	0.27712	0.81952	0.0674088	7.45316	14	0	14	2.36578	0.228934	0.0298	0.027581	0.0158398	0.00259153	0.00312061	0.0217447	11817.2	1191671	0.566837	29.1772	1.37279	5.39673e-05
GLOBAL_global	36	0.421	786	150	0.736	0.0559	0.147	1989	NA	GLOBAL	NA	1580	11817.2	0	65	0.0144796	0.633507	188.03	0.332418	0.394726	0.224374	0.170352	1.09546	0.000458647	0.497877	0.679025	0.26173	0.417295	0.105455	0.991833	0.00876275	3.92722	11	0	11	2.77401	0.283178	0.0199	0.108858	0.0459658	0.00464175	0.00384105	0.0151449	11817.2	1191671	0.72762	5.81955	0.329483	0.000222764
GLOBAL_global	7392	0.036	1311	57	0.938	0.0889	0.372	1989	1201	GLOBAL	NA	1580	11817.2	0	734	0.0286077	0.84115	101.973	0.181936	0.339608	-0.0552733	0.394882	0.992509	0.00166717	0.605896	1.15404	0.0794484	1.07459	0.296868	0.876999	0.0582209	4.77595	13	0	13	3.16795	0.29614	0.01	0.0346621	0.0164434	0.00722636	0.00340013	0.0294252	11817.2	1191671	2.86077	24.2672	1.78949	3.89751e-05
GLOBAL_global	2412	0.358	1283	87	0.91	0.0735	0.394	1989	NA	GLOBAL	NA	1580	11817.2	0	183	0.0193039	0.615272	76.9362	0.20467	0.384721	-0.0321867	0.416908	1.19752	0.00116319	0.533269	1.01253	0.215966	0.796569	0.225629	1.22836	0.0252422	2.28861	11	0	11	2.47347	0.346392	0.0199	0.0387674	0.0210998	0.00856455	0.00365722	0.0201313	11817.2	1191671	0.970043	15.8709	0.954097	0.000105486
GLOBAL_global	7884	0.334	311	93	0.821	0.1068	0.38	1989	1201	GLOBAL	NA	1580	11817.2	0	1197	0.0544518	0.884753	51.7785	0.198673	0.39791	-0.125585	0.523495	0.941609	0.00129783	0.489351	1.05178	-0.206188	1.25797	0.330197	0.639717	0.103046	4.88291	14	0	14	3.39815	0.247927	0.0199	0.0755341	0.0413147	0.0159695	0.00338123	0.0526437	11817.2	1191671	2.73627	11.7133	1.27421	4.54902e-05
GLOBAL_global	5700	0.401	1905	93	0.927	0.013	0.232	1989	1201	GLOBAL	NA	1580	11817.2	0	97	0.0120675	0.273242	149.192	0.297925	0.334881	0.263157	0.0717243	1.25301	0.000204709	0.511494	0.556992	0.478558	0.0784342	0.0097989	1.24505	4.68343e-05	2.45506	9	0	9	2.37437	0.319483	0.0199	0.0393058	0.0184351	0.0037879	0.00487381	0.012309	11817.2	1191671	0.606408	6.95171	0.667694	0.000124407
GLOBAL_global	5640	0.19	258	382	0.739	0.0469	0.258	1989	1201	GLOBAL	NA	1580	11817.2	0	34	0.0131013	0.525342	131.724	0.281415	0.393486	0.0883928	0.305093	1.21823	0.000656449	0.528544	0.868371	0.101495	0.766876	0.115706	1.20632	0.0100461	2.41772	7	0	7	1.93274	0.299284	0.3169	0.52215	0.354921	0.00553842	0.00408295	0.0138436	11817.2	1191671	0.041342	1.00611	0.0390047	0.000385332
GLOBAL_global	780	0.316	397	37	0.995	0.0453	0.188	1989	NA	GLOBAL	NA	1580	11817.2	0	12092	0.144389	0.953246	47.3585	0.223776	0.385403	-0.0923787	0.477782	0.697738	0.00159918	0.463611	0.987065	-0.115572	1.10264	0.274898	0.490795	0.0726897	12.2892	31	0	31	7.59774	0.245204	0.0298	0.0317209	0.0186298	0.0141844	0.00431967	0.109917	11817.2	1191671	4.84527	30.0511	5.90008	1.19409e-05
GLOBAL_global	12812	0.316	1564	57	0.915	0.0245	0.458	1989	1201	GLOBAL	NA	1580	11817.2	0	437	0.0172363	0.66355	104.122	0.181968	0.288476	0.0572963	0.231179	1.06581	0.000976741	0.487018	0.576227	0.425721	0.150506	0.0397898	1.0514	0.00124564	2.7019	8	0	8	2.54218	0.343991	0.01	0.0191562	0.0139922	0.00731308	0.00317549	0.0200902	11817.2	1191671	1.72363	34.639	1.43581	3.94424e-05
GLOBAL_global	10808	0.144	1178	53	0.866	0.1498	0.455	1989	1201	GLOBAL	NA	1580	11817.2	0	369	0.0182701	0.75453	157.386	0.189887	0.407822	-0.0692391	0.477061	1.10846	0.00210741	0.583004	1.15063	-0.21073	1.36136	0.393894	0.747021	0.123296	4.38291	12	0	12	2.62488	0.257331	0.01	0.0443026	0.0232543	0.0042142	0.00329511	0.0201069	11817.2	1191671	1.82701	17.0313	0.864655	4.95125e-05
GLOBAL_global	11175	0.181	3064	65	0.416	0.0303	0.135	1989	1201	GLOBAL	NA	1580	11817.2	0	153	0.01	0.71646	145.75	0.20608	0.260607	0.16042	0.100187	1.50909	0.000276017	0.524162	0.785118	0.394505	0.390613	0.131012	1.47479	0.00554525	1.84494	7	0	7	1.52767	0.306724	0.0199	0.0293997	0.0154075	0.0046619	0.00289966	0.0144628	11817.2	1191671	0.502513	24.3696	0.938683	6.53595e-05
GLOBAL_global	8262	0.649	143	495	0.534	0.038	0.353	1989	1201	GLOBAL	NA	1580	11817.2	0	50	0.0155134	0.4573	51.9167	0.234769	0.380825	0.0152664	0.365559	1.6505	0.000794834	0.483383	1.14799	-0.0110673	1.15906	0.211991	1.61477	0.025789	1.18291	5	0	5	1.21895	0.293214	0.0595	0.529477	0.306078	0.018702	0.00316333	0.0178625	11817.2	1191671	0.260729	0.863683	0.0583595	0.000310268
GLOBAL_global	2430	0.514	210	142	0.826	0.1479	0.439	1989	NA	GLOBAL	NA	1580	11817.2	0	742	0.0399791	0.846746	38.729	0.168959	0.461613	-0.154761	0.616374	1.18757	0.00158205	0.496204	1.28083	-0.290136	1.57096	0.272828	1.02404	0.0559257	2.62278	8	0	8	2.20615	0.274293	0.0793	0.102371	0.064125	0.0231954	0.00258033	0.0475264	11817.2	1191671	0.50415	8.27131	0.741153	5.38802e-05
GLOBAL_global	12276	0.438	802	122	0.644	0.0842	0.387	1989	1201	GLOBAL	NA	1580	11817.2	0	106	0.0193039	0.536985	142.085	0.205756	0.344155	-0.0258767	0.370032	1.09508	0.00174987	0.503543	1.1021	-0.133048	1.23515	0.318557	0.939079	0.0818884	4.22658	9	0	9	2.05172	0.255084	0.1288	0.0587454	0.0306298	0.00605554	0.00384924	0.0190397	11817.2	1191671	0.149875	9.1409	0.621607	0.000182112
GLOBAL_global	11184	0.088	1379	121	0.833	0.1222	0.15	1989	1201	GLOBAL	NA	1580	11817.2	0	185	0.0351549	0.747565	193.505	0.201949	0.334386	0.0313256	0.30306	0.720398	0.00216344	0.474361	1.07249	-0.0469712	1.11947	0.267779	0.634648	0.068959	11.3899	21	0	21	4.15576	0.271317	0.01	0.052445	0.0214793	0.00372136	0.00447836	0.0269887	11817.2	1191671	3.51549	14.2543	1.25649	0.000190026
GLOBAL_global	10822	0.652	451	67	0.317	0.0831	0.181	1989	1201	GLOBAL	NA	1580	11817.2	0	498	0.021716	0.852785	85.4074	0.231937	0.409044	-0.119497	0.528541	1.19584	0.00129529	0.480967	0.974292	0.0599632	0.914329	0.256454	1.2702	0.0521712	2.91899	7	0	7	1.8164	0.242945	0.0199	0.0516551	0.0231989	0.00987374	0.00297894	0.0247568	11817.2	1191671	1.09126	16.5092	1.06716	4.36064e-05
GLOBAL_global	5174	0.705	177	329	0.771	0.1384	0.205	1989	1201	GLOBAL	NA	1580	11817.2	0	234	0.0578977	0.627413	41.1195	0.173853	0.491398	-0.213009	0.704407	0.977013	0.00281449	0.493995	1.15142	-0.111447	1.26287	0.265732	0.948599	0.0636401	4.13797	14	0	14	3.79008	0.258689	0.0892	0.18487	0.101042	0.0244482	0.00373972	0.045996	11817.2	1191671	0.649077	3.39381	0.455215	0.000247426
GLOBAL_global	252	0.253	1303	46	0.398	0.1222	0.307	1989	NA	GLOBAL	NA	1580	11817.2	0	335	0.0113784	0.737473	167.208	0.192348	0.350999	0.0246718	0.326327	1.45801	0.00187121	0.521167	1.08746	0.147453	0.940002	0.212241	1.41278	0.0350732	2.53987	6	0	6	1.1681	0.205559	0.01	0.014308	0.0115088	0.0049233	0.00285856	0.0156249	11817.2	1191671	1.13784	51.5429	1.35764	3.39652e-05
GLOBAL_global	10340	0.415	1747	65	0.81	0.0214	0.383	1989	1201	GLOBAL	NA	1580	11817.2	0	275	0.0103446	0.434508	224.286	0.25031	0.344451	0.162053	0.182398	1.19154	0.000414972	0.563649	0.65004	0.477841	0.172198	0.0401536	1.21574	0.000677218	2.98101	7	0	7	1.88851	0.282599	0.0694	0.0556896	0.023346	0.00336892	0.00298833	0.0141859	11817.2	1191671	0.149057	7.8023	0.607639	3.76167e-05
GLOBAL_global	5180	0.267	483	71	0.381	0.1122	0.055	1989	1201	GLOBAL	NA	1580	11817.2	0	1434	0.0627219	0.876014	104.26	0.214793	0.43942	-0.0164203	0.45584	0.729029	0.00155356	0.485392	1.01393	-0.0125066	1.02644	0.284441	0.798854	0.0738966	11.4158	25	0	25	6.16492	0.225083	0.0298	0.0527225	0.0262775	0.00715775	0.00294762	0.0651947	11817.2	1191671	2.10476	16.6156	2.48101	4.37391e-05
GLOBAL_global	238	0.597	229	64	0.538	0.0477	0.262	1989	NA	GLOBAL	NA	1580	11817.2	0	3215	0.0699582	0.936169	28.9845	0.21467	0.404744	-0.00190849	0.406652	1.06395	0.00137705	0.493922	1.13193	-0.10405	1.23598	0.269094	0.922161	0.0632508	3.55886	10	0	10	2.74704	0.275922	0.0199	0.0480932	0.0277241	0.0279158	0.00321153	0.0648046	11817.2	1191671	3.51549	19.4657	2.33748	2.17599e-05
GLOBAL_global	806	0.677	1855	28	0.646	0.1001	0.286	1989	NA	GLOBAL	NA	1580	11817.2	0	530	0.0168918	0.47027	193.55	0.182805	0.305603	-0.0701072	0.37571	0.973396	0.00138441	0.429004	0.907697	-0.0345739	0.942271	0.264635	0.822938	0.052717	4.9	12	0	12	2.38666	0.252354	0.0595	0.0328517	0.0168581	0.00421713	0.00458646	0.0157213	11817.2	1191671	0.283895	14.3149	0.932571	3.18712e-05
GLOBAL_global	2999	0.212	3290	46	0.903	0.0496	0.341	1989	NA	GLOBAL	NA	1580	11817.2	0	370	0.0148242	0.527674	89.9706	0.178654	0.244419	0.112231	0.132188	1.01143	0.00045743	0.439851	0.720876	0.312759	0.408117	0.173102	0.960954	0.00553141	1.93608	15	0	15	3.03625	0.366181	0.0298	0.0436692	0.0233623	0.00706264	0.00521414	0.0138461	11817.2	1191671	0.497457	12.0834	0.592669	4.00655e-05
GLOBAL_global	2940	0.263	205	389	0.705	0.1289	0.47	1989	NA	GLOBAL	NA	1580	11817.2	0	50	0.0175809	0.535636	75.6429	0.212792	0.470066	-0.143622	0.613688	1.33559	0.00150928	0.488815	1.27059	-0.172358	1.44295	0.2395	1.25671	0.0390362	2.01076	6	0	6	1.76534	0.28679	0.1585	0.325371	0.199106	0.0129721	0.00398899	0.0173633	11817.2	1191671	0.110921	1.64623	0.0872065	0.000351619
GLOBAL_global	8775	0.151	3814	46	0.878	0.057	0.144	1989	1201	GLOBAL	NA	1580	11817.2	0	647	0.0279186	0.859838	104.056	0.15753	0.291113	-0.0227491	0.313862	0.970018	0.00136354	0.447757	0.857433	0.032427	0.825006	0.299369	0.797225	0.0367411	4.74177	27	0	27	4.24642	0.295357	0.0397	0.0328551	0.0202894	0.00367425	0.00392387	0.0255841	11817.2	1191671	0.703238	26.1706	1.26096	4.31508e-05
GLOBAL_global	5254	0.639	2187	23	0.733	0.0635	0.481	1989	1201	GLOBAL	NA	1580	11817.2	0	435	0.0141351	0.0825274	29.0938	0.119269	0.170721	0.0372039	0.133517	1.21922	0.000317755	0.499034	0.587071	0.398193	0.188878	0.0420419	1.24441	0.00126883	0.589241	6	0	6	1.43387	0.40089	0.01	0.0227321	0.0144832	0.0269419	0.012791	0.0104858	11817.2	1191671	1.41351	3.63043	0.723998	3.24944e-05
GLOBAL_global	11088	0.123	1130	31	0.538	0.0407	0.178	1989	1201	GLOBAL	NA	1580	11817.2	0	1797	0.0358441	0.883709	120.453	0.172794	0.339603	0.0128897	0.326714	0.866868	0.00192858	0.515908	1.04039	0.098488	0.941906	0.268756	0.678995	0.06256	7.24241	15	0	15	3.01738	0.22923	0.01	0.0214858	0.0144177	0.0060308	0.00344943	0.0373247	11817.2	1191671	3.58441	41.1299	2.58881	1.99466e-05
GLOBAL_global	456	0.204	642	187	0.804	0.0123	0.253	1989	NA	GLOBAL	NA	1580	11817.2	0	102	0.0251619	0.657671	64.0312	0.198832	0.258228	0.0956944	0.162534	1.07626	0.00036571	0.515807	0.642279	0.394922	0.247358	0.0387157	1.12811	0.000953685	2.59367	7	0	7	2.4226	0.344978	0.0595	0.0948897	0.0437421	0.0133408	0.00347833	0.0252334	11817.2	1191671	0.422888	6.9309	0.576868	0.000246685
GLOBAL_global	1372	0.311	1053	120	0.865	0.0489	0.063	1989	NA	GLOBAL	NA	1580	11817.2	0	31	0.0110338	0.601302	368.478	0.247135	0.380533	0.155046	0.225487	0.956137	0.00472287	0.600499	0.918022	0.401634	0.516388	0.146937	0.934204	0.0293059	5.36392	10	0	10	2.30507	0.262434	0.0199	0.0332816	0.0162572	0.00242381	0.00382682	0.01343	11817.2	1191671	0.55446	18.0671	0.826092	0.000355928
GLOBAL_global	6295	0.231	3261	65	0.652	0.0663	0.023	1989	1201	GLOBAL	NA	1580	11817.2	0	329	0.0406683	0.726074	477.743	0.172403	0.294767	0.00368682	0.29108	0.544805	0.00357847	0.483478	0.804807	0.0925312	0.712275	0.169515	0.644982	0.0355596	32.9582	52	0	52	8.7009	0.274094	0.01	0.0693693	0.0311636	0.00147571	0.00441665	0.0300436	11817.2	1191671	4.06683	10.4668	0.964059	0.000123612
GLOBAL_global	10852	0.418	527	186	0.943	0.1421	0.353	1989	1201	GLOBAL	NA	1580	11817.2	0	111	0.0244727	0.671887	135.29	0.216266	0.412424	0.03492	0.377504	0.981454	0.00143369	0.524119	1.08596	-0.0964403	1.1824	0.31632	0.785741	0.100489	5.30886	13	0	13	3.161	0.251513	0.0595	0.155753	0.0765904	0.00576731	0.00416012	0.0211104	11817.2	1191671	0.411305	4.3138	0.275628	0.000220475
GLOBAL_global	280	0.161	1773	121	0.612	0.0173	0.293	1989	NA	GLOBAL	NA	1580	11817.2	0	77	0.0106892	0.723328	57.0455	0.205847	0.246589	0.151631	0.0949585	1.3916	0.000115862	0.463291	0.543706	0.386725	0.156981	0.0358214	1.30676	0.000715544	0.794304	6	0	6	1.5003	0.396903	0.0397	0.0587288	0.0312323	0.0136559	0.00289871	0.0149058	11817.2	1191671	0.269249	12.3164	0.477255	0.00013882
GLOBAL_global	5751	0.198	3207	102	0.857	0.1115	0.164	1989	1201	GLOBAL	NA	1580	11817.2	0	86	0.0131013	0.661996	594	0.204309	0.308568	0.0215042	0.287064	0.710076	0.00224519	0.520506	0.86148	0.178952	0.682528	0.215974	0.664995	0.0523534	10.9025	18	0	18	3.9143	0.289277	0.0595	0.130449	0.0500149	0.00150573	0.0035557	0.0155611	11817.2	1191671	0.22019	5.07475	0.311129	0.000152341
GLOBAL_global	2476	0.37	383	370	0.871	0.039	0.235	1989	NA	GLOBAL	NA	1580	11817.2	0	26	0.0103446	0.394701	153.333	0.357763	0.423505	0.208403	0.215102	1.30316	0.000143168	0.505624	0.636969	0.3199	0.317069	0.0317314	1.31936	0.000576373	2.03797	6	0	6	1.75507	0.307596	0.0298	0.424056	0.211348	0.00471048	0.00512733	0.0116227	11817.2	1191671	0.347134	0.930776	0.0549932	0.000397869
GLOBAL_global	10680	0.151	1680	94	0.356	0.1108	0.029	1989	1201	GLOBAL	NA	1580	11817.2	0	135	0.0306753	0.712602	360.9	0.195992	0.357307	-0.021611	0.378918	0.619337	0.00319701	0.42008	0.927621	0.0141834	0.913437	0.235506	0.70755	0.0578855	18.2734	30	0	30	4.40464	0.241821	0.01	0.0492641	0.0234234	0.00218979	0.00420247	0.0244749	11817.2	1191671	3.06753	14.4649	1.04489	0.000227224
GLOBAL_global	10803	0.332	3322	16	0.7	0.036	0.065	1989	1201	GLOBAL	NA	1580	11817.2	0	6764	0.0737487	0.912188	86.1268	0.158352	0.304721	0.0304259	0.274295	0.847122	0.00114163	0.493008	1.02093	0.00582222	1.01511	0.299268	0.575846	0.0615231	11.1747	49	0	49	8.87931	0.284716	0.0496	0.0165259	0.0128383	0.00687736	0.00821369	0.0309397	11817.2	1191671	1.48687	55.1975	2.40995	1.09031e-05
GLOBAL_global	7403	0.474	3455	20	0.66	0.0451	0.162	1989	1201	GLOBAL	NA	1580	11817.2	0	1480	0.0261956	0.75591	78.3433	0.118047	0.309533	0.0269376	0.282596	1.06358	0.00111744	0.567922	0.94191	0.115335	0.826575	0.24961	0.975876	0.0246103	3.32215	16	0	16	2.85551	0.28573	0.0595	0.0182757	0.0132446	0.00724704	0.00716636	0.0167156	11817.2	1191671	0.440262	41.3615	1.26207	1.76997e-05
GLOBAL_global	1936	0.101	2294	142	0.391	0.0906	0.023	1989	NA	GLOBAL	NA	1580	11817.2	0	84	0.0261956	0.689912	453.015	0.158735	0.356336	-0.0746407	0.430977	0.601341	0.00309744	0.400501	0.772775	0.0320971	0.740677	0.181004	0.702382	0.0386166	19.2101	28	0	28	4.60788	0.292816	0.0199	0.106059	0.0449876	0.00139997	0.0046997	0.0209611	11817.2	1191671	1.31636	6.50499	0.465931	0.000311853
GLOBAL_global	3030	0.736	186	235	0.326	0.0506	0.172	1989	1201	GLOBAL	NA	1580	11817.2	0	199	0.0268848	0.687856	44.6957	0.235855	0.40967	0.0470926	0.362577	1.38901	0.00161101	0.487821	1.01172	-0.0176058	1.02933	0.24423	1.41003	0.0470491	1.9519	7	0	7	1.66253	0.266583	0.0892	0.198394	0.093003	0.0189376	0.00508125	0.02043	11817.2	1191671	0.301399	3.46712	0.21967	0.000135099
GLOBAL_global	1026	0.752	718	55	0.916	0.0606	0.487	1989	NA	GLOBAL	NA	1580	11817.2	0	823	0.0299861	0.793662	58.359	0.177276	0.337815	-0.0109798	0.348794	1.11118	0.000914204	0.485209	1.04181	0.170346	0.871459	0.117301	1.05057	0.00967246	2.88101	8	0	8	2.43206	0.320232	0.0793	0.0330524	0.0183996	0.0133789	0.00304387	0.0330666	11817.2	1191671	0.378135	24.0122	1.79713	3.64351e-05
GLOBAL_global	11233	0.533	4327	24	0.966	0.0379	0.146	1989	1201	GLOBAL	NA	1580	11817.2	0	889	0.019993	0.603577	168.449	0.10849	0.202954	0.0312233	0.171731	1.00491	0.000705267	0.556966	0.895949	0.337404	0.558544	0.163681	0.954162	0.00866692	5.22405	19	0	19	4.28576	0.268093	0.0694	0.0231487	0.0154312	0.00415184	0.00567141	0.0156601	11817.2	1191671	0.288084	26.0738	1.01483	2.24894e-05
GLOBAL_global	6922	0.943	251	337	0.543	0.0938	0.462	1989	1201	GLOBAL	NA	1580	11817.2	0	52	0.015858	0.575698	73.2703	0.208367	0.465102	-0.0116915	0.476793	1.48444	0.000584928	0.504544	1.04239	-0.188953	1.23134	0.134991	1.47756	0.00935181	1.71582	5	0	5	1.43277	0.289659	0.0199	0.236925	0.137673	0.0126465	0.0036879	0.0170395	11817.2	1191671	0.796884	2.42987	0.123768	0.000304961
GLOBAL_global	2668	0.355	138	517	0.595	0.0476	0.167	1989	NA	GLOBAL	NA	1580	11817.2	0	63	0.0220606	0.433324	63.9818	0.235382	0.455654	-0.0680199	0.523674	1.19572	0.00163249	0.482095	1.03058	-0.0651422	1.09573	0.261221	1.2345	0.0559337	2.22722	9	0	9	2.12429	0.276857	0.0892	0.557075	0.37915	0.0121553	0.00374624	0.0216533	11817.2	1191671	0.247316	0.777856	0.05711	0.000350168
GLOBAL_global	10448	0.114	1920	145	0.904	0.0799	0.362	1989	1201	GLOBAL	NA	1580	11817.2	0	78	0.0124121	0.681449	272.296	0.182092	0.283548	-0.0305577	0.314106	0.996817	0.00174711	0.530223	0.836518	0.229079	0.607439	0.165991	0.999801	0.0253118	4.65316	8	0	8	1.65634	0.264079	0.0397	0.0456453	0.0227177	0.00302366	0.00352166	0.0152599	11817.2	1191671	0.312648	14.9292	0.671718	0.00015913
GLOBAL_global	848	0.12	742	198	0.807	0.053	0.049	1989	NA	GLOBAL	NA	1580	11817.2	0	33	0.0137905	0.304346	348.065	0.213657	0.366269	0.0727715	0.293497	0.905338	0.00292579	0.478354	0.843616	0.303962	0.539654	0.100692	0.95331	0.0131866	6.82911	12	0	12	3.21431	0.278078	0.01	0.137576	0.0665061	0.00322877	0.00711337	0.0115312	11817.2	1191671	1.37905	2.21221	0.173386	0.000417893
GLOBAL_global	11604	0.499	2358	100	0.87	0.0986	0.254	1989	1201	GLOBAL	NA	1580	11817.2	0	99	0.0165472	0.567762	212.667	0.158144	0.30452	0.0431769	0.261343	0.996549	0.00119513	0.403496	0.89668	-0.0375039	0.934184	0.252108	0.870054	0.0410889	5.24937	13	0	13	2.94102	0.262659	0.01	0.0597542	0.0287666	0.00342024	0.00508044	0.0150602	11817.2	1191671	1.65472	9.50162	0.523531	0.000167143
GLOBAL_global	5590	0.738	339	34	0.435	0.1207	0.279	1989	1201	GLOBAL	NA	1580	11817.2	0	2795	0.0399791	0.904021	40.1495	0.186602	0.446463	-0.100274	0.546737	1.25499	0.00145806	0.538389	1.09646	-0.0850078	1.18146	0.2718	1.19489	0.0565088	2.71899	7	0	7	1.89216	0.25569	0.01	0.0308894	0.0184963	0.0212046	0.00459316	0.031605	11817.2	1191671	3.99791	29.2664	1.70872	1.43038e-05
GLOBAL_global	10512	0.1	474	101	0.624	0.1387	0.489	1989	1201	GLOBAL	NA	1580	11817.2	0	295	0.0175809	0.770016	85.5	0.208055	0.394251	-0.0617576	0.456008	1.30554	0.000958685	0.59649	1.26685	-0.0983218	1.36517	0.266269	1.30861	0.0408164	2.27278	6	0	6	1.61324	0.271916	0.0199	0.0749353	0.0345144	0.0105547	0.00327612	0.0202588	11817.2	1191671	0.883464	10.2757	0.586967	5.95964e-05
GLOBAL_global	12884	0.495	147	549	0.95	0.1437	0.199	1989	1201	GLOBAL	NA	1580	11817.2	0	45	0.0162026	0.375644	83.1842	0.182248	0.576502	-0.193092	0.769593	1.30053	0.00388014	0.503606	1.1269	-0.122323	1.24922	0.262853	1.31472	0.0529573	2.00063	9	0	9	1.94754	0.27605	0.3961	0.637368	0.435439	0.00982835	0.00381446	0.0167869	11817.2	1191671	0.0409053	0.589367	0.0385517	0.000360057
GLOBAL_global	6512	0.077	361	287	0.64	0.136	0.399	1989	1201	GLOBAL	NA	1580	11817.2	0	30	0.0117229	0.386474	179.2	0.250607	0.403254	0.00308451	0.400169	1.2557	0.00068977	0.490604	1.1466	-0.127082	1.27369	0.2436	1.09026	0.0501256	2.83544	7	0	7	2.10148	0.273351	0.01	0.329802	0.163523	0.00429417	0.00516839	0.0121353	11817.2	1191671	1.17229	1.17184	0.0742117	0.000390765
GLOBAL_global	6694	0.675	337	175	0.277	0.0847	0.212	1989	1201	GLOBAL	NA	1580	11817.2	0	86	0.0120675	0.643964	117.308	0.241745	0.38671	0.0937188	0.292991	1.44409	0.00279723	0.529329	1.03885	0.118331	0.920523	0.247142	1.54215	0.0446815	1.93038	6	0	6	1.42766	0.24623	0.0397	0.109806	0.056778	0.00735966	0.00403367	0.0139015	11817.2	1191671	0.303968	5.86459	0.24484	0.00014032
GLOBAL_global	5783	0.233	4184	12	0.547	0.0519	0.196	1989	1201	GLOBAL	NA	1580	11817.2	0	1466	0.0186147	0.723241	70.3778	0.166945	0.248067	0.00541392	0.242654	1.15479	0.00109524	0.478397	0.857555	0.131978	0.725577	0.28145	1.02112	0.0329987	2.00443	13	0	13	2.6979	0.337085	0.01	0.0154217	0.0121181	0.0101391	0.00649147	0.0136548	11817.2	1191671	1.86147	46.8976	1.12682	1.26976e-05
GLOBAL_global	2447	0.073	2758	177	0.607	0.1157	0.062	1989	NA	GLOBAL	NA	1580	11817.2	0	30	0.0120675	0.452843	397.269	0.141333	0.291208	0.0221695	0.269039	0.903735	0.00179265	0.489696	0.699624	0.215997	0.483627	0.134461	0.857241	0.0193809	6.53734	15	0	15	3.05603	0.248205	0.0298	0.162641	0.0726191	0.00173537	0.00414816	0.013289	11817.2	1191671	0.404951	2.78432	0.182996	0.000402251
GLOBAL_global	6032	0.102	307	177	0.852	0.0412	0.268	1989	1201	GLOBAL	NA	1580	11817.2	0	366	0.055141	0.770488	58.8543	0.258087	0.443336	0.0224419	0.420894	0.853388	0.00109419	0.531208	1.06965	-0.0869592	1.15661	0.246508	0.752737	0.0559142	5.62468	15	0	15	4.04256	0.285866	0.0298	0.110052	0.0562455	0.0126176	0.00406491	0.044005	11817.2	1191671	1.85037	7.00113	0.782373	0.000150658
GLOBAL_global	10351	0.102	3892	28	0.754	0.1177	0.113	1989	1201	GLOBAL	NA	1580	11817.2	0	1871	0.0265402	0.859592	144.015	0.124192	0.271821	-0.0113954	0.283216	0.984844	0.00193328	0.475599	0.935353	-0.0407959	0.976149	0.332339	0.779958	0.0675119	6.1981	30	0	30	5.57856	0.289021	0.0298	0.039118	0.0235745	0.00292157	0.00492325	0.0218622	11817.2	1191671	0.890611	21.9743	0.927368	1.4185e-05
GLOBAL_global	5796	0.436	890	21	0.339	0.1416	0.204	1989	1201	GLOBAL	NA	1580	11817.2	0	1144	0.0151688	0.800152	151.6	0.183526	0.362987	0.0176484	0.345339	1.21934	0.00164187	0.506892	0.988978	0.0528041	0.936174	0.259111	1.20835	0.0515266	3.35823	8	0	8	1.58748	0.227784	0.0298	0.0195212	0.0133435	0.00534868	0.00270803	0.0207211	11817.2	1191671	0.509021	40.9889	1.55289	1.32595e-05
GLOBAL_global	12175	0.071	4669	35	0.874	0.0963	0.053	1989	1201	GLOBAL	NA	1580	11817.2	0	2013	0.043425	0.848581	337.966	0.140273	0.314125	-0.00545451	0.319579	0.670441	0.00329616	0.510059	0.978584	-0.0219219	1.00051	0.281599	0.509186	0.0773718	25.0266	54	0	54	8.46791	0.193395	0.0199	0.0275504	0.0164388	0.00159557	0.00389762	0.0392653	11817.2	1191671	2.18216	30.801	2.38857	2.15723e-05
GLOBAL_global	12904	0.23	377	227	0.658	0.0759	0.237	1989	1201	GLOBAL	NA	1580	11817.2	0	94	0.0279186	0.516883	98.0417	0.251483	0.379257	-0.0916934	0.470951	0.967617	0.000949737	0.475099	1.0847	-0.0759966	1.1607	0.236495	0.867496	0.0472137	4.46772	12	0	12	3.158	0.287557	0.0199	0.206973	0.105227	0.00838969	0.00521838	0.0209426	11817.2	1191671	1.40294	2.49735	0.199023	0.000297006
GLOBAL_global	11265	0.501	4779	39	0.628	0.0682	0.206	1989	1201	GLOBAL	NA	1580	11817.2	0	243	0.0106892	0.618844	105.409	0.167694	0.285008	0.11591	0.169097	1.33653	0.000419548	0.508762	0.650608	0.237756	0.412852	0.124081	1.19369	0.00207267	1.46772	10	0	10	1.92338	0.351489	0.0298	0.0429804	0.0200194	0.00703409	0.00311196	0.0142774	11817.2	1191671	0.358697	14.3983	0.713176	4.39884e-05
GLOBAL_global	10396	0.294	273	435	0.758	0.0416	0.366	1989	1201	GLOBAL	NA	1580	11817.2	0	28	0.0127567	0.461442	108.571	0.309433	0.396679	0.0811698	0.315509	1.41602	0.000220666	0.506522	0.86841	0.2903	0.57811	0.0796942	1.39643	0.00338793	1.92405	7	0	7	1.66263	0.294663	0.1783	0.470355	0.256153	0.00663172	0.00448582	0.0137236	11817.2	1191671	0.0715463	0.98105	0.0535759	0.000455596
GLOBAL_global	12184	0.164	1147	127	0.401	0.0744	0.218	1989	1201	GLOBAL	NA	1580	11817.2	0	101	0.0127567	0.748169	238.464	0.213709	0.33512	-0.0210092	0.356129	1.01922	0.00226905	0.482633	0.942339	0.0105527	0.931786	0.273983	1.02634	0.0679136	4.22595	9	0	9	1.70688	0.214246	0.01	0.0677748	0.0296051	0.00377204	0.00248995	0.0177585	11817.2	1191671	1.27567	11.039	0.599845	0.000126304
GLOBAL_global	336	0.121	1965	42	0.94	0.1038	0.259	1989	NA	GLOBAL	NA	1580	11817.2	0	1106	0.0268848	0.880925	198.594	0.163894	0.287515	-0.0507996	0.338314	0.881071	0.00153591	0.504259	1.14102	-0.0666334	1.20765	0.355618	0.611965	0.143962	8.67278	20	0	20	4.5717	0.257242	0.0199	0.0394004	0.0195908	0.00333333	0.00314025	0.030005	11817.2	1191671	1.35099	22.3583	1.53158	2.43081e-05
GLOBAL_global	1980	0.273	225	207	0.405	0.0578	0.241	1989	NA	GLOBAL	NA	1580	11817.2	0	183	0.0299861	0.714431	45.8974	0.241462	0.461622	-0.0339361	0.495558	1.33065	0.000863205	0.491605	1.02985	0.020465	1.00939	0.247993	1.27861	0.0456426	2.26582	7	0	7	1.76418	0.274778	0.1189	0.132422	0.0678784	0.016996	0.00372018	0.0277639	11817.2	1191671	0.252196	5.39511	0.409025	0.000163858
GLOBAL_global	1008	0.063	1032	21	0.712	0.0875	0.381	1989	NA	GLOBAL	NA	1580	11817.2	0	2114	0.0306753	0.839034	90.425	0.185583	0.358718	-0.0746026	0.433321	1.01039	0.00115699	0.49803	1.01192	-0.181283	1.1932	0.314055	0.802981	0.0673698	4.57848	12	0	12	2.54724	0.237189	0.0298	0.0173191	0.0134723	0.00805909	0.00487165	0.0267781	11817.2	1191671	1.02937	48.4457	1.98764	1.45105e-05
GLOBAL_global	1800	0.191	397	292	0.534	0.043	0.021	1989	NA	GLOBAL	NA	1580	11817.2	0	44	0.0172363	0.557755	334.561	0.263539	0.423825	-0.155183	0.579008	0.782496	0.00173275	0.515941	0.873626	0.187339	0.686287	0.13257	0.873699	0.0171013	8.68165	17	0	17	4.76934	0.270432	0.1288	0.39941	0.24699	0.00230861	0.00443663	0.0163456	11817.2	1191671	0.133823	1.39645	0.066179	0.000391735
GLOBAL_global	6904	0.132	1160	62	0.747	0.0371	0.071	1989	1201	GLOBAL	NA	1580	11817.2	0	1504	0.0895997	0.883263	156.227	0.197567	0.335109	-0.0133192	0.348428	0.603651	0.00225827	0.474229	1.02404	-0.019845	1.04388	0.281636	0.540132	0.0745474	24.8184	44	0	44	8.02612	0.261088	0.0199	0.0327413	0.016858	0.00476268	0.00387027	0.0739424	11817.2	1191671	4.5025	26.977	4.38619	5.95743e-05
GLOBAL_global	5994	0.981	517	105	0.911	0.126	0.375	1989	1201	GLOBAL	NA	1580	11817.2	0	434	0.0368778	0.742846	96.102	0.208676	0.404303	-0.0561053	0.460408	0.926564	0.00120137	0.456738	1.07487	-0.238673	1.31355	0.329821	0.527992	0.0950079	5.96076	15	0	15	3.74044	0.266629	0.01	0.0719431	0.0397055	0.00731846	0.00366129	0.0334249	11817.2	1191671	3.68778	10.3255	0.84182	8.4972e-05
GLOBAL_global	10672	0.089	149	277	0.968	0.0321	0.12	1989	1201	GLOBAL	NA	1580	11817.2	0	608	0.147835	0.590706	28.0667	0.242522	0.421845	-0.0344942	0.456339	0.765773	0.00169227	0.500394	1.06763	-0.0868358	1.15447	0.271576	0.803103	0.0702461	7.46076	26	0	26	6.93079	0.28249	0.0694	0.197101	0.109657	0.0277077	0.00439632	0.0935623	11817.2	1191671	2.13019	2.99697	0.85323	0.00024315
GLOBAL_global	11280	0.095	338	204	0.544	0.0989	0.371	1989	1201	GLOBAL	NA	1580	11817.2	0	112	0.0220606	0.581355	87.1273	0.231737	0.360884	-0.0135122	0.374396	1.18678	0.000914368	0.50014	1.18284	-0.0578272	1.24067	0.295527	1.01368	0.0718995	3.03291	9	0	9	2.20545	0.256228	0.0199	0.163038	0.0828182	0.0110101	0.00468301	0.019716	11817.2	1191671	1.10857	3.56576	0.238063	0.000196969
GLOBAL_global	3080	0.189	1940	76	0.503	0.062	0.074	1989	1201	GLOBAL	NA	1580	11817.2	0	267	0.0289523	0.742826	237.88	0.211228	0.384704	0.0502784	0.334425	0.76579	0.00422185	0.471434	0.966345	0.0220612	0.944283	0.256397	0.775971	0.070925	11.2918	22	0	22	3.82324	0.240485	0.01	0.0457662	0.0212217	0.00245857	0.00422935	0.0245521	11817.2	1191671	2.89523	16.2309	1.15694	0.000108436
GLOBAL_global	7456	0.054	2316	47	0.645	0.0126	0.483	1989	1201	GLOBAL	NA	1580	11817.2	0	244	0.0120675	0.600422	34.1923	0.161087	0.195364	0.131915	0.0634488	1.34689	8.34352e-05	0.494239	0.548246	0.422692	0.125554	0.0372177	1.28469	0.000785294	0.562658	6	0	6	1.33516	0.419191	0.0199	0.0210035	0.0138168	0.0242299	0.00470263	0.012648	11817.2	1191671	0.606408	28.5868	0.915408	4.94571e-05
GLOBAL_global	650	0.953	196	25	0.248	0.1163	0.221	1989	NA	GLOBAL	NA	1580	11817.2	0	4117	0.0303307	0.841314	25.0633	0.183538	0.437962	-0.109673	0.547636	1.73367	0.00110176	0.483766	1.02158	0.0160771	1.0055	0.244987	1.75091	0.0335082	1.25316	5	0	5	1.1374	0.265463	0.0199	0.0267836	0.0176268	0.0375142	0.00457858	0.0253391	11817.2	1191671	1.52415	31.4116	1.43754	7.36718e-06
GLOBAL_global	9463	0.193	2763	44	0.39	0.1002	0.077	1989	1201	GLOBAL	NA	1580	11817.2	0	650	0.0220606	0.840328	268.745	0.164188	0.303307	-0.0194105	0.322718	0.795277	0.00241785	0.504549	0.994071	0.021653	0.972418	0.29849	0.71225	0.0928002	9.35506	18	0	18	2.86533	0.207404	0.0595	0.0316783	0.0192803	0.00227788	0.00303006	0.0252166	11817.2	1191671	0.370766	26.527	1.30789	3.39393e-05
GLOBAL_global	6912	0.005	557	79	0.599	0.12	0.312	1989	1201	GLOBAL	NA	1580	11817.2	0	527	0.025851	0.780887	98.0455	0.214491	0.396451	0.00751545	0.388936	1.05802	0.00118342	0.524655	1.14583	-0.108563	1.25439	0.293103	0.915645	0.0705698	4.09557	11	0	11	2.50883	0.247143	0.01	0.0561838	0.0287028	0.00873028	0.00327006	0.0276095	11817.2	1191671	2.5851	13.8988	0.96191	4.90532e-05
GLOBAL_global	1324	0.366	2164	69	0.928	0.0872	0.12	1989	NA	GLOBAL	NA	1580	11817.2	0	477	0.0423912	0.616541	184.64	0.17369	0.296703	-0.0276492	0.324352	0.758198	0.00177438	0.550522	1.02934	-0.0868203	1.11616	0.310043	0.583314	0.0825226	13.3222	30	0	30	6.62891	0.264485	0.01	0.0413792	0.0210699	0.00328974	0.0045693	0.0314892	11817.2	1191671	4.23912	14.8998	1.49451	8.88705e-05
GLOBAL_global	5820	0.28	124	334	0.645	0.0322	0.039	1989	1201	GLOBAL	NA	1580	11817.2	0	613	0.130261	0.674421	31.7751	0.241211	0.493625	-0.0488357	0.54246	0.734446	0.0024921	0.500644	1.02308	-0.0252709	1.04835	0.281786	0.82511	0.0740804	7.42089	27	0	27	7.09079	0.289918	0.0694	0.251234	0.137841	0.0243508	0.00378561	0.100895	11817.2	1191671	1.87696	2.68444	0.73197	0.000212498
GLOBAL_global	900	0.383	301	348	0.775	0.1018	0.025	1989	NA	GLOBAL	NA	1580	11817.2	0	27	0.0113784	0.517494	355.792	0.314781	0.563571	-0.158257	0.721827	0.894522	0.00347623	0.506664	0.868949	-0.013478	0.882427	0.199089	0.906161	0.0376017	5.40443	11	0	11	3.336	0.291373	0.01	0.576275	0.362372	0.00178878	0.00435353	0.0128493	11817.2	1191671	1.13784	0.897997	0.035459	0.00042142
GLOBAL_global	355	0.294	3116	33	0.842	0.0227	0.146	1989	NA	GLOBAL	NA	1580	11817.2	0	869	0.0193039	0.574647	95.383	0.161171	0.286994	0.0642253	0.222769	1.41255	0.00252768	0.377888	0.643507	0.207146	0.436361	0.167171	1.30283	0.00920752	2.83734	15	0	15	2.82116	0.314709	0.0496	0.0375466	0.0215728	0.00264085	0.00736654	0.0136162	11817.2	1191671	0.389191	15.3049	0.631176	2.22139e-05
GLOBAL_global	540	0.283	253	280	0.885	0.1311	0.486	1989	NA	GLOBAL	NA	1580	11817.2	0	121	0.0286077	0.626193	77.0135	0.206394	0.430293	-0.19064	0.620933	1.0405	0.00167771	0.554088	1.34118	-0.288306	1.62949	0.338745	0.817123	0.0973978	3.60696	9	0	9	2.65578	0.285847	0.01	0.20149	0.126286	0.0115583	0.00351708	0.0270197	11817.2	1191671	2.86077	3.10781	0.213957	0.000236427
GLOBAL_global	4188	0.305	1754	98	0.735	0.0999	0.411	1989	1201	GLOBAL	NA	1580	11817.2	0	91	0.0127567	0.613903	157.964	0.141853	0.284015	-0.0109385	0.294954	1.23853	0.00296077	0.408609	0.932484	-0.0708828	1.00337	0.304831	1.11132	0.0816227	2.79937	8	0	8	2.18194	0.303907	0.0694	0.0396544	0.0205012	0.00381946	0.00361366	0.014962	11817.2	1191671	0.183814	15.4813	0.729813	0.000140184
GLOBAL_global	1454	0.621	2528	49	0.423	0.0417	0.076	1989	NA	GLOBAL	NA	1580	11817.2	0	630	0.0286077	0.792806	187.23	0.235829	0.35291	0.0498506	0.30306	0.696358	0.00556593	0.518338	1.01619	0.0063135	1.00988	0.32685	0.662505	0.0954182	8.76899	18	0	18	3.3655	0.263071	0.0694	0.0346046	0.0196269	0.00302547	0.0042385	0.0250379	11817.2	1191671	0.412215	22.9104	1.2757	4.54091e-05
GLOBAL_global	6680	0.16	1333	129	0.208	0.1175	0.039	1989	1201	GLOBAL	NA	1580	11817.2	0	37	0.0103446	0.568323	465.81	0.24114	0.388979	0.0160757	0.372903	0.773374	0.00436148	0.615288	0.964875	0.22103	0.743845	0.219343	1.04563	0.0425693	6.19114	9	0	9	2.37576	0.335833	0.0199	0.0661362	0.02323	0.00201506	0.00344195	0.0133628	11817.2	1191671	0.519829	8.59322	0.57524	0.000279583
GLOBAL_global	360	0.231	354	70	0.675	0.1192	0.357	1989	NA	GLOBAL	NA	1580	11817.2	0	1326	0.0396345	0.885636	59.3962	0.202141	0.363809	-0.108522	0.472331	1.0181	0.00173384	0.544103	1.13859	-0.150948	1.28954	0.307755	0.888804	0.0801181	3.98481	11	0	11	2.82525	0.253282	0.1486	0.0659711	0.0357514	0.0143155	0.00389202	0.0378105	11817.2	1191671	0.26672	13.4246	1.05759	2.98903e-05
GLOBAL_global	12392	0.227	1597	14	0.763	0.096	0.027	1989	1201	GLOBAL	NA	1580	11817.2	0	24088	0.24363	0.994445	87.9341	0.149541	0.388798	-0.0365504	0.425349	0.612518	0.00132054	0.489131	1.01143	-0.0121705	1.0236	0.30308	0.555597	0.089426	38.8468	86	0	86	19.5331	0.276491	0.0397	0.0162694	0.0123513	0.00583327	0.00478489	0.163968	11817.2	1191671	6.13678	61.1237	13.2753	1.01142e-05
GLOBAL_global	7290	0.884	143	349	0.58	0.1496	0.486	1989	1201	GLOBAL	NA	1580	11817.2	0	101	0.0134459	0.601571	39.5333	0.151287	0.492912	-0.121763	0.614676	1.78187	0.00110352	0.52265	1.16022	-0.219511	1.37973	0.244429	1.77029	0.0225542	0.750633	5	0	5	0.945557	0.313731	0.0298	0.201363	0.125526	0.0264586	0.00229037	0.0198762	11817.2	1191671	0.451204	2.98749	0.158344	0.000133127
GLOBAL_global	910	0.571	608	17	0.385	0.1456	0.235	1989	NA	GLOBAL	NA	1580	11817.2	0	3124	0.0289523	0.752911	60.3067	0.180191	0.433286	-0.0254899	0.458776	1.30406	0.00143942	0.48132	1.03167	-0.0102621	1.04194	0.267658	1.23737	0.0488797	2.86266	8	0	8	1.89483	0.259693	0.01	0.0162085	0.0125559	0.0149712	0.00657538	0.0212816	11817.2	1191671	2.89523	46.4516	1.69495	9.26771e-06
GLOBAL_global	1460	0.464	536	214	0.785	0.0286	0.121	1989	NA	GLOBAL	NA	1580	11817.2	0	78	0.0155134	0.370432	121.583	0.327577	0.429042	0.215631	0.21341	1.25919	0.000618676	0.496566	0.625245	0.356452	0.268794	0.0695136	1.24099	0.00353189	2.77025	8	0	8	2.01508	0.282645	0.1189	0.112096	0.0444774	0.00535939	0.00488151	0.0141784	11817.2	1191671	0.130474	3.30459	0.318777	0.00019889
GLOBAL_global	6930	0.849	1017	24	0.682	0.0456	0.267	1989	1201	GLOBAL	NA	1580	11817.2	0	981	0.0261956	0.447291	96.3582	0.224478	0.346214	0.0794842	0.26673	1.09078	0.00113533	0.566813	0.932413	0.279885	0.652528	0.177864	0.970397	0.0176162	4.08608	11	0	11	2.6291	0.267207	0.0199	0.0263185	0.0159599	0.00680827	0.00953396	0.0162231	11817.2	1191671	1.31636	16.9953	1.01649	2.6703e-05
GLOBAL_global	12035	0.254	2774	124	0.759	0.0946	0.34	1989	1201	GLOBAL	NA	1580	11817.2	0	92	0.0117229	0.727509	291.76	0.18775	0.277816	-0.0698902	0.347707	1.01975	0.000860984	0.630513	0.830003	0.284636	0.545367	0.19509	0.962533	0.0179481	4.61646	11	0	11	2.4708	0.257434	0.0199	0.0898182	0.0409522	0.00221639	0.00347298	0.0146407	11817.2	1191671	0.589092	8.09979	0.357507	0.000127423
GLOBAL_global	11307	0.486	3171	30	0.948	0.0879	0.364	1989	1201	GLOBAL	NA	1580	11817.2	0	808	0.0165472	0.669998	52.1282	0.113662	0.242345	0.00332204	0.239023	1.25561	0.000676709	0.496531	0.906001	0.158018	0.747983	0.218222	1.18068	0.00887379	1.28671	14	0	14	2.26563	0.369938	0.0496	0.0351905	0.0202516	0.0109187	0.00545989	0.0156702	11817.2	1191671	0.333612	19.0392	0.773773	2.04792e-05
GLOBAL_global	1224	0.208	162	144	0.251	0.0524	0.136	1989	NA	GLOBAL	NA	1580	11817.2	0	390	0.0237835	0.559803	43.8333	0.208525	0.412208	-0.0297734	0.441981	1.44986	0.00202978	0.458607	0.971459	0.0242811	0.947178	0.23937	1.53188	0.0409403	1.66456	5	0	5	1.48333	0.3	0.01	0.1266	0.0585991	0.0198493	0.00751561	0.0155074	11817.2	1191671	2.37835	4.42181	0.264635	6.09833e-05
GLOBAL_global	11314	0.83	262	48	0.697	0.1273	0.199	1989	1201	GLOBAL	NA	1580	11817.2	0	6156	0.101316	0.947775	35.0491	0.186703	0.454352	-0.19857	0.652922	0.851425	0.00187499	0.505967	1.12134	-0.115286	1.23662	0.286005	0.727361	0.0729752	6.32215	17	0	17	4.43167	0.252106	0.01	0.0402096	0.026391	0.0250756	0.00433618	0.0793147	11817.2	1191671	10.1316	23.5709	3.00537	1.6458e-05
GLOBAL_global	742	0.663	541	75	0.937	0.0363	0.383	1989	NA	GLOBAL	NA	1580	11817.2	0	229	0.0210268	0.232573	91.0577	0.307321	0.377193	0.115001	0.262192	1.1522	0.000179251	0.438106	0.743103	0.259066	0.484037	0.081121	1.19054	0.00457727	2.99684	8	0	8	2.3358	0.292437	0.0496	0.0584873	0.0253059	0.00739078	0.00845236	0.0133704	11817.2	1191671	0.423927	3.97646	0.528351	9.18201e-05
GLOBAL_global	12956	0.296	1966	18	0.55	0.0305	0.43	1989	1201	GLOBAL	NA	1580	11817.2	0	697	0.0124121	0.511434	79.3704	0.112164	0.301859	0.00863266	0.293227	1.4951	0.000362087	0.488647	0.657902	0.341273	0.316629	0.0623472	1.55554	0.0016143	1.35633	5	0	5	1.46013	0.311387	0.0397	0.0109312	0.0104888	0.0100207	0.00436341	0.0136716	11817.2	1191671	0.312648	46.7866	1.30345	1.78079e-05
GLOBAL_global	5850	0.929	162	17	0.68	0.0858	0.417	1989	1201	GLOBAL	NA	1580	11817.2	0	53762	0.130606	0.94967	9.99189	0.171031	0.543017	-0.16507	0.708086	1.21217	0.00178748	0.493223	1.21635	-0.273549	1.4899	0.329239	1.06145	0.0789929	2.33987	9	0	9	2.31148	0.264399	0.0298	0.0186467	0.0134198	0.0967798	0.00901486	0.0572919	11817.2	1191671	4.38274	50.9295	4.26922	2.42933e-06
GLOBAL_global	11623	0.171	2741	90	0.911	0.0264	0.142	1989	1201	GLOBAL	NA	1580	11817.2	0	246	0.0213714	0.684251	137.434	0.192612	0.256679	0.0798268	0.176852	1.05611	0.00076689	0.569796	0.695489	0.224998	0.470491	0.139719	0.889848	0.00978903	4.61013	19	0	19	3.33631	0.270701	0.0496	0.0826638	0.0369016	0.00278669	0.00466338	0.0182376	11817.2	1191671	0.430875	8.27752	0.494222	8.68756e-05
GLOBAL_global	2936	0.138	2045	21	0.594	0.0413	0.05	1989	NA	GLOBAL	NA	1580	11817.2	0	5372	0.0661678	0.912856	163.634	0.144228	0.346301	-0.0129896	0.359291	0.633842	0.00320888	0.453155	1.02528	-0.0152303	1.04051	0.300131	0.627852	0.0912845	18.9525	41	0	41	7.0942	0.217126	0.0199	0.0219588	0.014894	0.00356925	0.00442053	0.0499646	11817.2	1191671	3.32501	41.5713	3.35469	1.23172e-05
GLOBAL_global	6400	0.006	1778	162	0.702	0.0343	0.462	1989	1201	GLOBAL	NA	1580	11817.2	0	73	0.0144796	0.585033	35.1212	0.141792	0.193465	0.0784864	0.114979	1.2948	0.000148543	0.49224	0.560061	0.39545	0.164611	0.0341986	1.28538	0.000613754	0.733544	6	0	6	1.54125	0.407174	0.0298	0.0585074	0.0265134	0.0241566	0.00544738	0.0148848	11817.2	1191671	0.485894	9.99929	0.561409	0.000198351
GLOBAL_global	10959	0.086	2997	46	0.981	0.1339	0.288	1989	1201	GLOBAL	NA	1580	11817.2	0	799	0.0220606	0.775072	143.473	0.153783	0.306093	0.0118549	0.294238	1.27812	0.00231564	0.371725	1.08538	-0.0968401	1.18222	0.356382	1.08899	0.0744222	4.9943	18	0	18	3.88441	0.271912	0.0694	0.0414722	0.0240563	0.00307066	0.004277	0.0203763	11817.2	1191671	0.317876	18.689	0.847024	2.76102e-05
GLOBAL_global	6403	0.256	3003	15	0.48	0.0693	0.102	1989	1201	GLOBAL	NA	1580	11817.2	0	3191	0.031709	0.87905	116.602	0.132438	0.271442	-0.0642812	0.335723	0.989962	0.0012426	0.450349	1.02273	0.0535559	0.969169	0.343919	0.857684	0.118956	6.12532	19	0	19	3.88948	0.257202	0.01	0.0161098	0.0129765	0.00296233	0.006017	0.0206339	11817.2	1191671	3.1709	54.5661	1.59009	9.93702e-06
GLOBAL_global	5310	0.529	119	51	0.997	0.0175	0.128	1989	1201	GLOBAL	NA	1580	11817.2	0	37431	0.170922	0.970303	11.9487	0.247316	0.45138	-0.0113944	0.462775	0.951897	0.00199123	0.502208	1.09198	-0.0847852	1.17676	0.276159	1.01	0.0657117	3.68291	26	0	26	4.23234	0.318121	0.0199	0.0377624	0.0235466	0.0666519	0.0038854	0.147088	11817.2	1191671	8.58906	25.695	6.24668	4.56633e-06
GLOBAL_global	6408	0.194	246	52	0.202	0.113	0.432	1989	1201	GLOBAL	NA	1580	11817.2	0	206	0.0103446	0.0971237	39.1905	0.200466	0.31174	-0.0567791	0.368519	2	4.68899e-12	0.522456	0.727543	0.187834	0.539709	0.0815923	2	7.61128e-07	0.520886	2	0	2	0.500987	0.284262	0.0397	0.0419551	0.0243051	0.0254717	0.00867798	0.0100982	11817.2	1191671	0.260569	2.31494	0.415476	5.02164e-05
GLOBAL_global	1854	0.52	474	228	0.91	0.1328	0.194	1989	NA	GLOBAL	NA	1580	11817.2	0	48	0.015858	0.503807	211.919	0.27817	0.47279	-0.0219153	0.494706	1.01505	0.00340439	0.457036	0.957555	0.0122786	0.945277	0.195082	0.923439	0.0415447	4.96266	12	0	12	3.10843	0.244483	0.109	0.241493	0.112262	0.00434931	0.00507843	0.0144049	11817.2	1191671	0.145486	2.08622	0.128315	0.000330375
GLOBAL_global	7504	0.124	900	143	0.707	0.1231	0.419	1989	1201	GLOBAL	NA	1580	11817.2	0	96	0.0148242	0.642014	192.588	0.226033	0.345677	-0.0584882	0.404165	1.14315	0.00177627	0.473909	1.02752	-0.09784	1.12536	0.325137	0.970048	0.107607	4.1443	9	0	9	2.15297	0.272665	0.0892	0.0849311	0.0395309	0.00412542	0.0030427	0.017761	11817.2	1191671	0.166191	7.55923	0.449295	0.000154419
GLOBAL_global	5318	0.646	311	285	0.545	0.058	0.102	1989	1201	GLOBAL	NA	1580	11817.2	0	58	0.0193039	0.420221	117.319	0.321856	0.433894	0.0964753	0.337419	1.10579	0.00119042	0.506332	0.945488	0.143943	0.801545	0.157109	1.14343	0.02124	3.48987	11	0	11	2.65052	0.262623	0.0298	0.262728	0.136896	0.00647237	0.00705364	0.0135516	11817.2	1191671	0.647781	1.59946	0.0989921	0.000332825
GLOBAL_global	5200	0.119	215	30	0.569	0.0498	0.366	1989	1201	GLOBAL	NA	1580	11817.2	0	11010	0.0813296	0.949259	18.5242	0.202164	0.386383	0.00763582	0.378747	1.20844	0.000847229	0.512003	1.19163	0.0481945	1.14344	0.246046	1.06963	0.0470738	2.66139	8	0	8	2.11838	0.273531	0.0298	0.028272	0.0193742	0.0461931	0.00481667	0.0576199	11817.2	1191671	2.72918	33.5759	2.97405	7.38689e-06
GLOBAL_global	8055	0.199	2809	71	0.976	0.0447	0.082	1989	1201	GLOBAL	NA	1580	11817.2	0	846	0.0513505	0.847888	178.964	0.187505	0.315391	0.0241556	0.291235	0.725671	0.00167345	0.423957	0.967628	0.0101523	0.957475	0.25008	0.532529	0.0444766	15.8576	42	0	42	8.54837	0.263238	0.0595	0.0624747	0.0308661	0.00283668	0.00501384	0.0342907	11817.2	1191671	0.863034	13.5717	1.11095	6.0698e-05
GLOBAL_global	582	0.651	215	193	0.585	0.1432	0.046	1989	NA	GLOBAL	NA	1580	11817.2	0	1111	0.160585	0.795585	50.6805	0.179977	0.49596	-0.164835	0.660795	0.706845	0.00307802	0.500274	1.02836	-0.0228224	1.05118	0.269927	0.764902	0.0716828	14.6589	38	0	38	11.0398	0.262063	0.0199	0.122423	0.074244	0.0175927	0.00296121	0.147195	11817.2	1191671	8.06959	6.49866	1.98258	0.000144541
GLOBAL_global	5323	0.459	3681	28	0.489	0.1018	0.252	1989	1201	GLOBAL	NA	1580	11817.2	0	412	0.0103446	0.601377	138.381	0.115291	0.153643	0.00853358	0.145109	1.4391	0.000502245	0.395798	0.830273	0.111281	0.718991	0.20457	1.39562	0.013632	1.83924	9	0	9	1.75388	0.27835	0.0496	0.0287217	0.0199026	0.00266185	0.00424525	0.0122603	11817.2	1191671	0.20856	20.9381	0.616018	2.51082e-05
GLOBAL_global	2590	0.535	560	117	0.978	0.0531	0.103	1989	NA	GLOBAL	NA	1580	11817.2	0	976	0.10166	0.818781	113.15	0.270883	0.382352	-0.0352632	0.417615	0.645668	0.00120949	0.503446	1.04768	-0.0225991	1.07028	0.281787	0.594907	0.077489	20.4816	47	0	47	11.2195	0.27574	0.0199	0.0700491	0.0344997	0.00611619	0.00463233	0.0674433	11817.2	1191671	5.10856	11.6887	1.95489	0.00010416
GLOBAL_global	11340	0.337	759	34	0.371	0.1043	0.465	1989	1201	GLOBAL	NA	1580	11817.2	0	566	0.0141351	0.752333	77.7812	0.167447	0.341616	0.0113269	0.330289	1.62733	0.000625954	0.359996	0.70344	-0.110206	0.813646	0.249041	1.49516	0.0329039	1.57532	4	0	4	1.19425	0.278967	0.0298	0.0218414	0.0145672	0.012288	0.00359026	0.0168314	11817.2	1191671	0.474331	34.4453	1.15543	2.49736e-05
GLOBAL_global	9154	0.767	263	159	0.796	0.0912	0.356	1989	1201	GLOBAL	NA	1580	11817.2	0	507	0.0503167	0.825187	52.3504	0.20755	0.428255	-0.0866488	0.514904	0.931301	0.00132844	0.541383	1.25328	-0.236645	1.48993	0.284697	0.779106	0.0682267	4.53924	12	0	12	3.20589	0.260332	0.0694	0.100095	0.0585372	0.0164072	0.00282035	0.0542412	11817.2	1191671	0.725025	8.24402	0.926611	9.92441e-05
GLOBAL_global	1499	0.425	3870	26	0.806	0.0888	0.193	1989	NA	GLOBAL	NA	1580	11817.2	0	1479	0.0237835	0.812864	88.0833	0.148524	0.295164	-0.0114038	0.306568	1.12673	0.00108361	0.441959	1.02775	0.0298528	0.997898	0.351592	0.971857	0.054721	3.34494	22	0	22	3.53513	0.32722	0.0199	0.0335416	0.0195855	0.00722231	0.0052024	0.0201179	11817.2	1191671	1.19515	24.2345	1.02718	1.60808e-05
GLOBAL_global	952	0.148	225	99	0.845	0.0338	0.107	1989	NA	GLOBAL	NA	1580	11817.2	0	4503	0.217442	0.902847	37.5241	0.246728	0.434018	-0.00952239	0.44354	0.698878	0.00100175	0.50459	1.07563	-0.0641384	1.13977	0.289722	0.638509	0.0794043	14.7722	38	0	38	10.6764	0.272494	0.0595	0.061553	0.0348179	0.022578	0.00311666	0.201835	11817.2	1191671	3.65448	14.6678	5.79688	4.82882e-05
GLOBAL_global	11344	0.118	2138	89	0.732	0.0912	0.21	1989	1201	GLOBAL	NA	1580	11817.2	0	275	0.0227497	0.796323	238.351	0.194855	0.336311	-0.0531149	0.389426	0.799195	0.00223467	0.524872	0.962766	-0.0485099	1.01128	0.281354	0.57337	0.0677024	8.59873	15	0	15	2.9033	0.268375	0.0199	0.0332377	0.0167091	0.00316239	0.00326491	0.0246511	11817.2	1191671	1.1432	23.9584	1.47532	8.27263e-05
GLOBAL_global	2232	0.153	2117	169	0.87	0.0497	0.116	1989	NA	GLOBAL	NA	1580	11817.2	0	57	0.0141351	0.455955	264.75	0.160415	0.282428	0.0709878	0.21144	1.05892	0.000841422	0.467816	0.653842	0.290432	0.363409	0.114168	0.959521	0.0127541	5.36203	14	0	14	2.88747	0.24399	0.0496	0.149753	0.0653275	0.00198896	0.00456409	0.0145727	11817.2	1191671	0.284981	3.0447	0.223072	0.000247983
GLOBAL_global	3144	0.212	217	255	0.774	0.0675	0.385	1989	1201	GLOBAL	NA	1580	11817.2	0	192	0.0430804	0.630732	51.5086	0.219966	0.43313	-0.0900373	0.523167	1.04466	0.00187834	0.521915	1.12529	-0.238078	1.36337	0.315381	0.687165	0.0949166	3.78165	11	0	11	2.94876	0.275767	0.0694	0.188732	0.116766	0.0148833	0.00374839	0.0357859	11817.2	1191671	0.620755	3.34194	0.306475	0.000224377
GLOBAL_global	12928	0.015	894	110	0.578	0.0261	0.175	1989	1201	GLOBAL	NA	1580	11817.2	0	181	0.0310198	0.755327	94.6667	0.133687	0.266016	-0.00704009	0.273057	0.977988	0.0019289	0.408329	0.785496	0.129857	0.655639	0.186219	0.855264	0.0221212	4.85316	13	0	13	2.95651	0.248567	0.0595	0.0506965	0.0285081	0.00749619	0.00438451	0.0259953	11817.2	1191671	0.521342	14.899	0.911855	0.00017138
GLOBAL_global	11288	0.158	1870	20	0.823	0.0376	0.281	1989	1201	GLOBAL	NA	1580	11817.2	0	1796	0.0323982	0.82218	71.4588	0.156804	0.283616	0.0134469	0.270169	1.04854	0.00092701	0.50002	0.962307	0.132495	0.829812	0.265001	0.896359	0.0384539	3.8443	15	0	15	4.05126	0.36346	0.0199	0.0203577	0.0140662	0.0147716	0.00610836	0.0223237	11817.2	1191671	1.62805	40.3867	1.58704	1.80391e-05
GLOBAL_global	12143	0.106	3042	120	0.502	0.0673	0.021	1989	1201	GLOBAL	NA	1580	11817.2	0	103	0.0220606	0.743488	616.073	0.187453	0.288229	-0.00505195	0.293281	0.612191	0.00206633	0.451901	0.706192	0.23824	0.467952	0.125544	0.716782	0.0197922	21.4456	32	0	32	4.96615	0.296708	0.01	0.11275	0.0455735	0.00127211	0.00322452	0.0226526	11817.2	1191671	2.20606	6.59416	0.497056	0.00021418
GLOBAL_global	4731	0.386	4737	25	0.894	0.0566	0.088	1989	1201	GLOBAL	NA	1580	11817.2	0	2182	0.043425	0.888772	145.231	0.196481	0.271703	0.0482914	0.223412	0.82594	0.00124373	0.349725	0.954507	-0.0123582	0.966865	0.270084	0.562076	0.0529093	10.7544	38	0	38	7.10951	0.281796	0.0397	0.0268641	0.0160817	0.00282153	0.00483897	0.0305654	11817.2	1191671	1.09383	33.084	1.90063	1.99015e-05
GLOBAL_global	12995	0.273	2846	69	0.585	0.0688	0.164	1989	1201	GLOBAL	NA	1580	11817.2	0	293	0.0210268	0.745641	140.212	0.172964	0.243166	0.0180543	0.225111	1.05596	0.000729748	0.561559	0.918583	-0.0680877	0.986671	0.301491	0.854696	0.0682703	4.61456	17	0	17	3.54294	0.280807	0.0199	0.0467719	0.0249535	0.00469953	0.00449958	0.0199274	11817.2	1191671	1.05662	15.9421	0.79858	7.17638e-05
GLOBAL_global	11904	0.014	1960	82	0.789	0.0757	0.485	1989	1201	GLOBAL	NA	1580	11817.2	0	174	0.0117229	0.658496	94.2	0.136584	0.251672	0.00551444	0.246158	1.31536	0.00051338	0.491421	0.743289	0.313184	0.430105	0.0594018	1.31252	0.00209602	1.49051	7	0	7	1.91604	0.33746	0.0496	0.0295158	0.0186715	0.00863727	0.00297968	0.0157826	11817.2	1191671	0.23635	22.31	0.845276	6.73732e-05
GLOBAL_global	5708	0.339	373	277	0.426	0.0918	0.142	1989	1201	GLOBAL	NA	1580	11817.2	0	34	0.0131013	0.539417	155.517	0.302705	0.551903	0.0760248	0.475878	1.25352	0.000700358	0.375072	0.889167	0.0712438	0.817923	0.199331	1.24558	0.0308999	2.85443	10	0	10	2.09474	0.255813	0.0991	0.313136	0.14723	0.00493197	0.00478013	0.0133041	11817.2	1191671	0.132203	1.72263	0.0903627	0.000385332
GLOBAL_global	10750	0.503	494	126	0.919	0.1054	0.251	1989	1201	GLOBAL	NA	1580	11817.2	0	528	0.0485938	0.82134	107.485	0.227468	0.394205	-0.0663799	0.460584	0.78988	0.00170235	0.492772	1.0891	-0.128716	1.21781	0.299491	0.578059	0.0911906	8.97975	21	0	21	5.21794	0.251298	0.0397	0.0919562	0.0420518	0.00718812	0.00335409	0.0457997	11817.2	1191671	1.22403	8.93187	1.08913	9.20337e-05
GLOBAL_global	6984	0.216	749	157	0.954	0.0708	0.241	1989	1201	GLOBAL	NA	1580	11817.2	0	209	0.0358441	0.745816	145.674	0.216802	0.356313	-0.115601	0.471914	0.810991	0.0017701	0.474668	0.957438	0.0449083	0.91253	0.240003	0.628673	0.0515269	8.75886	18	0	18	4.22477	0.259469	0.0496	0.0905095	0.0430147	0.00514649	0.00356793	0.0327192	11817.2	1191671	0.722663	8.24019	0.760652	0.000171503
GLOBAL_global	6258	0.821	1060	49	0.614	0.1434	0.231	1989	1201	GLOBAL	NA	1580	11817.2	0	568	0.0237835	0.655166	162.567	0.217369	0.356723	-0.0235993	0.380322	0.861042	0.00260266	0.449325	1.09019	-0.134267	1.22446	0.276638	0.729178	0.0640217	6.17342	13	0	13	2.5025	0.221222	0.01	0.0295613	0.0178284	0.00478306	0.00328894	0.0258895	11817.2	1191671	2.37835	22.163	1.45215	4.18724e-05
GLOBAL_global	6076	0.274	2528	112	0.838	0.1484	0.471	1989	1201	GLOBAL	NA	1580	11817.2	0	82	0.0106892	0.65015	242.591	0.176631	0.293634	0.0192597	0.274374	1.18677	0.00140072	0.293811	0.612348	-0.260352	0.8727	0.301382	0.800862	0.0614975	3.37785	8	0	8	2.10723	0.281629	0.0199	0.066537	0.0356296	0.00260394	0.00293953	0.0143403	11817.2	1191671	0.537144	9.77125	0.402483	0.000130356
GLOBAL_global	5894	0.63	248	138	0.264	0.0308	0.064	1989	1201	GLOBAL	NA	1580	11817.2	0	263	0.0189593	0.670519	88.413	0.287104	0.405529	0.119641	0.285888	1.3139	0.000639178	0.590291	0.990886	0.144722	0.846164	0.233195	1.20693	0.0361917	2.57405	8	0	8	2.12502	0.284201	0.0397	0.150379	0.0723804	0.00874224	0.0061528	0.0154671	11817.2	1191671	0.477564	4.45888	0.213692	7.20885e-05
GLOBAL_global	12455	0.184	2803	35	0.85	0.1392	0.333	1989	1201	GLOBAL	NA	1580	11817.2	0	865	0.0196485	0.83708	94.875	0.123852	0.304705	0.00988179	0.294823	1.2856	0.000541553	0.369203	1.24649	-0.12111	1.3676	0.411043	1.0253	0.0802366	2.88228	14	0	14	3.02702	0.310434	0.0595	0.0432444	0.0258151	0.00429049	0.00374705	0.0211037	11817.2	1191671	0.330226	19.357	0.817494	2.2715e-05
GLOBAL_global	8082	0.852	608	83	0.951	0.1033	0.171	1989	1201	GLOBAL	NA	1580	11817.2	0	397	0.0603098	0.531125	110.175	0.229406	0.407892	-0.111055	0.518948	0.737166	0.00179235	0.467343	1.12608	-0.111383	1.23747	0.297941	0.578916	0.0861912	11.5753	27	0	27	6.52544	0.265394	0.01	0.060131	0.0312265	0.00639737	0.00614688	0.0326387	11817.2	1191671	6.03098	8.83281	1.04522	0.000151914
GLOBAL_global	3164	0.306	676	53	0.969	0.1156	0.25	1989	1201	GLOBAL	NA	1580	11817.2	0	2070	0.0603098	0.861021	78.5361	0.196866	0.375162	-0.148701	0.523863	0.854287	0.00147647	0.517107	1.15966	-0.165352	1.32502	0.325606	0.687517	0.0945563	8.25127	20	0	20	5.18287	0.294866	0.0595	0.0403635	0.0239011	0.00797995	0.00382447	0.0535515	11817.2	1191671	1.01361	21.3317	2.24055	2.91352e-05
GLOBAL_global	7540	0.452	364	24	0.22	0.0946	0.292	1989	1201	GLOBAL	NA	1580	11817.2	0	704	0.0120675	0.164196	76.6923	0.223496	0.327194	0.00392957	0.323264	1.89023	0.000698397	0.49068	0.900643	0.114261	0.786383	0.196165	1.85545	0.0241268	1.26203	4	0	4	0.94615	0.25644	0.0298	0.0255103	0.016704	0.0116706	0.00738193	0.010959	11817.2	1191671	0.404951	6.43646	0.656071	1.71414e-05
GLOBAL_global	6448	0.084	2161	25	0.41	0.124	0.065	1989	1201	GLOBAL	NA	1580	11817.2	0	1473	0.0286077	0.8671	236.838	0.156334	0.309736	-0.0602018	0.369938	0.757744	0.0027877	0.474548	0.950921	0.0104914	0.940429	0.289509	0.739047	0.0833916	11.0924	20	0	20	3.66872	0.253339	0.0298	0.020661	0.0144745	0.00278487	0.00318286	0.0311956	11817.2	1191671	0.959991	41.968	2.15521	1.94214e-05
GLOBAL_global	13009	0.617	3612	14	0.668	0.1344	0.179	1989	1201	GLOBAL	NA	1580	11817.2	0	2578	0.0234389	0.75889	74.7966	0.13673	0.367472	0.00960128	0.357871	1.19998	0.00122696	0.583011	1.0664	0.0577829	1.00862	0.374266	1.07957	0.0565228	2.79304	16	0	16	2.97651	0.317658	0.0199	0.018547	0.01394	0.0039294	0.00641893	0.0178567	11817.2	1191671	1.17783	40.9171	1.28097	9.0919e-06
GLOBAL_global	1530	0.879	114	72	0.876	0.0998	0.245	1989	NA	GLOBAL	NA	1580	11817.2	0	6230	0.0420466	0.92795	15.5664	0.152956	0.513307	-0.225664	0.73897	1.62937	0.00320992	0.507557	1.18044	-0.116955	1.2974	0.258308	1.62436	0.0380589	1.11329	7	0	7	1.37809	0.318224	0.0991	0.0691573	0.0375899	0.0605998	0.00327961	0.0480869	11817.2	1191671	0.424285	13.418	1.27925	6.74906e-06
GLOBAL_global	3718	0.639	202	449	0.524	0.0786	0.304	1989	1201	GLOBAL	NA	1580	11817.2	0	34	0.0141351	0.506925	118.75	0.219805	0.428159	-0.116381	0.54454	1.28145	0.00131686	0.494027	1.14938	-0.111021	1.2604	0.258392	1.20491	0.0549502	2.40506	7	0	7	1.98135	0.272516	0.1288	0.616812	0.425474	0.0070814	0.00337177	0.0165293	11817.2	1191671	0.109744	0.821847	0.0388492	0.000415737
GLOBAL_global	2628	0.402	522	66	0.721	0.063	0.43	1989	NA	GLOBAL	NA	1580	11817.2	0	1057	0.0337765	0.870836	82.3708	0.238973	0.360744	0.0496069	0.311138	1.0138	0.001151	0.482051	1.05755	-0.13624	1.19379	0.334544	0.797217	0.0953082	4.63987	10	0	10	2.6945	0.261929	0.0496	0.0483121	0.025154	0.00946528	0.00306833	0.037823	11817.2	1191671	0.680979	18.0252	1.50366	3.19551e-05
GLOBAL_global	7672	0.128	2106	150	0.551	0.0963	0.099	1989	1201	GLOBAL	NA	1580	11817.2	0	95	0.019993	0.647821	301.122	0.162641	0.384821	0.0327665	0.352054	0.729003	0.0031898	0.535624	0.985398	0.103938	0.88146	0.251633	0.758573	0.0676056	9.33861	18	0	18	3.21194	0.239798	0.0595	0.0973815	0.0380355	0.00198133	0.0035713	0.0204308	11817.2	1191671	0.336017	6.65241	0.537151	0.000210453
GLOBAL_global	11020	0.318	632	201	0.378	0.0396	0.024	1989	1201	GLOBAL	NA	1580	11817.2	0	91	0.0268848	0.651086	230.464	0.269217	0.445755	0.125132	0.320622	0.670996	0.00160066	0.525107	0.847607	0.100738	0.746869	0.132912	0.863324	0.0181073	10.0646	20	0	20	4.81944	0.263306	0.0397	0.139077	0.0678822	0.00297137	0.00501594	0.0202731	11817.2	1191671	0.677199	4.68146	0.298651	0.000295437
GLOBAL_global	7560	0.198	1072	35	0.377	0.058	0.035	1989	1201	GLOBAL	NA	1580	11817.2	0	2520	0.0661678	0.935566	185.88	0.184651	0.352294	-0.0143567	0.36665	0.648226	0.00262931	0.492086	0.998886	0.00163137	0.997254	0.283441	0.68574	0.0803217	21.5291	35	0	35	6.56693	0.25284	0.0397	0.0231821	0.0150143	0.00441732	0.00281123	0.0728332	11817.2	1191671	1.66669	40.3572	4.85093	2.62571e-05
GLOBAL_global	3004	0.275	1143	83	0.625	0.0933	0.19	1989	1201	GLOBAL	NA	1580	11817.2	0	267	0.0261956	0.745052	174.448	0.187845	0.38463	-0.0668084	0.451438	0.752617	0.00344333	0.47896	1.03402	-0.0254437	1.05946	0.28396	0.775784	0.0762092	7.39747	15	0	15	2.46603	0.203571	0.01	0.0327672	0.0166307	0.00479478	0.00318201	0.0274459	11817.2	1191671	2.61956	22.7377	1.65032	9.81109e-05
GLOBAL_global	10296	0.141	2398	189	0.998	0.0247	0.304	1989	1201	GLOBAL	NA	1580	11817.2	0	52	0.0124121	0.516042	66.037	0.146385	0.221073	0.0992224	0.121851	1.0053	0.000148464	0.526168	0.590916	0.471084	0.119832	0.0338224	1.05368	0.000898022	1.12848	9	0	9	2.41025	0.396902	0.0694	0.138586	0.0638501	0.0132097	0.00370107	0.014519	11817.2	1191671	0.178849	3.72363	0.227392	0.000238694
GLOBAL_global	11392	0.013	740	165	0.909	0.0961	0.276	1989	1201	GLOBAL	NA	1580	11817.2	0	131	0.0272294	0.709104	171.9	0.218841	0.354533	-0.00989335	0.364427	0.859562	0.00185557	0.522998	1.10043	-0.197322	1.29776	0.266028	0.707707	0.06727	7.61582	15	0	15	3.48013	0.248965	0.0496	0.112406	0.0507372	0.00497187	0.00343966	0.0260473	11817.2	1191671	0.548979	6.30841	0.513377	0.000207858
GLOBAL_global	7020	0.357	213	20	0.356	0.0423	0.113	1989	1201	GLOBAL	NA	1580	11817.2	0	29259	0.133707	0.976159	19.7942	0.207617	0.392453	-0.0378794	0.430332	0.891045	0.00127256	0.501871	1.02127	-0.0252247	1.0465	0.270302	0.917403	0.0684347	4.7481	13	0	13	3.48904	0.256909	0.1288	0.0222352	0.0157996	0.0408141	0.00565163	0.0735774	11817.2	1191671	1.0381	43.9015	4.65693	4.56977e-06
GLOBAL_global	1004	0.344	2411	113	0.406	0.1094	0.156	1989	NA	GLOBAL	NA	1580	11817.2	0	71	0.0120675	0.576614	330.5	0.196226	0.285559	0.029194	0.256365	1.00039	0.00158486	0.479824	0.96534	0.0885161	0.876824	0.24425	0.91479	0.0549738	5.43861	10	0	10	2.51746	0.26917	0.0298	0.0490502	0.0239835	0.00279297	0.00357373	0.0143839	11817.2	1191671	0.404951	11.7556	0.599741	0.000169965
GLOBAL_global	3192	0.134	1212	117	0.342	0.0916	0.138	1989	1201	GLOBAL	NA	1580	11817.2	0	110	0.015858	0.78985	216.351	0.225475	0.376959	0.00618943	0.370769	0.957889	0.00374219	0.479211	0.914626	0.0703712	0.844255	0.265826	1.00863	0.0591131	5.06646	9	0	9	1.84518	0.25428	0.0298	0.0379682	0.0164783	0.00399472	0.00269235	0.0202831	11817.2	1191671	0.532147	20.8029	1.2309	0.000144164
GLOBAL_global	155	0.417	3720	14	0.921	0.1408	0.386	1989	NA	GLOBAL	NA	1580	11817.2	0	2093	0.0175809	0.800705	52.8095	0.117703	0.229502	0.03927	0.190232	1.24399	0.000636735	0.534588	1.07773	-0.000298529	1.07802	0.288603	1.13626	0.0257608	1.4038	13	0	13	2.27473	0.360698	0.0397	0.0162228	0.0136024	0.0120966	0.00503836	0.0155418	11817.2	1191671	0.442844	49.3568	1.14258	8.39987e-06
GLOBAL_global	6476	0.342	131	461	0.96	0.0682	0.451	1989	1201	GLOBAL	NA	1580	11817.2	0	103	0.0265402	0.539808	32.5882	0.187244	0.473786	-0.102905	0.576691	1.46996	0.00154516	0.483523	1.32177	-0.288937	1.61071	0.284794	1.37817	0.0446395	1.40253	9	0	9	1.75584	0.318227	0.0397	0.267944	0.150656	0.0294741	0.00269687	0.0306921	11817.2	1191671	0.668519	2.01463	0.203724	0.000257672
GLOBAL_global	7024	0.076	1591	111	0.773	0.0117	0.368	1989	1201	GLOBAL	NA	1580	11817.2	0	131	0.0175809	0.649792	30.9286	0.142042	0.184021	0.0745079	0.109513	1.20898	0.000191516	0.491753	0.540191	0.448659	0.091532	0.0198255	1.24506	0.000223783	0.822152	7	0	7	1.67026	0.415598	0.0595	0.0457843	0.0230958	0.0267434	0.0043326	0.0173868	11817.2	1191671	0.295478	14.1924	0.752812	0.000134206
GLOBAL_global	1440	0.057	383	86	0.59	0.0855	0.287	1989	NA	GLOBAL	NA	1580	11817.2	0	800	0.0399791	0.871708	61.6262	0.218462	0.3909	-0.0443499	0.43525	0.990926	0.00131968	0.49765	1.15294	-0.0940506	1.24699	0.280246	0.847069	0.0674511	4.17342	11	0	11	2.82176	0.257266	0.1189	0.0581737	0.0308258	0.0127918	0.0033832	0.0392142	11817.2	1191671	0.336242	14.9846	1.27212	4.99739e-05
GLOBAL_global	5814	0.718	430	77	0.478	0.0759	0.249	1989	1201	GLOBAL	NA	1580	11817.2	0	556	0.0313644	0.772101	73.5244	0.239475	0.367994	-0.0358338	0.403828	1.02839	0.00111814	0.46213	1.08197	-0.104452	1.18642	0.276065	0.978067	0.062352	3.81582	10	0	10	2.54253	0.265564	0.01	0.0567818	0.0280528	0.0102926	0.00360796	0.0306007	11817.2	1191671	3.13644	13.5977	1.09083	5.64108e-05
GLOBAL_global	6118	0.657	2260	53	0.581	0.1254	0.032	1989	1201	GLOBAL	NA	1580	11817.2	0	1099	0.0706474	0.692847	238.689	0.171914	0.340755	-0.0889353	0.42969	0.615054	0.00227062	0.47557	0.981614	-0.00229855	0.983913	0.289536	0.649565	0.0881927	29.6095	51	0	51	9.37732	0.258197	0.0298	0.0313532	0.0189357	0.00272231	0.0041941	0.053705	11817.2	1191671	2.37072	22.0981	2.83618	6.42834e-05
GLOBAL_global	3020	0.33	2177	106	0.687	0.055	0.247	1989	1201	GLOBAL	NA	1580	11817.2	0	118	0.0144796	0.682444	252.091	0.207277	0.306089	-0.0139177	0.320006	1.05222	0.00147343	0.611014	1.14942	0.281963	0.867458	0.24378	0.905101	0.0481068	5.26519	11	0	11	2.58287	0.278296	0.0298	0.059444	0.0248232	0.00301455	0.00351154	0.0165075	11817.2	1191671	0.485894	11.4804	0.665004	0.000122709
GLOBAL_global	10860	0.355	1446	76	0.442	0.0634	0.263	1989	1201	GLOBAL	NA	1580	11817.2	0	98	0.0103446	0.515036	166.524	0.192529	0.35839	0.0476763	0.310714	1.38329	0.0024832	0.575261	0.886675	0.255607	0.631068	0.202527	1.37594	0.0190295	2.21329	6	0	6	1.44503	0.292219	0.0298	0.0269457	0.0170263	0.00392177	0.0033784	0.0140752	11817.2	1191671	0.347134	19.1138	0.82667	0.000105557
GLOBAL_global	6487	0.249	4573	38	0.932	0.1426	0.166	1989	1201	GLOBAL	NA	1580	11817.2	0	1050	0.0248173	0.835143	169.476	0.163552	0.266306	0.0254313	0.240874	0.882036	0.00117247	0.468161	1.00997	0.0847739	0.925197	0.275746	0.675581	0.046148	6.75759	27	0	27	4.15289	0.257636	0.0595	0.0393772	0.0208959	0.00315071	0.00417249	0.0218379	11817.2	1191671	0.417097	21.2088	1.04508	2.36355e-05
GLOBAL_global	2539	0.471	3946	34	0.962	0.0992	0.284	1989	NA	GLOBAL	NA	1580	11817.2	0	797	0.0165472	0.547907	66.4872	0.111414	0.264449	0.0169761	0.247473	1.50038	0.000369938	0.736811	1.11541	0.240409	0.875	0.347837	1.38121	0.0201081	1.64114	16	0	16	2.18312	0.351953	0.0397	0.0393189	0.0235214	0.0039326	0.00697133	0.0138327	11817.2	1191671	0.416805	13.935	0.58809	2.07618e-05
GLOBAL_global	476	0.298	182	132	0.609	0.1044	0.389	1989	NA	GLOBAL	NA	1580	11817.2	0	1012	0.0427358	0.856426	28.1826	0.172822	0.476084	-0.0732798	0.549364	1.33827	0.00177499	0.531677	1.25528	-0.187837	1.44312	0.283592	1.23708	0.0576701	2.05127	7	0	7	1.86987	0.261887	0.1585	0.0797223	0.0453497	0.0329083	0.00268965	0.0498514	11817.2	1191671	0.269627	10.7426	1.09927	4.22291e-05
GLOBAL_global	5946	0.895	325	312	0.333	0.103	0.131	1989	1201	GLOBAL	NA	1580	11817.2	0	32	0.0120675	0.351207	184.885	0.266714	0.417252	0.0614348	0.355817	1.15468	0.00120083	0.47566	0.93139	-0.00010892	0.931499	0.236807	1.21288	0.047149	3.04241	8	0	8	2.11544	0.251102	0.0694	0.346087	0.168009	0.00487723	0.00552662	0.0118811	11817.2	1191671	0.173884	1.0148	0.0707172	0.00037711
GLOBAL_global	7952	0.098	397	67	0.343	0.0261	0.251	1989	1201	GLOBAL	NA	1580	11817.2	0	576	0.019993	0.712652	50.3878	0.286067	0.371468	0.090605	0.280863	1.61107	0.000291781	0.473665	0.813586	0.142449	0.671138	0.201482	1.52481	0.0283835	1.56266	5	0	5	1.30445	0.300744	0.0298	0.0347842	0.0184065	0.0131248	0.00367923	0.0219293	11817.2	1191671	0.670907	20.4878	1.19139	3.47101e-05
GLOBAL_global	1028	0.376	105	275	0.582	0.0782	0.186	1989	NA	GLOBAL	NA	1580	11817.2	0	365	0.0193039	0.727338	24.4681	0.16388	0.545034	-0.170078	0.715112	1.70227	0.00196367	0.512779	1.07169	-0.0428225	1.11452	0.229428	1.72957	0.0244918	0.727848	5	0	5	1.06024	0.345174	0.0694	0.147065	0.101256	0.0398284	0.00197812	0.030891	11817.2	1191671	0.278154	4.94568	0.305078	5.28873e-05
GLOBAL_global	13064	0.193	1707	59	0.611	0.0362	0.47	1989	1201	GLOBAL	NA	1580	11817.2	0	271	0.0110338	0.708733	93.6087	0.152568	0.306864	0.0193003	0.287564	1.39625	0.000565018	0.519536	0.776456	0.316303	0.460153	0.0791523	1.37007	0.00363594	1.36266	5	0	5	1.64122	0.370204	0.0892	0.0291138	0.0168213	0.0107048	0.00254889	0.0158405	11817.2	1191671	0.123697	24.3435	0.941692	4.0715e-05
GLOBAL_global	4315	0.426	3229	40	0.676	0.0731	0.311	1989	1201	GLOBAL	NA	1580	11817.2	0	460	0.0131013	0.780877	110.276	0.116872	0.176157	-0.017813	0.19397	1.49168	0.000476603	0.439463	0.869329	-0.0196843	0.889013	0.350364	1.37925	0.0544519	2.02405	12	0	12	2.07294	0.304976	0.0595	0.0426006	0.0242431	0.00428882	0.00366272	0.0151743	11817.2	1191671	0.22019	18.3302	0.625921	2.84811e-05
GLOBAL_global	2067	0.344	4550	15	0.831	0.0601	0.043	1989	NA	GLOBAL	NA	1580	11817.2	0	10406	0.0744379	0.925817	116.657	0.145142	0.305329	0.00298176	0.302347	0.751277	0.00181048	0.476603	0.973987	-0.0185494	0.992536	0.275892	0.477113	0.057206	15.2835	67	0	67	10.7495	0.276083	0.01	0.0210126	0.0144585	0.00315269	0.00713797	0.0368389	11817.2	1191671	7.44379	44.0601	2.54791	7.15336e-06
GLOBAL_global	1582	0.612	483	91	0.796	0.0788	0.494	1989	NA	GLOBAL	NA	1580	11817.2	0	471	0.0306753	0.746723	66.25	0.228239	0.342209	-0.00552658	0.347736	1.16303	0.000850065	0.641334	1.1921	0.234095	0.958008	0.268523	1.0316	0.0455182	3.35443	9	0	9	2.51197	0.270526	0.0199	0.0653556	0.0333266	0.0126772	0.00386511	0.0293027	11817.2	1191671	1.54147	11.4255	0.87926	6.51279e-05
GLOBAL_global	10878	0.512	2518	21	0.526	0.1378	0.308	1989	1201	GLOBAL	NA	1580	11817.2	0	893	0.0134459	0.697497	227.2	0.177711	0.264301	-0.0518677	0.316169	1.18559	0.00130256	0.462226	1.07987	-0.16774	1.24761	0.36772	0.857836	0.114551	4.31392	10	0	10	1.99719	0.214634	0.0397	0.0181182	0.0141407	0.00327291	0.00451707	0.0154839	11817.2	1191671	0.338687	38.497	1.09499	1.5057e-05
GLOBAL_global	3224	0.169	1576	37	0.923	0.0626	0.11	1989	1201	GLOBAL	NA	1580	11817.2	0	2820	0.060999	0.930472	150.964	0.170813	0.402753	-0.0482039	0.450957	0.701959	0.00181294	0.549307	1.07175	-0.0518644	1.12361	0.296754	0.549744	0.0789273	16.0519	35	0	35	7.42988	0.25753	0.01	0.0238555	0.0154969	0.00394677	0.00294216	0.0632607	11817.2	1191671	6.0999	39.0046	4.08215	2.16308e-05
GLOBAL_global	2497	0.518	3103	25	0.614	0.0489	0.186	1989	NA	GLOBAL	NA	1580	11817.2	0	1174	0.0227497	0.749496	72.7018	0.12274	0.227164	0.0136925	0.213471	1.1658	0.000618052	0.509758	0.842463	0.0469744	0.795488	0.289076	1.02638	0.0299017	2.62278	15	0	15	3.08392	0.320174	0.0397	0.0263059	0.0171268	0.00921175	0.00653348	0.0162843	11817.2	1191671	0.573041	28.4916	0.950812	1.9378e-05
GLOBAL_global	11428	0.435	204	303	0.395	0.1202	0.403	1989	1201	GLOBAL	NA	1580	11817.2	0	52	0.0134459	0.51283	65.3667	0.188141	0.349746	-0.100042	0.449788	1.76098	0.000679158	0.487073	1.1536	-0.144658	1.29826	0.267984	1.73546	0.0423524	1.24114	4	0	4	1.1036	0.271063	0.1189	0.258412	0.154334	0.0166647	0.00314924	0.0165285	11817.2	1191671	0.113086	1.98454	0.107096	0.000258575
GLOBAL_global	432	0.086	527	109	0.351	0.0616	0.227	1989	NA	GLOBAL	NA	1580	11817.2	0	248	0.0168918	0.79822	118.55	0.252032	0.403552	-0.0326638	0.436216	1.24957	0.00170854	0.510502	0.973964	0.0494741	0.92449	0.248883	1.22782	0.0539713	3.00127	8	0	8	1.90762	0.248869	0.01	0.0908963	0.038504	0.00651939	0.0026026	0.0225494	11817.2	1191671	1.68918	8.78166	0.585637	6.81119e-05
GLOBAL_global	3780	0.397	777	40	0.976	0.0862	0.038	1989	1201	GLOBAL	NA	1580	11817.2	0	10921	0.322541	0.9559	79.1219	0.174167	0.397921	-0.0964013	0.494323	0.596946	0.00152373	0.502108	1.02646	-0.0264678	1.05292	0.292407	0.559291	0.0852443	46.4215	90	0	90	22.0319	0.282629	0.0298	0.0295705	0.0185775	0.00813318	0.00336662	0.281839	11817.2	1191671	10.8235	32.3262	15.171	2.9534e-05
GLOBAL_global	7974	0.676	474	131	0.885	0.1158	0.094	1989	1201	GLOBAL	NA	1580	11817.2	0	645	0.10614	0.731195	107.786	0.220004	0.467241	-0.1097	0.576942	0.644805	0.00156804	0.512058	1.06916	-0.0703293	1.13949	0.279563	0.62008	0.0744553	20.3975	40	0	40	10.8729	0.267562	0.0298	0.0806286	0.0399776	0.00708395	0.00471611	0.0658433	11817.2	1191671	3.56174	9.06868	1.647	0.000164558
GLOBAL_global	10168	0.149	768	133	0.669	0.0899	0.188	1989	1201	GLOBAL	NA	1580	11817.2	0	193	0.031709	0.683373	150.337	0.211365	0.360985	0.0188113	0.342174	0.810553	0.0012881	0.50293	1.12365	-0.0655446	1.18919	0.275051	0.724175	0.0668396	7.89747	17	0	17	3.89779	0.273764	0.0694	0.0726123	0.0373663	0.00549704	0.00388734	0.0274417	11817.2	1191671	0.456902	9.41126	0.734398	0.000164295
GLOBAL_global	1056	0.047	795	192	0.289	0.0322	0.074	1989	NA	GLOBAL	NA	1580	11817.2	0	57	0.0162026	0.698577	175.974	0.178254	0.273711	0.0463873	0.227323	1.05147	0.00204389	0.471122	0.713984	0.196037	0.517947	0.161627	1.06628	0.0218364	4.23228	9	0	9	1.92674	0.234376	0.0199	0.136925	0.0638085	0.00434789	0.00391251	0.0167567	11817.2	1191671	0.8142	5.10191	0.262609	0.000284256
GLOBAL_global	3243	0.497	3491	46	0.854	0.1304	0.057	1989	1201	GLOBAL	NA	1580	11817.2	0	510	0.0410129	0.583023	265.455	0.166938	0.325202	-0.0283421	0.353544	0.65743	0.00202614	0.561321	0.993534	0.121518	0.872016	0.2922	0.585348	0.0880558	18.481	43	0	43	7.99701	0.216946	0.0694	0.0474695	0.0240575	0.00191226	0.00701109	0.0241527	11817.2	1191671	0.590964	12.2821	1.00396	8.04174e-05
GLOBAL_global	7436	0.319	249	240	0.659	0.1154	0.266	1989	1201	GLOBAL	NA	1580	11817.2	0	184	0.0392899	0.663975	67.7524	0.193381	0.419785	-0.108706	0.528491	0.944719	0.0015448	0.510532	1.14971	-0.122267	1.27197	0.281357	0.870569	0.0695466	4.50253	12	0	12	3.2726	0.245415	0.0298	0.156082	0.088904	0.0124936	0.00347464	0.0357842	11817.2	1191671	1.31845	4.254	0.402504	0.000213532
GLOBAL_global	7072	0.056	232	178	0.922	0.0155	0.179	1989	1201	GLOBAL	NA	1580	11817.2	0	310	0.0678907	0.671623	47.5372	0.243042	0.374204	0.00421341	0.36999	0.856246	0.00136905	0.546265	0.780268	0.206938	0.57333	0.137945	0.712211	0.0184958	5.65633	15	0	15	4.1341	0.27079	0.109	0.128234	0.0719038	0.0166063	0.00685841	0.0340952	11817.2	1191671	0.622851	5.23748	0.474179	0.000219002
GLOBAL_global	5980	0.309	287	41	0.535	0.0144	0.443	1989	1201	GLOBAL	NA	1580	11817.2	0	2882	0.0224052	0.79356	53.1786	0.22775	0.395799	0.147802	0.247997	1.41343	0.000347989	0.504613	0.577587	0.293592	0.283994	0.0277319	1.42834	0.000307371	1.88481	5	0	5	1.51267	0.289519	0.01	0.042782	0.0237661	0.0208687	0.00445533	0.021514	11817.2	1191671	2.24052	18.5489	0.905241	7.77417e-06
GLOBAL_global	6528	0.01	151	326	0.428	0.06	0.262	1989	1201	GLOBAL	NA	1580	11817.2	0	111	0.0299861	0.475816	31.4744	0.195443	0.430031	-0.0725674	0.502598	1.50512	0.00140499	0.494091	1.10879	-0.13055	1.23934	0.238062	1.47618	0.0403084	1.5538	6	0	6	1.53787	0.275932	0.1288	0.15218	0.0976638	0.0313481	0.00411065	0.0252544	11817.2	1191671	0.232811	3.12667	0.258585	0.000270145
GLOBAL_global	330	0.968	277	171	0.522	0.1082	0.184	1989	NA	GLOBAL	NA	1580	11817.2	0	352	0.0410129	0.787965	68.8273	0.204275	0.397561	-0.137767	0.535328	0.935849	0.0012793	0.490314	1.10611	-0.062992	1.1691	0.26759	0.886663	0.0654427	4.79177	12	0	12	3.29281	0.254085	0.0199	0.130596	0.0642635	0.0129209	0.00314889	0.0419016	11817.2	1191671	2.06095	6.03359	0.652027	0.000116514
GLOBAL_global	6712	0.144	184	413	0.583	0.0716	0.347	1989	1201	GLOBAL	NA	1580	11817.2	0	57	0.019993	0.515887	74.6939	0.215631	0.487992	-0.0441771	0.532169	1.26438	0.000934535	0.514531	1.09914	-0.157245	1.25638	0.25869	1.15878	0.051324	2.31646	7	0	7	1.94929	0.273194	0.0595	0.494408	0.282976	0.0115889	0.00340966	0.0205432	11817.2	1191671	0.336017	1.04345	0.0725971	0.000350755
GLOBAL_global	515	0.252	2555	78	0.913	0.1004	0.351	1989	NA	GLOBAL	NA	1580	11817.2	0	324	0.0179255	0.811466	117.07	0.151693	0.291302	-0.062577	0.353879	1.14657	0.000853999	0.510542	0.936506	-0.0780662	1.01457	0.319694	1.00072	0.0413048	3.18608	14	0	14	3.389	0.324559	0.0199	0.0622827	0.0322669	0.00567167	0.00373683	0.0196514	11817.2	1191671	0.90078	13.0288	0.609024	5.53257e-05
GLOBAL_global	6532	0.385	1988	105	0.539	0.1125	0.202	1989	1201	GLOBAL	NA	1580	11817.2	0	64	0.0127567	0.407635	228.464	0.192039	0.313006	0.0516458	0.26136	1.19699	0.00147652	0.427023	0.785197	0.0854923	0.699704	0.17008	1.0807	0.0204303	4.04873	9	0	9	1.9859	0.278061	0.01	0.0301506	0.0150821	0.00321761	0.0053935	0.0128678	11817.2	1191671	1.27567	13.52	0.853186	0.000199323
GLOBAL_global	2158	0.602	143	176	0.936	0.0634	0.257	1989	NA	GLOBAL	NA	1580	11817.2	0	2217	0.0954577	0.833052	22.6082	0.174065	0.573487	-0.169146	0.742633	0.985355	0.00239339	0.499059	1.17945	-0.190141	1.36959	0.285201	0.921539	0.0721207	3.83481	17	0	17	3.98333	0.273518	0.0496	0.113654	0.0698899	0.0443483	0.00227319	0.119964	11817.2	1191671	1.92455	7.32974	1.71647	4.30572e-05
GLOBAL_global	12002	0.788	161	123	0.865	0.0418	0.384	1989	1201	GLOBAL	NA	1580	11817.2	0	2273	0.0982144	0.877373	20.2645	0.208877	0.427228	-0.078246	0.505474	0.995947	0.00173939	0.501275	1.20178	-0.240263	1.44205	0.313511	0.793764	0.0848183	3.53987	12	0	12	3.29954	0.276138	0.0298	0.0764096	0.039505	0.0433421	0.00283404	0.10147	11817.2	1191671	3.29579	11.4825	2.56854	4.32092e-05
GLOBAL_global	3071	0.001	2867	115	0.646	0.1403	0.149	1989	1201	GLOBAL	NA	1580	11817.2	0	189	0.0186147	0.784717	309.978	0.18314	0.301201	0.0101222	0.291079	0.773778	0.00168751	0.430743	0.964205	-0.0613937	1.0256	0.253016	0.651341	0.0521977	8.82848	19	0	19	3.13841	0.205286	0.0199	0.0628968	0.0289535	0.00196062	0.00321625	0.0209007	11817.2	1191671	0.935411	12.4763	0.721869	9.84904e-05
GLOBAL_global	2528	0.033	1800	71	0.572	0.073	0.254	1989	NA	GLOBAL	NA	1580	11817.2	0	313	0.0168918	0.795837	222	0.194353	0.316232	-0.0721769	0.388409	0.901518	0.00230918	0.540286	0.990394	0.132317	0.858077	0.251947	0.857069	0.0567707	5.62025	10	0	10	2.01108	0.251075	0.0298	0.025855	0.0141651	0.00351157	0.00273036	0.021337	11817.2	1191671	0.566837	30.7807	1.50631	5.39673e-05
GLOBAL_global	6356	0.489	160	97	0.631	0.0192	0.079	1989	1201	GLOBAL	NA	1580	11817.2	0	7661	0.241563	0.92301	18.0838	0.264595	0.419769	0.0263273	0.393442	0.76479	0.00108511	0.499108	1.04422	-0.0304198	1.07464	0.280964	0.788894	0.072739	7.92025	30	0	30	7.07832	0.27185	0.01	0.0547258	0.0290621	0.0434034	0.00346993	0.204422	11817.2	1191671	24.1563	16.8661	7.03399	3.15315e-05
GLOBAL_global	163	0.308	4103	60	0.684	0.0816	0.048	1989	NA	GLOBAL	NA	1580	11817.2	0	173	0.0162026	0.711886	422.684	0.246151	0.475722	0.099645	0.376077	0.706185	0.00546699	0.437912	0.67401	0.207617	0.466393	0.126903	0.803118	0.0156104	10.1658	22	0	22	5.64702	0.289631	0.01	0.0518073	0.0221609	0.00165567	0.00300048	0.019893	11817.2	1191671	1.62026	13.741	0.897661	9.36565e-05
GLOBAL_global	1260	0.349	852	25	0.655	0.024	0.248	1989	NA	GLOBAL	NA	1580	11817.2	0	2547	0.0420466	0.78147	51.8407	0.207855	0.357688	0.0148694	0.342819	0.943749	0.00157627	0.56629	0.996851	0.213315	0.783537	0.254104	0.875518	0.0322251	3.70759	12	0	12	3.23503	0.336302	0.0298	0.024027	0.0158375	0.0101568	0.00429098	0.0345836	11817.2	1191671	1.41096	32.5246	2.18365	1.65083e-05
GLOBAL_global	8004	0.402	2273	81	0.795	0.0819	0.075	1989	1201	GLOBAL	NA	1580	11817.2	0	603	0.0520397	0.789107	239.592	0.180288	0.29486	-0.0268807	0.321741	0.628381	0.00233449	0.483842	1.01932	-0.0237835	1.0431	0.284287	0.559014	0.0778304	21.5329	38	0	38	6.41194	0.258645	0.0496	0.0395597	0.0215306	0.00283515	0.00419147	0.0416431	11817.2	1191671	1.04919	19.9473	1.93414	8.63013e-05
GLOBAL_global	6547	0.354	3673	50	0.956	0.0556	0.067	1989	1201	GLOBAL	NA	1580	11817.2	0	722	0.0423912	0.759369	161.079	0.173141	0.313691	0.00850338	0.305188	0.724864	0.00407703	0.491307	0.807763	0.00328705	0.804476	0.258129	0.402046	0.0715393	11.6222	44	0	44	6.26112	0.25119	0.0397	0.0512304	0.0271615	0.00162341	0.00514889	0.0302751	11817.2	1191671	1.06779	14.8226	1.11463	5.87136e-05
GLOBAL_global	3024	0.111	798	14	0.437	0.0681	0.472	1989	1201	GLOBAL	NA	1580	11817.2	0	1732	0.0189593	0.736389	48.4565	0.166353	0.310041	-0.0226221	0.332663	1.74193	0.000984503	0.514571	0.630706	0.350857	0.27985	0.0604932	1.75078	0.00127933	1.41076	3	0	3	1.08721	0.349395	0.0496	0.0149398	0.0112917	0.0184413	0.00535556	0.0178986	11817.2	1191671	0.382243	49.2905	1.58511	1.09465e-05
GLOBAL_global	11470	0.583	1161	14	0.986	0.025	0.392	1989	1201	GLOBAL	NA	1580	11817.2	0	3062	0.0344657	0.454064	28.6044	0.145848	0.28633	0.0636073	0.222723	1.08306	0.000454962	0.486969	0.63836	0.378708	0.259652	0.0600964	1.04334	0.00245432	1.64747	9	0	9	2.64643	0.396386	0.01	0.0136918	0.0112521	0.0315981	0.00603839	0.0234371	11817.2	1191671	3.44657	33.1631	2.0829	1.12559e-05
GLOBAL_global	7644	0.3	1570	12	0.815	0.1204	0.226	1989	1201	GLOBAL	NA	1580	11817.2	0	6012	0.0396345	0.877494	121.566	0.17455	0.309245	-0.126512	0.435757	0.832287	0.00138088	0.42781	1.10073	-0.139614	1.24034	0.318476	0.537484	0.0855763	8.1557	21	0	21	4.42928	0.25145	0.0298	0.0146009	0.0117843	0.00477081	0.00551561	0.0288295	11817.2	1191671	1.33002	60.0987	2.44643	6.59257e-06
GLOBAL_global	6552	0.167	916	13	0.567	0.0819	0.457	1989	1201	GLOBAL	NA	1580	11817.2	0	2345	0.0248173	0.884553	54.8254	0.169186	0.327858	-0.0193451	0.347203	1.37144	0.000544084	0.617927	1.05596	0.313814	0.742149	0.2397	1.33038	0.0207744	2.18608	7	0	7	1.69178	0.278793	0.0298	0.014406	0.0115523	0.0153901	0.00470001	0.0215643	11817.2	1191671	0.832794	61.4017	1.86668	1.05831e-05
GLOBAL_global	3090	0.845	255	205	0.92	0.0489	0.119	1989	1201	GLOBAL	NA	1580	11817.2	0	739	0.13095	0.77367	59.7709	0.249572	0.430274	-0.0345465	0.464821	0.667006	0.00109275	0.498234	1.07764	-0.0569503	1.13459	0.278916	0.658451	0.075648	14.0348	32	0	32	9.43519	0.286659	0.2278	0.140144	0.0778704	0.0120698	0.00397683	0.0980016	11817.2	1191671	0.574847	5.52054	1.25852	0.000177199
GLOBAL_global	1632	0.041	138	233	0.873	0.1478	0.355	1989	NA	GLOBAL	NA	1580	11817.2	0	552	0.0299861	0.723437	29.4231	0.15356	0.537246	-0.19213	0.729376	1.46437	0.00317834	0.527501	1.27212	-0.207508	1.47963	0.280767	1.45883	0.0491784	1.45253	7	0	7	1.66235	0.292467	0.0496	0.133782	0.088647	0.0362767	0.00203713	0.0430645	11817.2	1191671	0.604558	5.40757	0.485797	5.43226e-05
GLOBAL_global	5827	0.272	3379	35	0.986	0.1252	0.132	1989	1201	GLOBAL	NA	1580	11817.2	0	1863	0.0372224	0.820643	98.3838	0.11555	0.274145	-0.0108667	0.285011	1.11022	0.00143531	0.515489	1.04082	-0.0835566	1.12438	0.340791	0.851012	0.0756372	6.16456	33	0	33	6.18304	0.296354	0.0199	0.0393516	0.0246965	0.00443083	0.00545921	0.0282338	11817.2	1191671	1.87047	20.8541	1.14323	1.99798e-05
GLOBAL_global	7650	0.784	115	279	0.912	0.0832	0.024	1989	1201	GLOBAL	NA	1580	11817.2	0	1979	0.230191	0.731664	24.1411	0.158241	0.617247	-0.269302	0.88655	0.677003	0.00687607	0.499139	1.01766	-0.0174501	1.03511	0.260492	0.783073	0.0624193	10.069	47	0	47	11.044	0.300758	0.01	0.162451	0.0892822	0.0359484	0.00279426	0.228997	11817.2	1191671	23.0191	4.50389	2.56486	0.000116317
GLOBAL_global	5404	0.289	1010	91	0.62	0.13	0.168	1989	1201	GLOBAL	NA	1580	11817.2	0	213	0.0244727	0.741094	234.581	0.21804	0.382573	-0.0575795	0.440152	0.763199	0.00165029	0.495998	1.07261	-0.0376789	1.11029	0.289333	0.730729	0.0795503	9.20506	18	0	18	3.43044	0.218828	0.0496	0.0504213	0.0237202	0.00411333	0.00348071	0.0239287	11817.2	1191671	0.493401	14.698	1.00879	0.000114895
GLOBAL_global	12576	0.053	248	316	0.601	0.1405	0.058	1989	1201	GLOBAL	NA	1580	11817.2	0	112	0.037567	0.569805	147.42	0.235255	0.494485	-0.143783	0.638268	0.740666	0.00280617	0.507925	1.02242	-0.0324615	1.05489	0.24606	0.816808	0.0612617	9.33038	23	0	23	6.4631	0.262558	0.2179	0.379872	0.253619	0.00527129	0.00652534	0.0218714	11817.2	1191671	0.172405	1.49999	0.0862372	0.00033542
GLOBAL_global	13124	0.404	214	357	0.84	0.0679	0.497	1989	1201	GLOBAL	NA	1580	11817.2	0	77	0.0255064	0.557454	62.8308	0.216749	0.478905	-0.0716901	0.550595	1.21499	0.000936292	0.49537	1.15438	0.0802321	1.07415	0.0978326	1.19273	0.00667795	2.58481	7	0	7	2.00563	0.276424	0.1189	0.283545	0.163751	0.0132381	0.00454605	0.0211583	11817.2	1191671	0.21452	1.96602	0.12921	0.000331252
GLOBAL_global	1278	0.505	699	80	0.738	0.0896	0.203	1989	NA	GLOBAL	NA	1580	11817.2	0	509	0.0427358	0.737944	107.383	0.216232	0.396489	-0.0141211	0.41061	0.794693	0.0020143	0.53124	1.12226	-0.0762964	1.19856	0.284186	0.725451	0.0784988	7.81582	17	0	17	3.69665	0.243081	0.01	0.0444287	0.0246746	0.0064847	0.0042209	0.0358916	11817.2	1191671	4.27358	16.6096	1.4546	8.39603e-05
GLOBAL_global	2010	0.923	187	515	0.496	0.1443	0.343	1989	NA	GLOBAL	NA	1580	11817.2	0	22	0.0103446	0.325355	93.7619	0.19447	0.514143	-0.133439	0.647582	1.6752	0.0013703	0.482038	1.09439	-0.132875	1.22726	0.254811	1.64488	0.0370197	1.2462	5	0	5	1.21715	0.255277	0.109	0.575922	0.33117	0.0105414	0.00548219	0.0117552	11817.2	1191671	0.0949045	0.564928	0.0354961	0.000470209
GLOBAL_global	6568	0.245	533	169	0.553	0.0797	0.059	1989	1201	GLOBAL	NA	1580	11817.2	0	246	0.0554856	0.719773	148.605	0.254177	0.457175	-0.0499869	0.507162	0.660557	0.001727	0.441183	0.996177	-0.01831	1.01449	0.239773	0.746187	0.0576704	14.2962	33	0	33	7.37597	0.248724	0.0397	0.107593	0.0532421	0.00524273	0.00436948	0.0398367	11817.2	1191671	1.39762	6.6898	0.748218	0.000225551
GLOBAL_global	11488	0.036	166	409	0.777	0.0272	0.475	1989	1201	GLOBAL	NA	1580	11817.2	0	32	0.0120675	0.423509	52.3462	0.314071	0.459522	-0.0200903	0.479613	1.77671	0.000203322	0.550498	1.00873	0.208598	0.800134	0.0919257	1.77171	0.00239235	0.861392	5	0	5	0.970967	0.324221	0.208	0.560568	0.299102	0.0151683	0.00454258	0.0127419	11817.2	1191671	0.0580169	0.755501	0.0426007	0.00037711
GLOBAL_global	13134	0.591	521	26	0.228	0.0417	0.287	1989	1201	GLOBAL	NA	1580	11817.2	0	582	0.01	0.731475	90	0.269777	0.342902	0.106522	0.23638	1.9223	0.00052483	0.44887	0.788971	0.173528	0.615443	0.185752	1.91292	0.0175583	1.13924	4	0	4	0.865703	0.275116	0.0298	0.0170394	0.0122934	0.00783685	0.00297226	0.0135424	11817.2	1191671	0.33557	42.9284	1.10159	1.71821e-05
GLOBAL_global	556	0.361	1097	124	0.23	0.0281	0.028	1989	NA	GLOBAL	NA	1580	11817.2	0	60	0.0131013	0.571571	312.655	0.248284	0.338351	0.164873	0.173478	1.03779	0.00219248	0.371724	0.563946	0.199121	0.364825	0.101793	1.09628	0.00897458	5.73861	11	0	11	2.34528	0.24914	0.01	0.0242717	0.0136714	0.00276068	0.00350733	0.0155409	11817.2	1191671	1.31013	23.5489	1.13675	0.000218355
GLOBAL_global	4387	0.303	2625	23	0.643	0.0865	0.072	1989	1201	GLOBAL	NA	1580	11817.2	0	3971	0.0485938	0.9291	146.091	0.118369	0.271726	0.00765918	0.264067	0.774254	0.00134001	0.503114	1.03053	-0.0161717	1.0467	0.290687	0.631685	0.0838343	12.2051	34	0	34	6.24239	0.224001	0.0496	0.0257263	0.0165092	0.00323006	0.00444673	0.0386621	11817.2	1191671	0.979714	36.1148	2.34185	1.22372e-05
GLOBAL_global	680	0.248	119	218	0.958	0.1097	0.289	1989	NA	GLOBAL	NA	1580	11817.2	0	806	0.0265402	0.764064	24.2794	0.151199	0.498386	-0.149276	0.647662	1.6461	0.00249991	0.498728	1.21002	-0.199553	1.40957	0.265485	1.64066	0.0352079	1.04494	7	0	7	1.30663	0.320674	0.01	0.124469	0.0751819	0.0419215	0.00179592	0.041837	11817.2	1191671	2.65402	6.13857	0.556477	3.29283e-05
GLOBAL_global	6031	0.071	2604	122	0.935	0.0456	0.403	1989	1201	GLOBAL	NA	1580	11817.2	0	105	0.0110338	0.665576	114.217	0.180676	0.250829	0.108724	0.142105	1.14814	0.000393615	0.518395	0.635945	0.355227	0.280717	0.0607542	0.996585	0.00264758	1.66266	8	0	8	2.29535	0.38063	0.0298	0.0584725	0.0272863	0.00619415	0.00291061	0.0146474	11817.2	1191671	0.37026	11.3827	0.536804	0.000105083
GLOBAL_global	8219	0.406	3397	31	0.819	0.1135	0.214	1989	1201	GLOBAL	NA	1580	11817.2	0	1328	0.019993	0.826224	67.4694	0.105508	0.188668	0.00935718	0.17931	1.19749	0.000441522	0.534629	0.897659	-0.0166075	0.914267	0.2937	1.042	0.0295552	2.09241	21	0	21	3.47765	0.361131	0.0793	0.0448301	0.0274042	0.0100603	0.0043757	0.0188652	11817.2	1191671	0.252119	18.4301	0.688404	1.5055e-05
GLOBAL_global	12600	0.147	1013	41	0.406	0.0399	0.253	1989	1201	GLOBAL	NA	1580	11817.2	0	467	0.0182701	0.849531	86.5455	0.148192	0.318534	0.00777631	0.310758	1.40065	0.000740691	0.55315	0.803194	0.214333	0.588861	0.218177	1.30973	0.0279018	2.41013	6	0	6	1.57326	0.270469	0.0397	0.0211374	0.014076	0.0093738	0.00275691	0.0230855	11817.2	1191671	0.460204	40.191	1.64006	3.91223e-05
GLOBAL_global	11872	0.041	525	144	0.472	0.0872	0.457	1989	1201	GLOBAL	NA	1580	11817.2	0	132	0.0141351	0.761169	89.6875	0.241053	0.371111	-0.0947663	0.465877	1.53085	0.000819981	0.534709	1.10012	0.24552	0.854599	0.193755	1.47466	0.0181535	1.81646	6	0	6	1.36146	0.257839	0.0298	0.0991882	0.0457125	0.0103208	0.00294288	0.0178374	11817.2	1191671	0.474331	7.67399	0.390208	0.000107084
GLOBAL_global	1120	0.04	1369	151	0.992	0.0267	0.385	1989	NA	GLOBAL	NA	1580	11817.2	0	104	0.0213714	0.6343	44.7547	0.157819	0.237638	0.0842028	0.153436	1.04062	0.000263083	0.516794	0.617481	0.361393	0.256088	0.047428	1.01554	0.00177712	1.50127	9	0	9	2.61493	0.412802	0.0199	0.0738365	0.0354291	0.0188141	0.00489539	0.0182477	11817.2	1191671	1.07394	8.5906	0.515047	0.000205494
GLOBAL_global	10780	0.285	642	117	0.491	0.1038	0.327	1989	1201	GLOBAL	NA	1580	11817.2	0	214	0.0165472	0.777383	131.718	0.201994	0.404187	0.0223504	0.381837	1.2519	0.00128233	0.46971	0.858143	0.075254	0.782889	0.239279	1.07984	0.0470741	3.25127	7	0	7	1.75064	0.246048	0.0397	0.0966269	0.0391745	0.00663981	0.00260622	0.0216642	11817.2	1191671	0.416805	8.0452	0.553017	7.73232e-05
GLOBAL_global	11510	0.693	1850	59	0.75	0.0753	0.04	1989	1201	GLOBAL	NA	1580	11817.2	0	51	0.0117229	0.269514	547.88	0.284767	0.4202	-0.0646537	0.484854	0.744985	0.00869711	0.288921	0.578583	0.0297603	0.548823	0.133616	0.8835	0.0211701	8.66899	14	0	14	2.51832	0.253872	0.0298	0.0310377	0.0155965	0.00151309	0.00612503	0.0111503	11817.2	1191671	0.393387	8.68343	0.714923	0.000229862
GLOBAL_global	9324	0.353	1136	42	0.755	0.0515	0.435	1989	1201	GLOBAL	NA	1580	11817.2	0	694	0.019993	0.814707	70.0204	0.160322	0.329797	-0.00254773	0.332345	1.1572	0.00068652	0.506383	0.779058	0.286496	0.492562	0.0656521	1.13642	0.00319383	2.17152	7	0	7	2.13338	0.319213	0.0298	0.0249602	0.0165108	0.0117868	0.0028848	0.0245244	11817.2	1191671	0.670907	32.6403	1.48535	2.88084e-05
GLOBAL_global	11512	0.13	932	96	0.471	0.1191	0.31	1989	1201	GLOBAL	NA	1580	11817.2	0	147	0.0144796	0.751342	132.697	0.188312	0.384017	0.0472371	0.336779	1.31981	0.00168395	0.488928	0.94237	0.0108166	0.931554	0.273172	1.25293	0.0534696	2.77152	6	0	6	1.54979	0.270774	0.0793	0.0531717	0.0256993	0.00619861	0.00266657	0.0197311	11817.2	1191671	0.182593	14.1305	0.767767	9.85009e-05
GLOBAL_global	9690	0.926	112	174	0.653	0.0392	0.057	1989	1201	GLOBAL	NA	1580	11817.2	0	3835	0.125092	0.819371	19.887	0.192759	0.510118	-0.114803	0.624921	0.850162	0.00307284	0.499911	1.03668	-0.0365366	1.07322	0.274742	0.930219	0.0656574	4.4557	22	0	22	4.78306	0.301168	0.1981	0.116211	0.0652319	0.0429937	0.00226097	0.159877	11817.2	1191671	0.63146	7.05071	2.4509	3.26186e-05
GLOBAL_global	1672	0.201	809	65	0.779	0.0969	0.297	1989	NA	GLOBAL	NA	1580	11817.2	0	887	0.0365332	0.879977	108.66	0.203795	0.361335	-0.112557	0.473893	0.869195	0.00190181	0.476296	1.22004	-0.17006	1.3901	0.310319	0.614637	0.0833943	6.67089	16	0	16	3.39885	0.257038	0.0397	0.0435741	0.0246142	0.00633832	0.00282932	0.0405877	11817.2	1191671	0.920233	20.195	1.64895	4.11874e-05
GLOBAL_global	13156	0.419	1363	36	0.353	0.1314	0.189	1989	1201	GLOBAL	NA	1580	11817.2	0	454	0.0117229	0.806907	246.64	0.17888	0.335284	-0.000474986	0.335759	1.12232	0.00460631	0.534446	0.99556	0.0322872	0.963273	0.258879	1.09759	0.0546246	3.90253	8	0	8	1.38731	0.213727	0.01	0.0148879	0.0111711	0.00320231	0.00235601	0.0180228	11817.2	1191671	1.17229	54.1989	1.61334	2.58214e-05
GLOBAL_global	5502	0.515	1584	40	0.585	0.0938	0.24	1989	1201	GLOBAL	NA	1580	11817.2	0	444	0.0179255	0.648704	258.907	0.200259	0.375685	0.0319004	0.343785	0.797209	0.00197612	0.541775	1.03206	-0.107289	1.13935	0.296699	0.676628	0.0859163	7.0462	12	0	12	2.37994	0.25673	0.0199	0.0250329	0.0142678	0.00361466	0.00338181	0.0199811	11817.2	1191671	0.90078	25.914	1.40043	4.03728e-05
GLOBAL_global	2040	0.125	111	322	0.76	0.0808	0.155	1989	NA	GLOBAL	NA	1580	11817.2	0	276	0.0313644	0.669463	26.9756	0.153818	0.54372	-0.171557	0.715277	1.43002	0.0038958	0.497053	1.03221	-0.103432	1.13565	0.25869	1.45714	0.0454465	1.4	7	0	7	1.61829	0.308815	0.1486	0.191896	0.119312	0.0338566	0.00248964	0.0397973	11817.2	1191671	0.211066	3.48868	0.333556	0.000113639
GLOBAL_global	12552	0.194	477	179	0.698	0.1209	0.261	1989	1201	GLOBAL	NA	1580	11817.2	0	145	0.0292969	0.669324	118.658	0.238084	0.423073	-0.135679	0.558752	0.905463	0.00153059	0.487678	1.11489	-0.137182	1.25207	0.256845	0.734265	0.0619458	5.70759	14	0	14	3.56207	0.27022	0.0595	0.123684	0.0586441	0.00628485	0.00462725	0.0238213	11817.2	1191671	0.492385	5.41159	0.406201	0.000202048
GLOBAL_global	1678	0.577	196	286	0.668	0.1144	0.116	1989	NA	GLOBAL	NA	1580	11817.2	0	391	0.0923564	0.658845	45.3243	0.187398	0.458041	-0.16176	0.6198	0.792075	0.00257787	0.505213	1.07032	-0.0459567	1.11628	0.277805	0.828397	0.0729278	7.42975	21	0	21	5.94119	0.258841	0.01	0.162099	0.0939126	0.0186674	0.00426109	0.0629276	11817.2	1191671	9.23564	4.06447	0.670066	0.000236206
GLOBAL_global	12614	0.655	209	36	0.747	0.0519	0.407	1989	1201	GLOBAL	NA	1580	11817.2	0	12324	0.116822	0.966233	18.4606	0.19296	0.459732	-0.0163177	0.47605	0.991721	0.00118727	0.523757	1.21986	-0.121815	1.34167	0.341995	0.782524	0.108073	3.8557	11	0	11	3.07053	0.270899	0.0595	0.0282038	0.0199114	0.0446293	0.00477648	0.081638	11817.2	1191671	1.9634	34.259	4.10005	9.47924e-06
GLOBAL_global	10794	0.988	106	34	0.95	0.0754	0.5	1989	1201	GLOBAL	NA	1580	11817.2	0	9090	0.0265402	0.890008	8.22059	0.156625	0.4822	-0.108492	0.590693	1.75865	0.000756002	0.499377	1.16836	-0.207484	1.37584	0.225731	1.77042	0.012973	0.353797	4	0	4	0.68237	0.375562	0.109	0.0281911	0.0199511	0.114593	0.00416551	0.0249909	11817.2	1191671	0.243488	31.5705	1.25261	2.91971e-06
GLOBAL_global	13164	0.357	444	219	0.965	0.0526	0.219	1989	1201	GLOBAL	NA	1580	11817.2	0	82	0.0244727	0.409367	120.371	0.29467	0.412729	0.0931741	0.319555	0.960695	0.00120374	0.503206	0.876609	0.183199	0.69341	0.152077	0.901037	0.023441	4.72342	12	0	12	3.25331	0.28592	0.0199	0.207835	0.0883509	0.00630708	0.00670546	0.0160335	11817.2	1191671	1.22978	1.96967	0.181475	0.000298447
GLOBAL_global	8064	0.008	761	28	0.868	0.0289	0.156	1989	1201	GLOBAL	NA	1580	11817.2	0	5799	0.114065	0.867698	59.4255	0.179302	0.316203	-0.0156495	0.331852	0.787883	0.00129484	0.474631	1.06206	-0.0518589	1.11392	0.305904	0.546872	0.0779505	12.1108	31	0	31	7.41204	0.273808	0.0199	0.0252596	0.0175451	0.0106387	0.00476267	0.0800522	11817.2	1191671	5.73193	34.3512	4.56265	1.96698e-05
GLOBAL_global	7700	0.471	407	50	0.261	0.0319	0.205	1989	1201	GLOBAL	NA	1580	11817.2	0	559	0.0186147	0.710701	59.9778	0.257131	0.363576	0.0625659	0.30101	1.47447	0.00107645	0.461811	0.870629	0.114664	0.755964	0.201174	1.55263	0.0258867	1.70823	6	0	6	1.34029	0.28828	0.01	0.0442999	0.0217149	0.0115321	0.00468279	0.0183299	11817.2	1191671	1.86147	16.043	0.844117	3.33e-05
GLOBAL_global	11348	0.494	300	310	0.621	0.0737	0.27	1989	1201	GLOBAL	NA	1580	11817.2	0	60	0.0203376	0.564398	111.38	0.274252	0.396138	0.0109098	0.385228	1.07253	0.000832028	0.551344	1.14653	-0.0632269	1.20976	0.255268	1.03676	0.0575295	3.52468	10	0	10	2.5674	0.275199	0.0397	0.332508	0.169785	0.0064449	0.00484315	0.0168565	11817.2	1191671	0.512283	1.6974	0.0992818	0.00033896
GLOBAL_global	2783	0.054	3376	64	0.355	0.0887	0.067	1989	NA	GLOBAL	NA	1580	11817.2	0	272	0.0165472	0.849857	447.256	0.190159	0.3073	0.00136646	0.305933	0.754661	0.00242669	0.492239	0.995086	-0.00406229	0.999148	0.291193	0.721806	0.0793008	11.0399	20	0	20	3.31906	0.237236	0.0694	0.0504393	0.0248912	0.00160447	0.00267207	0.0213403	11817.2	1191671	0.238432	16.8491	0.857345	6.08352e-05
GLOBAL_global	1143	0.196	3055	22	0.519	0.1449	0.37	1989	NA	GLOBAL	NA	1580	11817.2	0	631	0.0106892	0.757489	170.636	0.120677	0.253316	0.00245918	0.250857	1.4358	0.000879652	0.54882	1.11351	0.172922	0.940586	0.350719	1.34344	0.0797301	2.37595	8	0	8	1.79166	0.262447	0.0199	0.024164	0.0165723	0.00288091	0.00367958	0.0134845	11817.2	1191671	0.537144	31.3478	0.813677	1.69401e-05
GLOBAL_global	13174	0.701	2435	54	0.492	0.057	0.144	1989	1201	GLOBAL	NA	1580	11817.2	0	131	0.0134459	0.262584	285.567	0.230016	0.372686	-0.000796166	0.373482	0.92988	0.00344944	0.425187	0.774507	0.0988732	0.675634	0.209139	0.924434	0.0425849	5.42215	12	0	12	2.35315	0.25849	0.0793	0.0301838	0.017844	0.00220249	0.00705939	0.0118543	11817.2	1191671	0.169557	8.69949	0.664328	0.00010264
GLOBAL_global	5520	0.105	1527	75	0.957	0.1305	0.478	1989	1201	GLOBAL	NA	1580	11817.2	0	244	0.0189593	0.731809	134.478	0.203466	0.342795	0.0346858	0.308109	1.15814	0.0008133	0.344797	0.867378	-0.145989	1.01337	0.291378	0.940429	0.0497055	3.91519	10	0	10	2.72936	0.322472	0.0199	0.0526675	0.0229298	0.00506913	0.00344638	0.0205441	11817.2	1191671	0.952727	13.8949	0.895954	7.7702e-05
GLOBAL_global	4974	0.607	514	219	0.45	0.1023	0.451	1989	1201	GLOBAL	NA	1580	11817.2	0	49	0.0106892	0.634645	98	0.198855	0.338536	-0.0670609	0.405597	1.71926	0.000633614	0.455692	0.707731	0.222332	0.485399	0.113796	1.7178	0.00406638	1.36456	4	0	4	1.06294	0.27002	0.0199	0.137676	0.0551561	0.00910826	0.00291365	0.0149536	11817.2	1191671	0.537144	4.60971	0.271115	0.000218146
GLOBAL_global	5896	0.192	2393	27	0.987	0.0921	0.274	1989	1201	GLOBAL	NA	1580	11817.2	0	1943	0.0372224	0.880761	62.7172	0.136354	0.3115	0.0107399	0.30076	1.04184	0.00081791	0.602823	1.1416	-0.0872415	1.22884	0.304306	0.918535	0.0364075	3.92975	22	0	22	4.33692	0.331232	0.0397	0.024664	0.0162125	0.0102646	0.00518477	0.0275844	11817.2	1191671	0.937592	35.7104	1.70142	1.91572e-05
GLOBAL_global	3344	0.101	1165	132	0.89	0.0552	0.285	1989	1201	GLOBAL	NA	1580	11817.2	0	123	0.0227497	0.677173	128.175	0.195313	0.290876	0.014449	0.276427	1.14613	0.000950769	0.433636	0.959149	0.172397	0.786752	0.215909	1.06896	0.0248331	4.62405	11	0	11	3.07173	0.297842	0.0199	0.0529627	0.0244549	0.00472865	0.00384757	0.021139	11817.2	1191671	1.1432	12.7859	0.864407	0.000184957
GLOBAL_global	13188	0.384	1152	116	0.941	0.0324	0.161	1989	1201	GLOBAL	NA	1580	11817.2	0	33	0.01	0.719847	236.85	0.338216	0.411361	0.28916	0.122201	1.18947	0.000164849	0.493178	0.608088	0.41713	0.190959	0.0592109	1.14653	0.00282247	2.9981	8	0	8	2.10987	0.304164	0.01	0.074098	0.0259778	0.00349825	0.00325692	0.0131615	11817.2	1191671	1	9.7148	0.506642	0.00030303
GLOBAL_global	2800	0.07	694	146	0.564	0.0164	0.345	1989	NA	GLOBAL	NA	1580	11817.2	0	125	0.019993	0.586627	44.1429	0.175165	0.25524	0.0314332	0.223807	1.32104	0.000367889	0.473337	0.576564	0.364977	0.211587	0.0447547	1.3317	0.00102306	1.36899	5	0	5	1.65633	0.372867	0.0892	0.0816887	0.0382268	0.020578	0.00399719	0.0205181	11817.2	1191671	0.224137	7.18126	0.536745	0.000159944
GLOBAL_global	8268	0.336	449	164	0.59	0.0643	0.383	1989	1201	GLOBAL	NA	1580	11817.2	0	175	0.0213714	0.76841	83.7547	0.261179	0.391638	-0.0788505	0.470489	1.22129	0.00117809	0.454302	1.05518	-0.101263	1.15644	0.254327	1.07342	0.0473289	2.80949	8	0	8	2.02324	0.281358	0.0199	0.103282	0.0462696	0.00892331	0.00369015	0.0212673	11817.2	1191671	1.07394	7.43994	0.45964	0.000122122
GLOBAL_global	612	0.416	138	55	0.432	0.084	0.46	1989	NA	GLOBAL	NA	1580	11817.2	0	3803	0.0320536	0.894375	13.4286	0.16074	0.393791	-0.0595775	0.453369	1.89699	0.000512182	0.505781	1.24294	-0.12443	1.36737	0.153024	1.8944	0.00689731	0.713924	3	0	3	0.832636	0.304621	0.01	0.0423023	0.026434	0.0736305	0.00398035	0.0311259	11817.2	1191671	3.20536	21.1425	1.1775	8.4285e-06
GLOBAL_global	8271	0.086	4125	17	0.367	0.0293	0.023	1989	1201	GLOBAL	NA	1580	11817.2	0	3787	0.0558301	0.896465	235	0.186979	0.287968	0.0976016	0.190367	0.678886	0.0013343	0.497488	0.996935	-0.0050443	1.00198	0.298599	0.554844	0.0873485	22.7563	53	0	53	9.06025	0.221838	0.01	0.0172892	0.0123994	0.00189109	0.00490455	0.0384649	11817.2	1191671	5.58301	51.8511	3.10215	1.47426e-05
GLOBAL_global	10824	0.215	1982	103	0.929	0.0393	0.391	1989	1201	GLOBAL	NA	1580	11817.2	0	85	0.0134459	0.705216	119.1	0.232845	0.269761	0.162837	0.106925	1.08639	0.00019517	0.503992	0.567838	0.431315	0.136523	0.03482	1.11908	0.0008528	2.26139	9	0	9	2.78999	0.354957	0.0298	0.0372642	0.019207	0.00683339	0.0032039	0.0159026	11817.2	1191671	0.451204	18.9248	0.827958	0.000158187
GLOBAL_global	10280	0.235	101	354	0.636	0.0553	0.409	1989	1201	GLOBAL	NA	1580	11817.2	0	104	0.0103446	0.629642	32.7619	0.169529	0.385738	-0.0993579	0.485096	1.9512	0.000266167	0.464801	0.843615	-0.0450143	0.88863	0.173545	1.9434	0.00628193	0.435443	4	0	4	0.587184	0.336888	0.1486	0.220926	0.165383	0.0296271	0.00232475	0.0161434	11817.2	1191671	0.0696136	2.85001	0.0976122	9.94672e-05
GLOBAL_global	11556	0.429	1018	49	0.918	0.069	0.198	1989	1201	GLOBAL	NA	1580	11817.2	0	1160	0.0516951	0.819924	115.206	0.187593	0.360176	0.0362024	0.323974	0.807162	0.00134049	0.478086	1.08015	-0.0756631	1.15582	0.305103	0.624266	0.0784668	10.281	24	0	24	5.34457	0.259473	0.0991	0.0368841	0.0220325	0.00589745	0.0038622	0.0427658	11817.2	1191671	0.521646	22.2298	1.94104	4.45647e-05
GLOBAL_global	10828	0.34	144	324	0.818	0.1268	0.091	1989	1201	GLOBAL	NA	1580	11817.2	0	511	0.102005	0.641409	32.5714	0.162351	0.564287	-0.187584	0.751871	0.838723	0.00487949	0.504268	1.06207	-0.0600192	1.12209	0.262319	0.874099	0.0641797	5.91646	24	0	24	6.0596	0.274863	0.0793	0.170243	0.105074	0.0293724	0.00341092	0.0837045	11817.2	1191671	1.28632	3.76761	0.796625	0.000199618
GLOBAL_global	11922	0.858	1807	27	0.928	0.1414	0.44	1989	1201	GLOBAL	NA	1580	11817.2	0	122	0.0189593	0.01	76.7391	0.211947	0.417419	-0.0962101	0.513629	1.06489	0.00205713	0.474913	1.09118	-0.104326	1.1955	0.32667	0.941085	0.0242235	2.23418	10	0	10	2.57274	0.359929	0.01	0.0258825	0.0169291	0.00691598	0.0191798	0.01	11817.2	1191671	1.89593	0.386361	0.590698	0.000155404
GLOBAL_global	12652	0.358	1664	27	0.844	0.1023	0.07	1989	1201	GLOBAL	NA	1580	11817.2	0	5202	0.0820188	0.959881	163.245	0.164807	0.354953	-0.0913721	0.446325	0.610976	0.00150064	0.51234	1.04276	-0.0342675	1.07703	0.292814	0.544452	0.0833747	23.6601	46	0	46	9.10986	0.249137	0.0298	0.0229745	0.0151448	0.00430053	0.00319217	0.0773917	11817.2	1191671	2.75231	41.7803	5.1101	1.57668e-05
GLOBAL_global	8280	0.18	296	146	0.785	0.1212	0.248	1989	1201	GLOBAL	NA	1580	11817.2	0	661	0.0568639	0.844956	64.9038	0.198159	0.442308	-0.129979	0.572287	0.828173	0.00164979	0.505753	1.16266	-0.126851	1.28951	0.299061	0.680088	0.0843414	6.40823	17	0	17	4.33958	0.248002	0.1288	0.107364	0.0570326	0.014481	0.00304814	0.0566442	11817.2	1191671	0.44149	7.86998	0.993189	8.60271e-05
GLOBAL_global	808	0.238	934	139	0.368	0.0212	0.075	1989	NA	GLOBAL	NA	1580	11817.2	0	114	0.0162026	0.76765	209	0.225627	0.310956	0.13584	0.175115	0.982089	0.0014526	0.501417	0.697446	0.320253	0.377192	0.116229	1.01112	0.0143408	5.02658	10	0	10	1.92166	0.243556	0.0496	0.056681	0.0297938	0.00374337	0.00287499	0.0202353	11817.2	1191671	0.326665	13.5433	0.679178	0.000142128
GLOBAL_global	5550	0.621	224	268	0.887	0.0889	0.305	1989	1201	GLOBAL	NA	1580	11817.2	0	261	0.0578977	0.63877	53.9686	0.205048	0.46845	-0.11758	0.58603	0.862105	0.00153067	0.485088	1.14621	-0.185513	1.33172	0.286329	0.675949	0.0788012	5.43101	14	0	14	4.0017	0.273067	0.0496	0.167175	0.0936735	0.015406	0.0039375	0.0450907	11817.2	1191671	1.16729	3.82097	0.481361	0.00022183
GLOBAL_global	6644	0.44	1184	82	0.365	0.072	0.145	1989	1201	GLOBAL	NA	1580	11817.2	0	139	0.0148242	0.661462	209.471	0.209203	0.34571	0.0425338	0.303176	0.988239	0.00200943	0.369506	0.832043	0.0157011	0.816342	0.200741	0.994615	0.035052	4.50759	8	0	8	1.51641	0.236487	0.0199	0.0228205	0.0144065	0.00347675	0.00321995	0.0172148	11817.2	1191671	0.744936	28.9854	1.19494	0.000106649
GLOBAL_global	11567	0.117	3774	12	0.64	0.1128	0.348	1989	1201	GLOBAL	NA	1580	11817.2	0	1581	0.0120675	0.693667	156.692	0.144213	0.292304	-0.00888845	0.301192	1.4091	0.00154636	0.688876	1.08599	-0.132828	1.21882	0.342765	1.25199	0.0509592	2.57848	12	0	12	2.07694	0.296558	0.0298	0.0162499	0.0128248	0.00278855	0.00458309	0.0134971	11817.2	1191671	0.404951	42.6873	1.05242	7.63284e-06
GLOBAL_global	9928	0.21	241	392	0.869	0.0875	0.264	1989	1201	GLOBAL	NA	1580	11817.2	0	42	0.0168918	0.481828	173.1	0.251414	0.466078	-0.216743	0.682821	0.955106	0.00150833	0.547597	1.1427	-0.0993754	1.24208	0.241389	0.918204	0.0534286	4.38228	12	0	12	3.27049	0.274223	0.3268	0.572135	0.426521	0.00416593	0.00456783	0.0153958	11817.2	1191671	0.0516883	0.842158	0.0360962	0.000402185
GLOBAL_global	8288	0.039	2057	118	0.604	0.1015	0.361	1989	1201	GLOBAL	NA	1580	11817.2	0	105	0.0113784	0.669483	243.25	0.177956	0.257614	0.091505	0.166109	1.21705	0.00130372	0.537567	0.997796	-0.00909319	1.00689	0.334978	1.02697	0.0888305	3.69494	8	0	8	2.0542	0.255984	0.0199	0.0919726	0.0390582	0.00293769	0.00306228	0.0159957	11817.2	1191671	0.571776	7.27916	0.409535	0.000108365
GLOBAL_global	1728	0.021	464	134	0.772	0.0411	0.255	1989	NA	GLOBAL	NA	1580	11817.2	0	306	0.0427358	0.758091	88.887	0.264247	0.400714	-0.00498644	0.4057	0.849278	0.00168911	0.556342	1.11798	-0.0309771	1.14896	0.264437	0.738049	0.0676967	6.46962	15	0	15	3.97328	0.279197	0.0199	0.08375	0.0394749	0.0075941	0.00411547	0.0347321	11817.2	1191671	2.14753	9.05183	0.879852	0.00013966
GLOBAL_global	3368	0.241	1854	86	0.709	0.0442	0.142	1989	1201	GLOBAL	NA	1580	11817.2	0	181	0.0265402	0.48631	122.294	0.153426	0.310033	0.00568695	0.304346	0.984154	0.00289398	0.422319	0.759744	0.115504	0.644239	0.176053	0.818782	0.0203133	5.26329	18	0	18	3.43993	0.26563	0.0397	0.0685582	0.0338263	0.004735	0.00570959	0.019528	11817.2	1191671	0.668519	7.0934	0.577302	0.000146631
GLOBAL_global	11574	0.71	558	31	0.779	0.1347	0.153	1989	1201	GLOBAL	NA	1580	11817.2	0	6536	0.0989036	0.897368	63.7302	0.187126	0.389262	-0.0523427	0.441604	0.756272	0.00163259	0.500513	1.11254	-0.0848698	1.19741	0.300209	0.594959	0.0886776	11.2133	26	0	26	6.18181	0.239899	0.0199	0.0250765	0.0159463	0.0114514	0.00497922	0.0661873	11817.2	1191671	4.97003	35.7852	4.15065	1.51321e-05
GLOBAL_global	13216	0.056	463	52	0.426	0.0783	0.049	1989	1201	GLOBAL	NA	1580	11817.2	0	3125	0.100282	0.869865	86.0887	0.217624	0.371406	-0.074797	0.446203	0.660159	0.00144829	0.503409	1.01737	-0.0231913	1.04056	0.283129	0.748549	0.0760553	15.3652	31	0	31	8.18703	0.252775	0.01	0.0375857	0.0213724	0.00821673	0.0035735	0.0893436	11817.2	1191671	10.0282	23.1435	4.18032	3.20902e-05
GLOBAL_global	1738	0.96	157	392	0.382	0.0673	0.045	1989	NA	GLOBAL	NA	1580	11817.2	0	109	0.0351549	0.54135	93.6344	0.225563	0.491327	-0.140807	0.632134	0.833826	0.00229633	0.500363	1.00964	-0.00895084	1.01859	0.263298	0.904574	0.0613927	5.51139	17	0	17	4.61972	0.282187	0.0793	0.60761	0.413258	0.00780013	0.00429983	0.0277421	11817.2	1191671	0.443315	0.89095	0.0671303	0.000322522
GLOBAL_global	7938	0.754	1163	49	0.482	0.0918	0.206	1989	1201	GLOBAL	NA	1580	11817.2	0	268	0.0196485	0.587825	182.521	0.18638	0.359736	-0.0293127	0.389048	0.902745	0.00139014	0.505015	1.09716	0.0926593	1.0045	0.284363	0.880056	0.0758578	5.54494	12	0	12	2.24269	0.211414	0.01	0.0339639	0.0187946	0.0044712	0.00376208	0.0203343	11817.2	1191671	1.96485	17.3073	1.08192	7.33151e-05
GLOBAL_global	13226	0.994	157	309	0.704	0.0346	0.259	1989	1201	GLOBAL	NA	1580	11817.2	0	217	0.0527289	0.635834	31.5556	0.239068	0.441764	-0.00579552	0.447559	1.1017	0.00137955	0.496585	1.15563	-0.144511	1.30015	0.24642	1.03422	0.0535527	2.87595	11	0	11	2.6914	0.274778	0.0694	0.202456	0.114811	0.0249613	0.00395197	0.0417438	11817.2	1191671	0.759782	3.1406	0.363589	0.00024299
GLOBAL_global	2351	0.116	3084	55	0.93	0.0111	0.428	1989	NA	GLOBAL	NA	1580	11817.2	0	276	0.0117229	0.519281	72.72	0.169695	0.201037	0.150436	0.0506017	1.05568	5.51717e-05	0.500826	0.554464	0.467932	0.0865324	0.0184811	1.07726	0.000267383	1.15063	9	0	9	2.32591	0.409745	0.0694	0.0440951	0.0218831	0.0110962	0.00385489	0.0134492	11817.2	1191671	0.168918	11.7764	0.614595	4.24744e-05
GLOBAL_global	11587	0.281	3430	81	0.397	0.0505	0.029	1989	1201	GLOBAL	NA	1580	11817.2	0	47	0.0103446	0.628315	520.048	0.249165	0.343435	0.170791	0.172645	0.926784	0.0014774	0.475774	0.614076	0.325874	0.288202	0.0907949	0.903421	0.00856931	6.91203	14	0	14	2.79178	0.256557	0.0199	0.0714884	0.0254276	0.00132256	0.00346657	0.0130272	11817.2	1191671	0.519829	8.78906	0.512325	0.000220098
GLOBAL_global	6120	0.22	116	89	0.414	0.0642	0.302	1989	1201	GLOBAL	NA	1580	11817.2	0	1926	0.0244727	0.890424	18.0806	0.162828	0.415507	-0.0692811	0.484788	1.89798	0.00110512	0.471619	0.962498	-0.066433	1.02893	0.231135	1.88711	0.0222342	0.709494	4	0	4	0.874542	0.317997	0.0694	0.082698	0.0425812	0.0513961	0.00247051	0.0325565	11817.2	1191671	0.352632	10.7672	0.764574	1.27065e-05
GLOBAL_global	4480	0.01	1687	53	0.319	0.0149	0.059	1989	1201	GLOBAL	NA	1580	11817.2	0	137	0.0151688	0.619885	176.114	0.126023	0.204857	-0.00617003	0.211027	1.18974	0.000947249	0.522443	0.619158	0.360164	0.258993	0.0791497	1.102	0.00374749	3.90127	10	0	10	2.25519	0.239319	0.0397	0.0393894	0.0226673	0.00361814	0.00411064	0.0152213	11817.2	1191671	0.382086	15.7373	0.67151	0.000110721
GLOBAL_global	3390	0.523	169	362	0.682	0.0574	0.367	1989	1201	GLOBAL	NA	1580	11817.2	0	133	0.0403237	0.572214	37.7963	0.201551	0.42037	-0.117539	0.537909	1.16562	0.00134176	0.515186	1.17941	-0.170518	1.34993	0.296974	1.02197	0.0720806	2.58354	10	0	10	2.42506	0.275289	0.0298	0.243423	0.125191	0.0234348	0.00419801	0.0317032	11817.2	1191671	1.35314	2.3507	0.253239	0.000303186
GLOBAL_global	108	0.351	440	80	0.813	0.1425	0.339	1989	NA	GLOBAL	NA	1580	11817.2	0	928	0.0396345	0.8227	76.5472	0.200192	0.411916	-0.0733194	0.485236	0.941862	0.00237622	0.474519	1.20267	-0.220012	1.42268	0.31179	0.658978	0.0962416	5.13544	15	0	15	3.462	0.232135	0.0397	0.0685435	0.036249	0.0111479	0.00383638	0.0353211	11817.2	1191671	0.998351	12.0026	0.974401	4.27096e-05
GLOBAL_global	10318	0.587	139	74	0.713	0.1417	0.06	1989	1201	GLOBAL	NA	1580	11817.2	0	20113	0.187807	0.944004	19.2276	0.153642	0.576059	-0.244574	0.820633	0.797447	0.00579747	0.49764	1.03823	-0.0385607	1.07679	0.26402	0.868437	0.0637795	6.52278	29	0	29	6.89679	0.277422	0.1882	0.0601689	0.0375408	0.0497977	0.00296981	0.209495	11817.2	1191671	0.997913	15.6892	5.58047	9.3376e-06
GLOBAL_global	8316	0.258	985	27	0.52	0.0971	0.136	1989	1201	GLOBAL	NA	1580	11817.2	0	2515	0.0399791	0.888449	132.439	0.185501	0.379281	-0.00455756	0.383839	0.776727	0.00203218	0.476935	1.04043	-0.0328222	1.07325	0.276301	0.718162	0.0714304	8.96899	17	0	17	3.21762	0.223726	0.0298	0.0224766	0.0143192	0.0049149	0.00330323	0.0400725	11817.2	1191671	1.34158	39.5277	2.79851	1.58963e-05
GLOBAL_global	3942	0.668	365	156	0.627	0.0613	0.258	1989	1201	GLOBAL	NA	1580	11817.2	0	272	0.0358441	0.673823	81.4	0.248978	0.416614	0.0793274	0.337287	0.913075	0.00129967	0.505125	1.07767	-0.109866	1.18754	0.295337	0.798147	0.081597	4.8943	13	0	13	3.42765	0.254755	0.0199	0.105928	0.0526912	0.0102688	0.00403674	0.0297969	11817.2	1191671	1.80121	6.36117	0.565501	0.00013178
GLOBAL_global	6678	0.722	1026	18	0.82	0.0738	0.309	1989	1201	GLOBAL	NA	1580	11817.2	0	3408	0.0472155	0.830249	80.5156	0.184884	0.324816	0.00625074	0.318565	0.918364	0.00150449	0.495166	1.15618	-0.110708	1.26689	0.330936	0.661607	0.0945267	6.52278	16	0	16	3.63766	0.257205	0.01	0.0176033	0.0132148	0.00817942	0.00521376	0.0336363	11817.2	1191671	4.72155	47.1643	2.54534	1.38543e-05
GLOBAL_global	6132	0.438	1494	34	0.72	0.0598	0.077	1989	1201	GLOBAL	NA	1580	11817.2	0	3085	0.0630665	0.897088	184.73	0.182554	0.3325	-0.0593295	0.39183	0.66406	0.00218408	0.484268	1.03195	-0.0287901	1.06074	0.295734	0.595175	0.0866913	20.3437	37	0	37	6.37822	0.256326	0.0199	0.023907	0.0143179	0.00385862	0.00345893	0.0562087	11817.2	1191671	3.16917	37.5241	3.92576	2.04429e-05
GLOBAL_global	8320	0.012	430	33	0.239	0.055	0.329	1989	1201	GLOBAL	NA	1580	11817.2	0	514	0.0127567	0.643337	52.5	0.207333	0.36667	0.00672733	0.359943	1.97645	0.00128111	0.508444	0.808058	0.0361117	0.771946	0.193739	1.95979	0.0136452	0.93038	3	0	3	0.731254	0.274551	0.01	0.017563	0.0131226	0.0156518	0.00424305	0.0140458	11817.2	1191671	1.27567	36.6301	1.07035	2.48185e-05
GLOBAL_global	2128	0.118	1599	130	0.783	0.0349	0.054	1989	NA	GLOBAL	NA	1580	11817.2	0	214	0.0448033	0.718447	115.215	0.134728	0.259456	-0.0273163	0.286772	0.859437	0.00320061	0.480695	0.722834	0.204945	0.51789	0.152334	0.830887	0.0306911	8.82342	25	0	25	5.40434	0.262479	0.0397	0.0656549	0.0324689	0.00327197	0.00627748	0.0258635	11817.2	1191671	1.12855	10.9428	0.796564	0.000209361
GLOBAL_global	5592	0.175	2484	144	0.602	0.0769	0.069	1989	1201	GLOBAL	NA	1580	11817.2	0	100	0.0196485	0.666392	466.354	0.215085	0.327762	0.0259963	0.301766	0.708679	0.00310955	0.528345	0.919827	0.130534	0.789293	0.222867	0.759522	0.0616992	14.1677	23	0	23	4.22098	0.285319	0.01	0.113885	0.0473865	0.0014644	0.00373727	0.0198376	11817.2	1191671	1.96485	5.85144	0.418635	0.000196485
GLOBAL_global	8331	0.449	2574	70	0.406	0.0813	0.179	1989	1201	GLOBAL	NA	1580	11817.2	0	195	0.0117229	0.709141	202.56	0.157973	0.303142	0.0381227	0.265019	1.26087	0.00142167	0.486549	1.0533	0.14905	0.904251	0.24291	1.17613	0.0415935	3.20506	10	0	10	2.15803	0.243165	0.0298	0.0434066	0.0254296	0.00327498	0.00334502	0.0152632	11817.2	1191671	0.393387	16.3372	0.600214	6.01176e-05
GLOBAL_global	6328	0.153	428	148	0.443	0.1341	0.36	1989	1201	GLOBAL	NA	1580	11817.2	0	131	0.0137905	0.727995	113.871	0.22458	0.366245	-0.0883812	0.454627	1.41848	0.000771968	0.503226	1.00375	0.0062065	0.99754	0.226691	1.32262	0.040214	2.23418	6	0	6	1.54996	0.235309	0.01	0.102139	0.04442	0.00902373	0.00322231	0.0168624	11817.2	1191671	1.37905	7.12749	0.379613	0.000105271
GLOBAL_global	9972	0.444	318	52	0.744	0.0109	0.346	1989	1201	GLOBAL	NA	1580	11817.2	0	2611	0.0313644	0.77559	45.0976	0.278837	0.390578	0.169756	0.220821	1.26642	0.0001212	0.505929	0.663699	0.372549	0.29115	0.0344519	1.24667	0.000714166	2.34051	7	0	7	1.94393	0.302629	0.01	0.0382713	0.0222464	0.0172606	0.00397545	0.0317644	11817.2	1191671	3.13644	20.2656	1.42784	1.20124e-05
GLOBAL_global	2864	0.083	1700	99	0.963	0.0972	0.444	1989	NA	GLOBAL	NA	1580	11817.2	0	114	0.0134459	0.670961	164.433	0.160874	0.273836	-0.021174	0.29501	1.10952	0.000654671	0.528493	0.941381	0.267407	0.673974	0.127429	1.03892	0.0101138	3.12215	8	0	8	2.43411	0.317666	0.0298	0.068867	0.0281146	0.00548377	0.00301321	0.0169597	11817.2	1191671	0.451204	9.74285	0.603237	0.000117946
GLOBAL_global	3411	0.374	2888	27	0.939	0.03	0.296	1989	1201	GLOBAL	NA	1580	11817.2	0	792	0.0213714	0.490923	64.5283	0.161209	0.246901	0.0544057	0.192495	1.00206	0.000701663	0.561694	0.859772	0.334274	0.525498	0.168744	0.974802	0.00477953	2.16456	13	0	13	2.91327	0.35504	0.0397	0.017978	0.0137904	0.0101345	0.00842454	0.0138151	11817.2	1191671	0.538322	27.3068	1.00179	2.69841e-05
GLOBAL_global	5600	0.035	416	116	0.783	0.0222	0.422	1989	1201	GLOBAL	NA	1580	11817.2	0	322	0.0244727	0.758123	80.6613	0.223828	0.347549	0.101328	0.246221	1.07675	0.00085057	0.506976	0.699085	0.3655	0.333585	0.0570621	1.11933	0.00214037	3.16519	7	0	7	2.06786	0.26774	0.01	0.065614	0.0283732	0.0095338	0.00284911	0.0289302	11817.2	1191671	2.44727	11.5543	1.01963	7.60021e-05
GLOBAL_global	3232	0.06	734	83	0.687	0.0166	0.447	1989	1201	GLOBAL	NA	1580	11817.2	0	285	0.0230943	0.678827	52.8103	0.173339	0.29797	0.0245055	0.273465	1.24073	0.000617028	0.495095	0.571228	0.357381	0.213847	0.0468012	1.20854	0.0012531	1.93861	6	0	6	1.96374	0.356525	0.0694	0.0281279	0.0186924	0.0156339	0.00284471	0.0265364	11817.2	1191671	0.332771	24.1336	1.41964	8.10327e-05
GLOBAL_global	1958	0.68	2217	78	0.823	0.0534	0.196	1989	NA	GLOBAL	NA	1580	11817.2	0	47	0.0103446	0.540213	334.905	0.308463	0.422733	0.172461	0.250272	1.06486	0.00242186	0.545871	0.880841	0.334111	0.54673	0.162857	1.06706	0.0245273	4.45127	11	0	11	1.92369	0.239908	0.0199	0.0232595	0.0130712	0.00230193	0.00496646	0.0114918	11817.2	1191671	0.519829	23.2255	0.879168	0.000220098
GLOBAL_global	13260	0.329	119	47	0.614	0.0882	0.33	1989	1201	GLOBAL	NA	1580	11817.2	0	8248	0.0437696	0.925812	12.2542	0.152716	0.476204	-0.148667	0.62487	1.68123	0.00178031	0.52013	1.12829	-0.184456	1.31275	0.245135	1.66243	0.0270196	0.91519	6	0	6	1.14736	0.323048	0.0298	0.0401664	0.0236293	0.0762957	0.00411034	0.0422313	11817.2	1191671	1.46878	23.0494	1.78725	5.30669e-06
GLOBAL_global	6156	0.313	562	63	0.509	0.0854	0.385	1989	1201	GLOBAL	NA	1580	11817.2	0	648	0.0234389	0.804219	80.1525	0.214785	0.37972	0.0378758	0.341844	1.22512	0.00125646	0.532565	1.08581	-0.11614	1.20195	0.293475	1.15904	0.065593	2.99304	8	0	8	1.79771	0.234064	0.0496	0.0444413	0.021853	0.0105927	0.00357233	0.0247401	11817.2	1191671	0.472559	18.0962	1.13211	3.61712e-05
GLOBAL_global	9983	0.006	3074	15	0.8	0.1247	0.196	1989	1201	GLOBAL	NA	1580	11817.2	0	3622	0.0327428	0.832655	91.3721	0.119307	0.235014	0.0210275	0.213986	1.01688	0.000627273	0.332667	1.03299	-0.0738645	1.10686	0.30634	0.766803	0.0509144	4.97342	21	0	21	3.97067	0.281219	0.0199	0.0155441	0.0125951	0.00501145	0.00636705	0.0208419	11817.2	1191671	1.64537	53.5671	1.65477	9.03997e-06
GLOBAL_global	1782	0.694	387	52	0.229	0.1352	0.082	1989	NA	GLOBAL	NA	1580	11817.2	0	443	0.0206822	0.794267	112.118	0.213291	0.456975	-0.041583	0.498558	0.995191	0.00203743	0.480863	0.929335	0.00122743	0.928108	0.246841	1.14799	0.0522726	3.61899	10	0	10	2.34279	0.233506	0.0397	0.0389845	0.0215125	0.00823037	0.00414273	0.0201489	11817.2	1191671	0.520963	20.3739	0.936612	4.66867e-05
GLOBAL_global	1784	0.131	2533	88	0.953	0.0564	0.353	1989	NA	GLOBAL	NA	1580	11817.2	0	184	0.0137905	0.740809	115.613	0.119089	0.213522	0.00931915	0.204203	1.33929	0.000350376	0.327905	0.71775	0.0862276	0.631522	0.228779	1.26917	0.0156405	2.26835	11	0	11	2.46678	0.322193	0.0991	0.0531966	0.0290156	0.0030965	0.00379585	0.0156416	11817.2	1191671	0.139157	13.9259	0.539076	7.49482e-05
GLOBAL_global	11628	0.359	597	127	0.633	0.1227	0.352	1989	1201	GLOBAL	NA	1580	11817.2	0	210	0.0206822	0.737725	106.922	0.229072	0.384351	0.010231	0.37412	1.15595	0.00157009	0.510778	1.17672	0.00274619	1.17398	0.250653	1.07685	0.0468433	3.45127	8	0	8	1.99322	0.252129	0.0199	0.0659883	0.0330917	0.00778162	0.00362138	0.023005	11817.2	1191671	1.03931	11.1796	0.695188	9.84867e-05
GLOBAL_global	8348	0.293	1809	89	0.878	0.0681	0.104	1989	1201	GLOBAL	NA	1580	11817.2	0	100	0.0224052	0.462678	316.214	0.185978	0.32634	-0.0397174	0.366057	0.712636	0.00356107	0.408816	0.75382	0.017226	0.736593	0.196023	0.644468	0.0543927	11.2076	19	0	19	3.53217	0.272755	0.01	0.0539653	0.0219259	0.00254468	0.00697972	0.0156651	11817.2	1191671	2.24052	8.57362	0.714457	0.000224052
GLOBAL_global	3428	0.421	360	385	0.953	0.076	0.169	1989	1201	GLOBAL	NA	1580	11817.2	0	21	0.01	0.427301	189.15	0.343287	0.50926	0.0535993	0.455661	1.34844	0.000519903	0.476377	0.91919	0.208753	0.710437	0.10566	1.2115	0.0100736	2.3943	7	0	7	1.71743	0.260682	0.0496	0.509763	0.261556	0.00419162	0.00498307	0.0111797	11817.2	1191671	0.201613	0.838235	0.042743	0.00047619
GLOBAL_global	13272	0.173	578	286	0.864	0.0313	0.075	1989	1201	GLOBAL	NA	1580	11817.2	0	28	0.0127567	0.434673	291.214	0.222329	0.299171	0.0960964	0.203074	0.963282	0.000830378	0.511011	0.617587	0.293653	0.323934	0.0613335	0.938355	0.0039622	5.16076	12	0	12	2.74885	0.264329	0.1585	0.372584	0.268697	0.0022279	0.00424206	0.0140089	11817.2	1191671	0.0804839	1.16664	0.0521364	0.000455596
GLOBAL_global	11632	0.077	1669	72	0.494	0.1445	0.127	1989	1201	GLOBAL	NA	1580	11817.2	0	146	0.0172363	0.607863	315.61	0.208162	0.346456	0.000764417	0.345691	0.797796	0.00302382	0.489306	0.935026	-0.0322717	0.967298	0.266434	0.766542	0.0734679	8.18987	15	0	15	2.79385	0.238116	0.0199	0.0426389	0.0193046	0.00290581	0.00369357	0.0179767	11817.2	1191671	0.866148	14.2561	0.931213	0.000118057
GLOBAL_global	1244	0.302	622	163	0.446	0.1356	0.271	1989	NA	GLOBAL	NA	1580	11817.2	0	52	0.0137905	0.618817	173.161	0.234749	0.379936	-0.168638	0.548574	1.17827	0.00180074	0.450212	0.854429	0.0432197	0.811209	0.238866	1.10814	0.0478931	3.39747	8	0	8	1.8106	0.224429	0.0298	0.103647	0.0434302	0.00472733	0.00363721	0.0152339	11817.2	1191671	0.462767	5.97045	0.350767	0.000265201
GLOBAL_global	9994	0.942	327	292	0.937	0.1288	0.287	1989	1201	GLOBAL	NA	1580	11817.2	0	67	0.0220606	0.42202	152.927	0.241901	0.47838	-0.0851852	0.563565	0.891828	0.0011344	0.545355	1.08207	0.0342934	1.04778	0.21301	0.834887	0.0423676	5.32342	13	0	13	3.67641	0.277395	0.0991	0.332981	0.184933	0.00580334	0.00617147	0.0155837	11817.2	1191671	0.222609	1.2674	0.0842669	0.000329262
GLOBAL_global	12182	0.727	1453	16	0.568	0.1181	0.488	1989	1201	GLOBAL	NA	1580	11817.2	0	952	0.0186147	0.613476	87.6444	0.182332	0.333404	0.0219363	0.311468	1.20977	0.00089185	0.449701	1.15531	-0.280957	1.43627	0.404765	1.03716	0.0747169	2.4962	8	0	8	1.93416	0.285419	0.0595	0.0155714	0.0123367	0.00749156	0.00556601	0.015713	11817.2	1191671	0.312852	39.3977	1.27368	1.95532e-05
GLOBAL_global	7263	0.056	3283	119	0.733	0.0337	0.133	1989	1201	GLOBAL	NA	1580	11817.2	0	86	0.0127567	0.614454	58.75	0.108349	0.165386	0.033909	0.131477	1.21384	0.000105536	0.376636	0.654392	0.298241	0.356151	0.105672	1.0521	0.00159464	1.04114	13	0	13	1.60199	0.368685	0.0298	0.0759893	0.0410235	0.0034695	0.00401361	0.0141205	11817.2	1191671	0.428077	8.08606	0.344204	0.000148334
GLOBAL_global	884	0.45	205	263	0.542	0.0245	0.162	1989	NA	GLOBAL	NA	1580	11817.2	0	160	0.0379116	0.640123	52.198	0.293081	0.424441	0.0747419	0.349699	1.06698	0.000672829	0.479712	0.995289	0.093654	0.901635	0.23501	1.04663	0.0500399	3.33671	13	0	13	2.77176	0.277703	0.0496	0.210872	0.125375	0.0126096	0.00499835	0.0269224	11817.2	1191671	0.764347	3.0356	0.214736	0.000236947
GLOBAL_global	2891	0.466	3041	12	0.747	0.0829	0.117	1989	NA	GLOBAL	NA	1580	11817.2	0	7020	0.0506613	0.912495	69.7754	0.131905	0.267862	0.0119497	0.255913	1.03066	0.00129673	0.510976	1.04511	-0.0633332	1.10844	0.354845	0.849456	0.097268	6.0943	30	0	30	5.01063	0.279055	0.0298	0.0152063	0.012333	0.00622649	0.00649974	0.0297768	11817.2	1191671	1.70004	60.0078	2.4144	7.21671e-06
GLOBAL_global	11640	0.14	137	182	0.883	0.0658	0.037	1989	1201	GLOBAL	NA	1580	11817.2	0	7853	0.439701	0.799822	23.1942	0.174425	0.520212	-0.221145	0.741357	0.631069	0.00373758	0.498788	1.02798	-0.0275946	1.05558	0.275516	0.722259	0.075307	18.5994	73	0	73	18.6221	0.27126	0.0397	0.115044	0.0722229	0.0398234	0.00251959	0.471549	11817.2	1191671	11.0756	6.95229	6.52908	5.59914e-05
GLOBAL_global	10912	0.062	1427	198	0.946	0.0541	0.449	1989	1201	GLOBAL	NA	1580	11817.2	0	63	0.0151688	0.679133	114.857	0.175214	0.259767	0.0930786	0.166688	1.05606	0.000329971	0.484016	0.648769	0.368161	0.280608	0.0579756	1.03539	0.00216824	2.5443	8	0	8	2.76982	0.388328	0.0298	0.152012	0.066833	0.00735151	0.00342823	0.0173608	11817.2	1191671	0.509021	4.46764	0.259764	0.000240775
GLOBAL_global	160	0.057	421	207	0.461	0.1167	0.408	1989	NA	GLOBAL	NA	1580	11817.2	0	53	0.0117229	0.473538	138.12	0.229233	0.411672	-0.00777414	0.419447	1.35895	0.000640648	0.480362	0.942541	-0.0882581	1.0308	0.226925	1.23912	0.0401074	2.18544	5	0	5	1.59095	0.272174	0.0397	0.144581	0.0632518	0.00814367	0.00385237	0.0137177	11817.2	1191671	0.295288	3.27523	0.216875	0.000221188
GLOBAL_global	1988	0.391	339	129	0.857	0.0173	0.207	1989	NA	GLOBAL	NA	1580	11817.2	0	734	0.0468709	0.733691	64.622	0.309	0.380977	0.1692	0.211777	0.9253	0.000289145	0.416318	0.805409	0.161688	0.643721	0.149202	0.707376	0.0201051	5.1943	15	0	15	3.83026	0.289288	0.0694	0.0778777	0.0371537	0.0100088	0.00359686	0.0429923	11817.2	1191671	0.675373	9.42106	1.15715	6.38568e-05
GLOBAL_global	11104	0.045	288	187	0.58	0.1172	0.336	1989	1201	GLOBAL	NA	1580	11817.2	0	193	0.0279186	0.716712	69.6667	0.218495	0.401324	-0.0925219	0.493846	1.1378	0.00192326	0.488967	1.03966	-0.0828376	1.1225	0.252046	1.01688	0.0517267	3.17468	9	0	9	2.30727	0.254173	0.0397	0.131145	0.0655547	0.0124454	0.00327239	0.0282992	11817.2	1191671	0.703238	5.46505	0.431689	0.000144656
GLOBAL_global	10559	0.022	3308	36	0.415	0.0709	0.166	1989	1201	GLOBAL	NA	1580	11817.2	0	433	0.0131013	0.697748	139.621	0.127943	0.267952	0.0368536	0.231098	1.22675	0.00114886	0.58044	0.963677	0.0732891	0.890388	0.315855	1.09045	0.0472873	2.56266	11	0	11	2.32	0.29717	0.0397	0.037106	0.0216509	0.00304249	0.00447361	0.0139451	11817.2	1191671	0.330007	18.8042	0.644089	3.0257e-05
GLOBAL_global	8190	0.5	263	14	0.305	0.0584	0.489	1989	1201	GLOBAL	NA	1580	11817.2	0	5678	0.0261956	0.550619	19.4179	0.188064	0.357104	-0.00454193	0.361646	2	0.000113984	0.474248	0.678744	0.271197	0.407547	0.0533193	2	0.000221476	0.823418	2	0	2	0.744723	0.326992	0.01	0.0168808	0.0134202	0.0531012	0.00765188	0.0177434	11817.2	1191671	2.61956	32.618	1.32214	4.61353e-06
GLOBAL_global	13294	0.595	195	203	0.35	0.1472	0.142	1989	1201	GLOBAL	NA	1580	11817.2	0	282	0.0279186	0.756895	50.1111	0.188246	0.462847	-0.115164	0.578012	1.27705	0.00241857	0.488817	1.04453	-0.055666	1.1002	0.262569	1.3128	0.052083	2.28354	7	0	7	1.9008	0.268695	0.0298	0.142786	0.0794423	0.016759	0.00250929	0.0352934	11817.2	1191671	0.936864	5.30089	0.444264	9.9002e-05
GLOBAL_global	1814	0.723	244	347	0.784	0.1174	0.397	1989	NA	GLOBAL	NA	1580	11817.2	0	73	0.0244727	0.502889	94.4677	0.21651	0.504176	-0.163776	0.667951	1.0013	0.00174701	0.500334	1.26599	-0.194204	1.4602	0.33082	0.857036	0.103827	3.70696	10	0	10	2.81713	0.271098	0.0694	0.306052	0.182999	0.00915802	0.0047869	0.0194659	11817.2	1191671	0.352632	1.64315	0.106372	0.000335242
GLOBAL_global	8376	0.152	2498	79	0.475	0.0441	0.216	1989	1201	GLOBAL	NA	1580	11817.2	0	136	0.0117229	0.660582	146.6	0.181623	0.269678	0.064003	0.205675	1.36696	0.000770609	0.488714	0.765994	0.238783	0.527211	0.165358	1.23737	0.00904107	2.31962	7	0	7	1.89021	0.316965	0.0397	0.0372588	0.0203514	0.00507132	0.00360153	0.0146163	11817.2	1191671	0.295288	17.7296	0.718197	8.61981e-05
GLOBAL_global	1815	0.222	2696	53	0.339	0.0474	0.157	1989	NA	GLOBAL	NA	1580	11817.2	0	247	0.0124121	0.741564	231.926	0.216011	0.290057	0.0584671	0.23159	1.20406	0.00103505	0.503371	0.885315	0.152225	0.73309	0.247138	1.12213	0.0411491	3.96329	11	0	11	2.33484	0.269344	0.0199	0.0255452	0.0143733	0.00221632	0.00330515	0.015447	11817.2	1191671	0.623724	29.0295	1.0747	5.02515e-05
GLOBAL_global	6190	0.61	639	182	0.69	0.1489	0.092	1989	1201	GLOBAL	NA	1580	11817.2	0	34	0.0137905	0.567341	328.613	0.280242	0.45707	-0.115382	0.572452	0.770186	0.00392005	0.587874	1.00699	0.0895023	0.917491	0.168856	0.893428	0.0313537	6.44747	13	0	13	3.29052	0.238064	0.01	0.165864	0.077681	0.00340625	0.00438036	0.0141297	11817.2	1191671	1.37905	3.42053	0.181894	0.000405602
GLOBAL_global	1089	0.525	2672	87	0.923	0.0333	0.453	1989	NA	GLOBAL	NA	1580	11817.2	0	158	0.0117229	0.372516	39.56	0.134002	0.215692	0.0590406	0.156652	1.13139	0.000574158	0.512939	0.612998	0.306105	0.306893	0.0513706	1.07401	0.00162672	0.625949	8	0	8	1.60034	0.416706	0.0397	0.0625375	0.0339711	0.0165626	0.00545841	0.0128359	11817.2	1191671	0.295288	5.95667	0.377848	7.41958e-05
GLOBAL_global	1820	0.285	550	16	0.283	0.0912	0.367	1989	NA	GLOBAL	NA	1580	11817.2	0	1396	0.0141351	0.603769	63.75	0.19116	0.388005	-0.0158301	0.403835	1.8347	0.0005228	0.44648	0.763884	-0.0245124	0.788397	0.213263	1.76643	0.017343	1.29114	3	0	3	0.891901	0.282397	0.01	0.0172444	0.0126862	0.0149201	0.00445842	0.0158665	11817.2	1191671	1.41351	35.0124	1.25069	1.01254e-05
GLOBAL_global	5832	0.21	1235	72	0.596	0.0114	0.402	1989	1201	GLOBAL	NA	1580	11817.2	0	184	0.0141351	0.598955	83.625	0.210721	0.270211	0.0963606	0.17385	1.3598	0.000349513	0.491614	0.559031	0.446783	0.112248	0.0193599	1.3752	0.000200779	1.69367	5	0	5	1.72081	0.366565	0.0298	0.026407	0.0165582	0.00886777	0.0029274	0.0182904	11817.2	1191671	0.474331	22.6816	1.10461	7.68209e-05
GLOBAL_global	6744	0.183	835	161	0.841	0.1427	0.418	1989	1201	GLOBAL	NA	1580	11817.2	0	70	0.0155134	0.667468	181.861	0.238426	0.397707	0.0439686	0.353738	1.11035	0.00235133	0.468443	1.09576	-0.0801012	1.17586	0.270127	0.926985	0.0666927	4.14367	9	0	9	2.21921	0.276341	0.0199	0.0806062	0.0370914	0.00466042	0.00330524	0.0172089	11817.2	1191671	0.779568	8.28061	0.463961	0.00022162
GLOBAL_global	12760	0.174	1798	112	0.994	0.117	0.225	1989	1201	GLOBAL	NA	1580	11817.2	0	79	0.019993	0.609084	292.612	0.209275	0.351175	-0.0222694	0.373445	0.80071	0.00196975	0.465863	0.925774	0.0217781	0.903995	0.210005	0.649773	0.04709	9.07468	16	0	16	3.42579	0.286656	0.01	0.0707081	0.0286646	0.00271342	0.00464879	0.0177207	11817.2	1191671	1.9993	8.61407	0.61821	0.000253076
GLOBAL_global	1280	0.006	708	281	0.942	0.05	0.142	1989	NA	GLOBAL	NA	1580	11817.2	0	23	0.0106892	0.47054	298.364	0.220522	0.355305	0.0592223	0.296083	1.03918	0.00214773	0.526753	0.739712	0.341347	0.398365	0.106727	0.978202	0.0128164	4.15443	11	0	11	2.80531	0.28739	0.1387	0.299772	0.179599	0.0020599	0.0043557	0.0123434	11817.2	1191671	0.0770669	1.56966	0.0687276	0.000464747
GLOBAL_global	11124	0.451	441	132	0.83	0.0691	0.051	1989	1201	GLOBAL	NA	1580	11817.2	0	1388	0.186429	0.831623	94.4267	0.248602	0.42845	-0.00536734	0.433817	0.606917	0.00118852	0.496823	1.03479	-0.0342871	1.06907	0.285881	0.647458	0.0788937	31.7943	62	0	62	17.8135	0.291236	0.01	0.0799202	0.0373924	0.00753584	0.00437381	0.120707	11817.2	1191671	18.6429	10.4057	3.22811	0.000134315
GLOBAL_global	11670	0.73	233	226	0.685	0.028	0.279	1989	1201	GLOBAL	NA	1580	11817.2	0	137	0.0244727	0.703571	58.2742	0.301835	0.408387	0.182755	0.225631	1.31605	0.000581166	0.481401	0.804201	0.107052	0.69715	0.167605	1.22293	0.0215462	2.28671	9	0	9	1.96729	0.283225	0.0298	0.211789	0.114513	0.0127351	0.00355057	0.0240487	11817.2	1191671	0.821231	3.32203	0.210009	0.000178633
GLOBAL_global	1828	0.426	2466	62	0.548	0.1459	0.239	1989	NA	GLOBAL	NA	1580	11817.2	0	226	0.0127567	0.749402	261.179	0.148369	0.227501	0.0137609	0.21374	1.0973	0.000928881	0.523373	1.01235	-0.0358538	1.0482	0.298479	0.876435	0.0777821	4.62848	12	0	12	2.04182	0.21456	0.0496	0.0466427	0.0230327	0.00233084	0.00294181	0.0175655	11817.2	1191671	0.257192	16.0669	0.762635	5.64456e-05
GLOBAL_global	2376	0.217	593	78	0.394	0.0275	0.267	1989	NA	GLOBAL	NA	1580	11817.2	0	349	0.0203376	0.748947	75.82	0.215421	0.333406	0.00520932	0.328196	1.40303	0.00110562	0.458832	0.780234	0.157081	0.623153	0.194625	1.34368	0.0303518	2.39937	6	0	6	1.38823	0.250012	0.0199	0.0383837	0.0199741	0.00917416	0.00349015	0.0239522	11817.2	1191671	1.02199	19.5121	1.19916	5.8274e-05
GLOBAL_global	6752	0.042	1524	207	0.66	0.0968	0.065	1989	1201	GLOBAL	NA	1580	11817.2	0	23	0.0110338	0.553465	532.478	0.139096	0.309809	-0.135322	0.445131	0.737406	0.00547514	0.417564	0.670949	0.183113	0.487836	0.127485	0.847193	0.0179615	7.75127	13	0	13	2.73523	0.246214	0.0298	0.21373	0.0755126	0.00157408	0.00355083	0.0134165	11817.2	1191671	0.37026	2.58956	0.177673	0.000479729
GLOBAL_global	5112	0.126	572	111	0.642	0.1105	0.242	1989	1201	GLOBAL	NA	1580	11817.2	0	394	0.0306753	0.834196	115.862	0.225142	0.38017	-0.0775524	0.457722	0.906199	0.000995561	0.526482	1.15734	-0.0406802	1.19802	0.297372	0.789588	0.0746817	5.86646	15	0	15	3.38316	0.246837	0.0694	0.0629349	0.0353405	0.00639189	0.00301574	0.0344602	11817.2	1191671	0.442007	13.2549	0.975092	7.7856e-05
GLOBAL_global	6754	0.793	299	354	0.882	0.0618	0.185	1989	1201	GLOBAL	NA	1580	11817.2	0	59	0.0210268	0.536014	150.096	0.315796	0.4681	0.0650669	0.403033	0.951361	0.000817752	0.592668	1.05587	0.0293455	1.02653	0.208994	0.967224	0.0420435	4.93987	13	0	13	3.67895	0.288748	0.0199	0.446515	0.270074	0.0041007	0.00574484	0.0157784	11817.2	1191671	1.05662	1.20044	0.0584225	0.000356386
GLOBAL_global	13318	0.627	2480	43	0.632	0.0382	0.172	1989	1201	GLOBAL	NA	1580	11817.2	0	235	0.0131013	0.426256	335.276	0.293122	0.350041	0.185906	0.164136	1.01615	0.00137908	0.566615	0.795493	0.283061	0.512431	0.161769	0.882315	0.0218332	6.1538	14	0	14	3.61508	0.308245	0.01	0.021565	0.0133179	0.00229708	0.00605948	0.0120581	11817.2	1191671	1.31013	19.7662	0.905408	5.57502e-05
GLOBAL_global	7854	0.623	2110	43	0.856	0.1429	0.271	1989	1201	GLOBAL	NA	1580	11817.2	0	512	0.021716	0.742649	208.315	0.179947	0.376717	-0.109281	0.485998	0.867235	0.00263132	0.526586	1.17853	-0.128878	1.30741	0.310163	0.660938	0.0819288	7.11962	13	0	13	2.67401	0.241225	0.01	0.0293342	0.0161421	0.00353654	0.00337244	0.0231199	11817.2	1191671	2.1716	25.3169	1.43228	4.2414e-05
GLOBAL_global	10592	0.046	1508	50	0.673	0.0282	0.425	1989	1201	GLOBAL	NA	1580	11817.2	0	280	0.0103446	0.76919	92.3333	0.169338	0.261872	0.079833	0.182039	1.21889	0.00064137	0.503639	0.594962	0.337582	0.25738	0.0602609	1.1943	0.00195655	1.22722	6	0	6	1.76114	0.389407	0.109	0.0408312	0.0263673	0.00963086	0.00247173	0.0154143	11817.2	1191671	0.0949045	18.8383	0.584597	3.6945e-05
GLOBAL_global	1848	0.144	1087	154	0.575	0.1152	0.495	1989	NA	GLOBAL	NA	1580	11817.2	0	46	0.0106892	0.589014	146.773	0.191874	0.318018	0.0237462	0.294272	1.48955	0.00130221	0.53856	0.999928	0.202708	0.797219	0.224144	1.52594	0.0368073	2.04367	5	0	5	1.33639	0.293345	0.0496	0.0558793	0.0271954	0.00549666	0.00367337	0.013211	11817.2	1191671	0.215508	10.5408	0.48578	0.000232373
GLOBAL_global	13332	0.47	1408	62	0.771	0.1126	0.157	1989	1201	GLOBAL	NA	1580	11817.2	0	89	0.0165472	0.466337	249.154	0.29002	0.39401	0.0372127	0.356797	0.957274	0.00191145	0.417306	0.864307	-0.0562532	0.920561	0.204523	0.874733	0.0411785	6.15	14	0	14	2.99328	0.283728	0.01	0.0458167	0.0192756	0.00274493	0.00439172	0.0154033	11817.2	1191671	1.65472	10.1783	0.799112	0.000185923
GLOBAL_global	756	0.444	1001	20	0.798	0.1108	0.428	1989	NA	GLOBAL	NA	1580	11817.2	0	3038	0.031709	0.905248	90.012	0.182522	0.371067	0.0293524	0.341715	1.03988	0.0011377	0.517979	1.15451	-0.139467	1.29398	0.383063	0.761313	0.119039	4.72848	12	0	12	2.79084	0.233077	0.0199	0.0197581	0.0146315	0.00794104	0.00398331	0.0288664	11817.2	1191671	1.59342	45.8166	1.9729	1.04375e-05
GLOBAL_global	2216	0.247	430	371	0.73	0.0103	0.221	1989	NA	GLOBAL	NA	1580	11817.2	0	25	0.0110338	0.475747	164.478	0.251062	0.297872	0.180503	0.117369	1.14581	0.000151021	0.495506	0.525036	0.442192	0.0828435	0.0135605	1.16689	0.000137028	2.3943	7	0	7	2.27152	0.344948	0.0991	0.402846	0.314496	0.00413283	0.00364956	0.013268	11817.2	1191671	0.11134	1.18096	0.0421882	0.000441351
GLOBAL_global	3492	0.433	1299	70	0.824	0.0415	0.489	1989	1201	GLOBAL	NA	1580	11817.2	0	308	0.0189593	0.711381	61.9348	0.176964	0.306171	-0.0388091	0.34498	1.13664	0.00118714	0.509713	0.644821	0.382973	0.261849	0.0446522	1.2084	0.00120358	1.80316	7	0	7	2.18982	0.385683	0.01	0.0302519	0.0197916	0.0139802	0.00304991	0.0220501	11817.2	1191671	1.89593	23.5153	1.11412	6.15561e-05
GLOBAL_global	11150	0.572	384	222	0.986	0.0806	0.097	1989	1201	GLOBAL	NA	1580	11817.2	0	165	0.0499722	0.596422	137.206	0.289965	0.474293	-0.0770479	0.551341	0.7028	0.0015619	0.483327	1.02145	0.0425138	0.978939	0.193863	0.721217	0.0425677	11.8101	31	0	31	7.82483	0.263473	0.0199	0.228535	0.10179	0.00576064	0.00643072	0.0265767	11817.2	1191671	2.51116	2.60976	0.261092	0.000302862
GLOBAL_global	2948	0.384	1834	37	0.862	0.1437	0.303	1989	NA	GLOBAL	NA	1580	11817.2	0	923	0.019993	0.785514	158.51	0.175486	0.306495	0.0171505	0.289344	1.00944	0.000998007	0.568987	1.02581	-0.00596554	1.03177	0.242583	0.867811	0.0374599	4.91582	13	0	13	2.93931	0.266862	0.01	0.0339093	0.0197673	0.00412736	0.00337676	0.0215534	11817.2	1191671	1.9993	23.1652	1.09036	2.16609e-05
GLOBAL_global	11700	0.464	156	15	0.504	0.0565	0.226	1989	1201	GLOBAL	NA	1580	11817.2	0	79968	0.163341	0.973137	9.24086	0.168026	0.40248	-0.100032	0.502513	1.14139	0.00155317	0.487618	1.11701	-0.115209	1.23222	0.272151	1.07576	0.0605182	2.71962	10	0	10	2.57365	0.26448	0.1882	0.0164994	0.0140949	0.0964321	0.00879028	0.0715613	11817.2	1191671	0.867914	58.9801	5.0771	2.04259e-06
GLOBAL_global	2407	0.17	3429	124	0.631	0.0998	0.124	1989	NA	GLOBAL	NA	1580	11817.2	0	49	0.0103446	0.588538	430.571	0.156541	0.247461	-0.00840392	0.255865	0.946794	0.00156388	0.473679	0.739899	0.230261	0.509639	0.189242	0.825567	0.0358948	5.72278	13	0	13	2.36967	0.212127	0.0991	0.143159	0.0535672	0.00156773	0.00335473	0.013284	11817.2	1191671	0.104385	4.11108	0.247987	0.000211114
GLOBAL_global	11156	0.478	2068	56	0.458	0.0937	0.022	1989	1201	GLOBAL	NA	1580	11817.2	0	784	0.0754716	0.792829	291.919	0.166133	0.349079	-0.0192905	0.36837	0.553532	0.00285884	0.505685	0.992954	0.00100611	0.991948	0.28769	0.667969	0.0816742	38.7994	62	0	62	8.71778	0.250673	0.0595	0.0315662	0.0180085	0.00253499	0.00480697	0.0509228	11817.2	1191671	1.26843	25.1164	2.82771	9.62648e-05
GLOBAL_global	7331	0.31	3034	89	0.89	0.1359	0.33	1989	1201	GLOBAL	NA	1580	11817.2	0	119	0.0134459	0.590971	238.3	0.165414	0.240365	0.0156554	0.22471	1.1484	0.00124791	0.438631	1.01699	0.00678371	1.01021	0.359149	1.00163	0.0957209	4.52468	14	0	14	2.82552	0.25749	0.0595	0.0673193	0.0326662	0.00190174	0.00402869	0.0150073	11817.2	1191671	0.225981	8.77862	0.459414	0.000112991
GLOBAL_global	4050	0.86	193	57	0.756	0.04	0.035	1989	1201	GLOBAL	NA	1580	11817.2	0	43073	0.83322	0.970545	20.5264	0.196028	0.466112	-0.0761655	0.542277	0.615836	0.00152769	0.500753	1.02471	-0.0244794	1.04919	0.286543	0.68217	0.0800661	31.2962	71	0	71	22.9816	0.304689	0.0496	0.0397142	0.0243318	0.037509	0.00358499	0.692221	11817.2	1191671	16.7988	24.4382	28.4493	1.93444e-05
GLOBAL_global	404	0.478	1064	63	0.95	0.0156	0.099	1989	NA	GLOBAL	NA	1580	11817.2	0	622	0.0241281	0.781618	139.77	0.369076	0.456217	0.301027	0.155191	0.983313	0.001006	0.551171	0.722252	0.372123	0.350129	0.0985285	0.908151	0.0090522	5.3962	15	0	15	3.92633	0.316517	0.0199	0.0473532	0.0192871	0.00492845	0.00461193	0.0199257	11817.2	1191671	1.21247	16.5061	1.03311	3.87911e-05
GLOBAL_global	6240	0.04	294	30	0.753	0.0778	0.216	1989	1201	GLOBAL	NA	1580	11817.2	0	15396	0.129916	0.962742	33.3424	0.190531	0.382928	-0.0567595	0.439688	0.798463	0.00164786	0.503251	1.13974	-0.125894	1.26564	0.300534	0.604864	0.088517	7.76582	20	0	20	5.27216	0.253638	0.01	0.0300524	0.0185663	0.024236	0.0052051	0.0845452	11817.2	1191671	12.9916	32.0354	4.55369	8.43833e-06
GLOBAL_global	3324	0.255	389	170	0.624	0.0111	0.361	1989	1201	GLOBAL	NA	1580	11817.2	0	196	0.0203376	0.700471	63.28	0.284997	0.37824	0.195292	0.182949	1.45373	0.000266086	0.472871	0.53966	0.352549	0.187111	0.0447035	1.39872	0.000914231	2.00253	6	0	6	1.54518	0.286882	0.01	0.0810797	0.0307783	0.0108962	0.00302955	0.0239606	11817.2	1191671	2.03376	8.63929	0.778491	0.000103763
GLOBAL_global	224	0.033	2377	101	0.705	0.1441	0.051	1989	NA	GLOBAL	NA	1580	11817.2	0	390	0.0479046	0.795577	355.538	0.177688	0.328672	-0.0918485	0.42052	0.626083	0.00261957	0.510332	1.01928	-0.0237311	1.04302	0.295355	0.61349	0.0882047	29.2532	44	0	44	7.49856	0.291035	0.0199	0.0619216	0.0291894	0.00192677	0.00395995	0.0395556	11817.2	1191671	2.40727	12.8481	1.35514	0.000122832
GLOBAL_global	5695	0.018	2939	24	0.697	0.0272	0.326	1989	1201	GLOBAL	NA	1580	11817.2	0	572	0.0113784	0.47488	53.75	0.106421	0.284166	0.0485086	0.235658	1.45601	0.000151689	0.449585	0.517145	0.303384	0.213761	0.0526983	1.3834	0.00103826	0.816456	6	0	6	1.49535	0.38714	0.0397	0.0225144	0.0146268	0.0163044	0.00556537	0.0128024	11817.2	1191671	0.286608	21.0922	0.875269	1.98922e-05
GLOBAL_global	408	0.165	143	542	0.449	0.077	0.49	1989	NA	GLOBAL	NA	1580	11817.2	0	36	0.0120675	0.372275	44.3077	0.180215	0.414726	-0.0624475	0.477173	1.90058	0.000403375	0.493212	1.10799	-0.0642494	1.17224	0.149481	1.89428	0.00699993	0.729114	4	0	4	0.823215	0.300605	0.0298	0.378196	0.229918	0.0217324	0.00308796	0.0153329	11817.2	1191671	0.404951	0.984344	0.0666884	0.000335209
GLOBAL_global	2962	0.853	148	424	0.834	0.0955	0.228	1989	NA	GLOBAL	NA	1580	11817.2	0	147	0.0448033	0.524786	43.5455	0.179332	0.51601	-0.132061	0.648071	1.03714	0.00276181	0.492731	1.15956	-0.15705	1.31661	0.273907	1.04335	0.0638265	3.33481	12	0	12	3.30791	0.273027	0.0892	0.318269	0.197277	0.0219963	0.00389825	0.0360594	11817.2	1191671	0.50228	1.64887	0.182786	0.000304785
GLOBAL_global	5880	0.132	239	228	0.527	0.1492	0.125	1989	1201	GLOBAL	NA	1580	11817.2	0	279	0.0510059	0.715811	61.2446	0.19286	0.470996	-0.173521	0.644517	0.901076	0.0026293	0.494286	1.07416	-0.0478277	1.12199	0.271921	0.924414	0.0667158	5.38797	14	0	14	3.75139	0.25371	0.0397	0.145155	0.0811063	0.0139717	0.00307862	0.0489922	11817.2	1191671	1.28478	4.93134	0.60405	0.000182817
GLOBAL_global	12807	0.128	4320	21	0.637	0.1207	0.068	1989	1201	GLOBAL	NA	1580	11817.2	0	2976	0.0292969	0.853991	235.513	0.140674	0.266279	-0.0182451	0.284524	0.750958	0.00257325	0.47475	1.02317	-0.024234	1.0474	0.27932	0.606736	0.07532	11.3285	36	0	36	5.40779	0.213671	0.0298	0.0219933	0.0153575	0.00177656	0.00459285	0.0252737	11817.2	1191671	0.983118	38.8297	1.64569	9.84439e-06
GLOBAL_global	1873	0.622	3807	21	0.944	0.055	0.123	1989	NA	GLOBAL	NA	1580	11817.2	0	1632	0.0368778	0.688419	156.235	0.217671	0.355625	0.0341102	0.321515	0.74173	0.00325844	0.540853	1.02746	-0.0431633	1.07062	0.36012	0.470504	0.146033	9.69051	30	0	30	4.9018	0.243914	0.01	0.0210402	0.0142954	0.00190889	0.00857907	0.0202101	11817.2	1191671	3.68778	32.7192	1.41375	2.25967e-05
GLOBAL_global	6796	0.328	356	315	0.684	0.0251	0.427	1989	1201	GLOBAL	NA	1580	11817.2	0	47	0.0165472	0.445953	65.641	0.319779	0.374497	0.152718	0.221779	1.43974	0.000149957	0.505533	0.685661	0.3868	0.298861	0.048029	1.46176	0.00104219	1.62025	6	0	6	1.56517	0.317671	0.0199	0.247652	0.0998991	0.0115425	0.00471812	0.0150736	11817.2	1191671	0.831516	1.80073	0.150888	0.000352067
GLOBAL_global	8440	0.129	622	268	0.691	0.0145	0.362	1989	1201	GLOBAL	NA	1580	11817.2	0	36	0.0151688	0.489089	77.2857	0.173118	0.245961	0.0493247	0.196637	1.2388	0.000234791	0.540065	0.63765	0.435917	0.201732	0.0277649	1.22331	0.00046332	1.71203	6	0	6	2.06481	0.370845	0.0595	0.235753	0.141659	0.0106677	0.00425287	0.0156391	11817.2	1191671	0.254938	2.07459	0.1104	0.000421356
GLOBAL_global	2244	0.395	162	311	0.528	0.1427	0.382	1989	NA	GLOBAL	NA	1580	11817.2	0	110	0.0196485	0.641242	41.0417	0.171238	0.522177	-0.171472	0.693649	1.61704	0.00153529	0.505557	1.14496	-0.223718	1.36867	0.256551	1.58892	0.0365094	1.24684	5	0	5	1.28757	0.275215	0.0397	0.197947	0.102553	0.0266748	0.00234594	0.0263636	11817.2	1191671	0.494923	3.23946	0.257072	0.000178622
GLOBAL_global	6804	0.484	816	39	0.545	0.117	0.352	1989	1201	GLOBAL	NA	1580	11817.2	0	839	0.0227497	0.81484	99.3333	0.187017	0.372883	-0.0387485	0.411632	1.13471	0.00126347	0.552477	1.18807	0.0184645	1.1696	0.29474	1.03624	0.0676277	3.58354	9	0	9	2.05436	0.255858	0.0298	0.0250336	0.0155065	0.00795937	0.00361357	0.0239858	11817.2	1191671	0.763414	32.5499	1.54682	2.71153e-05
GLOBAL_global	8446	0.504	1234	47	0.802	0.032	0.062	1989	1201	GLOBAL	NA	1580	11817.2	0	895	0.0499722	0.520827	198.544	0.238972	0.424924	0.0492392	0.375685	0.654599	0.00363269	0.517987	0.816797	0.127164	0.689633	0.176436	0.608297	0.0419421	17.0899	31	0	31	5.83862	0.2569	0.0199	0.028781	0.0155364	0.00366542	0.00537862	0.0316981	11817.2	1191671	2.51116	18.0962	2.04025	5.58348e-05
GLOBAL_global	5166	0.611	943	16	0.465	0.0378	0.04	1989	1201	GLOBAL	NA	1580	11817.2	0	7245	0.1182	0.645276	109.132	0.187489	0.344503	-0.0406781	0.385181	0.657594	0.00168157	0.518678	1.00995	-0.0115962	1.02154	0.290748	0.586864	0.0831127	23.0696	46	0	46	9.06393	0.253688	0.01	0.0174204	0.0139056	0.00563671	0.00569227	0.0709504	11817.2	1191671	11.82	37.0415	5.10228	1.63148e-05
GLOBAL_global	1342	0.523	1705	14	0.789	0.0127	0.105	1989	NA	GLOBAL	NA	1580	11817.2	0	2608	0.0251619	0.666455	150.812	0.332486	0.3742	0.286947	0.0872532	0.929248	0.000221699	0.487859	0.671622	0.27513	0.396492	0.135324	0.700602	0.0136956	6.10886	19	0	19	4.48396	0.298139	0.01	0.0117104	0.0100779	0.00448005	0.00847733	0.0145559	11817.2	1191671	2.51619	56.9111	1.44434	9.64795e-06
GLOBAL_global	2436	0.385	613	214	0.997	0.0193	0.453	1989	NA	GLOBAL	NA	1580	11817.2	0	78	0.0172363	0.592474	100.39	0.341674	0.393127	0.192658	0.200469	1.25336	0.000318809	0.500618	0.566688	0.402106	0.164582	0.0330168	1.23383	0.00052977	2.60506	9	0	9	2.22707	0.316881	0.01	0.10202	0.044379	0.00640644	0.00475009	0.0154772	11817.2	1191671	1.72363	5.80745	0.34875	0.000220979
GLOBAL_global	6265	0.633	3204	12	0.892	0.0296	0.261	1989	1201	GLOBAL	NA	1580	11817.2	0	1161	0.0206822	0.328336	99.3137	0.177533	0.239087	0.143824	0.0952632	0.902593	0.000236047	0.603915	0.755836	0.364368	0.391468	0.157394	0.728945	0.0120191	3.2057	16	0	16	4.27047	0.378646	0.0298	0.0184631	0.0125623	0.00826297	0.0146549	0.0109607	11817.2	1191671	0.694034	17.7833	0.872506	1.78141e-05
GLOBAL_global	8454	0.631	631	30	0.988	0.1242	0.302	1989	1201	GLOBAL	NA	1580	11817.2	0	5235	0.0634111	0.846996	76.1657	0.194756	0.399648	-0.0847534	0.484401	0.835256	0.00145459	0.51179	1.19336	-0.148438	1.3418	0.328625	0.618791	0.0922745	8.43608	20	0	20	5.03317	0.255116	0.0199	0.030642	0.0187861	0.00927357	0.00470574	0.0499017	11817.2	1191671	3.18649	27.6416	2.65632	1.21129e-05
GLOBAL_global	11736	0.175	424	84	0.762	0.1013	0.395	1989	1201	GLOBAL	NA	1580	11817.2	0	903	0.0386008	0.846247	69.9515	0.219643	0.416129	-0.0194598	0.435589	1.00179	0.00118695	0.514773	1.18448	-0.175511	1.35999	0.341525	0.815476	0.102037	4.56013	12	0	12	3.17898	0.271458	0.01	0.0609251	0.0345538	0.0115382	0.00378541	0.0357767	11817.2	1191671	3.86008	13.89	1.03539	4.27472e-05
GLOBAL_global	3534	0.581	341	249	0.469	0.1389	0.471	1989	1201	GLOBAL	NA	1580	11817.2	0	38	0.0110338	0.5323	116.783	0.230572	0.351161	-0.022159	0.37332	1.46755	0.000796093	0.523249	1.15886	0.0107938	1.14807	0.206034	1.46304	0.0209234	1.7	5	0	5	1.39114	0.270002	0.1189	0.215268	0.0985268	0.00983612	0.00362994	0.0136036	11817.2	1191671	0.0927987	2.47273	0.13807	0.000290362
GLOBAL_global	3536	0.112	188	341	0.887	0.0207	0.126	1989	1201	GLOBAL	NA	1580	11817.2	0	84	0.0292969	0.560343	81.3947	0.307084	0.408641	0.10451	0.304132	0.958778	0.00119341	0.524133	0.956004	0.194988	0.761015	0.187556	1.01702	0.0354679	3.91519	13	0	13	3.24029	0.270293	0.0496	0.411911	0.26756	0.0081335	0.00531553	0.0211717	11817.2	1191671	0.590663	1.36035	0.0791287	0.000348773
GLOBAL_global	5728	0.042	2441	84	0.44	0.0546	0.119	1989	1201	GLOBAL	NA	1580	11817.2	0	249	0.0203376	0.788201	160.58	0.170987	0.290616	0.015814	0.274802	0.988466	0.00223733	0.534748	0.898864	0.0848087	0.814055	0.236495	0.911202	0.0358803	5.08165	15	0	15	2.68725	0.239097	0.0298	0.0480743	0.0250074	0.00382856	0.00386466	0.0205013	11817.2	1191671	0.682471	16.3955	0.81981	8.16772e-05
GLOBAL_global	3540	0.487	2026	121	0.998	0.1433	0.426	1989	1201	GLOBAL	NA	1580	11817.2	0	48	0.0127567	0.243237	136.321	0.157065	0.269233	0.0548859	0.214347	1.16568	0.000561258	0.437158	0.57248	0.277113	0.295366	0.0762651	1.12786	0.00298879	2.41582	8	0	8	2.5691	0.377914	0.0298	0.0884605	0.0393394	0.00683018	0.00675664	0.0113827	11817.2	1191671	0.428077	2.74967	0.289346	0.000265765
GLOBAL_global	4088	0.125	1648	85	0.881	0.1254	0.433	1989	1201	GLOBAL	NA	1580	11817.2	0	197	0.015858	0.734357	211.351	0.203072	0.411373	-0.0346297	0.446003	1.01062	0.00244022	0.543387	1.20506	-0.0481736	1.25323	0.311651	0.771603	0.0977712	4.94937	10	0	10	2.4261	0.281576	0.01	0.0516137	0.021942	0.00346688	0.00282601	0.0210634	11817.2	1191671	1.5858	14.2279	0.959958	8.04974e-05
GLOBAL_global	11744	0.034	2492	38	0.97	0.121	0.042	1989	1201	GLOBAL	NA	1580	11817.2	0	5046	0.127504	0.941493	89.9557	0.130784	0.324708	-0.151296	0.476005	0.741904	0.001341	0.527723	1.02785	-0.00211247	1.02996	0.302972	0.628238	0.0893365	20.5532	78	0	78	16.5487	0.291158	0.0892	0.0311086	0.0193019	0.0051324	0.00384609	0.105974	11817.2	1191671	1.42942	30.2647	5.49035	2.52684e-05
GLOBAL_global	12838	0.675	568	85	0.567	0.1492	0.136	1989	1201	GLOBAL	NA	1580	11817.2	0	393	0.037567	0.558434	131.81	0.210969	0.456767	-0.176814	0.633581	0.762413	0.00186934	0.501914	1.05271	-0.048583	1.10129	0.279619	0.738512	0.0734646	8.34241	18	0	18	4.29396	0.243147	0.01	0.06535	0.0330766	0.00641442	0.00409393	0.0299244	11817.2	1191671	3.7567	8.54527	0.9047	9.55903e-05
GLOBAL_global	1904	0.074	205	85	0.986	0.066	0.055	1989	NA	GLOBAL	NA	1580	11817.2	0	16252	0.636116	0.933707	23.7599	0.179698	0.445881	-0.112768	0.558649	0.614998	0.00177129	0.501078	1.0418	-0.0410884	1.08289	0.286729	0.649235	0.0806542	27.6247	65	0	65	19.5239	0.283443	0.1288	0.0555677	0.0324597	0.0323829	0.00327808	0.562458	11817.2	1191671	4.93879	16.803	17.3279	3.91408e-05
GLOBAL_global	11200	0.017	575	70	0.896	0.0139	0.214	1989	1201	GLOBAL	NA	1580	11817.2	0	594	0.0427358	0.651274	44.2522	0.196114	0.29571	0.074909	0.220801	1.04878	0.000552512	0.479514	0.604821	0.355547	0.249275	0.0368965	1.04596	0.000937956	3.22089	8	0	8	2.59706	0.309278	0.01	0.029283	0.017267	0.0169664	0.00594329	0.0304069	11817.2	1191671	4.27358	22.2407	1.76098	7.19458e-05
GLOBAL_global	8466	0.85	172	306	0.738	0.0761	0.106	1989	1201	GLOBAL	NA	1580	11817.2	0	618	0.145423	0.670759	34.0073	0.181703	0.484718	-0.107255	0.591973	0.755675	0.0021744	0.501486	1.06974	-0.0758428	1.14559	0.281958	0.770441	0.0747502	8.88924	25	0	25	7.52659	0.270116	0.2377	0.179412	0.0958708	0.0244381	0.00406601	0.0999867	11817.2	1191671	0.611792	3.73865	1.04293	0.000235312
GLOBAL_global	9016	0.146	550	120	0.966	0.0765	0.279	1989	1201	GLOBAL	NA	1580	11817.2	0	610	0.0575531	0.83121	85.9557	0.23156	0.414018	0.0138377	0.400181	0.819934	0.00132571	0.502827	1.15497	-0.154271	1.30924	0.337639	0.559948	0.124801	8.59557	20	0	20	5.03883	0.279598	0.01	0.0627018	0.0327282	0.00793155	0.00350238	0.0528274	11817.2	1191671	5.75531	13.2566	1.61412	9.43493e-05
GLOBAL_global	10112	0.008	1610	87	0.934	0.149	0.3	1989	1201	GLOBAL	NA	1580	11817.2	0	221	0.0189593	0.800441	272.87	0.20297	0.42289	-0.0245723	0.447462	0.841136	0.00320541	0.450579	1.12884	-0.0755711	1.20441	0.303672	0.61236	0.0835358	7.9443	13	0	13	2.80652	0.287536	0.0298	0.0371458	0.0167715	0.00305677	0.00261374	0.0239749	11817.2	1191671	0.636217	21.5487	1.4295	8.57886e-05
GLOBAL_global	13394	0.869	145	30	0.166	0.1049	0.123	1989	1201	GLOBAL	NA	1580	11817.2	0	2363	0.0182701	0.809581	10.8864	0.159405	0.448369	-0.0234959	0.471865	1.93527	0.000619771	0.513229	0.944114	0.0886181	0.855496	0.220179	1.94724	0.0148305	0.303165	3	0	3	0.646413	0.402034	0.0298	0.0260971	0.0148475	0.0934155	0.00366244	0.0198477	11817.2	1191671	0.613091	31.0218	1.33677	7.73174e-06
GLOBAL_global	11211	0.455	2719	33	0.618	0.1276	0.304	1989	1201	GLOBAL	NA	1580	11817.2	0	669	0.0151688	0.74571	89.8286	0.111621	0.242405	0.00971603	0.232689	1.34491	0.000563942	0.463753	0.909703	-0.102495	1.0122	0.264309	1.21688	0.0281709	1.98987	10	0	10	2.27521	0.324526	0.01	0.034506	0.0214431	0.00737556	0.00388989	0.0163959	11817.2	1191671	1.51688	21.611	0.764626	2.26739e-05
GLOBAL_global	8479	0.037	3541	48	0.682	0.0848	0.257	1989	1201	GLOBAL	NA	1580	11817.2	0	381	0.0127567	0.708875	47.3214	0.106742	0.214932	0.00489114	0.210041	1.18132	0.00101656	0.54345	0.774739	0.264256	0.510483	0.171106	1.1402	0.00735641	0.838608	10	0	10	1.81574	0.386655	0.0199	0.0338314	0.0209969	0.0150867	0.0043915	0.0143579	11817.2	1191671	0.64104	20.9531	0.683812	3.34822e-05
GLOBAL_global	11760	0.066	195	497	0.664	0.0816	0.177	1989	1201	GLOBAL	NA	1580	11817.2	0	34	0.0141351	0.345674	130.5	0.265256	0.47941	-0.04798	0.527389	1.14939	0.00167721	0.528146	1.05126	-0.0247859	1.07605	0.255578	1.20971	0.0543831	2.64304	8	0	8	2.05477	0.273992	0.1189	0.689088	0.505004	0.00536061	0.00707837	0.0120758	11817.2	1191671	0.118882	0.50164	0.0239122	0.000415737
GLOBAL_global	6848	0.023	1849	16	0.983	0.0612	0.423	1989	1201	GLOBAL	NA	1580	11817.2	0	1643	0.021716	0.713957	52.0185	0.100033	0.266907	-0.0411255	0.308032	1.13671	0.00084213	0.548456	0.935244	0.336569	0.598676	0.187894	1.16273	0.0077203	1.77785	9	0	9	2.11287	0.344226	0.01	0.0177514	0.0129598	0.0118928	0.00588846	0.0188753	11817.2	1191671	2.1716	40.2197	1.45644	1.32173e-05
GLOBAL_global	1927	0.133	3367	14	0.864	0.0775	0.249	1989	NA	GLOBAL	NA	1580	11817.2	0	3126	0.0261956	0.810594	49.9104	0.15077	0.261821	0.000741676	0.261079	1.24299	0.00223441	0.291179	0.891306	-0.0411664	0.932473	0.307879	1.0706	0.0277208	2.11646	15	0	15	2.43296	0.339869	0.0298	0.0157871	0.0125842	0.00539226	0.00586637	0.0182519	11817.2	1191671	0.879047	51.3453	1.45038	8.37992e-06
GLOBAL_global	11770	0.878	501	166	0.497	0.1254	0.087	1989	1201	GLOBAL	NA	1580	11817.2	0	135	0.031709	0.647018	174.06	0.234704	0.443594	-0.141739	0.585333	0.751064	0.00177033	0.496863	1.00604	-0.00771235	1.01375	0.251644	0.796807	0.0599312	9.14367	19	0	19	4.97189	0.249725	0.1189	0.138717	0.0662546	0.004569	0.00477141	0.0236821	11817.2	1191671	0.266686	4.66431	0.35744	0.000234882
GLOBAL_global	3568	0.065	1337	56	0.372	0.1017	0.313	1989	1201	GLOBAL	NA	1580	11817.2	0	168	0.01	0.588213	195.9	0.20614	0.341622	0.0893625	0.25226	1.45013	0.000756351	0.475127	0.793194	0.232328	0.560866	0.189572	1.32757	0.0219071	2.47975	6	0	6	1.47651	0.277805	0.0496	0.0501558	0.0225338	0.00413049	0.00305393	0.0136565	11817.2	1191671	0.201613	11.7277	0.606044	5.95238e-05
GLOBAL_global	8492	0.365	1627	39	0.64	0.0389	0.144	1989	1201	GLOBAL	NA	1580	11817.2	0	931	0.0361887	0.718837	131.677	0.196098	0.383711	0.0548735	0.328837	0.874999	0.00291295	0.500866	1.01332	0.0586262	0.954698	0.290266	0.701655	0.0863389	8.00063	23	0	23	4.62399	0.2702	0.0298	0.0300534	0.0170748	0.00366757	0.00546186	0.026377	11817.2	1191671	1.21438	23.9187	1.54479	3.88707e-05
GLOBAL_global	1019	0.376	3177	58	0.88	0.0613	0.111	1989	NA	GLOBAL	NA	1580	11817.2	0	659	0.0296415	0.811055	179.325	0.182241	0.332102	0.0256738	0.306428	0.912332	0.00693754	0.45545	0.88949	-0.0473076	0.936798	0.268524	0.705829	0.081643	8.73924	32	0	32	6.70063	0.282659	0.0397	0.0580251	0.0301753	0.00241725	0.00500734	0.0231778	11817.2	1191671	0.746637	13.9776	0.768105	4.49795e-05
GLOBAL_global	1932	0.32	1221	51	0.697	0.1037	0.279	1989	NA	GLOBAL	NA	1580	11817.2	0	518	0.0237835	0.809065	170.2	0.207093	0.415854	-0.0491655	0.46502	0.873073	0.00229845	0.546234	1.11182	-0.0836606	1.19548	0.289743	0.726117	0.0747029	6.46329	12	0	12	2.50381	0.271971	0.01	0.0385849	0.0198961	0.00437962	0.00342014	0.024417	11817.2	1191671	2.37835	20.9684	1.22723	4.59141e-05
GLOBAL_global	6856	0.21	318	200	0.371	0.1225	0.453	1989	1201	GLOBAL	NA	1580	11817.2	0	75	0.0110338	0.637325	82.1739	0.219039	0.421445	0.0738245	0.34762	1.89508	0.000205578	0.521672	0.801795	0.27892	0.522874	0.0936881	1.8991	0.00305342	1.1962	3	0	3	0.915415	0.27863	0.0397	0.106502	0.05396	0.0118621	0.00359778	0.0140508	11817.2	1191671	0.277929	5.98414	0.260394	0.000147117
GLOBAL_global	2482	0.839	229	278	0.454	0.1222	0.37	1989	NA	GLOBAL	NA	1580	11817.2	0	93	0.0172363	0.639821	63.3659	0.186717	0.397834	-0.106934	0.504767	1.53566	0.000852044	0.456011	1.03846	-0.154316	1.19278	0.255529	1.42663	0.0404574	1.6443	6	0	6	1.43865	0.270283	0.1288	0.210112	0.109798	0.015631	0.00290089	0.0207245	11817.2	1191671	0.133823	3.04515	0.188751	0.000185337
GLOBAL_global	3576	0.128	418	167	0.984	0.0404	0.343	1989	1201	GLOBAL	NA	1580	11817.2	0	354	0.0448033	0.753564	71.3636	0.246334	0.364165	-0.0516417	0.415806	0.903193	0.00117585	0.405461	0.763189	-0.0959316	0.85912	0.221137	0.641327	0.0454568	5.46519	13	0	13	3.43077	0.267077	0.0199	0.0844127	0.0370039	0.00973489	0.00349466	0.0419955	11817.2	1191671	2.25142	8.92713	1.1349	0.000126563
GLOBAL_global	10140	0.29	232	32	0.183	0.1184	0.075	1989	1201	GLOBAL	NA	1580	11817.2	0	884	0.0186147	0.528838	72.8667	0.216076	0.478476	-0.0497692	0.528245	1.32127	0.00127065	0.496174	0.956518	0.0377851	0.918733	0.248523	1.37502	0.044434	2.07532	5	0	5	1.74281	0.311599	0.0199	0.0446921	0.02342	0.0129915	0.0056047	0.01688	11817.2	1191671	0.935411	11.8329	0.720754	2.10573e-05
GLOBAL_global	5219	0.291	4887	21	0.75	0.1439	0.269	1989	1201	GLOBAL	NA	1580	11817.2	0	1044	0.0117229	0.755258	326.28	0.143657	0.27494	-0.0163613	0.291302	0.89675	0.0027148	0.592981	1.05456	0.00236181	1.0522	0.275906	0.783165	0.0511554	5.16266	12	0	12	2.91327	0.224396	0.0793	0.0229449	0.0148828	0.00189594	0.0039211	0.0134878	11817.2	1191671	0.14783	32.9162	0.906272	1.12289e-05
GLOBAL_global	13423	0.103	2825	131	0.987	0.0984	0.311	1989	1201	GLOBAL	NA	1580	11817.2	0	108	0.0151688	0.705424	143.343	0.173989	0.261082	0.0697977	0.191284	0.997743	0.000531718	0.481929	0.763401	0.237608	0.525793	0.198853	0.873769	0.0182497	3.17532	16	0	16	3.84899	0.363734	0.0694	0.10309	0.0476007	0.00545549	0.00341743	0.0168465	11817.2	1191671	0.218571	6.84276	0.353912	0.000140452
GLOBAL_global	13424	0.072	221	222	0.792	0.129	0.416	1989	1201	GLOBAL	NA	1580	11817.2	0	266	0.0382562	0.731308	52.6961	0.183967	0.430661	-0.0896863	0.520347	1.04666	0.00188762	0.482469	1.21956	-0.254001	1.47356	0.330932	0.867766	0.0954418	3.4019	10	0	10	2.71204	0.256184	0.0694	0.138146	0.0824992	0.0175196	0.00276109	0.042092	11817.2	1191671	0.551242	5.29374	0.510211	0.00014382
GLOBAL_global	11783	0.127	2937	139	0.841	0.1058	0.356	1989	1201	GLOBAL	NA	1580	11817.2	0	56	0.0110338	0.532818	123.522	0.134717	0.265703	0.0327917	0.232911	1.19387	0.000666739	0.531036	0.84207	0.220876	0.621194	0.230916	1.03277	0.0217394	1.7981	12	0	12	2.68609	0.353309	0.0694	0.115951	0.0669028	0.00742112	0.00437945	0.0132554	11817.2	1191671	0.158988	4.59519	0.19813	0.000197031
GLOBAL_global	7230	0.517	182	160	0.476	0.0326	0.392	1989	1201	GLOBAL	NA	1580	11817.2	0	345	0.0310198	0.812103	25.3457	0.240001	0.390326	0.034106	0.35622	1.60437	0.000473892	0.482305	1.04623	-0.118736	1.16497	0.217903	1.53303	0.0231106	1.29937	5	0	5	1.26616	0.288357	0.0298	0.0802734	0.044253	0.0352686	0.00322094	0.0332117	11817.2	1191671	1.04093	10.1167	0.750498	8.99126e-05
GLOBAL_global	3584	0.002	2251	65	0.91	0.0332	0.194	1989	1201	GLOBAL	NA	1580	11817.2	0	434	0.0241281	0.654075	112.787	0.153366	0.256461	0.0546552	0.201806	1.00145	0.000805157	0.654674	1.05393	0.40174	0.652193	0.193738	0.879429	0.014724	4.35443	18	0	18	4.13695	0.309765	0.0298	0.0496816	0.0279158	0.00751861	0.00497893	0.0205399	11817.2	1191671	0.809667	13.1653	0.73578	5.55947e-05
GLOBAL_global	11788	0.315	180	103	0.674	0.0796	0.146	1989	1201	GLOBAL	NA	1580	11817.2	0	4137	0.152659	0.905819	22.5876	0.175447	0.507384	-0.10668	0.614064	0.827075	0.0020668	0.50892	1.08924	-0.0865097	1.17575	0.273268	0.791159	0.0692386	6.20443	18	0	18	5.14015	0.26547	0.1783	0.06659	0.0368522	0.0388064	0.00297616	0.152024	11817.2	1191671	0.856193	13.6029	4.12524	3.6901e-05
GLOBAL_global	6322	0.84	122	405	0.722	0.1078	0.39	1989	1201	GLOBAL	NA	1580	11817.2	0	103	0.0141351	0.604481	34.3438	0.174732	0.48737	-0.119751	0.607121	1.81276	0.00115839	0.521196	1.06565	-0.165841	1.23149	0.229354	1.81196	0.0197666	0.69557	4	0	4	0.879925	0.317842	0.0496	0.279536	0.142762	0.0276383	0.0019171	0.0226098	11817.2	1191671	0.284981	2.16244	0.158374	0.000137233
GLOBAL_global	8510	0.522	2392	58	0.724	0.1133	0.189	1989	1201	GLOBAL	NA	1580	11817.2	0	429	0.0227497	0.787305	221.263	0.160732	0.300151	-0.116513	0.416665	0.885978	0.00197267	0.540698	1.07193	-0.044968	1.1169	0.328869	0.660867	0.101923	7.98228	17	0	17	3.83374	0.243601	0.0397	0.0405388	0.0225654	0.00290947	0.00315269	0.0258887	11817.2	1191671	0.573041	19.421	1.14727	5.30297e-05
GLOBAL_global	1950	0.539	148	32	0.558	0.0293	0.294	1989	NA	GLOBAL	NA	1580	11817.2	0	22747	0.108552	0.96987	11.8954	0.199079	0.43711	-0.0226572	0.459767	1.24676	0.000950584	0.51003	1.1142	-0.157494	1.2717	0.225896	1.12955	0.041073	2.3038	9	0	9	2.24443	0.276623	0.0694	0.027255	0.019816	0.0749119	0.00485997	0.0784447	11817.2	1191671	1.56415	35.585	3.95866	4.77215e-06
GLOBAL_global	3592	0.19	719	175	0.409	0.112	0.224	1989	1201	GLOBAL	NA	1580	11817.2	0	66	0.0134459	0.658701	173	0.249566	0.354846	-0.0196708	0.374517	1.24795	0.00148158	0.467149	1.03641	-0.0910845	1.1275	0.275454	1.20268	0.058458	3.28481	8	0	8	1.91356	0.224027	0.0199	0.125652	0.050142	0.00507145	0.00268359	0.0178978	11817.2	1191671	0.675672	5.24228	0.356942	0.000203725
GLOBAL_global	9064	0.232	282	318	0.389	0.0141	0.043	1989	1201	GLOBAL	NA	1580	11817.2	0	34	0.0120675	0.539308	122.923	0.282339	0.364107	0.124128	0.239979	1.40819	0.00165516	0.508367	0.665838	0.402019	0.263819	0.0517348	1.46953	0.0019657	2.02278	6	0	6	1.56254	0.278767	0.0991	0.358705	0.187849	0.0054604	0.00339326	0.0150686	11817.2	1191671	0.121771	1.50349	0.0802165	0.000354927
GLOBAL_global	13441	0.513	2729	96	0.58	0.135	0.069	1989	1201	GLOBAL	NA	1580	11817.2	0	47	0.0113784	0.436483	606.167	0.197511	0.320282	0.0701061	0.250175	0.75548	0.00272554	0.565186	0.768665	0.279079	0.489586	0.142698	0.786342	0.0254406	9.20759	14	0	14	2.41616	0.288717	0.01	0.0854294	0.0339794	0.00125954	0.00435808	0.0128133	11817.2	1191671	1.13784	5.10929	0.377089	0.000242093
GLOBAL_global	11254	0.689	192	153	0.548	0.1298	0.131	1989	1201	GLOBAL	NA	1580	11817.2	0	1290	0.07685	0.845222	37.0187	0.17697	0.466196	-0.158834	0.62503	0.881805	0.00246535	0.510245	1.07797	-0.0773439	1.15531	0.27485	0.900937	0.0670685	5.01392	16	0	16	4.11578	0.247236	0.0991	0.111008	0.0631935	0.0248213	0.00247103	0.0895442	11817.2	1191671	0.775479	7.61408	1.41698	5.95736e-05
GLOBAL_global	6336	0.02	620	226	0.882	0.1111	0.334	1989	1201	GLOBAL	NA	1580	11817.2	0	24	0.01	0.345159	219.1	0.257111	0.347834	-0.0187762	0.36661	1.22332	0.000959043	0.363615	0.584167	-0.0384459	0.622613	0.0801316	1.21157	0.00509306	2.77342	7	0	7	2.20496	0.324817	0.01	0.227858	0.131167	0.0049926	0.00509619	0.011282	11817.2	1191671	1	1.5148	0.086013	0.000416667
GLOBAL_global	5247	0.009	3509	113	0.333	0.122	0.044	1989	1201	GLOBAL	NA	1580	11817.2	0	93	0.0144796	0.780945	581.576	0.138332	0.267575	-0.0335092	0.301084	0.763344	0.00304371	0.564645	0.983897	0.0979538	0.885944	0.238265	0.789382	0.0551249	12.1468	20	0	20	3.91033	0.249134	0.0298	0.125653	0.0521448	0.00124169	0.00276105	0.0188971	11817.2	1191671	0.485894	6.21511	0.362396	0.000155695
GLOBAL_global	11808	0.049	2248	185	0.688	0.1124	0.123	1989	1201	GLOBAL	NA	1580	11817.2	0	52	0.0137905	0.696598	418.032	0.195401	0.303127	-0.126335	0.429463	0.75806	0.00261754	0.45023	0.821474	0.165891	0.655583	0.171095	0.798568	0.0279385	8.2019	15	0	15	2.75292	0.270379	0.0496	0.206525	0.0766199	0.00170015	0.0030756	0.016729	11817.2	1191671	0.278034	3.37294	0.218338	0.000265201
GLOBAL_global	5248	0.013	1575	244	0.844	0.046	0.181	1989	1201	GLOBAL	NA	1580	11817.2	0	22	0.0103446	0.371191	81.8571	0.117053	0.159815	-0.105093	0.264908	1.1052	0.00035547	0.461931	0.578266	0.344939	0.233327	0.0383758	1.17359	0.000982702	1.08797	8	0	8	1.98965	0.375741	0.0694	0.279157	0.143438	0.0100637	0.00471203	0.0116051	11817.2	1191671	0.149057	1.32968	0.0809063	0.000470209
GLOBAL_global	510	0.501	105	252	0.428	0.1285	0.081	1989	NA	GLOBAL	NA	1580	11817.2	0	399	0.0120675	0.742888	23.9615	0.151249	0.50178	-0.104902	0.606682	1.6659	0.00273105	0.525954	1.00845	0.037813	0.970639	0.195911	1.69328	0.0129148	0.394304	5	0	5	0.822941	0.375098	0.5545	0.121069	0.0913371	0.0419579	0.00161348	0.0229706	11817.2	1191671	0.0217629	6.13605	0.251492	3.02444e-05
GLOBAL_global	329	0.717	3960	24	0.745	0.1433	0.304	1989	NA	GLOBAL	NA	1580	11817.2	0	548	0.0155134	0.476053	134.028	0.197905	0.347361	0.0134795	0.333882	1.37718	0.0027683	0.620824	1.0738	-0.0110309	1.08483	0.42568	1.28168	0.148394	3.0538	13	0	13	1.9393	0.274142	0.0397	0.0150486	0.0126881	0.00168205	0.0062284	0.0145257	11817.2	1191671	0.390766	31.6344	1.14483	2.83091e-05
GLOBAL_global	3976	0.195	308	108	0.943	0.0236	0.496	1989	1201	GLOBAL	NA	1580	11817.2	0	840	0.0337765	0.870101	57.9326	0.240024	0.383059	0.100276	0.282783	1.06802	0.000933849	0.500385	0.638308	0.353966	0.284341	0.0466503	1.08778	0.00157907	3.26329	8	0	8	2.31394	0.272905	0.0298	0.0667152	0.0328139	0.0147456	0.00281211	0.0412941	11817.2	1191671	1.13344	13.042	1.25843	4.02102e-05
GLOBAL_global	10174	0.524	155	207	0.781	0.1074	0.488	1989	1201	GLOBAL	NA	1580	11817.2	0	607	0.0361887	0.787788	27.5312	0.170148	0.450892	-0.113846	0.564738	1.41273	0.00155012	0.509076	1.34641	-0.345471	1.69188	0.280483	1.32426	0.0511784	1.67278	7	0	7	1.73622	0.281543	0.4555	0.124271	0.0797513	0.0368835	0.00214112	0.0488462	11817.2	1191671	0.0794482	6.33929	0.612482	5.96189e-05
GLOBAL_global	1972	0.461	1757	23	0.906	0.1191	0.151	1989	NA	GLOBAL	NA	1580	11817.2	0	3405	0.0392899	0.916947	220.295	0.180021	0.323911	-0.0299133	0.353824	0.699822	0.00175818	0.48679	1.06049	-0.0812421	1.14173	0.286744	0.506039	0.0811863	14.6399	27	0	27	5.11056	0.242606	0.01	0.0225185	0.0142214	0.00344755	0.00317783	0.0408503	11817.2	1191671	3.92899	40.7198	2.87245	1.15389e-05
GLOBAL_global	7443	0.351	2852	38	0.686	0.1111	0.401	1989	1201	GLOBAL	NA	1580	11817.2	0	463	0.0124121	0.690738	81.3704	0.133656	0.288279	-0.0134528	0.301732	1.21792	0.0010584	0.463965	0.770545	0.163556	0.606989	0.244789	1.06681	0.0299913	1.39051	8	0	8	2.20456	0.388608	0.0892	0.0388057	0.0249829	0.00987886	0.00352603	0.0154168	11817.2	1191671	0.139149	17.7999	0.617092	2.6808e-05
GLOBAL_global	6899	0.32	3304	25	0.802	0.1334	0.461	1989	1201	GLOBAL	NA	1580	11817.2	0	781	0.0148242	0.820475	95.5294	0.199493	0.311235	-0.0152456	0.326481	1.47192	0.00149839	0.685512	1.11412	-0.0942675	1.20838	0.41552	1.36667	0.0478698	2.0557	9	0	9	1.88139	0.317684	0.0298	0.025113	0.0156577	0.00611962	0.00400175	0.0167525	11817.2	1191671	0.497457	32.6713	1.06992	1.89811e-05
GLOBAL_global	8540	0.311	516	154	0.703	0.1494	0.2	1989	1201	GLOBAL	NA	1580	11817.2	0	195	0.0337765	0.720691	124.618	0.211835	0.483204	-0.138206	0.62141	0.83507	0.00172895	0.483961	1.0528	-0.116793	1.16959	0.283425	0.756128	0.0753197	7.01962	16	0	16	4.14894	0.245897	0.0991	0.10789	0.0552034	0.00653156	0.00400818	0.0281516	11817.2	1191671	0.340833	6.67985	0.50996	0.000173213
GLOBAL_global	13464	0.17	738	115	0.886	0.1131	0.474	1989	1201	GLOBAL	NA	1580	11817.2	0	258	0.0251619	0.764425	109.984	0.191817	0.397537	-0.0354424	0.432979	1.04896	0.00161439	0.390471	1.16402	-0.184201	1.34822	0.31513	0.540761	0.065771	4.45506	11	0	11	2.69447	0.268687	0.109	0.0571797	0.0297405	0.00638422	0.00322243	0.0279208	11817.2	1191671	0.230843	13.3688	0.938815	9.75266e-05
GLOBAL_global	11824	0.08	257	351	0.827	0.143	0.229	1989	1201	GLOBAL	NA	1580	11817.2	0	55	0.0210268	0.467111	145.212	0.239322	0.50425	-0.229586	0.733835	0.924222	0.00207178	0.45328	1.12946	-0.0993682	1.22883	0.240999	0.940601	0.0554814	4.77911	12	0	12	3.3782	0.265704	0.109	0.400486	0.276293	0.00508352	0.00570184	0.0158665	11817.2	1191671	0.192906	1.16636	0.0574264	0.000382305
GLOBAL_global	13286	0.658	1727	19	0.962	0.0685	0.232	1989	1201	GLOBAL	NA	1580	11817.2	0	3584	0.0544518	0.821077	72.1208	0.16528	0.343111	0.0398492	0.303261	0.911045	0.00149505	0.568046	1.08675	0.0426201	1.04413	0.335775	0.713557	0.0779863	6.80127	22	0	22	4.98215	0.286251	0.01	0.0182369	0.0134213	0.00712468	0.00615488	0.0334207	11817.2	1191671	5.44518	45.0229	2.49013	1.5193e-05
GLOBAL_global	8548	0.42	2431	108	0.911	0.0903	0.343	1989	1201	GLOBAL	NA	1580	11817.2	0	137	0.0151688	0.665769	156.8	0.167611	0.284047	-0.0122959	0.296342	1.15688	0.00110967	0.47982	1.17151	0.155586	1.01592	0.300082	1.03783	0.0540572	3.47342	13	0	13	2.80164	0.29517	0.0496	0.10007	0.0479788	0.00330831	0.00382388	0.016922	11817.2	1191671	0.305823	6.653	0.352697	0.000110721
GLOBAL_global	13470	0.545	126	188	0.774	0.0956	0.174	1989	1201	GLOBAL	NA	1580	11817.2	0	1813	0.0537626	0.803675	24.6667	0.158169	0.556587	-0.212094	0.768681	1.17317	0.00375612	0.498604	1.11943	-0.0933751	1.2128	0.271835	1.20662	0.0569308	2.29494	12	0	12	2.57707	0.300553	0.0199	0.117945	0.0707658	0.0360865	0.00183342	0.0826432	11817.2	1191671	2.70164	6.81398	1.16784	2.9654e-05
GLOBAL_global	12379	0.43	3512	23	0.582	0.0281	0.14	1989	1201	GLOBAL	NA	1580	11817.2	0	465	0.0113784	0.596079	112.083	0.262458	0.369402	0.144243	0.225159	1.17493	0.0012837	0.536452	0.72469	0.396682	0.328008	0.102899	1.17409	0.0031239	1.70253	9	0	9	2.14488	0.362653	0.0397	0.0138552	0.0114584	0.00682714	0.00514801	0.0118182	11817.2	1191671	0.286608	43.0221	1.0314	2.44696e-05
GLOBAL_global	12016	0.069	1233	105	0.949	0.1075	0.429	1989	1201	GLOBAL	NA	1580	11817.2	0	140	0.0203376	0.719499	124.92	0.202003	0.324827	-0.0459349	0.370762	1.31249	0.000944184	0.7245	1.09208	0.209698	0.882381	0.293956	1.28112	0.0321789	3.95316	11	0	11	2.68632	0.301649	0.0595	0.0441603	0.0244204	0.0052288	0.00380968	0.0198477	11817.2	1191671	0.341809	16.2929	0.81275	0.000145269
GLOBAL_global	6732	0.339	1294	142	0.646	0.0596	0.223	1989	1201	GLOBAL	NA	1580	11817.2	0	70	0.0179255	0.631165	166.279	0.223059	0.351859	0.0431718	0.308687	0.889886	0.00528282	0.461338	0.792873	0.0649581	0.727915	0.223369	0.886741	0.0382745	4.52532	12	0	12	2.94492	0.305625	0.0298	0.0780944	0.0313307	0.00383949	0.00501541	0.0156903	11817.2	1191671	0.601527	8.08207	0.500796	0.000256079
GLOBAL_global	10200	0.172	117	514	0.982	0.0188	0.087	1989	1201	GLOBAL	NA	1580	11817.2	0	50	0.0148242	0.468411	71.3824	0.338207	0.507084	0.14072	0.366364	1.3745	0.000927739	0.525552	1.02116	0.0232822	0.997878	0.230496	1.43719	0.03067	1.53608	8	0	8	1.85902	0.339214	0.0991	0.74305	0.503966	0.00957041	0.00291263	0.0188081	11817.2	1191671	0.149589	0.63039	0.0373202	0.000296485
GLOBAL_global	8560	0.076	1971	200	0.717	0.0421	0.058	1989	1201	GLOBAL	NA	1580	11817.2	0	21	0.0103446	0.321813	391.143	0.10321	0.219169	-0.0278996	0.247068	1.04019	0.00163496	0.537221	0.773877	0.38711	0.386767	0.125341	1.03282	0.0204682	5.19873	12	0	12	2.31108	0.217788	0.0496	0.292771	0.137083	0.00115139	0.00507937	0.0113517	11817.2	1191671	0.20856	1.0992	0.0828085	0.000492599
GLOBAL_global	3640	0.143	643	19	0.702	0.0485	0.291	1989	1201	GLOBAL	NA	1580	11817.2	0	7070	0.0720258	0.928393	46.78	0.196098	0.379701	-0.0427881	0.422489	0.917488	0.00230266	0.515323	1.09706	-0.142752	1.23981	0.329523	0.68824	0.11348	5.92152	14	0	14	3.52987	0.263855	0.0199	0.0171044	0.0126363	0.0127852	0.00606212	0.045084	11817.2	1191671	3.61938	54.2781	3.56781	1.01875e-05
GLOBAL_global	5100	0.345	112	203	0.837	0.0273	0.407	1989	1201	GLOBAL	NA	1580	11817.2	0	528	0.0186147	0.79633	23.2222	0.247527	0.456909	-0.0163007	0.47321	1.75119	0.00043718	0.506815	1.05503	-0.0586775	1.1137	0.194138	1.7608	0.0114243	0.661392	4	0	4	0.878944	0.324786	0.3763	0.156033	0.0850856	0.0441638	0.00178106	0.0312123	11817.2	1191671	0.0494677	5.1036	0.366835	3.52551e-05
GLOBAL_global	6923	0.443	2701	42	0.988	0.0237	0.222	1989	1201	GLOBAL	NA	1580	11817.2	0	781	0.0203376	0.574504	86.12	0.151379	0.231612	0.07885	0.152762	0.939143	0.000515378	0.634485	0.824067	0.406968	0.417099	0.146225	0.86411	0.0077335	2.72532	16	0	16	3.89205	0.338124	0.0496	0.04745	0.0270882	0.00953596	0.00712497	0.0151533	11817.2	1191671	0.410033	12.1076	0.559406	2.60405e-05
GLOBAL_global	6376	0.223	390	345	0.979	0.0958	0.116	1989	1201	GLOBAL	NA	1580	11817.2	0	41	0.0151688	0.515346	242.486	0.306723	0.550214	-0.137597	0.687811	0.885279	0.00167002	0.508132	0.932664	0.0549709	0.877693	0.156621	0.932071	0.0279978	5.37152	14	0	14	3.46711	0.239072	0.1387	0.420892	0.229115	0.00281381	0.00503416	0.0142824	11817.2	1191671	0.109364	1.22442	0.0623374	0.000369971
GLOBAL_global	11844	0.401	1061	24	0.876	0.1288	0.345	1989	1201	GLOBAL	NA	1580	11817.2	0	2763	0.0382562	0.866742	100.814	0.186997	0.333182	-0.0357608	0.368942	0.883382	0.000947598	0.507927	1.03061	-0.184232	1.21484	0.320628	0.685768	0.0864332	6.50823	16	0	16	3.29227	0.210541	0.01	0.0217722	0.0147694	0.00659245	0.00448263	0.0334836	11817.2	1191671	3.82562	39.8097	2.2671	1.38459e-05
GLOBAL_global	13486	0.623	1274	32	0.343	0.0628	0.346	1989	1201	GLOBAL	NA	1580	11817.2	0	304	0.0103446	0.544383	178.333	0.189824	0.303196	0.0576416	0.245555	1.45231	0.000849486	0.492809	0.773421	0.270493	0.502928	0.206557	1.42362	0.0274208	2.37025	5	0	5	1.21902	0.259247	0.01	0.0173919	0.0118089	0.00500757	0.00301724	0.0142623	11817.2	1191671	1.03446	31.3009	1.20776	3.40282e-05
GLOBAL_global	8568	0.139	1052	16	0.216	0.1034	0.088	1989	1201	GLOBAL	NA	1580	11817.2	0	744	0.0144796	0.841205	250.424	0.213739	0.321328	-0.0313352	0.352664	1.02587	0.00332204	0.495307	0.965928	0.0232932	0.942635	0.259085	1.09147	0.0612004	5.23038	9	0	9	1.97517	0.24916	0.0199	0.0136553	0.0108073	0.00375968	0.00264003	0.0200004	11817.2	1191671	0.72762	61.6027	1.85064	1.94619e-05
GLOBAL_global	10210	0.782	959	46	0.968	0.1129	0.349	1989	1201	GLOBAL	NA	1580	11817.2	0	908	0.0368778	0.725438	92.5408	0.178742	0.365288	-0.0469824	0.412271	0.968301	0.00195559	0.491431	1.11129	-0.0910595	1.20235	0.330229	0.783367	0.0902398	5.73987	13	0	13	3.25952	0.273767	0.0397	0.029408	0.0173415	0.00700465	0.00333694	0.0348999	11817.2	1191671	0.928913	24.668	2.01251	4.06143e-05
GLOBAL_global	6384	0.067	849	69	0.228	0.0477	0.191	1989	1201	GLOBAL	NA	1580	11817.2	0	91	0.01	0.740718	178.1	0.198718	0.279797	0.0669091	0.212888	1.53198	0.00128485	0.436474	0.791473	0.142623	0.648851	0.204293	1.63057	0.0287792	2.25443	5	0	5	1.05207	0.241723	0.0496	0.0363672	0.0219196	0.00469222	0.00276002	0.0145878	11817.2	1191671	0.201613	20.3677	0.665514	0.00010989
GLOBAL_global	12946	0.859	434	129	0.717	0.0917	0.16	1989	1201	GLOBAL	NA	1580	11817.2	0	209	0.0403237	0.476602	118.602	0.260607	0.372628	-0.0296015	0.402229	0.827808	0.00176328	0.587065	1.05484	0.0516223	1.00322	0.249007	0.719503	0.0617426	8.10696	18	0	18	5.00063	0.272518	0.0199	0.101431	0.0447893	0.0061903	0.00640781	0.0228472	11817.2	1191671	2.02632	4.69879	0.510104	0.000192936
GLOBAL_global	369	0.576	3269	52	0.982	0.0973	0.191	1989	NA	GLOBAL	NA	1580	11817.2	0	196	0.0175809	0.522441	231	0.132449	0.243087	0.0234137	0.219674	0.983476	0.00242228	0.483861	0.913264	0.312531	0.600733	0.168311	0.857863	0.0147184	6.14051	19	0	19	3.43572	0.20963	0.0298	0.0604925	0.0325238	0.00169706	0.00654712	0.0142598	11817.2	1191671	0.589964	8.63646	0.438441	8.96986e-05
GLOBAL_global	5292	0.373	1192	32	0.858	0.0832	0.083	1989	1201	GLOBAL	NA	1580	11817.2	0	4909	0.0906335	0.923896	145.965	0.180378	0.363529	-0.0864376	0.449967	0.633157	0.00191811	0.515151	1.04145	-0.0185119	1.05997	0.295313	0.490056	0.087933	23.4652	46	0	46	9.10265	0.258546	0.0199	0.0256687	0.0149217	0.00521233	0.0030112	0.0897002	11817.2	1191671	4.55445	35.9931	6.01141	1.84627e-05
GLOBAL_global	7481	0.648	4307	28	0.784	0.0607	0.078	1989	1201	GLOBAL	NA	1580	11817.2	0	471	0.0103446	0.804832	555.429	0.313255	0.465398	0.0613017	0.404096	0.864026	0.0075859	0.418332	0.687134	0.153697	0.533437	0.151751	0.888554	0.0217864	7.38228	15	0	15	2.92238	0.256278	0.01	0.017811	0.0113508	0.00132589	0.00278355	0.014644	11817.2	1191671	1.03446	45.1874	1.29013	2.1963e-05
GLOBAL_global	8574	0.514	440	237	0.55	0.0859	0.268	1989	1201	GLOBAL	NA	1580	11817.2	0	64	0.0182701	0.587566	130.5	0.27726	0.411431	0.0815011	0.329929	1.11745	0.000537598	0.498025	1.0743	-0.039719	1.11402	0.245441	1.02269	0.0488078	3.63418	9	0	9	2.45808	0.285972	0.0199	0.218129	0.0959084	0.0063025	0.00465477	0.0166921	11817.2	1191671	0.918096	2.69366	0.174042	0.00028547
GLOBAL_global	13500	0.279	202	50	0.482	0.1372	0.361	1989	1201	GLOBAL	NA	1580	11817.2	0	3235	0.0389454	0.891333	26.5288	0.182155	0.541857	-0.0826627	0.62452	1.46078	0.00140737	0.495187	1.16664	-0.178135	1.34477	0.242215	1.35613	0.0398409	1.7462	7	0	7	1.61791	0.253068	0.0199	0.0445971	0.0285801	0.0401	0.00371369	0.0361987	11817.2	1191671	1.95705	19.9863	1.26657	1.20387e-05
GLOBAL_global	8580	0.385	382	46	0.379	0.0668	0.375	1989	1201	GLOBAL	NA	1580	11817.2	0	1062	0.0237835	0.774084	41.25	0.230228	0.34635	-0.00662296	0.352973	1.63044	0.000621285	0.476662	0.845243	0.0573598	0.787883	0.222511	1.51247	0.0285848	1.56646	5	0	5	1.28567	0.268132	0.0793	0.0305086	0.0174885	0.0209847	0.00485238	0.0215526	11817.2	1191671	0.299918	25.3727	1.23239	2.2395e-05
GLOBAL_global	11862	0.745	295	80	0.959	0.0544	0.36	1989	1201	GLOBAL	NA	1580	11817.2	0	2163	0.0837417	0.894883	41.4658	0.226077	0.381789	0.0133712	0.368418	0.88472	0.000925556	0.532242	1.22682	0.0114475	1.21537	0.297784	0.671155	0.072928	6.14114	16	0	16	4.44682	0.273307	0.0397	0.0570541	0.0324509	0.0205211	0.00348935	0.0762053	11817.2	1191671	2.10936	15.6848	2.34832	3.87155e-05
GLOBAL_global	204	0.331	153	184	0.719	0.0367	0.209	1989	NA	GLOBAL	NA	1580	11817.2	0	1385	0.100282	0.831419	24.039	0.2158	0.42912	-0.0864936	0.515613	0.959714	0.00152281	0.50203	1.11958	-0.128039	1.24762	0.260036	0.868937	0.0634686	4.29051	18	0	18	4.18445	0.270804	0.0496	0.111806	0.0681218	0.039718	0.00244371	0.117722	11817.2	1191671	2.02181	7.43628	1.72811	7.24057e-05
GLOBAL_global	3668	0.494	375	79	0.444	0.1087	0.13	1989	1201	GLOBAL	NA	1580	11817.2	0	1085	0.0482492	0.872251	68.313	0.220724	0.464168	-0.0302742	0.494442	0.85243	0.00141698	0.505554	1.07123	-0.0229569	1.09419	0.274392	0.888278	0.0711232	5.66392	13	0	13	3.42369	0.24575	0.01	0.0595497	0.0300105	0.0117117	0.00310204	0.0504697	11817.2	1191671	4.82492	14.6475	1.68173	4.44693e-05
GLOBAL_global	6952	0.24	174	493	0.696	0.1397	0.049	1989	1201	GLOBAL	NA	1580	11817.2	0	31	0.0134459	0.349114	251.267	0.217669	0.549363	-0.225471	0.774834	0.844572	0.00405711	0.499729	1.02884	-0.0253906	1.05423	0.233585	0.932807	0.0512549	4.77089	12	0	12	3.75088	0.291755	0.2476	0.864277	0.781104	0.00270082	0.00484034	0.0138889	11817.2	1191671	0.0543048	0.403937	0.0177811	0.000433738
GLOBAL_global	2034	0.813	417	64	0.37	0.1246	0.125	1989	NA	GLOBAL	NA	1580	11817.2	0	895	0.0382562	0.776789	76.951	0.203993	0.402544	-0.058204	0.460748	0.932758	0.00151555	0.510584	1.04878	-0.00890074	1.05768	0.28333	0.948119	0.0721918	4.96772	12	0	12	3.09357	0.241603	0.0694	0.0467739	0.0245448	0.0114088	0.00367652	0.0356567	11817.2	1191671	0.551242	16.6073	1.45272	4.27443e-05
GLOBAL_global	1488	0.112	1724	63	0.75	0.045	0.343	1989	NA	GLOBAL	NA	1580	11817.2	0	332	0.0179255	0.640882	147.884	0.219852	0.338731	-0.000236163	0.338967	1.13929	0.0013692	0.538038	0.821668	0.207825	0.613843	0.216765	0.961135	0.0255104	4.02468	12	0	12	2.72349	0.295125	0.0298	0.0376084	0.0169261	0.00418931	0.00381359	0.0189331	11817.2	1191671	0.601527	17.0409	1.11858	5.39925e-05
GLOBAL_global	8600	0.166	1454	101	0.741	0.0624	0.12	1989	1201	GLOBAL	NA	1580	11817.2	0	230	0.0351549	0.747712	232.634	0.212947	0.346613	0.017436	0.329177	0.690792	0.00295534	0.454023	1.0484	-0.0171234	1.06552	0.266951	0.566096	0.0757533	13.693	23	0	23	4.19582	0.279857	0.0199	0.0590435	0.0248243	0.00326714	0.00408656	0.0294999	11817.2	1191671	1.76658	12.6638	1.18835	0.000152847
GLOBAL_global	6960	0.084	940	217	0.502	0.0391	0.214	1989	1201	GLOBAL	NA	1580	11817.2	0	39	0.0117229	0.433797	147.36	0.195914	0.371024	0.0864052	0.284619	1.38042	0.000877139	0.444122	0.639887	0.203998	0.435889	0.114136	1.3323	0.00934361	2.33165	5	0	5	1.39442	0.290022	0.0298	0.0920471	0.0452004	0.00649344	0.00394133	0.0134291	11817.2	1191671	0.393387	4.71278	0.297101	0.000300588
GLOBAL_global	10240	0.001	484	217	0.733	0.075	0.192	1989	1201	GLOBAL	NA	1580	11817.2	0	121	0.0310198	0.599662	143.827	0.277838	0.442104	0.0217167	0.420388	0.847516	0.00132704	0.475822	1.09656	-0.0488934	1.14545	0.29412	0.760326	0.0780364	7.37342	17	0	17	4.51384	0.279684	0.0694	0.160585	0.0796766	0.00487586	0.00468708	0.0238121	11817.2	1191671	0.446972	3.73424	0.298859	0.000256362
GLOBAL_global	5868	0.35	698	100	0.332	0.0573	0.29	1989	1201	GLOBAL	NA	1580	11817.2	0	138	0.0113784	0.726878	167.833	0.209965	0.372634	0.0643349	0.308299	1.41159	0.00169481	0.509379	0.811191	0.182374	0.628817	0.171823	1.2031	0.0232703	2.54937	5	0	5	1.40819	0.274342	0.0199	0.0678108	0.0262898	0.00590539	0.00249417	0.0167735	11817.2	1191671	0.571776	10.7192	0.638021	8.24518e-05
GLOBAL_global	11882	0.979	218	401	0.639	0.131	0.307	1989	1201	GLOBAL	NA	1580	11817.2	0	61	0.0210268	0.513588	95.6154	0.204637	0.43777	-0.123275	0.561045	1.11651	0.00172468	0.514829	1.1405	-0.117701	1.2582	0.260316	1.02973	0.0563059	3.14684	10	0	10	2.52385	0.244243	0.1189	0.338517	0.220892	0.00829044	0.00380754	0.0204233	11817.2	1191671	0.176844	1.51717	0.0924583	0.000344702
GLOBAL_global	2044	0.25	1950	101	0.649	0.0633	0.335	1989	NA	GLOBAL	NA	1580	11817.2	0	96	0.0110338	0.714251	209.087	0.132834	0.253536	0.0077745	0.245761	1.22385	0.00107674	0.377819	0.767023	0.0852562	0.681766	0.257847	1.12537	0.0325289	3.04367	9	0	9	2.06512	0.254023	0.0595	0.0462325	0.0242593	0.00264297	0.00279699	0.0156752	11817.2	1191671	0.185441	15.4491	0.646151	0.000114935
GLOBAL_global	13531	0.428	2691	82	0.837	0.1208	0.463	1989	1201	GLOBAL	NA	1580	11817.2	0	133	0.01	0.57003	178.9	0.129125	0.192258	0.017105	0.175153	1.56976	0.000519478	0.768395	1.09617	0.394135	0.70204	0.26874	1.44907	0.0285587	2.26456	8	0	8	1.63197	0.267998	0.0298	0.0668936	0.03441	0.00235536	0.00330328	0.0137698	11817.2	1191671	0.33557	8.52144	0.400168	7.5188e-05
GLOBAL_global	12984	0.155	1430	156	0.814	0.072	0.318	1989	1201	GLOBAL	NA	1580	11817.2	0	42	0.0155134	0.345008	106.806	0.189931	0.311833	-0.00175077	0.313583	1.13451	0.000676367	0.543111	0.720745	0.262247	0.458498	0.0968306	1.06221	0.00750439	2.43354	7	0	7	2.37253	0.368892	0.0694	0.0658433	0.0303346	0.00748695	0.00727086	0.0123921	11817.2	1191671	0.223536	5.23983	0.408513	0.000369367
GLOBAL_global	11895	0.198	4047	15	0.889	0.0654	0.292	1989	1201	GLOBAL	NA	1580	11817.2	0	1802	0.0224052	0.743591	96.25	0.169519	0.318844	0.0207477	0.298096	1.00541	0.00301233	0.351263	0.720972	-0.0475073	0.768479	0.321676	0.991129	0.0378462	3.41139	15	0	15	2.80376	0.259073	0.0496	0.0140621	0.0116953	0.00531216	0.00757322	0.0163724	11817.2	1191671	0.451717	52.8792	1.39992	1.24335e-05
GLOBAL_global	960	0.015	340	159	0.392	0.0722	0.134	1989	NA	GLOBAL	NA	1580	11817.2	0	216	0.0348103	0.756763	73.4891	0.253311	0.359961	-0.0761624	0.436123	0.966619	0.0015642	0.49049	1.00564	-0.0628024	1.06844	0.273061	0.97854	0.0659984	4.27911	12	0	12	2.87593	0.250632	0.0397	0.104492	0.0488916	0.0110271	0.00416498	0.0291928	11817.2	1191671	0.876834	7.24228	0.597092	0.000161159
GLOBAL_global	5336	0.177	157	377	0.795	0.1062	0.447	1989	1201	GLOBAL	NA	1580	11817.2	0	112	0.0310198	0.553694	37.8272	0.167481	0.506627	-0.165617	0.672244	1.31473	0.00173051	0.507906	1.24998	-0.272947	1.52292	0.278413	1.22256	0.0544682	1.93924	8	0	8	1.97325	0.268894	0.0694	0.224673	0.137316	0.0287751	0.00350664	0.0295964	11817.2	1191671	0.446972	2.46444	0.215535	0.000276963
GLOBAL_global	13539	0.287	4605	36	0.656	0.1011	0.08	1989	1201	GLOBAL	NA	1580	11817.2	0	1033	0.0251619	0.817303	244.391	0.162811	0.242091	0.0203573	0.221734	0.902967	0.000898194	0.354049	0.938932	0.054858	0.884074	0.270345	0.807773	0.055424	9.89937	28	0	28	5.38422	0.251905	0.0595	0.0376141	0.0200485	0.00201912	0.00363833	0.0252384	11817.2	1191671	0.422888	21.7286	1.25887	2.4358e-05
GLOBAL_global	415	0.039	3212	26	0.56	0.1296	0.43	1989	NA	GLOBAL	NA	1580	11817.2	0	503	0.01	0.679353	88.35	0.127706	0.217002	-0.0439845	0.260987	1.44009	0.000297687	0.342301	0.6551	-0.135956	0.791056	0.266478	1.27017	0.0190823	1.11835	7	0	7	1.46023	0.330294	0.0496	0.0229965	0.0167076	0.00947738	0.00399674	0.0122805	11817.2	1191671	0.201613	29.5416	0.735023	1.98807e-05
GLOBAL_global	11900	0.26	1903	52	0.611	0.1091	0.202	1989	1201	GLOBAL	NA	1580	11817.2	0	344	0.0175809	0.745592	243.69	0.209055	0.333712	-0.00867249	0.342384	0.926635	0.00182754	0.549592	1.11334	-0.0335717	1.14691	0.28384	0.841669	0.0699263	6.47785	14	0	14	2.57112	0.250949	0.0397	0.0419409	0.0181971	0.00319595	0.00321602	0.0200214	11817.2	1191671	0.442844	17.7772	1.10025	5.11073e-05
GLOBAL_global	13542	0.662	317	110	0.322	0.1186	0.14	1989	1201	GLOBAL	NA	1580	11817.2	0	416	0.0296415	0.837574	69.1688	0.201969	0.380653	-0.112924	0.493577	1.1053	0.00132798	0.489283	1.04979	-0.0179003	1.06769	0.259755	1.11761	0.0576598	3.37089	9	0	9	2.26864	0.240334	0.0892	0.0791915	0.0393559	0.0123354	0.00353471	0.0296635	11817.2	1191671	0.332304	10.5766	0.753724	7.12536e-05
GLOBAL_global	10990	0.601	1695	55	0.939	0.1274	0.34	1989	1201	GLOBAL	NA	1580	11817.2	0	156	0.015858	0.609855	225.297	0.205211	0.389872	-0.0246103	0.414483	1.01607	0.00278093	0.508146	0.954164	0.0452128	0.908951	0.229968	0.882014	0.0448436	5.27595	10	0	10	2.22481	0.264435	0.01	0.0362811	0.0192188	0.00411812	0.00435808	0.0151281	11817.2	1191671	1.5858	16.8092	0.787153	0.000101654
GLOBAL_global	968	0.203	1874	49	0.894	0.1336	0.043	1989	NA	GLOBAL	NA	1580	11817.2	0	1582	0.101316	0.768253	219.512	0.18212	0.355742	-0.0145311	0.370273	0.614227	0.00148879	0.483143	1.02092	-0.0117449	1.03267	0.297719	0.589967	0.0870278	39.5956	71	0	71	14.4107	0.277904	0.01	0.0360463	0.0188654	0.00331326	0.00410674	0.0747638	11817.2	1191671	10.1316	21.3129	3.96301	6.40428e-05
GLOBAL_global	3702	0.698	298	162	0.736	0.1152	0.437	1989	1201	GLOBAL	NA	1580	11817.2	0	292	0.0320536	0.774833	65.369	0.203046	0.40251	-0.154604	0.557114	1.10169	0.00175284	0.552627	1.19801	-0.243034	1.44104	0.325396	0.898271	0.0973099	3.47532	10	0	10	2.50826	0.258704	0.0595	0.118643	0.0623358	0.0132157	0.00361543	0.0328644	11817.2	1191671	0.538716	6.53078	0.527216	0.000109773
GLOBAL_global	11358	0.556	606	53	0.454	0.0299	0.48	1989	1201	GLOBAL	NA	1580	11817.2	0	465	0.0124121	0.528925	102.148	0.239173	0.305337	0.13029	0.175047	1.52848	0.000241693	0.496984	0.652835	0.348881	0.303954	0.0333393	1.46655	0.000573554	1.74557	4	0	4	1.32251	0.31991	0.0595	0.0514597	0.0247253	0.00975965	0.00301883	0.0163204	11817.2	1191671	0.208607	10.2784	0.660068	2.66927e-05
GLOBAL_global	8626	0.838	459	110	0.838	0.1127	0.442	1989	1201	GLOBAL	NA	1580	11817.2	0	253	0.0299861	0.496147	78.8077	0.226698	0.453473	-0.0811672	0.53464	1.05966	0.00288295	0.512387	1.22638	-0.301384	1.52776	0.299964	0.893131	0.0904528	3.89051	10	0	10	2.66187	0.262973	0.0694	0.0838891	0.0428569	0.00975551	0.00455517	0.0243323	11817.2	1191671	0.432076	5.91433	0.567757	0.000118522
GLOBAL_global	13000	0.21	702	32	0.974	0.1125	0.374	1989	1201	GLOBAL	NA	1580	11817.2	0	3572	0.0520397	0.909265	68.3028	0.188691	0.350028	-0.0376505	0.387678	0.945723	0.00147395	0.47539	1.06153	-0.214322	1.27585	0.337796	0.463431	0.0900364	6.13861	16	0	16	3.76735	0.279317	0.01	0.0314721	0.0189704	0.00936488	0.00423341	0.0442114	11817.2	1191671	5.20397	28.8911	2.33055	1.45688e-05
GLOBAL_global	11908	0.389	123	449	0.9	0.0933	0.065	1989	1201	GLOBAL	NA	1580	11817.2	0	246	0.0665124	0.555249	40.4891	0.166343	0.56292	-0.156129	0.719049	0.845462	0.00526685	0.50057	1.04425	-0.0481386	1.09238	0.259638	0.9174	0.0614293	4.71519	19	0	19	4.83338	0.288247	0.109	0.341749	0.192897	0.0224604	0.00377649	0.0513599	11817.2	1191671	0.610205	1.62473	0.266256	0.000270375
GLOBAL_global	5348	0.412	387	111	0.698	0.0296	0.409	1989	1201	GLOBAL	NA	1580	11817.2	0	415	0.0234389	0.834911	58.5763	0.269326	0.352418	0.0934404	0.258977	1.3888	0.000454906	0.500235	0.751088	0.25081	0.500278	0.0754887	1.41999	0.00311529	2.18734	6	0	6	1.66789	0.290197	0.0694	0.0603751	0.0291595	0.0129421	0.00272267	0.0288186	11817.2	1191671	0.337737	13.8287	0.988307	5.64793e-05
GLOBAL_global	6990	0.591	136	231	0.62	0.0533	0.421	1989	1201	GLOBAL	NA	1580	11817.2	0	511	0.0320536	0.761697	23.7976	0.187975	0.571963	-0.0609236	0.632887	1.47196	0.0011997	0.458771	1.15335	-0.259964	1.41331	0.260203	1.35659	0.0348779	1.26519	6	0	6	1.46694	0.295762	0.0199	0.144311	0.0836899	0.0462085	0.00222876	0.0429017	11817.2	1191671	1.61073	5.27815	0.512627	6.27272e-05
GLOBAL_global	10271	0.032	3087	125	0.594	0.0181	0.057	1989	1201	GLOBAL	NA	1580	11817.2	0	124	0.0151688	0.640407	45.5714	0.0969669	0.13579	0.0340822	0.101708	1.19982	0.0001806	0.539674	0.628869	0.42838	0.200489	0.0566501	1.10633	0.000442499	1.00949	15	0	15	2.01622	0.378836	0.0397	0.1077	0.0515825	0.0204048	0.0042212	0.0163833	11817.2	1191671	0.382086	5.94621	0.317614	0.000122329
GLOBAL_global	6444	0.366	782	117	0.716	0.1371	0.32	1989	1201	GLOBAL	NA	1580	11817.2	0	201	0.0203376	0.754318	151.16	0.214195	0.353047	-0.0804781	0.433525	1.00157	0.00155193	0.422881	0.938192	-0.121508	1.0597	0.300413	0.786912	0.0743697	4.78354	11	0	11	2.78669	0.279008	0.0298	0.0845215	0.0473299	0.00541972	0.00285375	0.0239732	11817.2	1191671	0.682471	8.92458	0.506513	0.000101182
GLOBAL_global	2070	0.72	258	88	0.497	0.0426	0.223	1989	NA	GLOBAL	NA	1580	11817.2	0	1325	0.0568639	0.900108	42.3077	0.24704	0.387728	0.0542726	0.333455	0.981335	0.00105135	0.50857	1.04171	-0.0747754	1.11648	0.281046	0.89273	0.0694882	4.17722	12	0	12	3.02788	0.256281	0.0694	0.060138	0.0331684	0.0195505	0.00316699	0.0564982	11817.2	1191671	0.819365	14.9674	1.70338	4.29162e-05
GLOBAL_global	2072	0.157	2404	52	0.776	0.0864	0.493	1989	NA	GLOBAL	NA	1580	11817.2	0	352	0.0124121	0.812551	100.704	0.14137	0.272227	0.0171752	0.255051	1.4523	0.000640791	0.819432	1.12933	0.391726	0.737601	0.302078	1.35807	0.0218501	1.72089	10	0	10	1.99555	0.31645	0.0199	0.0551937	0.0274933	0.0053156	0.00292149	0.016505	11817.2	1191671	0.623724	14.7218	0.600328	3.52617e-05
GLOBAL_global	13560	0.131	164	459	0.573	0.0442	0.275	1989	1201	GLOBAL	NA	1580	11817.2	0	47	0.0168918	0.461136	71	0.24343	0.400988	-0.0925269	0.493515	1.42926	0.00102979	0.508958	1.01058	-0.0566265	1.06721	0.227898	1.41393	0.0398925	1.79747	7	0	7	1.68951	0.279927	0.0694	0.527221	0.334635	0.0110186	0.00436276	0.0162407	11817.2	1191671	0.243397	0.874653	0.0485325	0.000359399
GLOBAL_global	2990	0.619	378	28	0.764	0.0189	0.145	1989	NA	GLOBAL	NA	1580	11817.2	0	18899	0.167477	0.928764	40.3774	0.249972	0.407195	0.0928625	0.314332	0.731315	0.000721861	0.501434	0.919823	-0.0505273	0.97035	0.258154	0.499203	0.0600828	12.1899	30	0	30	7.93231	0.281154	0.01	0.028151	0.017975	0.0163505	0.00620494	0.0950734	11817.2	1191671	16.7477	32.9922	5.28919	8.86166e-06
GLOBAL_global	2080	0.047	488	24	0.957	0.1367	0.11	1989	NA	GLOBAL	NA	1580	11817.2	0	18326	0.193665	0.974989	47.5099	0.177677	0.427864	-0.119124	0.546988	0.677588	0.00162745	0.498601	1.0769	-0.0854283	1.16233	0.287999	0.589959	0.0757179	16.6285	37	0	37	9.19375	0.252517	0.0496	0.022975	0.0154316	0.0150486	0.00559711	0.121056	11817.2	1191671	3.90454	42.437	7.84473	1.05678e-05
GLOBAL_global	7002	0.935	596	102	0.87	0.1364	0.226	1989	1201	GLOBAL	NA	1580	11817.2	0	447	0.0423912	0.719194	116.263	0.219292	0.40883	-0.0613244	0.470154	0.822665	0.00135529	0.518312	1.13284	-0.11035	1.24319	0.307313	0.670445	0.0997119	8.38861	19	0	19	4.66112	0.256242	0.0496	0.0672554	0.0347196	0.00688744	0.00386832	0.0364689	11817.2	1191671	0.854662	10.6935	1.05038	9.4835e-05
GLOBAL_global	3724	0.326	509	118	0.58	0.0348	0.454	1989	1201	GLOBAL	NA	1580	11817.2	0	278	0.0182701	0.830909	65.2727	0.256386	0.342824	0.0939736	0.248851	1.47249	0.000342737	0.544301	0.714833	0.378368	0.336465	0.0789925	1.45213	0.0031093	1.81772	5	0	5	1.50606	0.29815	0.01	0.0567557	0.0266258	0.0132411	0.00237837	0.025762	11817.2	1191671	1.82701	14.6401	0.967557	6.57198e-05
GLOBAL_global	7007	0.06	4884	29	0.536	0.0839	0.046	1989	1201	GLOBAL	NA	1580	11817.2	0	1399	0.0286077	0.818702	420.703	0.148181	0.282561	8.95167e-05	0.282472	0.670449	0.00343022	0.510752	1.00785	0.00484356	1.00301	0.302004	0.646577	0.0918787	19.7038	37	0	37	6.68477	0.219364	0.0298	0.0227306	0.0138491	0.00148813	0.00348835	0.0301627	11817.2	1191671	0.959991	36.0177	2.17795	2.04487e-05
GLOBAL_global	10652	0.292	2370	84	0.954	0.1393	0.142	1989	1201	GLOBAL	NA	1580	11817.2	0	365	0.0299861	0.6698	283.667	0.17043	0.323188	-0.019815	0.343003	0.731603	0.00197056	0.533391	1.00241	-0.0833183	1.08572	0.277072	0.576354	0.0645763	14.0038	25	0	25	5.08994	0.263045	0.0397	0.0555471	0.0258854	0.00230279	0.00411003	0.0277018	11817.2	1191671	0.755317	12.0582	1.07017	8.21536e-05
GLOBAL_global	5368	0.131	1460	19	0.392	0.0252	0.154	1989	1201	GLOBAL	NA	1580	11817.2	0	1169	0.0296415	0.783755	65.4675	0.185821	0.350294	0.00559292	0.344701	1.18787	0.00184673	0.429045	0.871487	0.109225	0.762262	0.236582	1.08354	0.0303297	3.19051	11	0	11	2.31957	0.290367	0.01	0.0140085	0.0116114	0.01021	0.00604671	0.0213303	11817.2	1191671	2.96415	55.9485	1.83701	2.53563e-05
GLOBAL_global	6462	0.522	629	135	0.577	0.0627	0.275	1989	1201	GLOBAL	NA	1580	11817.2	0	192	0.0224052	0.748512	100.036	0.242824	0.326338	0.0101041	0.316233	1.13109	0.000981396	0.526649	1.03156	0.0447885	0.986771	0.22737	1.08349	0.0390505	3.54557	10	0	10	2.40194	0.290488	0.0496	0.0717414	0.0341742	0.00736482	0.00346738	0.023401	11817.2	1191671	0.451717	10.4335	0.684756	0.000116693
GLOBAL_global	1542	0.627	100	560	0.894	0.0591	0.216	1989	NA	GLOBAL	NA	1580	11817.2	0	61	0.0124121	0.466236	42.5185	0.164195	0.468164	-0.190745	0.658909	1.78855	0.00193754	0.478108	1.05954	-0.142744	1.20229	0.233205	1.79802	0.0263357	0.726582	5	0	5	0.993291	0.335523	1	0.463355	0.309406	0.0240025	0.00229681	0.0183089	11817.2	1191671	0.0124121	1.00622	0.0591743	0.000203477
GLOBAL_global	3183	0.103	4430	62	0.816	0.0784	0.153	1989	1201	GLOBAL	NA	1580	11817.2	0	359	0.0206822	0.784461	211.529	0.176946	0.302269	0.0147332	0.287536	0.940621	0.00114573	0.68221	0.905793	0.0534624	0.852331	0.213487	0.769707	0.0216795	6.82785	22	0	22	4.46924	0.262102	0.0595	0.0572756	0.0272989	0.00278605	0.00386841	0.0209309	11817.2	1191671	0.3476	13.6962	0.76673	5.76106e-05
GLOBAL_global	11932	0.295	888	137	0.316	0.0451	0.23	1989	1201	GLOBAL	NA	1580	11817.2	0	76	0.0106892	0.640586	149.091	0.176708	0.299618	0.0672525	0.232366	1.5494	0.000762015	0.496857	0.813231	0.239636	0.573594	0.195026	1.482	0.0253653	2.07595	6	0	6	1.31173	0.253011	0.0991	0.0542909	0.0283831	0.0053676	0.00354402	0.0144888	11817.2	1191671	0.107863	11.7992	0.510473	0.000140647
GLOBAL_global	12844	0.363	262	342	0.511	0.1054	0.166	1989	1201	GLOBAL	NA	1580	11817.2	0	69	0.0237835	0.568964	121.05	0.239203	0.454478	-0.00209085	0.456569	0.964209	0.00123228	0.500814	1.06728	-0.0320829	1.09936	0.254665	0.949872	0.0594778	4.59684	13	0	13	3.28816	0.243665	0.0892	0.329165	0.201525	0.00640961	0.00517665	0.0186244	11817.2	1191671	0.266631	1.72851	0.0924174	0.000344688
GLOBAL_global	13575	0.133	2624	109	0.439	0.0658	0.096	1989	1201	GLOBAL	NA	1580	11817.2	0	166	0.0179255	0.708173	314.651	0.218997	0.290107	0.0698201	0.220287	0.862404	0.00106116	0.475793	0.880266	0.0457481	0.834518	0.229475	0.830728	0.0458801	8.56329	19	0	19	4.09255	0.264431	0.0298	0.0673755	0.033661	0.00196529	0.00348743	0.019184	11817.2	1191671	0.601527	10.5108	0.569918	0.000107985
GLOBAL_global	6832	0.093	127	140	0.809	0.0929	0.48	1989	1201	GLOBAL	NA	1580	11817.2	0	1410	0.0261956	0.833233	21.9403	0.155266	0.419797	-0.139046	0.558843	1.64107	0.00170019	0.501462	1.29692	-0.30496	1.60188	0.240684	1.61629	0.0223689	0.93038	6	0	6	1.18849	0.31664	0.3268	0.100377	0.0595076	0.0473768	0.00182051	0.041576	11817.2	1191671	0.0801579	8.30103	0.698667	1.85784e-05
GLOBAL_global	816	0.081	167	452	0.619	0.1221	0.241	1989	NA	GLOBAL	NA	1580	11817.2	0	74	0.0244727	0.486645	58.0323	0.194805	0.577091	-0.121767	0.698858	1.20799	0.00243994	0.489205	1.11791	-0.111418	1.22933	0.273505	1.22313	0.0607203	2.27722	8	0	8	2.0896	0.269236	0.0397	0.418206	0.226357	0.0158318	0.00432009	0.0209586	11817.2	1191671	0.61644	1.16365	0.0925906	0.000330712
GLOBAL_global	8656	0.111	2258	23	0.818	0.1466	0.431	1989	1201	GLOBAL	NA	1580	11817.2	0	1143	0.0162026	0.778456	239.342	0.184615	0.320043	-0.00319943	0.323242	1.01646	0.00180196	0.534051	1.13591	-0.121442	1.25735	0.357346	0.67457	0.130903	5.75633	10	0	10	2.13941	0.267972	0.01	0.0187238	0.0136739	0.00357889	0.00395915	0.0168104	11817.2	1191671	1.62026	41.5757	1.22938	1.41755e-05
GLOBAL_global	3736	0.17	356	210	0.83	0.083	0.199	1989	1201	GLOBAL	NA	1580	11817.2	0	157	0.0413575	0.568385	107.91	0.247507	0.406316	-0.0546858	0.461001	0.779764	0.00117132	0.513547	1.10208	-0.0632075	1.16529	0.271857	0.744672	0.0711939	7.58101	18	0	18	4.8623	0.282524	0.0397	0.192502	0.0976673	0.00684628	0.00557657	0.0263409	11817.2	1191671	1.04175	2.95261	0.269701	0.000263423
GLOBAL_global	2646	0.746	981	48	0.582	0.1374	0.385	1989	NA	GLOBAL	NA	1580	11817.2	0	131	0.015858	0.285198	112.189	0.208868	0.46012	-0.0289607	0.489081	1.19444	0.00112696	0.338249	0.789595	-0.125191	0.914786	0.24237	1.08	0.0337439	2.62722	7	0	7	1.79215	0.25948	0.0595	0.031728	0.0179289	0.00640347	0.00678361	0.0130994	11817.2	1191671	0.266521	8.98882	0.73063	0.000121053
GLOBAL_global	2100	0.454	335	300	0.762	0.0535	0.275	1989	NA	GLOBAL	NA	1580	11817.2	0	63	0.0179255	0.581523	117.581	0.289722	0.401241	0.0651697	0.336071	1.15842	0.000826259	0.43196	0.983292	0.00745299	0.975839	0.166712	1.04677	0.0238618	3.2	10	0	10	2.40261	0.27699	0.0595	0.315956	0.153198	0.00671167	0.00444311	0.0164773	11817.2	1191671	0.301269	1.84052	0.107556	0.000284532
GLOBAL_global	6478	0.592	1357	20	0.737	0.1032	0.331	1989	1201	GLOBAL	NA	1580	11817.2	0	1887	0.0306753	0.790316	87.7625	0.181336	0.377853	-0.00368103	0.381534	1.06414	0.00211357	0.516434	1.18351	-0.188054	1.37156	0.306517	0.857922	0.076296	4.44367	13	0	13	2.74202	0.269237	0.01	0.0212661	0.0133342	0.00749301	0.00511949	0.0252275	11817.2	1191671	3.06753	37.1631	1.89194	1.62561e-05
GLOBAL_global	831	0.019	4770	47	0.786	0.1484	0.211	1989	NA	GLOBAL	NA	1580	11817.2	0	399	0.0134459	0.713621	293.9	0.15712	0.314413	-0.0477822	0.362196	0.884548	0.00377736	0.5145	0.963833	0.0289379	0.934896	0.368788	0.640666	0.12721	5.58038	16	0	16	2.09054	0.179466	0.0298	0.0418986	0.0222177	0.00158609	0.00384519	0.0163036	11817.2	1191671	0.451204	17.0321	0.733813	3.36989e-05
GLOBAL_global	13592	0.164	327	164	0.467	0.0264	0.201	1989	1201	GLOBAL	NA	1580	11817.2	0	283	0.0372224	0.751091	60.3737	0.262378	0.378568	0.0280439	0.350524	1.02877	0.00120711	0.479818	0.841521	0.128352	0.713169	0.22907	0.980916	0.0473807	3.78291	10	0	10	2.52819	0.258048	0.0397	0.100188	0.0445984	0.0120082	0.00380061	0.0336959	11817.2	1191671	0.937592	7.49685	0.75554	0.000131528
GLOBAL_global	5390	0.57	550	146	0.759	0.0555	0.183	1989	1201	GLOBAL	NA	1580	11817.2	0	203	0.0310198	0.488177	106.988	0.27581	0.392691	0.00738469	0.385306	0.937405	0.00147333	0.438223	0.872448	0.0178989	0.85455	0.200301	0.834213	0.0337896	5.48481	14	0	14	3.57412	0.28988	0.01	0.0868349	0.0387322	0.00672324	0.00495815	0.022916	11817.2	1191671	3.10198	5.6219	0.591653	0.000152807
GLOBAL_global	7578	0.917	306	54	0.46	0.1324	0.05	1989	1201	GLOBAL	NA	1580	11817.2	0	6259	0.159551	0.930861	43.8965	0.173773	0.412781	-0.154551	0.567332	0.703358	0.00222678	0.482795	1.02771	-0.0178439	1.04556	0.28102	0.738025	0.0763266	12.6133	29	0	29	7.77521	0.247296	0.0397	0.0418529	0.0249171	0.0188501	0.00384139	0.136185	11817.2	1191671	4.01892	22.2412	5.46552	2.54915e-05
GLOBAL_global	13595	0.414	4002	17	0.689	0.0614	0.321	1989	1201	GLOBAL	NA	1580	11817.2	0	1025	0.0144796	0.605079	77.2727	0.0832657	0.29566	0.0101516	0.285508	1.21368	0.000272591	0.500645	0.728662	0.25965	0.469012	0.1914	1.03554	0.0188864	1.61392	12	0	12	2.25517	0.315448	0.0199	0.0183904	0.0130985	0.00937216	0.00711509	0.0128284	11817.2	1191671	0.72762	32.9018	0.979374	1.41265e-05
GLOBAL_global	471	0.235	2943	95	0.999	0.0781	0.118	1989	NA	GLOBAL	NA	1580	11817.2	0	241	0.0234389	0.752754	425.881	0.194757	0.355029	0.0324936	0.322535	0.730088	0.00240266	0.42505	0.82929	0.0819576	0.747332	0.23076	0.588162	0.0531058	15.9032	30	0	30	6.79325	0.276349	0.01	0.0963198	0.0375256	0.00167451	0.00407042	0.0219394	11817.2	1191671	2.34389	7.81516	0.584651	9.72569e-05
GLOBAL_global	8675	0.283	2794	14	0.971	0.0482	0.453	1989	1201	GLOBAL	NA	1580	11817.2	0	1515	0.0155134	0.563164	113.722	0.103984	0.209751	0.0373821	0.172369	1.18402	0.000397582	0.520269	0.586252	0.40473	0.181522	0.0369745	1.19034	0.000821669	2.59114	9	0	9	2.70878	0.268446	0.0199	0.0139464	0.0112507	0.00725751	0.00625322	0.014243	11817.2	1191671	0.779568	40.3805	1.26596	1.02399e-05
GLOBAL_global	8680	0.221	650	51	0.581	0.0919	0.063	1989	1201	GLOBAL	NA	1580	11817.2	0	2946	0.0995928	0.910778	110.836	0.199492	0.373481	-0.0532152	0.426697	0.648322	0.00191916	0.519897	1.0153	-0.024965	1.04027	0.283339	0.649013	0.0801924	19.6418	35	0	35	8.25271	0.268782	0.0199	0.0373702	0.0206627	0.00621317	0.00285697	0.103398	11817.2	1191671	5.00466	24.3718	5.00411	3.38061e-05
GLOBAL_global	13603	0.304	3313	63	0.926	0.0374	0.224	1989	1201	GLOBAL	NA	1580	11817.2	0	221	0.0162026	0.635893	110.579	0.214832	0.338862	0.0667322	0.27213	1.14253	0.000769653	0.465039	0.749961	0.342229	0.407732	0.144186	1.06514	0.00433181	2.65949	12	0	12	2.71146	0.349451	0.0298	0.0444749	0.0208249	0.00386848	0.00601599	0.0144284	11817.2	1191671	0.543711	14.2978	0.692844	7.33148e-05
GLOBAL_global	5402	0.914	397	165	0.953	0.1475	0.469	1989	1201	GLOBAL	NA	1580	11817.2	0	190	0.0286077	0.692654	93.8108	0.212661	0.372776	-0.117354	0.490129	1.03954	0.0019753	0.443638	1.26619	-0.212467	1.47866	0.352284	0.653634	0.122333	4.39367	11	0	11	3.05213	0.26315	0.0199	0.131602	0.068558	0.00845352	0.00365184	0.0269308	11817.2	1191671	1.43757	5.26325	0.392817	0.000150567
GLOBAL_global	13062	0.63	789	95	0.444	0.0975	0.2	1989	1201	GLOBAL	NA	1580	11817.2	0	51	0.0103446	0.386476	212.333	0.277295	0.387176	0.110184	0.276992	1.31317	0.000383108	0.539495	0.846597	0.246022	0.600575	0.172302	1.34792	0.0248617	2.82215	6	0	6	1.43974	0.265781	0.0991	0.0509623	0.0270957	0.00379665	0.00430975	0.0119298	11817.2	1191671	0.104385	7.58357	0.440282	0.000202835
GLOBAL_global	12514	0.785	315	214	0.759	0.1118	0.067	1989	1201	GLOBAL	NA	1580	11817.2	0	381	0.104417	0.69661	98.9966	0.215273	0.486484	-0.115849	0.602333	0.628673	0.00222721	0.474268	1.04294	-0.0391661	1.0821	0.270343	0.672304	0.076477	18.4209	39	0	39	11.3947	0.282734	0.0397	0.182204	0.1015	0.0081336	0.00594598	0.0527662	11817.2	1191671	2.63015	3.82324	0.519865	0.00027406
GLOBAL_global	1033	0.689	3477	18	0.637	0.0869	0.036	1989	NA	GLOBAL	NA	1580	11817.2	0	5557	0.0765054	0.852659	95.7793	0.0874815	0.338382	0.00141028	0.336971	0.867133	0.000851543	0.530506	1.01809	-0.0116097	1.0297	0.312496	0.685703	0.0943077	12.912	56	0	56	11.4004	0.264048	0.0298	0.018392	0.0140275	0.00470546	0.00721561	0.0383676	11817.2	1191671	2.5673	46.3604	2.73518	1.37674e-05
GLOBAL_global	10332	0.306	1211	19	0.574	0.0761	0.045	1989	1201	GLOBAL	NA	1580	11817.2	0	8942	0.108897	0.98554	119.173	0.171617	0.314044	0.0220729	0.291971	0.637557	0.0014804	0.490637	0.999642	-0.0228814	1.02252	0.298504	0.590943	0.0866133	23.1557	46	0	46	8.17748	0.240169	0.01	0.0169116	0.0127453	0.00628152	0.00331917	0.100881	11817.2	1191671	10.8897	58.2761	7.91518	1.21781e-05
GLOBAL_global	5412	0.429	1393	137	0.884	0.1103	0.266	1989	1201	GLOBAL	NA	1580	11817.2	0	33	0.0120675	0.30642	282.462	0.212158	0.342079	0.0235854	0.318494	1.05904	0.00207443	0.592195	0.881548	0.295094	0.586454	0.131422	1.08392	0.0186185	4.6481	8	0	8	1.86538	0.29499	0.0199	0.0556335	0.0211086	0.00309801	0.00599012	0.0118291	11817.2	1191671	0.606408	5.50784	0.560392	0.000365683
GLOBAL_global	13620	0.461	2547	118	0.453	0.1293	0.059	1989	1201	GLOBAL	NA	1580	11817.2	0	75	0.0168918	0.558751	399.45	0.188555	0.470375	-0.0335759	0.50395	0.663729	0.00698337	0.552667	0.955159	0.0264252	0.928734	0.193684	0.808346	0.0375256	10.1127	20	0	20	3.16447	0.224041	0.0298	0.098971	0.0476808	0.00168382	0.00418126	0.0162885	11817.2	1191671	0.566837	5.6456	0.341616	0.000225223
GLOBAL_global	3778	0.772	164	260	0.642	0.1037	0.338	1989	1201	GLOBAL	NA	1580	11817.2	0	324	0.0403237	0.712369	32.7407	0.175601	0.445366	-0.0897721	0.535138	1.25774	0.00199074	0.486245	1.17591	-0.208098	1.38401	0.268055	1.17317	0.05714	2.23797	9	0	9	2.17571	0.269252	0.0397	0.159753	0.0836964	0.0337613	0.00251185	0.0469324	11817.2	1191671	1.01571	4.45918	0.560746	0.000124456
GLOBAL_global	12528	0.067	1080	159	0.62	0.0374	0.022	1989	1201	GLOBAL	NA	1580	11817.2	0	171	0.0513505	0.714678	170.65	0.146749	0.260485	-0.0452779	0.305763	0.639175	0.00268754	0.458903	0.707208	0.25909	0.448118	0.110923	0.700095	0.0173967	15.1209	33	0	33	6.10878	0.234639	0.0199	0.0998354	0.0494041	0.0037352	0.00591588	0.0284326	11817.2	1191671	2.58043	7.15856	0.575512	0.000300295
GLOBAL_global	5420	0.367	473	247	0.494	0.0315	0.356	1989	1201	GLOBAL	NA	1580	11817.2	0	39	0.01	0.563559	118.55	0.288287	0.378838	0.0382434	0.340595	1.70714	0.000370754	0.526044	0.684349	0.241688	0.442661	0.0659489	1.69932	0.00152178	1.50063	4	0	4	1.08388	0.276068	0.01	0.155646	0.0651067	0.00555726	0.00298972	0.0136229	11817.2	1191671	1	3.62076	0.20924	0.00025641
GLOBAL_global	13076	0.474	635	150	0.527	0.0231	0.245	1989	1201	GLOBAL	NA	1580	11817.2	0	134	0.0137905	0.558711	125.677	0.317882	0.414882	0.222072	0.19281	1.31629	0.00170175	0.574046	0.79434	0.29545	0.49889	0.17705	1.19825	0.0245085	2.46582	7	0	7	1.73098	0.284082	0.0397	0.0726773	0.033666	0.00495942	0.0033055	0.0164739	11817.2	1191671	0.347367	7.68756	0.489336	0.000102914
GLOBAL_global	8704	0.003	177	372	0.954	0.115	0.38	1989	1201	GLOBAL	NA	1580	11817.2	0	113	0.0348103	0.470213	51.1848	0.198432	0.52652	-0.196238	0.722759	1.05945	0.00211488	0.466202	1.21354	-0.222428	1.43596	0.275695	0.962541	0.0633401	2.98038	9	0	9	2.60904	0.272776	0.3565	0.326298	0.172442	0.0177889	0.00493372	0.024579	11817.2	1191671	0.0976446	1.44105	0.142535	0.000308056
GLOBAL_global	5424	0.086	1852	192	0.633	0.0271	0.131	1989	1201	GLOBAL	NA	1580	11817.2	0	39	0.0106892	0.538639	184.727	0.107085	0.15516	0.0459243	0.109236	1.36201	0.000488323	0.445963	0.652518	0.342602	0.309916	0.102594	1.25792	0.00557619	2.57215	8	0	8	2.048	0.27257	0.01	0.193886	0.0949739	0.00251844	0.00357524	0.0138746	11817.2	1191671	1.06892	2.77813	0.146089	0.000274081
GLOBAL_global	11988	0.491	697	59	0.351	0.1359	0.317	1989	1201	GLOBAL	NA	1580	11817.2	0	291	0.0141351	0.825046	101.125	0.187438	0.343599	-0.096362	0.439961	1.52978	0.0012548	0.498498	1.03373	0.067602	0.966132	0.219094	1.43627	0.0293978	2.0481	6	0	6	1.36507	0.256415	0.01	0.0463049	0.0259261	0.0087658	0.00242561	0.0204317	11817.2	1191671	1.41351	17.8177	0.788073	4.85741e-05
GLOBAL_global	10348	0.352	216	175	0.532	0.0827	0.473	1989	1201	GLOBAL	NA	1580	11817.2	0	294	0.0279186	0.800614	38.4861	0.190975	0.384559	-0.0512684	0.435827	1.5115	0.0010047	0.465038	1.18886	-0.228336	1.41719	0.255395	1.38308	0.0388977	1.7538	6	0	6	1.46464	0.263519	0.0496	0.109814	0.0633151	0.0231634	0.00262788	0.0354545	11817.2	1191671	0.562874	7.29062	0.559969	9.49611e-05
GLOBAL_global	13636	0.406	824	67	0.39	0.0188	0.122	1989	1201	GLOBAL	NA	1580	11817.2	0	300	0.0137905	0.638046	184.323	0.278505	0.343785	0.190217	0.153568	1.1495	0.0005457	0.46331	0.704004	0.294765	0.409239	0.14624	1.05214	0.0182997	3.61646	9	0	9	2.23303	0.268563	0.0397	0.0586659	0.0289926	0.0042415	0.0037843	0.0151374	11817.2	1191671	0.347367	10.8759	0.522111	4.59682e-05
GLOBAL_global	6529	0.51	2601	32	0.873	0.13	0.022	1989	1201	GLOBAL	NA	1580	11817.2	0	8260	0.199868	0.947173	103.569	0.126529	0.309822	-0.0894947	0.399317	0.644272	0.00120011	0.519701	1.01515	-0.00846911	1.02362	0.29598	0.527347	0.0979909	37.4291	124	0	124	27.4231	0.275732	0.0199	0.0259433	0.0172678	0.00426319	0.00473637	0.132599	11817.2	1191671	10.0436	36.5093	7.67897	2.41971e-05
GLOBAL_global	11451	0.404	2808	64	0.478	0.1071	0.268	1989	1201	GLOBAL	NA	1580	11817.2	0	194	0.0106892	0.798488	371.364	0.188044	0.322197	0.0196687	0.302528	0.966952	0.00175379	0.500179	1.08721	0.0315737	1.05564	0.297837	0.861884	0.0718705	5.17089	10	0	10	1.95838	0.232442	0.0199	0.0434339	0.0264502	0.00228726	0.00261703	0.0161308	11817.2	1191671	0.537144	18.384	0.609856	5.50988e-05
GLOBAL_global	514	0.753	100	372	0.467	0.0303	0.11	1989	NA	GLOBAL	NA	1580	11817.2	0	153	0.0193039	0.640393	37.4255	0.213447	0.406828	-0.00576933	0.412597	1.53309	0.00133662	0.506953	0.964343	0.02264	0.941703	0.245122	1.58287	0.0366955	1.11329	7	0	7	1.44538	0.338711	0.1387	0.368268	0.2427	0.0238073	0.00241108	0.0262151	11817.2	1191671	0.139177	1.73893	0.108014	0.000126169
GLOBAL_global	5256	0.201	655	134	0.454	0.1248	0.211	1989	1201	GLOBAL	NA	1580	11817.2	0	117	0.0162026	0.737487	181.289	0.222385	0.370012	-0.0256756	0.395687	1.0504	0.00167202	0.523509	1.01895	0.0480073	0.970942	0.267248	0.954375	0.0599783	4.36013	10	0	10	2.268	0.232869	0.0199	0.0951455	0.0455297	0.00496633	0.00317852	0.0194794	11817.2	1191671	0.8142	7.75115	0.427839	0.000138484
GLOBAL_global	9630	0.543	227	353	0.507	0.1344	0.106	1989	1201	GLOBAL	NA	1580	11817.2	0	66	0.0244727	0.461299	122.419	0.198691	0.517399	-0.0777513	0.59515	0.857848	0.00271433	0.485629	1.02958	-0.00520218	1.03479	0.228216	0.939745	0.0504775	4.8038	12	0	12	3.47334	0.269711	0.1684	0.396668	0.260233	0.00541498	0.00632681	0.0166728	11817.2	1191671	0.145325	1.16294	0.0640688	0.000370798
GLOBAL_global	7080	0.244	1763	68	0.422	0.0943	0.209	1989	1201	GLOBAL	NA	1580	11817.2	0	215	0.0134459	0.760238	245.167	0.195464	0.301407	0.00379566	0.297611	1.04544	0.00204051	0.475641	1.00094	0.00965161	0.99129	0.266682	0.988029	0.0569086	4.65506	9	0	9	1.89413	0.249766	0.0298	0.0255232	0.0142052	0.00343895	0.00245796	0.0187083	11817.2	1191671	0.451204	29.7862	1.317	6.2539e-05
GLOBAL_global	5440	0.031	129	289	0.682	0.1267	0.067	1989	1201	GLOBAL	NA	1580	11817.2	0	550	0.0802959	0.625138	29.4821	0.155499	0.583427	-0.241314	0.824741	0.893303	0.00541038	0.506594	1.04495	-0.047131	1.09208	0.255992	0.96652	0.0553711	4.17975	18	0	18	4.51407	0.288919	0.0298	0.160597	0.0933625	0.0329615	0.00303229	0.0754451	11817.2	1191671	2.69449	3.89258	0.808088	0.000145992
GLOBAL_global	1612	0.338	2361	40	0.887	0.0449	0.392	1989	NA	GLOBAL	NA	1580	11817.2	0	694	0.0172363	0.748911	77.3415	0.126614	0.242624	0.0455977	0.197026	1.21105	0.000786564	0.368454	0.741417	0.038751	0.702666	0.238484	1.04419	0.0188224	2.00696	11	0	11	2.5472	0.314761	0.0694	0.0437807	0.0243419	0.00829765	0.00388698	0.0190573	11817.2	1191671	0.248362	17.106	0.782901	2.48362e-05
GLOBAL_global	7630	0.581	2335	67	0.898	0.046	0.241	1989	1201	GLOBAL	NA	1580	11817.2	0	204	0.015858	0.572153	293.811	0.209406	0.336966	0.0909836	0.245982	0.927593	0.00109954	0.626046	0.843794	0.195857	0.647938	0.174963	0.692037	0.0231025	6.88038	15	0	15	3.33162	0.264131	0.0298	0.0560656	0.0247569	0.00253641	0.00573222	0.0139074	11817.2	1191671	0.532147	10.2051	0.561756	7.77352e-05
GLOBAL_global	10914	0.812	202	345	0.724	0.0891	0.329	1989	1201	GLOBAL	NA	1580	11817.2	0	112	0.0344657	0.522716	60.5385	0.197412	0.434209	-0.104114	0.538323	1.01844	0.00170271	0.512654	1.2242	-0.169835	1.39404	0.277159	0.95719	0.0661563	3.48671	9	0	9	2.68233	0.280547	0.1387	0.283271	0.163194	0.0126458	0.00428564	0.0265171	11817.2	1191671	0.248491	1.84529	0.162489	0.00030773
GLOBAL_global	3808	0.037	241	123	0.378	0.1322	0.165	1989	1201	GLOBAL	NA	1580	11817.2	0	529	0.0351549	0.829054	49.3871	0.190806	0.444563	-0.124392	0.568955	1.15882	0.00159855	0.48588	1.06146	-0.060814	1.12228	0.26928	1.17474	0.0621965	2.90696	8	0	8	2.18657	0.25061	0.0793	0.0848324	0.048722	0.0162365	0.00278391	0.0410072	11817.2	1191671	0.443315	9.77285	0.841657	6.64554e-05
GLOBAL_global	10372	0.388	733	122	0.452	0.1335	0.411	1989	1201	GLOBAL	NA	1580	11817.2	0	93	0.0106892	0.671069	170.727	0.212695	0.349304	-0.0432361	0.39254	1.45534	0.00200421	0.568385	1.11473	0.183831	0.930898	0.279965	1.35358	0.050372	2.37722	5	0	5	1.31854	0.250083	0.01	0.0661698	0.0305902	0.00559492	0.00272788	0.0152532	11817.2	1191671	1.06892	10.1416	0.498629	0.000114937
GLOBAL_global	3628	0.361	183	295	0.896	0.1404	0.096	1989	1201	GLOBAL	NA	1580	11817.2	0	416	0.104762	0.603806	49.7254	0.188016	0.578771	-0.215093	0.793864	0.747681	0.00359899	0.488468	1.06145	-0.0461094	1.10756	0.257589	0.792379	0.0669394	9.28418	26	0	26	7.63949	0.270266	0.0298	0.226241	0.127997	0.0167309	0.00449138	0.0663358	11817.2	1191671	3.51549	2.66886	0.518259	0.000251831
GLOBAL_global	10920	0.25	508	14	0.334	0.1153	0.419	1989	1201	GLOBAL	NA	1580	11817.2	0	2445	0.0189593	0.728478	40.4348	0.196872	0.328654	-0.0290351	0.357689	1.81142	0.00050996	0.482241	0.969927	0.0307933	0.939134	0.190662	1.79254	0.0127327	1.17722	4	0	4	0.994723	0.283169	0.0199	0.0143443	0.0116335	0.0212384	0.00499533	0.0169346	11817.2	1191671	0.952727	50.785	1.45568	7.75431e-06
GLOBAL_global	13660	0.312	365	343	0.585	0.1194	0.197	1989	1201	GLOBAL	NA	1580	11817.2	0	29	0.0120675	0.445236	189.346	0.286305	0.562343	-0.106115	0.668459	1.20291	0.000966482	0.581498	1.11145	0.13837	0.973076	0.212301	1.18309	0.042508	3.11582	8	0	8	2.28382	0.282151	0.0694	0.420597	0.230672	0.003963	0.00505561	0.0123921	11817.2	1191671	0.173884	1.05858	0.0537216	0.000416122
GLOBAL_global	5460	0.5	588	13	0.933	0.0785	0.322	1989	1201	GLOBAL	NA	1580	11817.2	0	19362	0.104762	0.930351	38.1085	0.18522	0.329819	-0.00284418	0.332663	0.890101	0.00101799	0.45136	1.19647	-0.137221	1.33369	0.331464	0.520773	0.0839581	7.11519	19	0	19	4.41104	0.254614	0.01	0.0151004	0.012107	0.0181338	0.00704735	0.0557313	11817.2	1191671	10.4762	61.6111	4.60323	5.41068e-06
GLOBAL_global	5279	0.045	3873	42	0.927	0.0416	0.076	1989	1201	GLOBAL	NA	1580	11817.2	0	1307	0.0465263	0.829046	120.024	0.155955	0.269494	-0.0589892	0.328484	0.857256	0.00242911	0.473737	0.926729	0.0818576	0.844872	0.25502	0.669965	0.0369145	9.57152	42	0	42	8.71543	0.309257	0.0298	0.0437693	0.0229906	0.00317043	0.00491533	0.0338578	11817.2	1191671	1.56128	18.9412	1.47268	3.55978e-05
GLOBAL_global	13664	0.047	135	95	0.905	0.0472	0.235	1989	1201	GLOBAL	NA	1580	11817.2	0	4745	0.125437	0.785764	16.2958	0.17973	0.437694	-0.0841234	0.521817	1.01138	0.0023185	0.499401	1.17684	-0.122237	1.29908	0.284188	0.981136	0.0705647	3.66139	18	0	18	4.00647	0.28861	0.1882	0.0661668	0.0393291	0.0597916	0.00360405	0.109107	11817.2	1191671	0.666508	11.8755	2.7742	2.64356e-05
GLOBAL_global	8744	0.237	406	197	0.857	0.1347	0.102	1989	1201	GLOBAL	NA	1580	11817.2	0	186	0.0520397	0.5832	151.746	0.241348	0.444114	-0.144799	0.588913	0.666959	0.00198048	0.467278	1.04904	-0.0630028	1.11204	0.275743	0.70987	0.0720919	13.638	30	0	30	8.429	0.268291	0.1189	0.205004	0.0992167	0.00592246	0.00617196	0.0281725	11817.2	1191671	0.437676	2.84483	0.28395	0.000279783
GLOBAL_global	3822	0.6	2385	12	0.656	0.0709	0.435	1989	1201	GLOBAL	NA	1580	11817.2	0	1154	0.0144796	0.566778	51.4848	0.131206	0.214564	0.0129694	0.201595	1.43961	0.000437127	0.497471	0.599786	0.37777	0.222016	0.0656757	1.41744	0.00197982	1.07532	6	0	6	1.59441	0.364984	0.0199	0.0136226	0.0115029	0.0165477	0.00602274	0.0131296	11817.2	1191671	0.72762	41.6058	1.14141	1.25473e-05
GLOBAL_global	6558	0.542	304	234	0.901	0.0994	0.157	1989	1201	GLOBAL	NA	1580	11817.2	0	308	0.0703028	0.707283	90.6872	0.224169	0.489061	-0.118655	0.607716	0.725238	0.00143515	0.49963	1.104	-0.0956207	1.19962	0.29553	0.633863	0.0831649	11.1924	28	0	28	7.34345	0.260272	0.0397	0.185778	0.10062	0.00830786	0.00420031	0.0497574	11817.2	1191671	1.77085	3.80714	0.49451	0.000228256
GLOBAL_global	13120	0.029	2052	137	0.951	0.0854	0.077	1989	1201	GLOBAL	NA	1580	11817.2	0	109	0.0292969	0.600338	243.645	0.151325	0.385237	-0.023656	0.408893	0.670542	0.00494761	0.563229	0.994159	0.251179	0.74298	0.188643	0.708486	0.0513517	11.7196	25	0	25	4.60861	0.202833	0.01	0.0867661	0.0438181	0.00192315	0.00674514	0.0177434	11817.2	1191671	2.92969	6.91903	0.404934	0.000268779
GLOBAL_global	11296	0.048	1027	66	0.558	0.0617	0.154	1989	1201	GLOBAL	NA	1580	11817.2	0	686	0.0327428	0.905502	149.442	0.186392	0.321448	-0.0387134	0.360162	0.806521	0.00192627	0.517313	1.08456	-0.0496524	1.13421	0.276629	0.701015	0.0637796	8.13418	16	0	16	3.42286	0.253692	0.0397	0.0345387	0.0189049	0.00536518	0.00265612	0.0380471	11817.2	1191671	0.824755	26.217	2.01255	4.773e-05
GLOBAL_global	11479	0.24	3152	32	0.68	0.0469	0.107	1989	1201	GLOBAL	NA	1580	11817.2	0	1793	0.0379116	0.876618	110.941	0.188759	0.31045	0.00146041	0.30899	0.967111	0.00197445	0.444896	1.0091	0.0232881	0.98581	0.331308	0.670517	0.108133	7.09177	29	0	29	4.30559	0.264598	0.0397	0.0322792	0.0206593	0.00275101	0.00487613	0.0282078	11817.2	1191671	0.954952	27.1574	1.36538	2.11442e-05
GLOBAL_global	6560	0.057	1452	59	0.831	0.1409	0.089	1989	1201	GLOBAL	NA	1580	11817.2	0	817	0.0585868	0.721033	153.988	0.189648	0.346306	-0.076092	0.422398	0.718283	0.00187106	0.46669	1.00648	-0.0208957	1.02738	0.300503	0.618902	0.0931797	15.6911	34	0	34	7.42125	0.276891	0.0595	0.0347002	0.0186958	0.00426128	0.00346986	0.0514153	11817.2	1191671	0.984653	20.7789	2.7501	7.17097e-05
GLOBAL_global	1638	0.667	751	13	0.762	0.1303	0.054	1989	NA	GLOBAL	NA	1580	11817.2	0	29884	0.253623	0.951486	54.2325	0.1662	0.401236	-0.138497	0.539733	0.655713	0.00147384	0.495713	1.02637	-0.0243359	1.0507	0.293361	0.604459	0.0831608	24.9538	51	0	51	12.3849	0.267598	0.01	0.0144205	0.0117715	0.0116675	0.00572526	0.147414	11817.2	1191671	25.3623	65.9815	12.523	8.48693e-06
GLOBAL_global	7108	0.392	1419	26	0.623	0.067	0.407	1989	1201	GLOBAL	NA	1580	11817.2	0	1000	0.021716	0.754237	87.037	0.170814	0.301505	-0.021391	0.322896	1.32581	0.00143985	0.322917	0.715464	-0.108163	0.823627	0.254049	1.14707	0.0365982	2.97468	8	0	8	1.89947	0.259366	0.01	0.0153497	0.0114391	0.00648885	0.00374681	0.0224134	11817.2	1191671	2.1716	49.1369	1.95937	2.1716e-05
GLOBAL_global	8204	0.313	2325	123	0.346	0.0566	0.079	1989	1201	GLOBAL	NA	1580	11817.2	0	60	0.0110338	0.310477	297.652	0.142503	0.21648	0.018893	0.197587	1.11782	0.000999189	0.681504	0.946343	0.404534	0.541809	0.17887	1.08853	0.0375282	4.33291	10	0	10	2.16057	0.239655	0.0298	0.0532421	0.0251243	0.0016062	0.00557916	0.0114742	11817.2	1191671	0.37026	5.83142	0.456697	0.000183896
GLOBAL_global	3831	0.193	4377	31	0.796	0.0403	0.12	1989	1201	GLOBAL	NA	1580	11817.2	0	719	0.0241281	0.742334	168.148	0.191426	0.2606	0.0784953	0.182105	1.02853	0.00105688	0.650738	0.97099	0.204226	0.766764	0.267649	0.859775	0.0503623	6.49177	23	0	23	4.25686	0.266	0.0298	0.0252608	0.0149769	0.00220666	0.00477961	0.0203041	11817.2	1191671	0.809667	29.3868	1.35569	3.35578e-05
GLOBAL_global	5474	0.797	205	96	0.501	0.0982	0.495	1989	1201	GLOBAL	NA	1580	11817.2	0	906	0.0296415	0.882645	31.1299	0.18423	0.379193	-0.0883185	0.467512	1.562	0.000867506	0.487403	1.27722	-0.234714	1.51193	0.241273	1.50455	0.0293552	1.51709	5	0	5	1.34925	0.263019	0.2278	0.0721205	0.0414731	0.031032	0.00306498	0.0335641	11817.2	1191671	0.130121	12.2385	0.809299	3.27169e-05
GLOBAL_global	8759	0.206	3010	142	0.94	0.0953	0.207	1989	1201	GLOBAL	NA	1580	11817.2	0	42	0.0110338	0.563232	542.304	0.154804	0.281662	0.01704	0.264622	0.833812	0.00240915	0.528817	0.808863	0.143909	0.664954	0.188665	0.693081	0.0362473	7.8943	14	0	14	2.87169	0.266632	0.0496	0.195883	0.0836504	0.00157237	0.0033973	0.0137429	11817.2	1191671	0.222455	2.87535	0.16429	0.000262709
GLOBAL_global	2744	0.156	886	68	0.989	0.1051	0.146	1989	NA	GLOBAL	NA	1580	11817.2	0	1240	0.0606544	0.896919	166.437	0.194789	0.352101	-0.0711878	0.423289	0.679281	0.00156601	0.513212	1.05889	-0.0952412	1.15414	0.280123	0.567217	0.074191	17.5918	32	0	32	6.88252	0.262352	0.0199	0.0442733	0.0237331	0.00513186	0.00276436	0.0640721	11817.2	1191671	3.04796	20.2587	2.69969	4.89148e-05
GLOBAL_global	7119	0.08	4175	63	0.902	0.1107	0.137	1989	1201	GLOBAL	NA	1580	11817.2	0	448	0.0234389	0.78133	376.712	0.187542	0.267504	-0.0326214	0.300125	0.736179	0.00211401	0.516496	1.03773	-0.0721493	1.10988	0.320546	0.429699	0.113362	14.0671	34	0	34	6.73025	0.225694	0.0397	0.0626642	0.02985	0.00167779	0.00314605	0.0259793	11817.2	1191671	0.590401	12.4685	0.870329	5.2319e-05
GLOBAL_global	13684	0.453	595	224	0.71	0.1391	0.4	1989	1201	GLOBAL	NA	1580	11817.2	0	30	0.0106892	0.42068	175.364	0.272852	0.459166	-0.147455	0.60662	1.43745	0.000730339	0.440197	0.85886	0.0547033	0.804156	0.19401	1.33707	0.0301819	2.44177	6	0	6	1.59195	0.271754	0.0199	0.171731	0.0607301	0.00519496	0.00455275	0.0122931	11817.2	1191671	0.537144	2.44964	0.202421	0.000356306
GLOBAL_global	8764	0.269	253	105	0.662	0.0516	0.297	1989	1201	GLOBAL	NA	1580	11817.2	0	1239	0.0647894	0.885283	38.9832	0.222541	0.413506	-0.0201134	0.43362	0.976127	0.00112368	0.540415	1.1559	-0.135765	1.29166	0.253966	0.799385	0.0555598	4.41646	12	0	12	3.17487	0.270425	0.0595	0.062538	0.0368714	0.0217947	0.00330387	0.0652484	11817.2	1191671	1.0889	14.1559	1.76962	5.22917e-05
GLOBAL_global	13687	0.203	4270	77	0.488	0.1041	0.04	1989	1201	GLOBAL	NA	1580	11817.2	0	46	0.0106892	0.63956	574.045	0.152916	0.192761	0.0552116	0.137549	0.80208	0.000654845	0.409563	0.62848	0.253747	0.374733	0.0858789	0.857926	0.00724752	7.99304	15	0	15	2.44028	0.209138	0.0595	0.0741261	0.0311713	0.00124211	0.00275276	0.0147732	11817.2	1191671	0.17965	8.628	0.473937	0.000232373
GLOBAL_global	3844	0.379	2242	50	0.606	0.0274	0.149	1989	1201	GLOBAL	NA	1580	11817.2	0	602	0.0224052	0.753219	171.839	0.212761	0.339914	0.0159359	0.323979	0.985531	0.00158087	0.505977	0.844088	0.109386	0.734702	0.282837	0.747457	0.066583	6.09051	17	0	17	3.23377	0.241112	0.0298	0.043258	0.0234341	0.00291528	0.0049619	0.0183349	11817.2	1191671	0.751851	17.4123	0.782404	3.72179e-05
GLOBAL_global	1663	0.009	2744	31	0.901	0.0821	0.49	1989	NA	GLOBAL	NA	1580	11817.2	0	706	0.0148242	0.833186	76.8529	0.142137	0.260544	0.0283601	0.232184	1.52795	0.000855402	0.813973	1.19887	0.27804	0.920831	0.287434	1.46812	0.0117898	1.6538	9	0	9	1.82753	0.318504	0.0496	0.0342374	0.02173	0.006424	0.00349296	0.0170948	11817.2	1191671	0.298876	24.3356	0.786694	2.09975e-05
GLOBAL_global	13695	0.015	2739	187	0.877	0.0428	0.13	1989	1201	GLOBAL	NA	1580	11817.2	0	45	0.0103446	0.557651	297	0.0599686	0.133784	-0.0434864	0.177271	1.15499	0.000333281	0.547621	0.598181	0.373498	0.224684	0.0590342	1.1211	0.0013343	3.94747	16	0	16	2.83498	0.258247	0.0595	0.267338	0.147221	0.00186984	0.00350428	0.0130566	11817.2	1191671	0.173859	2.08594	0.088687	0.00022988
GLOBAL_global	13696	0.011	2375	19	0.387	0.1068	0.207	1989	1201	GLOBAL	NA	1580	11817.2	0	864	0.0124121	0.718407	172.37	0.111938	0.254545	-0.00172847	0.256274	1.27534	0.00126531	0.51658	0.978908	0.019326	0.959582	0.281065	1.17926	0.0621285	2.94557	9	0	9	1.94564	0.262565	0.0694	0.0275773	0.0168237	0.00392991	0.00358592	0.0159487	11817.2	1191671	0.178849	26.0506	0.947992	1.43659e-05
GLOBAL_global	12060	0.286	171	216	0.564	0.134	0.445	1989	1201	GLOBAL	NA	1580	11817.2	0	267	0.0255064	0.74852	33.3692	0.168029	0.466875	-0.137148	0.604023	1.57482	0.00124766	0.548698	1.2304	-0.1409	1.37129	0.269349	1.52284	0.0372239	1.37278	6	0	6	1.36857	0.277002	0.01	0.117614	0.0643219	0.0326037	0.00221803	0.0341825	11817.2	1191671	2.55064	6.36419	0.531428	9.55297e-05
GLOBAL_global	8780	0.339	1670	82	0.711	0.0833	0.354	1989	1201	GLOBAL	NA	1580	11817.2	0	112	0.0110338	0.60352	144.652	0.182961	0.316623	-0.038652	0.355275	1.2552	0.00047567	0.463726	0.73994	0.0615857	0.678355	0.203908	1.15086	0.0149561	2.1057	7	0	7	1.83991	0.337372	0.01	0.0551343	0.0272966	0.00430921	0.00400479	0.0130146	11817.2	1191671	1.10338	10.9464	0.476786	9.85157e-05
GLOBAL_global	8784	0.12	598	137	0.405	0.1139	0.129	1989	1201	GLOBAL	NA	1580	11817.2	0	178	0.0224052	0.76593	154.232	0.23213	0.375825	-0.0684311	0.444256	0.920637	0.00151075	0.474016	1.06207	-0.0236575	1.08572	0.267511	0.949128	0.0658075	5.46646	11	0	11	2.65677	0.258364	0.0397	0.0765636	0.0360563	0.00482744	0.00294764	0.0256068	11817.2	1191671	0.564361	10.0038	0.71019	0.000125872
GLOBAL_global	3864	0.16	863	142	0.523	0.0318	0.405	1989	1201	GLOBAL	NA	1580	11817.2	0	101	0.0124121	0.785842	103.963	0.191	0.272	-0.00294315	0.274944	1.42065	0.000568613	0.479924	0.58874	0.382373	0.206367	0.0521998	1.40503	0.00152971	1.77658	5	0	5	1.48715	0.357844	0.0397	0.0476275	0.0283008	0.00877339	0.002292	0.0183265	11817.2	1191671	0.312648	16.4997	0.647563	0.000122892
GLOBAL_global	11520	0.007	329	113	0.431	0.045	0.071	1989	1201	GLOBAL	NA	1580	11817.2	0	885	0.0771946	0.814846	69.9349	0.259462	0.433415	-0.0518816	0.485296	0.774372	0.00126945	0.479866	1.01098	-0.00955192	1.02053	0.267512	0.823666	0.0656334	9.51646	23	0	23	6.14479	0.258464	0.0298	0.07703	0.0366239	0.0112435	0.00357566	0.0653885	11817.2	1191671	2.59042	10.5783	1.78541	8.72255e-05
GLOBAL_global	10428	0.278	1575	95	0.271	0.0876	0.074	1989	1201	GLOBAL	NA	1580	11817.2	0	70	0.0113784	0.724245	415.5	0.199823	0.351406	0.0424219	0.308984	0.81231	0.00430167	0.477751	0.953278	0.080803	0.872475	0.272239	1.00719	0.0717915	6.31139	10	0	10	1.65765	0.262684	0.0199	0.051676	0.0224241	0.00209673	0.00267843	0.015843	11817.2	1191671	0.571776	14.0151	0.706518	0.000162548
GLOBAL_global	8608	0.057	918	129	0.978	0.0383	0.487	1989	1201	GLOBAL	NA	1580	11817.2	0	158	0.0296415	0.682657	57.3506	0.158375	0.334211	-0.0458929	0.380104	1.09367	0.00106183	0.478515	0.646956	0.229038	0.417918	0.0661164	1.07036	0.00300165	2.79494	8	0	8	2.50592	0.337672	0.0199	0.0439175	0.0213573	0.0141106	0.00358268	0.0284251	11817.2	1191671	1.48952	15.5441	1.33093	0.000187604
GLOBAL_global	6968	0.146	2472	33	0.78	0.1003	0.184	1989	1201	GLOBAL	NA	1580	11817.2	0	1479	0.0289523	0.885106	121.587	0.158266	0.33823	0.00507694	0.333153	1.04221	0.00233101	0.509167	1.05205	-0.102714	1.15476	0.391107	0.796029	0.158522	5.77152	20	0	20	3.74001	0.259466	0.0298	0.0318151	0.0195757	0.00363072	0.0037008	0.0277421	11817.2	1191671	0.971554	27.8203	1.41717	1.95756e-05
GLOBAL_global	1138	0.822	2442	96	0.853	0.0924	0.43	1989	NA	GLOBAL	NA	1580	11817.2	0	133	0.0151688	0.564855	80.9714	0.157788	0.267443	0.0235296	0.243913	1.24154	0.000645424	0.710947	1.0612	0.383756	0.677445	0.272594	1.12412	0.0294953	1.79367	10	0	10	2.39018	0.360869	0.0892	0.0644771	0.0323072	0.0111208	0.00494977	0.0145199	11817.2	1191671	0.170054	8.76055	0.449431	0.000114051
GLOBAL_global	3872	0.051	1552	114	0.314	0.0515	0.022	1989	1201	GLOBAL	NA	1580	11817.2	0	193	0.0354995	0.804715	371.723	0.191086	0.305997	0.0302398	0.275758	0.612299	0.00216686	0.492186	0.876546	0.0178608	0.858685	0.213742	0.700321	0.0493372	22.1152	32	0	32	5.80772	0.301163	0.01	0.0528495	0.0234302	0.00221466	0.00367939	0.0305117	11817.2	1191671	3.54995	15.2265	1.30224	0.000183935
GLOBAL_global	12076	0.364	1319	78	0.55	0.0268	0.078	1989	1201	GLOBAL	NA	1580	11817.2	0	146	0.0172363	0.721306	179.902	0.335214	0.401065	0.295756	0.105309	0.979594	0.000304584	0.552284	0.702214	0.313026	0.389189	0.104126	0.980094	0.00702392	4.66835	13	0	13	3.41013	0.320811	0.0199	0.0499542	0.0194618	0.00386785	0.00423573	0.016979	11817.2	1191671	0.866148	14.4393	0.872428	0.000118057
GLOBAL_global	13719	0.23	3447	148	0.804	0.0587	0.072	1989	1201	GLOBAL	NA	1580	11817.2	0	36	0.0103446	0.642448	367.952	0.154277	0.234112	0.0479222	0.18619	1.16158	0.000704188	0.446725	0.589469	0.362688	0.22678	0.0658117	1.05673	0.00365282	4.89051	13	0	13	2.55801	0.221404	0.0694	0.137056	0.0550264	0.00171005	0.00317388	0.0139384	11817.2	1191671	0.149057	4.68747	0.253304	0.00028735
GLOBAL_global	3330	0.757	399	114	0.807	0.1296	0.3	1989	1201	GLOBAL	NA	1580	11817.2	0	552	0.0427358	0.806919	83.5565	0.20801	0.439167	-0.0902863	0.529453	0.872779	0.0015077	0.500408	1.18696	-0.190533	1.3775	0.320652	0.595301	0.103075	6.08165	15	0	15	4.15321	0.265494	0.01	0.0874967	0.0465469	0.0098992	0.00366231	0.0389029	11817.2	1191671	4.27358	9.22227	0.835778	7.742e-05
GLOBAL_global	2240	0.02	2002	91	0.417	0.0201	0.082	1989	NA	GLOBAL	NA	1580	11817.2	0	87	0.0124121	0.336781	156.704	0.107471	0.168217	0.0236282	0.144589	1.20632	0.0010693	0.504743	0.62286	0.413161	0.209699	0.079504	1.19453	0.00400835	2.67785	9	0	9	2.08177	0.244932	0.0595	0.0594398	0.029228	0.00541095	0.0068659	0.0131287	11817.2	1191671	0.208607	5.66592	0.449184	0.000142668
GLOBAL_global	13724	0.293	1303	111	0.748	0.085	0.462	1989	1201	GLOBAL	NA	1580	11817.2	0	91	0.0131013	0.6528	111.345	0.192559	0.329682	-0.0841452	0.413827	1.29571	0.000969501	0.4799	0.694186	0.285722	0.408463	0.0925753	1.29372	0.00534823	2.04367	6	0	6	1.91358	0.339404	0.0199	0.0545746	0.0248955	0.00776167	0.00351067	0.0156995	11817.2	1191671	0.658356	11.9616	0.630617	0.00014397
GLOBAL_global	1512	0.222	1187	17	0.959	0.0341	0.2	1989	NA	GLOBAL	NA	1580	11817.2	0	6513	0.07685	0.945041	41.9953	0.154362	0.321729	0.0052386	0.31649	0.773209	0.00169587	0.552901	1.0084	0.112466	0.895929	0.254577	0.712256	0.034148	5.68797	22	0	22	5.3467	0.307991	0.01	0.0167543	0.0128696	0.0163912	0.00511657	0.0564084	11817.2	1191671	7.685	56.4057	4.38306	1.17995e-05
GLOBAL_global	8806	0.667	215	55	0.808	0.0636	0.211	1989	1201	GLOBAL	NA	1580	11817.2	0	10420	0.157483	0.960872	26.5134	0.195927	0.45609	-0.0675719	0.523662	0.794204	0.00141033	0.499175	1.14688	-0.157361	1.30424	0.293129	0.625912	0.0824882	7.51772	21	0	21	5.51298	0.251444	0.0496	0.04408	0.0282591	0.0329084	0.00358916	0.138271	11817.2	1191671	3.17507	21.7984	4.89297	1.51136e-05
GLOBAL_global	9902	0.624	203	111	0.89	0.0361	0.185	1989	1201	GLOBAL	NA	1580	11817.2	0	3109	0.17747	0.905785	29.2747	0.225325	0.397132	-0.00638278	0.403515	0.738957	0.00137817	0.503072	1.13189	-0.0944821	1.22637	0.29155	0.605523	0.0816954	9.37532	25	0	25	7.07574	0.272922	0.2674	0.0658232	0.0378038	0.0279564	0.00309817	0.168303	11817.2	1191671	0.663686	13.7609	4.45202	5.70825e-05
GLOBAL_global	12639	0.061	3425	18	0.942	0.0213	0.092	1989	1201	GLOBAL	NA	1580	11817.2	0	2110	0.0403237	0.682173	75.4352	0.183141	0.2763	0.0124089	0.263891	0.809864	0.00119231	0.607275	0.791789	0.302774	0.489014	0.130326	0.672531	0.00646188	5.15633	28	0	28	5.40391	0.321079	0.0397	0.0197161	0.014377	0.00803942	0.0101902	0.0178172	11817.2	1191671	1.01571	34.5998	1.23929	1.91108e-05
GLOBAL_global	12094	0.52	247	23	0.411	0.0924	0.033	1989	1201	GLOBAL	NA	1580	11817.2	0	51172	0.378364	0.995052	23.2103	0.172512	0.436131	-0.152426	0.588557	0.673585	0.00208536	0.49616	1.01487	-0.0168257	1.0317	0.285104	0.736426	0.0781594	15.9975	38	0	38	10.3733	0.243023	0.0298	0.0231637	0.0159109	0.0351539	0.0061487	0.21897	11817.2	1191671	12.6968	42.9573	13.7623	7.39397e-06
GLOBAL_global	11731	0.363	2568	47	0.817	0.0751	0.125	1989	1201	GLOBAL	NA	1580	11817.2	0	1389	0.0403237	0.859498	141.565	0.154357	0.348463	-0.158786	0.507249	0.866451	0.00301171	0.497882	1.0123	-0.0733528	1.08565	0.282339	0.658748	0.0601077	9.67658	27	0	27	6.02569	0.273317	0.0694	0.0333462	0.0203601	0.00372436	0.00420735	0.03602	11817.2	1191671	0.581033	25.775	1.76915	2.90307e-05
GLOBAL_global	11548	0.288	1401	22	0.682	0.0144	0.296	1989	1201	GLOBAL	NA	1580	11817.2	0	1058	0.0162026	0.527232	45.9737	0.143027	0.291605	0.094803	0.196802	1.21683	0.000532894	0.446053	0.630136	0.342937	0.287199	0.0494145	1.20941	0.00172532	1.1057	6	0	6	1.77901	0.396821	0.0199	0.0215819	0.0149356	0.0181817	0.00472776	0.0162189	11817.2	1191671	0.8142	24.4293	1.08592	1.53143e-05
GLOBAL_global	7176	0.189	565	243	0.963	0.1441	0.31	1989	1201	GLOBAL	NA	1580	11817.2	0	34	0.0131013	0.542092	235.483	0.286974	0.432961	-0.247219	0.68018	1.08018	0.00170058	0.476281	0.910763	-0.0222607	0.933023	0.202509	1.0889	0.0366277	4.32215	10	0	10	2.60377	0.264413	0.0199	0.213927	0.0948852	0.00381745	0.00457018	0.0135021	11817.2	1191671	0.658356	2.53401	0.142299	0.000385332
GLOBAL_global	2254	0.583	469	54	0.584	0.099	0.352	1989	NA	GLOBAL	NA	1580	11817.2	0	1227	0.0341211	0.865491	65.5667	0.208572	0.371911	-0.0411981	0.413109	1.07624	0.000992788	0.526935	1.15456	-0.0602538	1.21481	0.299768	0.941837	0.0717267	3.73481	10	0	10	2.50975	0.244475	0.0397	0.0402266	0.022057	0.0122579	0.00441436	0.0312132	11817.2	1191671	0.859474	21.5154	1.41511	2.78086e-05
GLOBAL_global	1708	0.373	119	111	0.515	0.121	0.424	1989	NA	GLOBAL	NA	1580	11817.2	0	954	0.0141351	0.853459	21.25	0.157728	0.550672	-0.18033	0.731001	1.97266	0.000509671	0.452674	1.2385	-0.149511	1.38801	0.201091	1.97556	0.0078522	0.43038	3	0	3	0.627298	0.330634	0.0298	0.0945729	0.0503087	0.0470029	0.00230955	0.0226114	11817.2	1191671	0.474331	9.02435	0.449454	1.48166e-05
GLOBAL_global	6630	0.659	112	27	0.449	0.1464	0.19	1989	1201	GLOBAL	NA	1580	11817.2	0	12861	0.0261956	0.770628	11.8209	0.147332	0.566792	-0.15378	0.720573	1.79107	0.00172762	0.478169	1.01937	-0.0913538	1.11073	0.230092	1.80587	0.017249	0.501266	6	0	6	0.841076	0.355827	0.0199	0.0292387	0.0191211	0.0804016	0.0064276	0.0227977	11817.2	1191671	1.31636	26.3564	1.19228	2.03683e-06
GLOBAL_global	3895	0.207	2931	59	0.731	0.0996	0.247	1989	1201	GLOBAL	NA	1580	11817.2	0	383	0.0179255	0.669948	156.837	0.145935	0.330288	-0.0227342	0.353022	1.04799	0.00404581	0.39553	0.892648	-0.109582	1.00223	0.299683	0.902063	0.0571494	4.26835	14	0	14	3.05328	0.268256	0.0397	0.0442381	0.0228919	0.00338277	0.00463548	0.0176855	11817.2	1191671	0.451524	15.1442	0.772565	4.68029e-05
GLOBAL_global	8820	0.448	1287	36	0.891	0.138	0.256	1989	1201	GLOBAL	NA	1580	11817.2	0	1608	0.0323982	0.882296	150.576	0.182209	0.318493	-0.0278637	0.346357	0.876765	0.00159142	0.491415	1.1059	-0.0716079	1.17751	0.343221	0.627207	0.12287	8.10063	19	0	19	3.89256	0.246379	0.01	0.0261951	0.0163764	0.00466018	0.0033365	0.0344443	11817.2	1191671	3.23982	33.6817	2.10328	2.01481e-05
GLOBAL_global	12102	0.653	362	239	0.85	0.122	0.059	1989	1201	GLOBAL	NA	1580	11817.2	0	249	0.0740933	0.644713	151.398	0.258239	0.523886	-0.118496	0.642382	0.676655	0.00229667	0.542894	1.03947	-0.00369423	1.04316	0.242237	0.696969	0.0648617	19.7392	44	0	44	12.4931	0.262535	0.0298	0.235151	0.119892	0.00597051	0.00675175	0.0349913	11817.2	1191671	2.48635	2.7417	0.291857	0.000297563
GLOBAL_global	3900	0.27	174	23	0.787	0.0734	0.277	1989	1201	GLOBAL	NA	1580	11817.2	0	54742	0.195044	0.979866	13.0539	0.171591	0.43213	-0.0959671	0.528097	0.925508	0.00201266	0.501962	1.17413	-0.17205	1.34618	0.307894	0.75571	0.0876075	4.6019	16	0	16	4.04476	0.250342	0.01	0.0243896	0.0166105	0.0716547	0.00640224	0.104807	11817.2	1191671	19.5044	40.1756	6.30968	3.56296e-06
GLOBAL_global	13746	0.84	308	322	0.957	0.0871	0.439	1989	1201	GLOBAL	NA	1580	11817.2	0	53	0.0182701	0.496902	111.227	0.236805	0.440124	0.0459225	0.394201	1.04244	0.000761716	0.55437	0.944748	0.0906322	0.854116	0.144309	1.04982	0.0170664	3.09747	8	0	8	2.42101	0.302021	0.0694	0.321194	0.192679	0.00751894	0.00593884	0.0146189	11817.2	1191671	0.263258	1.54705	0.0758717	0.000344719
GLOBAL_global	2263	0.239	3688	72	0.835	0.1471	0.187	1989	NA	GLOBAL	NA	1580	11817.2	0	103	0.0151688	0.417712	365.486	0.13759	0.281926	-0.00850825	0.290434	0.745061	0.00372086	0.517876	1.12773	0.136917	0.99081	0.27655	0.644318	0.0693191	8.0962	19	0	19	3.13142	0.187957	0.0397	0.057757	0.0274479	0.00149117	0.00488362	0.0143713	11817.2	1191671	0.382086	7.23222	0.523586	0.00014727
GLOBAL_global	2811	0.382	2840	110	0.954	0.1303	0.195	1989	NA	GLOBAL	NA	1580	11817.2	0	101	0.0151688	0.516214	296.429	0.152893	0.243518	-0.071018	0.314536	0.893774	0.00269544	0.544878	0.913354	-0.063077	0.976431	0.265059	0.85365	0.0472943	6.56646	18	0	18	4.06019	0.246473	0.0397	0.100048	0.0475792	0.00190864	0.00442561	0.0152783	11817.2	1191671	0.382086	5.15965	0.321114	0.000150186
GLOBAL_global	12107	0.465	3731	55	0.794	0.0432	0.149	1989	1201	GLOBAL	NA	1580	11817.2	0	309	0.0175809	0.552614	133.143	0.174729	0.231152	0.0491231	0.182029	0.964263	0.00046016	0.636142	0.797201	0.285692	0.511509	0.135408	0.917609	0.00424472	3.53924	18	0	18	3.43201	0.291526	0.0496	0.0565378	0.0270118	0.00463988	0.00569378	0.0162449	11817.2	1191671	0.354454	9.77423	0.601399	5.68962e-05
GLOBAL_global	2268	0.301	929	36	0.668	0.0333	0.337	1989	NA	GLOBAL	NA	1580	11817.2	0	875	0.0213714	0.869337	59.566	0.171615	0.303321	0.0106223	0.292698	1.17265	0.000703328	0.479585	0.749984	0.107248	0.642735	0.17637	1.10619	0.0224163	1.9981	8	0	8	2.24455	0.353495	0.0496	0.0293544	0.0182725	0.0147058	0.00251839	0.0295863	11817.2	1191671	0.430875	29.6152	1.61917	2.44244e-05
GLOBAL_global	13206	0.728	387	134	0.802	0.098	0.176	1989	1201	GLOBAL	NA	1580	11817.2	0	486	0.0623773	0.674374	88.657	0.231261	0.429312	-0.0534024	0.482714	0.730649	0.00148736	0.480956	1.0826	-0.118881	1.20148	0.297097	0.626023	0.0849666	9.65127	24	0	24	5.9075	0.241019	0.0496	0.0976173	0.0467539	0.00939461	0.00412813	0.0460942	11817.2	1191671	1.25761	6.90835	0.985889	0.000128348
GLOBAL_global	7191	0.22	2862	41	0.824	0.0873	0.415	1989	1201	GLOBAL	NA	1580	11817.2	0	502	0.0131013	0.69417	107.138	0.146708	0.282017	0.0278515	0.254166	1.35913	0.000729288	0.251149	0.699078	-0.0355456	0.734624	0.241892	1.29312	0.0179895	1.96646	10	0	10	2.1072	0.326691	0.0199	0.0358354	0.0229105	0.00491851	0.00384285	0.0145794	11817.2	1191671	0.658356	19.371	0.636365	2.60982e-05
GLOBAL_global	5552	0.09	378	323	0.47	0.067	0.17	1989	1201	GLOBAL	NA	1580	11817.2	0	32	0.0124121	0.519153	184.444	0.3005	0.458341	0.0438707	0.41447	1.15721	0.00142632	0.435625	0.907201	0.00999505	0.897206	0.201785	1.11702	0.0343654	3.1519	9	0	9	2.30724	0.270602	0.0496	0.356813	0.177053	0.00393849	0.00393315	0.0137857	11817.2	1191671	0.250244	1.45497	0.0778622	0.000387879
GLOBAL_global	2638	0.59	215	324	0.442	0.0367	0.34	1989	NA	GLOBAL	NA	1580	11817.2	0	56	0.0148242	0.598165	56.2059	0.259626	0.414656	0.0936842	0.320972	1.71847	0.000272101	0.514903	0.896178	0.166083	0.730095	0.142441	1.67308	0.010997	1.20949	5	0	5	1.11744	0.30096	0.01	0.269879	0.13734	0.014744	0.00315334	0.018465	11817.2	1191671	1.48242	2.21642	0.134447	0.000264718
GLOBAL_global	8835	0.265	2876	62	0.791	0.1451	0.059	1989	1201	GLOBAL	NA	1580	11817.2	0	887	0.0565193	0.821659	142.677	0.125691	0.264691	-0.0139615	0.278652	0.766926	0.00118285	0.49313	0.995081	-0.0076436	1.00272	0.308779	0.657232	0.0968867	13.9968	43	0	43	9.58694	0.266432	0.01	0.0398159	0.0228912	0.00303559	0.00435619	0.0449439	11817.2	1191671	5.65193	20.6365	1.96337	6.37196e-05
GLOBAL_global	13760	0.019	422	272	0.561	0.0839	0.376	1989	1201	GLOBAL	NA	1580	11817.2	0	35	0.0117229	0.503891	121.92	0.241841	0.374621	0.019355	0.355266	1.37557	0.000466882	0.559064	0.879018	0.141001	0.738017	0.121161	1.33305	0.00849229	1.92911	5	0	5	1.56474	0.321487	0.0298	0.241212	0.126946	0.00673244	0.0032069	0.0145215	11817.2	1191671	0.393387	2.089	0.114392	0.000334941
GLOBAL_global	11940	0.436	1424	91	0.524	0.0342	0.373	1989	1201	GLOBAL	NA	1580	11817.2	0	126	0.0106892	0.628416	75.5455	0.154974	0.294551	0.0234641	0.271087	1.43543	0.000469455	0.54429	0.730557	0.408745	0.321812	0.0703928	1.49562	0.00204183	1.0519	5	0	5	1.41192	0.378137	0.01	0.0249552	0.0174452	0.0115203	0.00262885	0.0152389	11817.2	1191671	1.06892	25.1818	0.873529	8.48347e-05
GLOBAL_global	12670	0.514	2124	82	0.983	0.0279	0.025	1989	1201	GLOBAL	NA	1580	11817.2	0	98	0.0210268	0.558022	440.077	0.352758	0.523664	0.232793	0.29087	0.686651	0.00304773	0.496106	0.686853	0.278156	0.408698	0.0955208	0.80711	0.0111574	14.4835	27	0	27	5.06003	0.243568	0.01	0.0170265	0.0117255	0.00158092	0.00654395	0.0150333	11817.2	1191671	2.10268	32.7738	1.28211	0.000214559
GLOBAL_global	13766	0.644	1035	51	0.894	0.1014	0.075	1989	1201	GLOBAL	NA	1580	11817.2	0	141	0.021716	0.465212	231.241	0.347569	0.502751	0.127024	0.375727	0.834549	0.00305755	0.391385	0.849422	0.000956377	0.848466	0.192821	0.844843	0.0369181	7.90316	21	0	21	3.40214	0.221113	0.0199	0.0193462	0.0120618	0.00359308	0.00448509	0.0182107	11817.2	1191671	1.09126	24.0467	1.50979	0.000154014
GLOBAL_global	8849	0.609	3335	43	0.93	0.0795	0.044	1989	1201	GLOBAL	NA	1580	11817.2	0	1033	0.065134	0.514392	325.056	0.17246	0.357183	-0.00594102	0.363124	0.591153	0.00283733	0.49065	1.03098	0.0326102	0.998368	0.261962	0.509637	0.0713113	37.0316	75	0	75	14.3181	0.229296	0.0496	0.0475997	0.024247	0.001795	0.00714321	0.0351549	11817.2	1191671	1.31319	10.8066	1.44987	6.30532e-05
GLOBAL_global	10490	0.88	312	136	0.556	0.0952	0.205	1989	1201	GLOBAL	NA	1580	11817.2	0	507	0.0444588	0.796902	67.0083	0.222692	0.404318	-0.0273799	0.431698	0.908058	0.00134572	0.500218	1.0707	-0.0899707	1.16067	0.266435	0.833773	0.0638944	5.08924	15	0	15	3.46286	0.249637	0.0496	0.0908908	0.049172	0.0130418	0.00342254	0.0426433	11817.2	1191671	0.896346	8.76768	0.867227	8.76898e-05
GLOBAL_global	3747	0.311	3190	17	0.343	0.1027	0.177	1989	1201	GLOBAL	NA	1580	11817.2	0	879	0.0131013	0.731184	122.655	0.0990368	0.299051	-0.0249408	0.323992	1.36161	0.00157053	0.414526	0.874341	0.123554	0.750787	0.207818	1.32335	0.0159984	2.25127	8	0	8	1.74557	0.283986	0.0397	0.0138772	0.0124164	0.00428156	0.00498391	0.0135155	11817.2	1191671	0.330007	52.6896	1.08852	1.49048e-05
GLOBAL_global	3930	0.934	135	330	0.975	0.1248	0.176	1989	1201	GLOBAL	NA	1580	11817.2	0	352	0.0606544	0.626746	28.9461	0.155752	0.588445	-0.197559	0.786004	1.09174	0.00537406	0.503727	1.12714	-0.124829	1.25197	0.268328	1.10568	0.0589889	3.05949	16	0	16	3.43255	0.296654	0.0694	0.162139	0.097971	0.0336556	0.00283379	0.0622497	11817.2	1191671	0.873982	3.86549	0.635389	0.000172314
GLOBAL_global	12681	0.698	3904	15	0.862	0.0437	0.222	1989	1201	GLOBAL	NA	1580	11817.2	0	252	0.0120675	0.223842	143.308	0.36736	0.432988	0.308343	0.124645	1.07077	0.000536644	0.574229	0.72638	0.307341	0.419039	0.139804	0.943118	0.00701984	2.35823	14	0	14	3.37476	0.393266	0.01	0.0133613	0.0107555	0.0032141	0.0113101	0.0100168	11817.2	1191671	1.20675	16.753	0.931316	4.7887e-05
GLOBAL_global	1200	0.09	277	232	0.703	0.0229	0.109	1989	NA	GLOBAL	NA	1580	11817.2	0	193	0.0448033	0.694111	96.7603	0.278577	0.433578	0.0911067	0.342472	0.79943	0.00164065	0.501741	0.940546	0.11368	0.826866	0.195664	0.759971	0.0371179	7.41013	19	0	19	5.11726	0.274383	0.0397	0.245449	0.128057	0.00669024	0.0048073	0.0328342	11817.2	1191671	1.12855	2.82792	0.256403	0.000232142
GLOBAL_global	1748	0.49	311	190	0.967	0.0892	0.391	1989	NA	GLOBAL	NA	1580	11817.2	0	278	0.0448033	0.74792	76.2727	0.237448	0.435853	-0.0989285	0.534781	0.900642	0.0015595	0.517839	1.15595	-0.196294	1.35224	0.34012	0.655526	0.11712	5.84114	15	0	15	4.07056	0.271451	0.01	0.140983	0.0775507	0.0115137	0.00374491	0.0393727	11817.2	1191671	4.48033	5.30504	0.507703	0.000161163
GLOBAL_global	655	0.075	4492	98	0.582	0.0988	0.041	1989	NA	GLOBAL	NA	1580	11817.2	0	93	0.0155134	0.730891	510.917	0.139961	0.258489	-0.0270234	0.285513	0.727079	0.00249462	0.582894	0.827291	0.392611	0.434681	0.139225	0.72866	0.0194691	11.6411	22	0	22	3.65774	0.204344	0.0298	0.0747616	0.0315726	0.00140408	0.00227391	0.0219671	11817.2	1191671	0.520584	9.77628	0.695764	0.000166811
GLOBAL_global	6672	0.097	414	239	0.709	0.0563	0.129	1989	1201	GLOBAL	NA	1580	11817.2	0	118	0.0327428	0.630955	124.872	0.289867	0.445998	0.0356787	0.41032	0.856981	0.00113007	0.53636	0.930853	0.186713	0.74414	0.175055	0.793405	0.0297034	6.79684	17	0	17	4.53763	0.270315	0.0496	0.215528	0.104497	0.00603977	0.00458029	0.0259256	11817.2	1191671	0.660137	2.92748	0.2481	0.000277481
GLOBAL_global	10500	0.382	321	229	0.874	0.0468	0.144	1989	1201	GLOBAL	NA	1580	11817.2	0	311	0.0727149	0.724874	83.1188	0.291743	0.451421	-0.00634494	0.457766	0.750885	0.00123861	0.551042	1.08858	-0.0197199	1.1083	0.253336	0.633996	0.062339	10.6266	29	0	29	7.67886	0.290813	0.01	0.19208	0.0863915	0.00864378	0.00474625	0.0482992	11817.2	1191671	7.27149	3.77382	0.559073	0.00023381
GLOBAL_global	7222	0.704	1713	50	0.865	0.1113	0.482	1989	1201	GLOBAL	NA	1580	11817.2	0	138	0.0117229	0.205284	186.96	0.195554	0.275257	-0.0181342	0.293391	1.08687	0.000685764	0.432348	0.592307	0.116535	0.475772	0.0746358	1.18785	0.00298175	2.95823	7	0	7	2.19234	0.341066	0.0298	0.0381486	0.0183766	0.00483882	0.00549649	0.0117712	11817.2	1191671	0.393387	5.38116	0.640554	8.49488e-05
GLOBAL_global	659	0.357	3418	43	0.554	0.0944	0.266	1989	NA	GLOBAL	NA	1580	11817.2	0	328	0.01	0.772653	167.25	0.172708	0.251591	0.0485356	0.203056	1.30651	0.000646945	0.446185	0.799377	-0.0136967	0.813074	0.20884	1.23877	0.0137818	2.11709	11	0	11	2.23895	0.312629	0.0694	0.0562309	0.0269237	0.00476729	0.00286678	0.0138293	11817.2	1191671	0.144092	13.7407	0.513649	3.04878e-05
GLOBAL_global	12144	0.075	439	175	0.363	0.0191	0.156	1989	1201	GLOBAL	NA	1580	11817.2	0	70	0.0162026	0.621885	102.395	0.248996	0.317076	0.150096	0.16698	1.32683	0.00064257	0.583495	0.759186	0.355747	0.40344	0.113927	1.24062	0.00825587	2.46266	6	0	6	1.76892	0.294647	0.01	0.169485	0.0786049	0.00717929	0.00557494	0.0148907	11817.2	1191671	1.62026	3.66927	0.189437	0.000231465
GLOBAL_global	8866	0.812	1727	34	0.86	0.1167	0.112	1989	1201	GLOBAL	NA	1580	11817.2	0	642	0.0423912	0.468415	232.693	0.192651	0.324555	-0.015765	0.34032	0.654179	0.00236652	0.458894	1.06756	-0.0793228	1.14688	0.280904	0.657829	0.0718941	16.7892	30	0	30	5.21342	0.256435	0.01	0.0273696	0.0151897	0.00309248	0.00632293	0.0245496	11817.2	1191671	4.23912	17.1144	1.6162	6.603e-05
GLOBAL_global	9960	0.225	1390	143	0.383	0.0415	0.091	1989	1201	GLOBAL	NA	1580	11817.2	0	52	0.0137905	0.66734	247.742	0.222761	0.30395	0.0926751	0.211275	0.906671	0.00299127	0.487362	0.784953	0.261563	0.52339	0.156774	1.01284	0.027512	4.86076	10	0	10	1.81496	0.243929	0.01	0.0637859	0.0241223	0.00265043	0.00421966	0.0148479	11817.2	1191671	1.37905	10.4622	0.615526	0.000265201
GLOBAL_global	10508	0.319	1853	45	0.485	0.1256	0.234	1989	1201	GLOBAL	NA	1580	11817.2	0	393	0.0127567	0.779557	265.25	0.204646	0.306978	0.0107089	0.296269	0.953761	0.00241535	0.555271	1.06867	0.01888	1.04979	0.300783	0.976606	0.0733552	4.70063	9	0	9	1.73942	0.247527	0.0199	0.0300959	0.0163866	0.00306901	0.00237349	0.0187964	11817.2	1191671	0.64104	25.9024	1.14706	3.24598e-05
GLOBAL_global	7049	0.697	2912	22	0.38	0.1052	0.141	1989	1201	GLOBAL	NA	1580	11817.2	0	930	0.0165472	0.787211	180.564	0.134629	0.299118	-0.00391677	0.303035	1.04818	0.00135525	0.599752	1.02598	0.033023	0.992954	0.263939	1.03072	0.0500766	4.45696	13	0	13	2.15546	0.20697	0.0496	0.018709	0.0145382	0.00305687	0.00415566	0.0172425	11817.2	1191671	0.333612	42.0767	1.18601	1.77926e-05
GLOBAL_global	13794	0.785	499	116	0.408	0.1429	0.188	1989	1201	GLOBAL	NA	1580	11817.2	0	159	0.0196485	0.688807	132.271	0.228031	0.431593	-0.0860004	0.517594	1.01408	0.00112525	0.487862	1.00898	0.0358053	0.973173	0.272715	1.02122	0.0680744	4.01835	10	0	10	2.36028	0.228841	0.0199	0.0628178	0.0292745	0.00626668	0.00367989	0.020362	11817.2	1191671	0.987359	10.9652	0.695555	0.000123575
GLOBAL_global	12154	0.887	132	506	0.752	0.0454	0.126	1989	1201	GLOBAL	NA	1580	11817.2	0	95	0.0306753	0.470956	60.2125	0.231857	0.542943	-0.086956	0.629899	1.00266	0.00261986	0.519077	1.08697	-0.0473637	1.13434	0.275067	1.06326	0.0622806	3.04873	12	0	12	2.88861	0.281243	0.0991	0.545081	0.356272	0.012797	0.00447618	0.0243868	11817.2	1191671	0.309538	0.864011	0.06845	0.000322897
GLOBAL_global	8874	0.999	196	218	0.471	0.0554	0.022	1989	1201	GLOBAL	NA	1580	11817.2	0	938	0.246732	0.65033	46.6195	0.231221	0.461148	-0.120963	0.582111	0.622152	0.00182515	0.484304	1.01165	-0.0115896	1.02324	0.271205	0.742611	0.0706198	20.8608	51	0	51	15.4442	0.290066	0.1882	0.160232	0.0892104	0.0154346	0.00672197	0.104144	11817.2	1191671	1.31101	4.05869	1.1674	0.00026304
GLOBAL_global	1222	0.646	2308	34	0.975	0.1488	0.346	1989	NA	GLOBAL	NA	1580	11817.2	0	713	0.0193039	0.612058	184.787	0.180916	0.309797	0.0311447	0.278652	0.993197	0.00204816	0.524868	1.12945	0.0983433	1.03111	0.333682	0.820636	0.0852992	5.49684	13	0	13	3.32958	0.299596	0.0199	0.0371133	0.0203691	0.0036663	0.00400916	0.0194869	11817.2	1191671	0.970043	16.4916	0.956689	2.70741e-05
GLOBAL_global	13799	0.16	4787	42	0.964	0.0904	0.128	1989	1201	GLOBAL	NA	1580	11817.2	0	235	0.0186147	0.699406	358.711	0.15811	0.300412	-0.0200923	0.320504	0.682452	0.00424861	0.50461	0.866967	0.0536406	0.813327	0.273269	0.476486	0.093672	10.2165	27	0	27	4.28925	0.204026	0.0397	0.0416539	0.0208315	0.00143361	0.00361827	0.0191739	11817.2	1191671	0.468884	16.7909	0.920428	7.92114e-05
GLOBAL_global	13800	0.222	193	446	0.686	0.0992	0.098	1989	1201	GLOBAL	NA	1580	11817.2	0	41	0.0162026	0.451601	186.053	0.233277	0.505835	-0.111981	0.617816	0.868783	0.00300534	0.514963	1.05114	-0.0607968	1.11193	0.250364	0.962956	0.0577319	4.47468	12	0	12	3.3737	0.281605	0.2971	0.686004	0.620673	0.00351507	0.00506247	0.0149872	11817.2	1191671	0.0545358	0.658307	0.0241467	0.000395185
GLOBAL_global	3956	0.449	1131	101	0.766	0.127	0.213	1989	1201	GLOBAL	NA	1580	11817.2	0	30	0.0106892	0.455477	253.864	0.266796	0.446464	0.136665	0.309799	1.15751	0.000937257	0.442701	0.724088	0.0576129	0.666475	0.102119	1.1979	0.00755243	3.53481	8	0	8	1.54622	0.248518	0.0199	0.0782055	0.026903	0.00268519	0.00437369	0.0129475	11817.2	1191671	0.537144	5.8241	0.481267	0.000356306
GLOBAL_global	13255	0.142	2875	84	0.892	0.0619	0.18	1989	1201	GLOBAL	NA	1580	11817.2	0	337	0.0230943	0.778001	165.207	0.153839	0.303378	0.0136989	0.289679	1.06539	0.00162356	0.433334	1.00943	-0.0153454	1.02477	0.318413	0.854538	0.1028	6.06456	21	0	21	4.46501	0.276758	0.01	0.0556866	0.0321851	0.00229219	0.00382361	0.022744	11817.2	1191671	2.30943	13.9711	0.706663	6.85292e-05
GLOBAL_global	10523	0.413	2618	137	0.902	0.0425	0.039	1989	1201	GLOBAL	NA	1580	11817.2	0	27	0.01	0.709159	419.4	0.411722	0.509078	0.337375	0.171703	1.05596	0.00231298	0.560261	0.720115	0.349776	0.370339	0.0928054	1.01576	0.00956249	5.30886	15	0	15	3.47881	0.297199	0.0496	0.0566642	0.0246579	0.00141745	0.00312616	0.013169	11817.2	1191671	0.201613	12.5151	0.534069	0.00037037
GLOBAL_global	13808	0.066	958	134	0.547	0.0773	0.143	1989	1201	GLOBAL	NA	1580	11817.2	0	151	0.025851	0.750832	217.833	0.2201	0.329732	-0.00983872	0.339571	0.762685	0.0023704	0.450413	0.923546	-0.0165209	0.940067	0.26946	0.718483	0.0753802	9.09937	17	0	17	3.56886	0.2329	0.0595	0.0649548	0.0321092	0.00417553	0.00338773	0.0258518	11817.2	1191671	0.434471	11.5593	0.805122	0.000171199
GLOBAL_global	136	0.198	191	364	0.336	0.1364	0.19	1989	NA	GLOBAL	NA	1580	11817.2	0	46	0.0151688	0.508003	71.8286	0.195267	0.496117	-0.120804	0.616921	1.58626	0.00146677	0.509723	1.0163	-0.049298	1.06559	0.221337	1.61933	0.0346763	1.59114	6	0	6	1.33446	0.271327	0.0397	0.303404	0.175546	0.012258	0.00398688	0.0169455	11817.2	1191671	0.382086	1.67435	0.0965302	0.000329757
GLOBAL_global	11074	0.779	364	49	0.399	0.1063	0.163	1989	1201	GLOBAL	NA	1580	11817.2	0	1788	0.0358441	0.900587	73.5263	0.19812	0.402245	-0.107625	0.50987	0.962587	0.00196288	0.511966	1.01312	-0.0757334	1.08885	0.270678	0.96255	0.0641394	4.42089	12	0	12	2.86791	0.212707	0.01	0.0470606	0.0244487	0.011993	0.0035765	0.0361114	11817.2	1191671	3.58441	19.1368	1.47703	2.0047e-05
GLOBAL_global	10528	0.054	1010	238	0.499	0.0228	0.031	1989	1201	GLOBAL	NA	1580	11817.2	0	47	0.0175809	0.574282	204.881	0.120831	0.19123	0.00628552	0.184944	0.889215	0.00251762	0.517185	0.640128	0.405723	0.234404	0.0615423	0.97194	0.00378439	5.4462	13	0	13	3.12485	0.260543	0.0199	0.200001	0.100226	0.0031252	0.00404365	0.0169765	11817.2	1191671	0.883464	2.8714	0.169383	0.000374062
GLOBAL_global	13264	0.111	1497	102	0.475	0.1101	0.105	1989	1201	GLOBAL	NA	1580	11817.2	0	203	0.0193039	0.777207	308.936	0.211592	0.384148	-0.0460525	0.4302	0.704775	0.00199117	0.49914	1.01353	0.0256815	0.987846	0.282421	0.817768	0.0721757	9.18987	15	0	15	2.64863	0.267987	0.0595	0.0458263	0.0198947	0.00269931	0.00295763	0.0230771	11817.2	1191671	0.324435	16.9598	1.15996	9.50929e-05
GLOBAL_global	5611	0.472	2561	153	0.727	0.1185	0.092	1989	1201	GLOBAL	NA	1580	11817.2	0	35	0.0120675	0.487708	352.692	0.18935	0.320226	0.016855	0.303371	0.989422	0.00167187	0.46948	0.710889	0.0588456	0.652044	0.123668	0.956985	0.0143992	5.8038	13	0	13	2.88004	0.271206	0.0199	0.136041	0.0581748	0.00197477	0.00418375	0.0140466	11817.2	1191671	0.606408	3.58501	0.241456	0.000344786
GLOBAL_global	2332	0.288	2088	64	0.861	0.114	0.451	1989	NA	GLOBAL	NA	1580	11817.2	0	277	0.0151688	0.783386	202.8	0.161508	0.298357	0.0258312	0.272526	1.06544	0.00106732	0.469549	1.14463	-0.0928285	1.23746	0.302097	0.84848	0.0665235	4.49241	11	0	11	2.29835	0.244412	0.01	0.0395524	0.0206101	0.00369926	0.00296547	0.0187788	11817.2	1191671	1.51688	19.8063	0.911144	5.47611e-05
GLOBAL_global	2880	0.029	282	49	0.803	0.0567	0.387	1989	NA	GLOBAL	NA	1580	11817.2	0	5047	0.088566	0.927696	32.8266	0.218159	0.406106	-0.0175519	0.423658	0.917878	0.000970505	0.474959	1.06012	-0.168238	1.22836	0.326322	0.610085	0.0977867	5.15253	13	0	13	3.66507	0.278348	0.1387	0.0385083	0.0214647	0.0254986	0.00421743	0.0705729	11817.2	1191671	0.638543	24.0908	3.28785	1.75482e-05
GLOBAL_global	8896	0.023	1153	103	0.825	0.0806	0.04	1989	1201	GLOBAL	NA	1580	11817.2	0	473	0.106829	0.777322	180.449	0.180015	0.356065	-0.0833119	0.439377	0.531766	0.00280503	0.463498	0.981725	-0.00346977	0.985194	0.237275	0.606745	0.0601431	34.3766	53	0	53	10.8117	0.315938	0.0595	0.0551122	0.025879	0.00395857	0.00546695	0.0571836	11817.2	1191671	1.79545	14.1044	2.20965	0.000225854
GLOBAL_global	2340	0.428	325	18	0.652	0.125	0.098	1989	NA	GLOBAL	NA	1580	11817.2	0	33898	0.230536	0.974305	25.897	0.164485	0.416779	-0.1276	0.544379	0.723522	0.00179803	0.485093	1.05737	-0.0604948	1.11786	0.29011	0.676468	0.0790819	10.8177	28	0	28	6.6379	0.228127	0.01	0.0199384	0.0139417	0.0306342	0.00755723	0.109224	11817.2	1191671	23.0536	48.8658	7.83432	6.80087e-06
GLOBAL_global	9448	0.224	160	246	0.474	0.1308	0.182	1989	1201	GLOBAL	NA	1580	11817.2	0	303	0.0372224	0.688628	34.899	0.16774	0.507671	-0.21366	0.721331	1.24323	0.00263818	0.50811	1.08307	-0.0873979	1.17047	0.26365	1.25843	0.0524662	2.18671	8	0	8	2.12735	0.272173	0.0892	0.156922	0.0834368	0.0267712	0.00230674	0.0467721	11817.2	1191671	0.417292	4.38835	0.560569	0.000122846
GLOBAL_global	8902	0.648	540	176	0.714	0.0981	0.34	1989	1201	GLOBAL	NA	1580	11817.2	0	76	0.0175809	0.591235	122.786	0.265978	0.395357	0.0551939	0.340164	1.17154	0.00120633	0.459009	0.87822	0.0570552	0.821164	0.219569	1.05054	0.038784	3.26392	9	0	9	2.20899	0.27809	0.0694	0.116364	0.051504	0.00693725	0.00432691	0.0163867	11817.2	1191671	0.253327	5.0809	0.318163	0.000231328
GLOBAL_global	13824	0.003	638	125	0.836	0.145	0.263	1989	1201	GLOBAL	NA	1580	11817.2	0	315	0.0330874	0.821625	145.598	0.212793	0.434941	-0.0732948	0.508236	0.827231	0.00189685	0.530608	1.133	-0.174408	1.3074	0.29488	0.6009	0.0845206	8.01709	17	0	17	4.12583	0.246624	0.01	0.0887337	0.0404105	0.00592261	0.00312567	0.0340827	11817.2	1191671	3.30874	9.25944	0.843412	0.000105039
GLOBAL_global	6716	0.269	2022	46	0.695	0.0891	0.167	1989	1201	GLOBAL	NA	1580	11817.2	0	746	0.0251619	0.797803	211.969	0.191926	0.324034	-0.0266797	0.350714	0.769325	0.00163562	0.497635	1.0023	-0.0146925	1.017	0.304799	0.729431	0.0842097	8.58608	18	0	18	3.77513	0.259475	0.01	0.0290767	0.0159396	0.00356359	0.00326569	0.0264139	11817.2	1191671	2.51619	27.4379	1.65712	3.3729e-05
GLOBAL_global	700	0.279	579	89	0.763	0.0264	0.123	1989	NA	GLOBAL	NA	1580	11817.2	0	1244	0.065134	0.855743	107.061	0.258482	0.404117	0.0364897	0.367628	0.6822	0.00192936	0.553544	1.00694	0.0947924	0.912144	0.236716	0.644462	0.0553383	12.1968	30	0	30	6.43749	0.248917	0.0199	0.05732	0.0291502	0.00617653	0.00311113	0.0645277	11817.2	1191671	3.27307	14.9292	2.21363	5.23585e-05
GLOBAL_global	1255	0.161	3611	61	0.933	0.1203	0.278	1989	NA	GLOBAL	NA	1580	11817.2	0	132	0.0134459	0.635074	107.4	0.134857	0.19859	0.0204427	0.178148	1.00469	0.000482903	0.542708	0.797595	0.173316	0.624279	0.172181	0.990214	0.00695963	2.03924	15	0	15	2.97441	0.343715	0.0397	0.0673798	0.0370531	0.00614976	0.00450535	0.0138142	11817.2	1191671	0.338687	9.42529	0.372822	0.000101863
GLOBAL_global	3990	0.727	154	457	0.415	0.133	0.121	1989	1201	GLOBAL	NA	1580	11817.2	0	86	0.0265402	0.503539	52.8529	0.181219	0.50187	-0.174108	0.675978	1.19855	0.00313127	0.488712	1.03228	-0.0523486	1.08463	0.250659	1.24277	0.0499028	2.27468	9	0	9	2.21955	0.27228	0.6238	0.333108	0.191422	0.0181813	0.00407896	0.0230821	11817.2	1191671	0.042546	1.51164	0.120583	0.000308607
GLOBAL_global	708	0.397	464	177	0.31	0.0473	0.09	1989	NA	GLOBAL	NA	1580	11817.2	0	71	0.0148242	0.622802	127.912	0.292435	0.439848	0.105201	0.334647	1.25033	0.00102857	0.648226	0.919809	0.288292	0.631517	0.146885	1.28628	0.0169841	2.75253	9	0	9	1.97839	0.265582	0.01	0.14191	0.0616931	0.00543928	0.00434742	0.0155829	11817.2	1191671	1.48242	4.38871	0.252587	0.000208792
GLOBAL_global	13835	0.44	2782	89	0.669	0.0312	0.233	1989	1201	GLOBAL	NA	1580	11817.2	0	113	0.0103446	0.692789	260.81	0.276018	0.404851	0.174002	0.230849	1.19554	0.00269272	0.518175	0.763847	0.138242	0.625605	0.202636	1.06655	0.021736	3.46646	10	0	10	2.63571	0.309594	0.0496	0.0549156	0.0234486	0.00223738	0.00312738	0.0136842	11817.2	1191671	0.20856	12.6155	0.583582	9.1545e-05
GLOBAL_global	11650	0.761	692	97	0.936	0.0849	0.114	1989	1201	GLOBAL	NA	1580	11817.2	0	173	0.0337765	0.529409	219.562	0.259192	0.450964	0.0654796	0.385485	0.678595	0.00350948	0.495253	0.932536	-0.0241977	0.956734	0.213217	0.702021	0.0545838	12.3677	24	0	24	5.86633	0.259169	0.0298	0.0733079	0.0371013	0.00413723	0.0053627	0.0230494	11817.2	1191671	1.13344	7.22171	0.621257	0.00019524
GLOBAL_global	3996	0.289	461	200	0.693	0.1068	0.151	1989	1201	GLOBAL	NA	1580	11817.2	0	103	0.0272294	0.473218	150.614	0.263682	0.40939	-0.0950836	0.504474	0.820843	0.00123317	0.528871	1.02992	0.0136977	1.01622	0.23986	0.876972	0.0528724	6.67278	15	0	15	4.295	0.309728	0.0199	0.186723	0.0852811	0.00501772	0.00539226	0.0192537	11817.2	1191671	1.36831	2.53434	0.225767	0.000264363
GLOBAL_global	12200	0.243	305	283	0.721	0.0853	0.301	1989	1201	GLOBAL	NA	1580	11817.2	0	86	0.025851	0.575388	110.833	0.255365	0.401921	-0.00897784	0.410899	0.955123	0.000807004	0.480483	1.1311	-0.160642	1.29174	0.277683	0.722938	0.0695082	4.62975	12	0	12	3.24924	0.270662	0.0298	0.253626	0.138116	0.00671589	0.00488984	0.0194894	11817.2	1191671	0.867484	2.26865	0.141109	0.000300593
GLOBAL_global	7280	0.071	450	18	0.525	0.1059	0.276	1989	1201	GLOBAL	NA	1580	11817.2	0	7560	0.0541072	0.841204	41.973	0.192539	0.44389	0.0279669	0.415923	1.08894	0.00136949	0.492483	1.0923	-0.107441	1.19975	0.291004	0.899459	0.0716312	3.93165	11	0	11	2.42044	0.223345	0.01	0.0192266	0.0135354	0.0195723	0.00663109	0.0348076	11817.2	1191671	5.41072	43.752	2.5716	7.15704e-06
GLOBAL_global	3452	0.265	820	109	0.257	0.0979	0.094	1989	1201	GLOBAL	NA	1580	11817.2	0	66	0.0155134	0.690968	222.5	0.212497	0.35468	-0.0303331	0.385013	0.943026	0.00279399	0.565192	0.971037	0.0330011	0.938036	0.248504	1.05294	0.0543704	5.06962	10	0	10	2.36749	0.234246	0.0595	0.0498879	0.0240099	0.00411733	0.00377388	0.0161929	11817.2	1191671	0.260729	13.8504	0.674424	0.000235052
GLOBAL_global	13300	0.439	2186	75	0.878	0.1341	0.217	1989	1201	GLOBAL	NA	1580	11817.2	0	217	0.0220606	0.672943	313.873	0.188461	0.327846	-0.105454	0.4333	0.726861	0.00203604	0.461674	0.960419	-0.084127	1.04455	0.282151	0.491925	0.0773206	10.9259	18	0	18	3.31809	0.278424	0.01	0.0330895	0.0168802	0.00271339	0.00425909	0.0196052	11817.2	1191671	2.20606	20.337	1.16143	0.000101662
GLOBAL_global	3456	0.011	609	98	0.532	0.07	0.377	1989	1201	GLOBAL	NA	1580	11817.2	0	276	0.0189593	0.821584	118.674	0.217933	0.342186	0.0143731	0.327813	1.13799	0.00161578	0.464388	1.06409	-0.0846162	1.14871	0.304521	1.00469	0.079408	3.45506	8	0	8	1.92477	0.240961	0.01	0.0713309	0.0326864	0.00720102	0.0029082	0.0243659	11817.2	1191671	1.89593	11.5179	0.745443	6.8693e-05
GLOBAL_global	12206	0.618	917	62	0.832	0.1028	0.121	1989	1201	GLOBAL	NA	1580	11817.2	0	60	0.0134459	0.242448	268.5	0.287405	0.48712	0.119072	0.368048	0.991256	0.00314689	0.83473	1.05406	0.517952	0.53611	0.110897	0.984244	0.0111535	5.0981	11	0	11	2.51805	0.245849	0.0496	0.0441711	0.0264272	0.00388848	0.00514608	0.0128561	11817.2	1191671	0.271086	5.48884	0.48647	0.000224098
GLOBAL_global	2368	0.03	1513	188	0.896	0.1063	0.357	1989	NA	GLOBAL	NA	1580	11817.2	0	70	0.0172363	0.703966	196.512	0.212475	0.400871	-0.0015188	0.40239	1.00821	0.00136854	0.484724	1.09395	-0.00867965	1.10263	0.257818	0.948974	0.0479586	5.09937	12	0	12	2.61304	0.257496	0.0397	0.127842	0.0450696	0.00418201	0.00355878	0.018835	11817.2	1191671	0.434165	5.50653	0.417909	0.000246233
GLOBAL_global	11664	0.105	845	152	0.796	0.0105	0.099	1989	1201	GLOBAL	NA	1580	11817.2	0	145	0.025851	0.679707	83.3485	0.124702	0.204249	0.0659529	0.138296	1.17658	0.000510473	0.492623	0.587915	0.386141	0.201775	0.0672412	1.09656	0.00246051	3.48165	11	0	11	2.81614	0.271806	0.0397	0.0829685	0.041734	0.00701257	0.00481026	0.0233355	11817.2	1191671	0.651159	8.19235	0.55915	0.000178283
GLOBAL_global	13852	0.284	1710	70	0.252	0.1231	0.038	1989	1201	GLOBAL	NA	1580	11817.2	0	119	0.0144796	0.783969	368.333	0.22164	0.385776	0.0275767	0.3582	0.761004	0.00500981	0.465563	0.895549	0.0342832	0.861266	0.235022	0.893615	0.0553281	7.69304	14	0	14	2.21431	0.234001	0.0199	0.0405534	0.0183783	0.00176238	0.00280015	0.0186227	11817.2	1191671	0.72762	19.3318	1.0133	0.000121678
GLOBAL_global	2370	0.78	287	336	0.673	0.0713	0.477	1989	NA	GLOBAL	NA	1580	11817.2	0	25	0.01	0.369923	128.15	0.29741	0.392681	-0.0338085	0.42649	1.55189	0.00056235	0.444807	0.677065	0.231848	0.445217	0.0644073	1.55179	0.00200916	1.62215	5	0	5	1.32387	0.285245	0.109	0.423496	0.221699	0.00693501	0.00633459	0.0105538	11817.2	1191671	0.0917431	0.8735	0.047604	0.0004
GLOBAL_global	8932	0.413	464	75	0.533	0.1265	0.168	1989	1201	GLOBAL	NA	1580	11817.2	0	946	0.0458371	0.865841	83.9355	0.208258	0.387509	-0.0358975	0.423406	0.857363	0.00144136	0.504629	1.06276	-0.0684129	1.13118	0.280125	0.722822	0.0714204	6.58734	15	0	15	3.79635	0.229049	0.0298	0.048805	0.0247961	0.0101888	0.00335552	0.0433774	11817.2	1191671	1.53816	17.7408	1.74937	4.84536e-05
GLOBAL_global	4012	0.367	997	62	0.429	0.052	0.369	1989	1201	GLOBAL	NA	1580	11817.2	0	232	0.0113784	0.802445	92.1667	0.165804	0.33846	0.0633561	0.275104	1.76802	0.000600515	0.539309	0.764582	0.421087	0.343494	0.0867819	1.74932	0.00318155	1.4	4	0	4	1.11958	0.282541	0.01	0.028082	0.0179305	0.0101908	0.00230402	0.0172601	11817.2	1191671	1.13784	28.575	0.962614	4.90446e-05
GLOBAL_global	13860	0.425	1174	43	0.461	0.099	0.39	1989	1201	GLOBAL	NA	1580	11817.2	0	354	0.0148242	0.750133	125.735	0.178343	0.311725	-0.086027	0.397752	1.33886	0.00153324	0.596448	1.11893	-0.037116	1.15605	0.279712	1.29238	0.052192	2.7057	6	0	6	1.34116	0.236553	0.01	0.0227717	0.0146539	0.0066282	0.00332739	0.0169396	11817.2	1191671	1.48242	32.9415	1.15598	4.18763e-05
GLOBAL_global	12768	0.033	1109	158	0.73	0.1061	0.323	1989	1201	GLOBAL	NA	1580	11817.2	0	46	0.0165472	0.627288	214.641	0.166377	0.301971	0.0249277	0.277044	0.911879	0.00128364	0.506829	1.11764	-0.138983	1.25663	0.28917	0.86272	0.0728081	5.2981	10	0	10	1.89406	0.227333	0.0199	0.100498	0.0429547	0.00400502	0.00487789	0.0149276	11817.2	1191671	0.831516	6.24182	0.34752	0.000359721
GLOBAL_global	4020	0.461	231	374	0.568	0.0914	0.414	1989	1201	GLOBAL	NA	1580	11817.2	0	49	0.0162026	0.573871	91.5263	0.217612	0.428096	-0.0551926	0.483289	1.36423	0.00108652	0.451524	1.20862	-0.218976	1.42759	0.244138	1.19546	0.0425421	2.20127	7	0	7	1.78765	0.259933	0.0298	0.374211	0.206299	0.00988927	0.00349278	0.0177778	11817.2	1191671	0.543711	1.53355	0.086175	0.000330665
GLOBAL_global	10584	0.186	819	22	0.937	0.0523	0.058	1989	1201	GLOBAL	NA	1580	11817.2	0	21021	0.233293	0.968514	79.5135	0.168384	0.32845	-0.0592733	0.387723	0.616057	0.00145048	0.488293	1.03951	-0.0261276	1.06564	0.281034	0.496568	0.0718983	33.6171	65	0	65	14.9817	0.279923	0.0793	0.0209362	0.0154525	0.00779479	0.00374838	0.195063	11817.2	1191671	2.9419	46.2603	12.6234	1.10981e-05
GLOBAL_global	6760	0.23	605	23	0.27	0.018	0.095	1989	1201	GLOBAL	NA	1580	11817.2	0	1603	0.0268848	0.810383	102.884	0.242376	0.354203	0.121659	0.232545	0.961183	0.00156961	0.500039	0.937964	0.185509	0.752455	0.191936	1.08611	0.0329274	4.49304	10	0	10	2.22669	0.242038	0.0298	0.0189818	0.0129798	0.00556361	0.00436419	0.0243071	11817.2	1191671	0.902174	42.6927	1.87269	1.67715e-05
GLOBAL_global	11134	0.514	135	389	0.329	0.0429	0.201	1989	1201	GLOBAL	NA	1580	11817.2	0	59	0.0137905	0.58713	69.0323	0.223236	0.433915	-0.0203182	0.454233	1.57159	0.00105439	0.491681	0.991732	0.0437513	0.94798	0.236206	1.59769	0.0383697	1.35443	5	0	5	1.32533	0.294154	0.0397	0.507884	0.337904	0.0119321	0.00247244	0.020409	11817.2	1191671	0.347367	1.15603	0.0603988	0.000233737
GLOBAL_global	10590	0.561	206	243	0.603	0.0698	0.358	1989	1201	GLOBAL	NA	1580	11817.2	0	211	0.033432	0.690004	47.2614	0.219127	0.408204	-0.123115	0.531319	1.15765	0.00178382	0.519811	1.10526	-0.0731971	1.17845	0.271884	1.06949	0.062807	2.63228	8	0	8	2.20388	0.276563	0.0199	0.183162	0.103373	0.0194226	0.00296073	0.036004	11817.2	1191671	1.68	3.76717	0.348292	0.000158445
GLOBAL_global	4032	0.016	1265	39	0.616	0.1144	0.05	1989	1201	GLOBAL	NA	1580	11817.2	0	2394	0.0799513	0.921437	190.206	0.177884	0.416776	-0.101119	0.517894	0.639609	0.00236988	0.502653	0.994498	-0.0296397	1.02414	0.298968	0.607862	0.0906135	26.8456	42	0	42	7.71353	0.274662	0.01	0.0210673	0.0135445	0.00411966	0.00300026	0.0791385	11817.2	1191671	7.99513	43.7377	5.84285	3.33965e-05
GLOBAL_global	11688	0.245	1535	107	0.588	0.0696	0.451	1989	1201	GLOBAL	NA	1580	11817.2	0	98	0.01	0.565192	112.1	0.149664	0.291864	0.0578713	0.233993	1.42624	0.000517364	0.465843	0.612082	0.218332	0.39375	0.0846449	1.46815	0.00370164	1.41899	5	0	5	1.51175	0.344672	0.109	0.0337709	0.0207681	0.00786397	0.00319485	0.0142472	11817.2	1191671	0.0917431	16.7361	0.686012	0.000102041
GLOBAL_global	1300	0.476	248	42	0.691	0.1332	0.488	1989	NA	GLOBAL	NA	1580	11817.2	0	4574	0.0530734	0.918159	31.1931	0.17781	0.428811	-0.13586	0.564671	1.19608	0.00172569	0.504954	1.28387	-0.292971	1.57684	0.344339	0.925976	0.0941795	2.86266	9	0	9	2.20788	0.243487	0.0199	0.0444162	0.0273798	0.0286827	0.00478809	0.03934	11817.2	1191671	2.66701	20.6717	1.43683	1.16033e-05
GLOBAL_global	7316	0.482	201	319	0.987	0.1119	0.248	1989	1201	GLOBAL	NA	1580	11817.2	0	226	0.0630665	0.599322	55.0287	0.188169	0.482581	-0.243863	0.726444	0.826656	0.00180682	0.497714	1.18271	-0.142622	1.32533	0.280978	0.80593	0.0686862	6.06013	15	0	15	4.82324	0.301493	0.1189	0.223729	0.134268	0.0146846	0.00481617	0.0405793	11817.2	1191671	0.530416	2.67879	0.302225	0.000279055
GLOBAL_global	13334	0.721	183	503	0.993	0.0776	0.037	1989	1201	GLOBAL	NA	1580	11817.2	0	33	0.0137905	0.398618	310.774	0.299291	0.548809	-0.075646	0.624455	0.79528	0.00275663	0.532743	1.01241	-0.000816048	1.01323	0.237414	0.863801	0.0509187	6.09747	16	0	16	4.60106	0.288308	0.0793	0.853021	1	0.00231754	0.00465258	0.014394	11817.2	1191671	0.173902	0.467301	0.014394	0.000417893
GLOBAL_global	13880	0.143	2246	98	0.655	0.0947	0.165	1989	1201	GLOBAL	NA	1580	11817.2	0	205	0.0230943	0.694063	168.759	0.163451	0.30478	-0.0941899	0.39897	0.915525	0.00268751	0.455074	0.969019	-0.074265	1.04328	0.23441	0.745225	0.0419935	6.19494	15	0	15	2.92615	0.233357	0.0199	0.055445	0.0272898	0.00337936	0.00451942	0.0215744	11817.2	1191671	1.16052	12.518	0.790566	0.000112655
GLOBAL_global	8960	0.005	2464	148	0.758	0.0218	0.152	1989	1201	GLOBAL	NA	1580	11817.2	0	106	0.0175809	0.592199	66.6667	0.0995902	0.145836	0.0251995	0.120637	1.19615	0.000231156	0.54659	0.608405	0.348321	0.260084	0.0712751	1.16396	0.00109203	1.77215	13	0	13	2.34595	0.336087	0.0496	0.133769	0.0561792	0.0077928	0.00557658	0.0153069	11817.2	1191671	0.354454	4.42702	0.272465	0.000165858
GLOBAL_global	2764	0.335	464	340	0.94	0.0843	0.263	1989	NA	GLOBAL	NA	1580	11817.2	0	27	0.0113784	0.409674	189.375	0.328602	0.445012	0.117211	0.327802	1.24038	0.000324949	0.437508	0.796253	0.229118	0.567135	0.116097	1.16048	0.0110257	2.87658	7	0	7	2.08237	0.278066	0.01	0.242716	0.115898	0.00509735	0.00591549	0.0113349	11817.2	1191671	1.13784	1.68787	0.0978005	0.00042142
GLOBAL_global	13884	0.268	408	318	0.767	0.0772	0.345	1989	1201	GLOBAL	NA	1580	11817.2	0	29	0.0117229	0.408716	178.96	0.253523	0.412513	-0.0494749	0.461988	1.23059	0.00126605	0.490051	0.814872	0.124138	0.690734	0.155094	1.21184	0.0189808	2.83165	7	0	7	1.9391	0.282435	0.01	0.353148	0.190282	0.00387141	0.00491043	0.0124172	11817.2	1191671	1.17229	1.15735	0.0652569	0.000404239
GLOBAL_global	13885	0.768	2858	24	0.322	0.1472	0.105	1989	1201	GLOBAL	NA	1580	11817.2	0	714	0.0127567	0.787196	313.821	0.156623	0.280316	0.000512935	0.279803	0.896506	0.00186095	0.525951	0.918886	0.0214027	0.897484	0.285586	0.931558	0.0747073	5.56139	12	0	12	2.10176	0.229227	0.0397	0.0251174	0.0159793	0.00210159	0.00343614	0.0160033	11817.2	1191671	0.321327	31.3407	1.0015	1.78665e-05
GLOBAL_global	5684	0.456	181	61	0.864	0.1235	0.176	1989	1201	GLOBAL	NA	1580	11817.2	0	11280	0.171956	0.939588	20.0959	0.162597	0.48968	-0.18524	0.674921	0.833534	0.00266926	0.494892	1.11725	-0.128533	1.24578	0.284553	0.791528	0.0725644	6.23228	19	0	19	5.38168	0.266385	0.01	0.047203	0.0286951	0.0461262	0.00362453	0.147713	11817.2	1191671	17.1956	19.9053	5.14769	1.52443e-05
GLOBAL_global	6780	0.261	146	299	0.465	0.1011	0.29	1989	1201	GLOBAL	NA	1580	11817.2	0	199	0.0272294	0.640292	30.0714	0.163649	0.408138	-0.157307	0.565446	1.59106	0.00155741	0.498376	1.08797	-0.0802763	1.16825	0.252221	1.5591	0.0423635	1.33228	6	0	6	1.35954	0.276166	0.1288	0.13969	0.0896384	0.0336811	0.00245623	0.0344309	11817.2	1191671	0.211408	4.58367	0.384108	0.000136831
GLOBAL_global	2224	0.09	1197	59	0.48	0.1285	0.026	1989	NA	GLOBAL	NA	1580	11817.2	0	1021	0.0847755	0.816322	239.658	0.202199	0.368223	-0.03869	0.406913	0.593556	0.00274073	0.503204	1.00577	-0.00520789	1.01098	0.287932	0.679679	0.0843622	35.9487	53	0	53	9.94274	0.300722	0.0199	0.0273537	0.0154015	0.00351841	0.00380404	0.0656394	11817.2	1191671	4.26008	29.8432	4.2619	8.30318e-05
GLOBAL_global	2956	0.322	301	221	0.472	0.0649	0.333	1989	NA	GLOBAL	NA	1580	11817.2	0	89	0.0162026	0.649805	93.2368	0.254774	0.35044	0.0465443	0.303896	1.36967	0.000848949	0.506216	1.09366	-0.0784671	1.17213	0.211985	1.24038	0.034139	2.24241	7	0	7	1.7286	0.247112	0.1288	0.208399	0.110582	0.0102993	0.00304804	0.0201883	11817.2	1191671	0.125796	3.11807	0.182564	0.000182051
GLOBAL_global	13896	0.214	906	57	0.718	0.0542	0.229	1989	1201	GLOBAL	NA	1580	11817.2	0	984	0.0423912	0.888026	99.4035	0.199157	0.332721	-0.0540985	0.386819	0.866778	0.00191637	0.490796	0.998357	-0.0602235	1.05858	0.302536	0.687686	0.0770278	7.17215	16	0	16	3.40855	0.265137	0.0199	0.0319437	0.0191515	0.00613444	0.00289368	0.0452023	11817.2	1191671	2.13021	27.7997	2.36025	4.30805e-05
GLOBAL_global	7336	0.247	277	126	0.612	0.0397	0.18	1989	1201	GLOBAL	NA	1580	11817.2	0	945	0.0730595	0.849403	51.2857	0.264193	0.407856	0.0353462	0.37251	0.835644	0.000767002	0.477999	1.07852	-0.0833001	1.16182	0.280341	0.733946	0.0729886	6.58924	17	0	17	4.72917	0.271372	0.0397	0.0748462	0.0370623	0.0168713	0.00329171	0.0692942	11817.2	1191671	1.84029	11.3486	1.86967	7.73117e-05
GLOBAL_global	12256	0.032	1262	214	0.839	0.0361	0.252	1989	1201	GLOBAL	NA	1580	11817.2	0	41	0.0127567	0.633971	76.2857	0.123896	0.210766	0.0420082	0.168758	1.17825	0.000252766	0.507024	0.664834	0.320453	0.344381	0.0957504	1.16213	0.00440009	1.3519	8	0	8	2.00132	0.368268	0.0298	0.200678	0.113624	0.00921139	0.00344848	0.0155921	11817.2	1191671	0.428077	3.15914	0.137225	0.000311139
GLOBAL_global	3510	0.714	226	15	0.908	0.1072	0.444	1989	1201	GLOBAL	NA	1580	11817.2	0	53585	0.167821	0.962631	13.5105	0.168299	0.516837	-0.1026	0.619437	0.994775	0.00158999	0.501639	1.26295	-0.290989	1.55394	0.36658	-0.130435	0.114148	4.08734	13	0	13	3.19158	0.259206	0.0397	0.0174218	0.0134111	0.0601373	0.00934292	0.0700342	11817.2	1191671	4.22723	55.2544	5.22211	3.13187e-06
GLOBAL_global	4057	0.672	2950	20	0.811	0.1363	0.485	1989	1201	GLOBAL	NA	1580	11817.2	0	801	0.0141351	0.506983	103.656	0.145706	0.250063	0.0241178	0.225945	1.38971	0.000636067	0.254621	0.615044	-0.122455	0.737499	0.288748	1.25693	0.030463	2.09937	9	0	9	2.09457	0.296638	0.0397	0.0178196	0.0131601	0.00682501	0.00690996	0.0124063	11817.2	1191671	0.356047	28.4509	0.942723	1.76468e-05
GLOBAL_global	5152	0.048	1862	127	0.743	0.0815	0.31	1989	1201	GLOBAL	NA	1580	11817.2	0	120	0.0179255	0.731851	173.884	0.190108	0.283487	0.00727042	0.276217	0.920067	0.00133774	0.449508	0.786402	0.125792	0.660611	0.207128	0.783437	0.026448	4.73228	12	0	12	2.87349	0.278	0.0298	0.0870569	0.0314455	0.0042992	0.00341989	0.0193954	11817.2	1191671	0.601527	8.40659	0.616795	0.000149379
GLOBAL_global	13902	0.589	293	277	0.829	0.0717	0.409	1989	1201	GLOBAL	NA	1580	11817.2	0	78	0.0234389	0.553062	76.3898	0.238282	0.37393	0.0221548	0.351775	1.14929	0.000787491	0.528663	1.13878	-0.179245	1.31802	0.172297	1.13496	0.0235193	2.85253	8	0	8	2.265	0.291604	0.0694	0.252333	0.133148	0.0103112	0.00462793	0.0195431	11817.2	1191671	0.337737	2.1918	0.146777	0.000300499
GLOBAL_global	4060	0.297	2338	94	0.477	0.0838	0.305	1989	1201	GLOBAL	NA	1580	11817.2	0	87	0.0106892	0.501838	120.727	0.142632	0.255674	0.0213818	0.234292	1.39814	0.000442965	0.668147	0.923567	0.296049	0.627518	0.207775	1.30118	0.0174869	1.68101	7	0	7	1.64315	0.322928	0.0199	0.0488966	0.026483	0.00657743	0.00427743	0.0126631	11817.2	1191671	0.537144	10.2633	0.478159	0.000122864
GLOBAL_global	13904	0.12	140	369	0.523	0.0848	0.034	1989	1201	GLOBAL	NA	1580	11817.2	0	386	0.111309	0.574045	42.0955	0.182794	0.566083	-0.16532	0.731403	0.733771	0.00383419	0.490534	1.01679	-0.0209356	1.03773	0.262147	0.83038	0.0642477	8.36582	26	0	26	7.68871	0.286347	0.0595	0.289047	0.169274	0.0191261	0.00496643	0.0654263	11817.2	1191671	1.87074	1.98599	0.38651	0.000288365
GLOBAL_global	6802	0.859	203	260	0.211	0.1345	0.052	1989	1201	GLOBAL	NA	1580	11817.2	0	71	0.0148242	0.591372	85.5294	0.212505	0.457514	-0.065068	0.522582	1.3284	0.00157103	0.52757	0.982315	0.0300007	0.952314	0.222623	1.41348	0.0312199	1.84051	6	0	6	1.59793	0.277213	0.01	0.25014	0.112833	0.00921067	0.00387558	0.0156441	11817.2	1191671	1.48242	2.36417	0.138648	0.000208792
GLOBAL_global	423	0.18	4055	54	0.825	0.1099	0.062	1989	NA	GLOBAL	NA	1580	11817.2	0	689	0.0392899	0.779729	281.6	0.161927	0.326855	-0.0390827	0.365937	0.668202	0.00338977	0.519509	0.998392	-0.0116844	1.01008	0.24651	0.545314	0.0529438	18.7139	44	0	44	6.49269	0.198045	0.0694	0.0498775	0.0268512	0.00185789	0.00434516	0.034435	11817.2	1191671	0.566137	15.6329	1.28244	5.70246e-05
GLOBAL_global	13914	0.932	446	38	0.579	0.1286	0.244	1989	1201	GLOBAL	NA	1580	11817.2	0	2817	0.0479046	0.883314	59.6154	0.191856	0.505477	-0.0667452	0.572222	0.982804	0.00151202	0.497758	1.08334	-0.0655761	1.14892	0.291372	0.841058	0.0775999	4.90506	12	0	12	3.13692	0.253573	0.01	0.0322259	0.0195651	0.0127524	0.00478413	0.0368481	11817.2	1191671	4.79046	27.41	1.88336	1.70055e-05
GLOBAL_global	12274	0.813	190	196	0.978	0.1017	0.207	1989	1201	GLOBAL	NA	1580	11817.2	0	1099	0.1182	0.795656	33.4641	0.178874	0.48747	-0.117058	0.604528	0.827944	0.00239945	0.504474	1.13174	-0.147954	1.27969	0.284169	0.745215	0.0731499	7.07405	20	0	20	5.60875	0.264509	0.0496	0.118747	0.0693254	0.0258206	0.00273781	0.122523	11817.2	1191671	2.38307	6.70045	1.76736	0.000107553
GLOBAL_global	7356	0.278	431	181	0.862	0.0966	0.465	1989	1201	GLOBAL	NA	1580	11817.2	0	170	0.0234389	0.705644	98.1186	0.223892	0.46447	-0.0045665	0.469036	1.01547	0.00310496	0.514297	1.33375	-0.162101	1.49585	0.306662	0.866955	0.0840069	3.66392	10	0	10	2.73977	0.28463	0.0397	0.137276	0.07279	0.00797415	0.00347071	0.0249054	11817.2	1191671	0.590401	5.14031	0.342154	0.000137876
GLOBAL_global	13374	0.517	413	71	0.868	0.0623	0.315	1989	1201	GLOBAL	NA	1580	11817.2	0	1983	0.0630665	0.896161	66.523	0.244341	0.385657	-0.122012	0.50767	0.810612	0.0016484	0.491682	1.19497	-0.214002	1.40898	0.327951	0.531962	0.0988316	7.32595	19	0	19	4.67413	0.258645	0.0298	0.0550893	0.028567	0.0115357	0.00347867	0.0587023	11817.2	1191671	2.11632	16.2674	2.0549	3.18036e-05
GLOBAL_global	4078	0.594	269	397	0.853	0.1122	0.088	1989	1201	GLOBAL	NA	1580	11817.2	0	25	0.0113784	0.450409	281.875	0.310328	0.527917	-0.155165	0.683082	0.93281	0.002869	0.487913	1.05972	-0.0272802	1.087	0.202593	1.05242	0.0361069	4.28165	12	0	12	2.91267	0.238199	0.1585	0.587096	0.446455	0.00253905	0.00473782	0.0123149	11817.2	1191671	0.0717877	0.767181	0.0275837	0.000455134
GLOBAL_global	13922	0.792	2514	84	0.815	0.1089	0.371	1989	1201	GLOBAL	NA	1580	11817.2	0	165	0.0151688	0.549037	169.314	0.164968	0.268799	-0.115194	0.383993	1.09112	0.00155847	0.486892	1.1352	0.0718303	1.06337	0.323121	1.01696	0.0729285	3.75063	10	0	10	2.3993	0.284294	0.0496	0.0408371	0.024063	0.00324374	0.00403529	0.0159403	11817.2	1191671	0.305823	13.4446	0.66244	9.19322e-05
GLOBAL_global	13376	0.025	1217	85	0.305	0.0305	0.108	1989	1201	GLOBAL	NA	1580	11817.2	0	162	0.019993	0.752511	185.184	0.169761	0.32622	0.0420549	0.284166	0.913151	0.00185016	0.542988	0.887437	0.019298	0.868139	0.239349	0.880798	0.0457336	5.74304	13	0	13	2.11447	0.189849	0.0298	0.0484253	0.0286984	0.00394625	0.00366891	0.0198267	11817.2	1191671	0.670907	15.5396	0.690865	0.000123414
GLOBAL_global	798	0.536	1164	56	0.855	0.1199	0.143	1989	NA	GLOBAL	NA	1580	11817.2	0	245	0.0299861	0.561125	209.679	0.229107	0.402206	-0.0334237	0.43563	0.729255	0.00362813	0.456256	1.0452	-0.0817964	1.127	0.307165	0.716467	0.0997648	10.3513	19	0	19	3.93359	0.290187	0.01	0.0426286	0.0213159	0.00359304	0.00525465	0.021441	11817.2	1191671	2.99861	13.1631	1.00587	0.000122392
GLOBAL_global	9004	0.364	397	212	0.771	0.1246	0.114	1989	1201	GLOBAL	NA	1580	11817.2	0	107	0.0313644	0.60957	170.549	0.253709	0.483971	-0.0440655	0.528036	0.789851	0.00211887	0.623888	1.06314	0.00516198	1.05798	0.215768	0.768605	0.0465199	8.85127	20	0	20	5.55325	0.260484	0.0298	0.253854	0.123028	0.00539153	0.00494264	0.0223883	11817.2	1191671	1.0525	2.40126	0.181977	0.000293125
GLOBAL_global	6820	0.437	586	195	0.559	0.0448	0.165	1989	1201	GLOBAL	NA	1580	11817.2	0	82	0.0151688	0.538878	135.314	0.30836	0.429166	0.084861	0.344305	1.25103	0.00113995	0.471518	0.723198	0.139451	0.583747	0.151839	1.25581	0.018072	2.99747	9	0	9	2.09193	0.281493	0.109	0.119936	0.0490558	0.00594397	0.00412056	0.0158363	11817.2	1191671	0.139163	4.49304	0.322822	0.000184986
GLOBAL_global	13936	0.073	1442	29	0.899	0.0433	0.326	1989	1201	GLOBAL	NA	1580	11817.2	0	1174	0.0330874	0.817512	65.1034	0.180432	0.343396	-0.0262381	0.369634	0.987101	0.00166535	0.487893	0.848178	0.167738	0.68044	0.207586	0.908735	0.0205557	3.58481	14	0	14	3.26957	0.326797	0.0199	0.0246372	0.0163852	0.0105596	0.00426617	0.0291534	11817.2	1191671	1.66268	33.1821	1.77924	2.81834e-05
GLOBAL_global	8468	0.475	784	85	0.849	0.0586	0.287	1989	1201	GLOBAL	NA	1580	11817.2	0	376	0.031709	0.592569	115.843	0.210547	0.411704	0.0737317	0.337973	0.938372	0.00156203	0.558513	1.04432	-0.0806104	1.12493	0.242167	0.797958	0.0456519	6.08544	15	0	15	3.24818	0.258381	0.0298	0.0549194	0.0283143	0.00574336	0.00434412	0.0259592	11817.2	1191671	1.06406	10.7898	0.916824	8.43325e-05
GLOBAL_global	13938	0.823	217	470	0.676	0.1483	0.446	1989	1201	GLOBAL	NA	1580	11817.2	0	23	0.0106892	0.41079	139.318	0.213725	0.458352	-0.118625	0.576977	1.4059	0.00114409	0.476308	1.2316	-0.174186	1.40579	0.241845	1.36821	0.0407414	1.93987	6	0	6	1.64047	0.267588	0.0892	0.530132	0.369888	0.00720219	0.00418029	0.0126992	11817.2	1191671	0.119834	0.774883	0.0343324	0.000464747
GLOBAL_global	12300	0.313	334	193	0.784	0.1496	0.309	1989	1201	GLOBAL	NA	1580	11817.2	0	193	0.0303307	0.698562	102.481	0.211649	0.496425	0.00450317	0.491922	0.886339	0.00139124	0.470024	1.10869	-0.162346	1.27104	0.267131	0.688234	0.0637842	5.12405	13	0	13	3.54324	0.259064	0.0397	0.171105	0.0971373	0.00849073	0.00336592	0.0299177	11817.2	1191671	0.763997	4.08266	0.307994	0.000157154
GLOBAL_global	10660	0.433	608	38	0.773	0.0802	0.285	1989	1201	GLOBAL	NA	1580	11817.2	0	3514	0.053418	0.917392	74.6438	0.207498	0.395948	-0.0470669	0.443015	0.832963	0.00170767	0.50118	1.14703	-0.171388	1.31842	0.322321	0.658015	0.0967697	6.89747	16	0	16	3.72702	0.252972	0.01	0.0314788	0.018216	0.00930104	0.00376466	0.0506124	11817.2	1191671	5.3418	29.1431	2.77846	1.52015e-05
GLOBAL_global	13944	0.135	523	213	0.398	0.1045	0.296	1989	1201	GLOBAL	NA	1580	11817.2	0	55	0.0127567	0.617686	131.893	0.210746	0.404612	0.0144046	0.390207	1.36015	0.00120281	0.525282	0.956455	0.105522	0.850932	0.217434	1.33422	0.0353245	2.33734	6	0	6	1.38278	0.221001	0.0298	0.142924	0.057898	0.00696377	0.00384393	0.0144863	11817.2	1191671	0.428077	4.32177	0.250204	0.00023194
GLOBAL_global	9024	0.028	665	180	0.514	0.0294	0.306	1989	1201	GLOBAL	NA	1580	11817.2	0	72	0.0168918	0.648089	67.325	0.181949	0.282536	0.0482842	0.234252	1.40739	0.000364152	0.439515	0.609226	0.332604	0.276623	0.0514943	1.38703	0.00167506	1.70443	5	0	5	1.54333	0.31011	0.0298	0.103196	0.0400134	0.013898	0.00391847	0.0176016	11817.2	1191671	0.566837	6.28016	0.439893	0.000234608
GLOBAL_global	7384	0.177	1694	30	0.674	0.148	0.244	1989	1201	GLOBAL	NA	1580	11817.2	0	1148	0.0186147	0.844234	215.511	0.178512	0.307563	-0.0365158	0.344079	0.892436	0.00236345	0.564693	0.969639	-0.0417186	1.01136	0.253143	0.774242	0.0559791	6.13797	12	0	12	2.1404	0.242999	0.0199	0.0279032	0.0159064	0.00346988	0.00344837	0.021222	11817.2	1191671	0.935411	30.2558	1.33418	1.62149e-05
GLOBAL_global	12307	0.344	2631	102	0.978	0.0839	0.414	1989	1201	GLOBAL	NA	1580	11817.2	0	175	0.0151688	0.731704	183.771	0.196466	0.284617	0.0208668	0.26375	1.17409	0.000957927	0.358446	1.15065	-0.0628846	1.21353	0.346773	0.966345	0.0579531	4.07089	14	0	14	3.09631	0.272835	0.0991	0.0713453	0.0371345	0.00349941	0.00352131	0.0169765	11817.2	1191671	0.153066	10.2558	0.457163	8.66789e-05
GLOBAL_global	9027	0.278	4340	33	0.737	0.0644	0.186	1989	1201	GLOBAL	NA	1580	11817.2	0	739	0.0186147	0.781531	103.756	0.16989	0.288123	0.0193252	0.268798	0.983569	0.000797129	0.397964	0.862659	0.146287	0.716372	0.21391	0.781981	0.0125663	2.95506	21	0	21	3.7693	0.35345	0.0496	0.0347928	0.0212606	0.00509226	0.00414372	0.0181948	11817.2	1191671	0.375296	22.4624	0.855798	2.5189e-05
GLOBAL_global	12312	0.156	487	138	0.589	0.0577	0.084	1989	1201	GLOBAL	NA	1580	11817.2	0	607	0.0682353	0.833921	112.085	0.258715	0.383465	0.0204063	0.363059	0.676302	0.00178386	0.501841	1.04562	-0.0463473	1.09197	0.286685	0.716729	0.080759	13.4076	30	0	30	7.40819	0.255745	0.0298	0.0734226	0.0341835	0.00661589	0.00338836	0.0600305	11817.2	1191671	2.28977	11.3578	1.75612	0.000112414
GLOBAL_global	4110	0.563	260	194	0.408	0.0244	0.062	1989	1201	GLOBAL	NA	1580	11817.2	0	184	0.0234389	0.562647	72.9153	0.329639	0.468038	0.0663898	0.401648	1.2279	0.000589226	0.416244	0.701839	0.109235	0.592605	0.12553	1.31194	0.0120091	2.72278	9	0	9	2.29196	0.288836	0.0595	0.191319	0.0966351	0.0090769	0.0055323	0.0175982	11817.2	1191671	0.393931	2.94089	0.18211	0.000127385
GLOBAL_global	9032	0.216	1584	70	0.792	0.1082	0.336	1989	1201	GLOBAL	NA	1580	11817.2	0	176	0.0182701	0.676296	251.136	0.218068	0.367401	0.0100249	0.357377	0.842021	0.0017797	0.537751	1.08502	-0.117263	1.20228	0.29005	0.651248	0.0782207	6.99367	13	0	13	2.51581	0.245861	0.0397	0.029458	0.0159103	0.00303451	0.00335369	0.0200449	11817.2	1191671	0.460204	22.958	1.25987	0.000103807
GLOBAL_global	13954	0.764	274	142	0.45	0.046	0.339	1989	1201	GLOBAL	NA	1580	11817.2	0	199	0.0224052	0.700916	54.5357	0.27677	0.401724	0.0782938	0.323431	1.43117	0.000496177	0.514507	1.00455	0.169733	0.83482	0.207227	1.28269	0.0302585	1.93291	6	0	6	1.60802	0.27632	0.109	0.0959553	0.0466169	0.018771	0.00402279	0.0219822	11817.2	1191671	0.205552	7.30461	0.471549	0.000112589
GLOBAL_global	2472	0.245	2222	149	0.983	0.1266	0.295	1989	NA	GLOBAL	NA	1580	11817.2	0	51	0.0134459	0.51143	125.933	0.171081	0.332569	-0.0205429	0.353112	1.07433	0.00144021	0.364414	0.870278	-0.0428191	0.913097	0.162957	0.997033	0.0187147	2.39114	10	0	10	2.62885	0.341854	0.0397	0.10461	0.0492479	0.00538954	0.00436191	0.0145031	11817.2	1191671	0.338687	4.88894	0.294491	0.000263645
GLOBAL_global	13412	0.416	681	94	0.597	0.0721	0.221	1989	1201	GLOBAL	NA	1580	11817.2	0	415	0.0330874	0.795602	114.333	0.217379	0.357642	-0.0603611	0.418003	0.850232	0.00193222	0.545241	1.06646	-0.0653506	1.13181	0.280208	0.781991	0.0744216	6.29557	14	0	14	3.10579	0.254093	0.01	0.0516771	0.0246567	0.00602804	0.00333971	0.0315631	11817.2	1191671	3.30874	15.3956	1.2801	7.97286e-05
GLOBAL_global	4116	0.469	1946	29	0.825	0.0113	0.137	1989	1201	GLOBAL	NA	1580	11817.2	0	641	0.01	0.150668	158.5	0.321937	0.351352	0.291865	0.0594873	1.18914	5.32265e-05	0.397828	0.426356	0.361182	0.0651744	0.019016	1.11608	0.000242936	2.00633	8	0	8	2.37492	0.376288	0.0199	0.0281435	0.0131258	0.00524947	0.00891779	0.0103314	11817.2	1191671	0.502513	5.35355	0.787109	1.56006e-05
GLOBAL_global	834	0.779	589	180	0.89	0.1188	0.064	1989	NA	GLOBAL	NA	1580	11817.2	0	43	0.0151688	0.459066	265.343	0.296675	0.512576	-0.00683593	0.519412	0.877029	0.00550018	0.45585	0.897286	0.0733808	0.823905	0.175439	0.821922	0.0309522	5.87785	12	0	12	2.77456	0.236132	0.01	0.202145	0.0957367	0.00351232	0.00495279	0.0138788	11817.2	1191671	1.51688	2.27098	0.144969	0.000352763
GLOBAL_global	288	0.051	1236	148	0.877	0.0633	0.195	1989	NA	GLOBAL	NA	1580	11817.2	0	95	0.0206822	0.740101	239.961	0.20391	0.331966	0.0490705	0.282896	0.744007	0.00212911	0.514425	0.979563	0.170556	0.809007	0.197041	0.742792	0.0487121	7.74557	14	0	14	2.69845	0.252694	0.01	0.0648597	0.026382	0.00296132	0.00385868	0.019992	11817.2	1191671	2.06822	11.4108	0.757789	0.000217708
GLOBAL_global	836	0.403	1203	106	0.556	0.1363	0.365	1989	NA	GLOBAL	NA	1580	11817.2	0	63	0.0110338	0.506417	222.826	0.192689	0.329472	0.0462339	0.283238	1.23569	0.00273994	0.512679	0.811794	0.143989	0.667805	0.224994	1.15613	0.035042	3.24367	7	0	7	1.58027	0.253767	0.01	0.0644244	0.0277101	0.00410137	0.00369443	0.0133989	11817.2	1191671	1.10338	7.86063	0.483539	0.000175139
GLOBAL_global	13964	0.327	2418	31	0.728	0.1423	0.129	1989	1201	GLOBAL	NA	1580	11817.2	0	1756	0.0313644	0.828087	184.756	0.150914	0.320462	-0.00443569	0.324898	0.835248	0.00224481	0.517884	1.02854	-0.0804389	1.10897	0.304827	0.678334	0.0873809	9.58861	22	0	22	4.78999	0.254232	0.0298	0.0277386	0.0177595	0.00349053	0.00383563	0.0315035	11817.2	1191671	1.0525	29.8533	1.77389	1.78613e-05
GLOBAL_global	8496	0.084	248	94	0.446	0.017	0.399	1989	1201	GLOBAL	NA	1580	11817.2	0	473	0.0175809	0.749182	35.2619	0.241837	0.40939	0.139386	0.270004	1.88517	0.000411085	0.484885	0.671111	0.278064	0.393047	0.101511	1.86919	0.00295751	0.937342	4	0	4	0.865494	0.29812	0.1486	0.0566092	0.0313557	0.0223086	0.00300106	0.0206238	11817.2	1191671	0.11831	13.2343	0.657737	3.7169e-05
GLOBAL_global	9044	0.497	205	125	0.319	0.0863	0.081	1989	1201	GLOBAL	NA	1580	11817.2	0	1136	0.0668569	0.875842	40.2162	0.193379	0.434727	-0.072442	0.507169	0.899827	0.00196939	0.494197	1.01952	-0.0227877	1.0423	0.274892	0.968767	0.06538	4.70886	13	0	13	3.5241	0.254928	0.0793	0.085343	0.0458759	0.0205221	0.00333306	0.0603988	11817.2	1191671	0.843089	10.2626	1.31657	5.88529e-05
GLOBAL_global	2492	0.276	2375	168	0.732	0.0784	0.1	1989	NA	GLOBAL	NA	1580	11817.2	0	65	0.0175809	0.659049	332.929	0.223986	0.43987	-0.0988244	0.538694	0.834006	0.00603708	0.433089	0.800917	0.0752971	0.72562	0.181293	0.676214	0.0331937	8.85	18	0	18	3.25051	0.246723	0.0298	0.16155	0.0702048	0.00168297	0.00390042	0.0187435	11817.2	1191671	0.589964	4.07954	0.266984	0.000270476
GLOBAL_global	10696	0.206	264	61	0.516	0.0725	0.093	1989	1201	GLOBAL	NA	1580	11817.2	0	5193	0.147146	0.935709	35.1938	0.204632	0.422882	-0.088832	0.511714	0.729547	0.00142109	0.500216	1.01989	-0.0512652	1.07115	0.282667	0.760209	0.0761295	9.31076	23	0	23	6.15158	0.253826	0.0199	0.0400293	0.0255311	0.024425	0.00368435	0.124294	11817.2	1191671	7.39426	23.3756	4.86835	2.83354e-05
GLOBAL_global	13980	0.296	121	491	0.867	0.1116	0.204	1989	1201	GLOBAL	NA	1580	11817.2	0	93	0.0230943	0.50678	37.4828	0.165204	0.493402	-0.204914	0.698316	1.4884	0.00391787	0.510282	1.11613	-0.151064	1.26719	0.249491	1.49887	0.0399227	1.37595	8	0	8	1.59136	0.305546	0.4951	0.301318	0.16377	0.0251937	0.00290514	0.0263351	11817.2	1191671	0.0466458	1.68188	0.160805	0.000248326
GLOBAL_global	854	0.747	129	125	0.695	0.0705	0.35	1989	NA	GLOBAL	NA	1580	11817.2	0	2285	0.0437696	0.894224	18.0508	0.161287	0.466877	-0.0904846	0.557361	1.47641	0.00178056	0.518788	1.16508	-0.179562	1.34464	0.255112	1.44958	0.0374522	1.3481	8	0	8	1.57332	0.304259	0.0595	0.0860994	0.050463	0.0581578	0.00220516	0.0609182	11817.2	1191671	0.735623	10.386	1.20719	1.91552e-05
GLOBAL_global	13982	0.546	1346	50	0.645	0.0766	0.084	1989	1201	GLOBAL	NA	1580	11817.2	0	575	0.0396345	0.599854	194.528	0.197598	0.414886	-0.0172331	0.432119	0.724376	0.0030837	0.396989	0.887642	0.00363859	0.884003	0.241091	0.695515	0.0654179	13.0506	23	0	23	4.31707	0.264616	0.0199	0.02919	0.0154506	0.00349836	0.00452566	0.0302726	11817.2	1191671	1.99168	20.5499	1.95931	6.89296e-05
GLOBAL_global	5780	0.483	507	159	0.77	0.0168	0.316	1989	1201	GLOBAL	NA	1580	11817.2	0	197	0.0148242	0.478831	86.7647	0.355112	0.387922	0.31026	0.0776623	1.39335	6.54346e-05	0.449187	0.579627	0.354966	0.224661	0.0306946	1.38375	0.000424414	1.86709	7	0	7	1.66818	0.302176	0.0694	0.0953783	0.04001	0.00676431	0.0035445	0.0173063	11817.2	1191671	0.213606	5.02033	0.432548	7.52499e-05
GLOBAL_global	4140	0.36	337	56	0.561	0.0704	0.474	1989	1201	GLOBAL	NA	1580	11817.2	0	1288	0.0296415	0.816633	39.026	0.216681	0.364919	0.00157508	0.363344	1.37863	0.00110288	0.451656	0.750322	-0.158567	0.908889	0.177749	1.33168	0.0149288	1.9019	6	0	6	1.62505	0.273748	0.0298	0.0394738	0.0227386	0.0235568	0.00388801	0.0304077	11817.2	1191671	0.994681	20.688	1.33727	2.30136e-05
GLOBAL_global	13984	0.061	351	243	0.742	0.0394	0.167	1989	1201	GLOBAL	NA	1580	11817.2	0	131	0.033432	0.615375	107.5	0.276548	0.411338	0.0630074	0.348331	0.835189	0.00086996	0.466894	0.916741	0.0513394	0.865402	0.191832	0.805982	0.0350057	5.98734	16	0	16	4.01073	0.269958	0.109	0.241912	0.123569	0.0069909	0.0049172	0.0259122	11817.2	1191671	0.306715	2.5438	0.209697	0.000255206
GLOBAL_global	4144	0.078	1409	148	0.533	0.0573	0.249	1989	1201	GLOBAL	NA	1580	11817.2	0	82	0.0134459	0.678549	265.067	0.189155	0.324671	-0.136055	0.460726	0.941233	0.00260104	0.476961	0.870411	0.0793229	0.791088	0.238038	0.810539	0.0538951	5.03291	9	0	9	1.62709	0.237971	0.01	0.0678725	0.029671	0.00284241	0.00366412	0.0154025	11817.2	1191671	1.34459	9.99741	0.51911	0.000163974
GLOBAL_global	1410	0.761	306	297	0.437	0.149	0.219	1989	NA	GLOBAL	NA	1580	11817.2	0	50	0.0168918	0.56395	124	0.208715	0.472159	-0.0751151	0.547274	1.09572	0.00128522	0.508231	0.954053	-0.0192344	0.973287	0.26062	1.11112	0.0592342	3.13924	9	0	9	2.18339	0.235596	0.1585	0.251032	0.143303	0.00711338	0.00377089	0.0168809	11817.2	1191671	0.106573	2.24652	0.117798	0.000337835
GLOBAL_global	9065	0.732	2732	24	0.834	0.0841	0.283	1989	1201	GLOBAL	NA	1580	11817.2	0	1222	0.0251619	0.570278	83	0.157133	0.31397	0.0114787	0.302491	1.36364	0.00221321	0.552773	1.15983	-0.0745686	1.2344	0.4225	1.23876	0.17452	3.36203	15	0	15	2.72033	0.276977	0.01	0.0242241	0.0156703	0.00427756	0.0063396	0.0192251	11817.2	1191671	2.51619	23.5418	1.22685	2.05907e-05
GLOBAL_global	8520	0.217	363	172	0.898	0.0575	0.425	1989	1201	GLOBAL	NA	1580	11817.2	0	291	0.0361887	0.758096	76.7396	0.261169	0.412156	0.00646477	0.405691	0.991696	0.00139075	0.537236	1.29489	-0.0749739	1.36986	0.32967	0.769615	0.103153	4.66266	13	0	13	3.37588	0.270282	0.0199	0.134097	0.0631815	0.00992262	0.00369859	0.0337227	11817.2	1191671	1.81853	5.65333	0.533744	0.00012436
GLOBAL_global	2506	0.956	344	62	0.892	0.0927	0.336	1989	NA	GLOBAL	NA	1580	11817.2	0	2853	0.0678907	0.868659	51.1649	0.210644	0.406823	0.00269359	0.40413	0.857075	0.00143509	0.452151	1.19769	-0.187163	1.38486	0.316397	0.364124	0.0881359	6.08797	16	0	16	4.13275	0.263834	0.01	0.0518891	0.0288019	0.0145334	0.00423606	0.059105	11817.2	1191671	6.78907	16.7407	2.05212	2.37963e-05
GLOBAL_global	13990	0.686	963	22	0.854	0.0219	0.467	1989	1201	GLOBAL	NA	1580	11817.2	0	1265	0.0196485	0.242084	67.8125	0.325538	0.363328	0.258553	0.104775	1.19595	0.000114913	0.525607	0.625582	0.448961	0.176621	0.038178	1.1303	0.00107106	2.06013	8	0	8	2.231	0.372762	0.01	0.01	0.01	0.0105038	0.0119529	0.0121295	11817.2	1191671	1.96485	24.2084	1.21295	1.55324e-05
GLOBAL_global	9072	0.075	741	42	0.584	0.1323	0.208	1989	1201	GLOBAL	NA	1580	11817.2	0	1500	0.0337765	0.860075	116.292	0.187452	0.34249	-0.0391874	0.381678	0.901879	0.00208668	0.508797	1.09104	-0.103563	1.1946	0.296926	0.752711	0.0816241	6.55063	14	0	14	3.22876	0.233731	0.0793	0.037248	0.0210769	0.0064111	0.00328014	0.0362096	11817.2	1191671	0.425934	23.0905	1.71797	2.25177e-05
GLOBAL_global	4152	0.141	490	258	0.811	0.1185	0.159	1989	1201	GLOBAL	NA	1580	11817.2	0	27	0.0117229	0.439674	238.04	0.317851	0.485158	0.0625489	0.422609	1.09719	0.00278387	0.55124	1.07759	-0.0734944	1.15109	0.204887	1.05059	0.0437217	3.76646	9	0	9	2.44546	0.261026	0.0298	0.314206	0.160645	0.00235347	0.00455118	0.012872	11817.2	1191671	0.393387	1.39932	0.0801271	0.000434183
GLOBAL_global	12354	0.774	602	42	0.888	0.0763	0.425	1989	1201	GLOBAL	NA	1580	11817.2	0	2308	0.0468709	0.835068	66.8425	0.216676	0.355734	-0.0323357	0.388069	0.977501	0.00152736	0.476232	1.17675	-0.169858	1.34661	0.37323	0.72633	0.12275	5.37278	14	0	14	3.38546	0.266214	0.0199	0.0361066	0.0208409	0.0105055	0.00390832	0.0442869	11817.2	1191671	2.35532	23.1278	2.125	2.0308e-05
GLOBAL_global	3607	0.221	3324	120	0.493	0.1163	0.088	1989	1201	GLOBAL	NA	1580	11817.2	0	47	0.0110338	0.631638	471.13	0.158751	0.263798	-0.052654	0.316452	0.854316	0.0015966	0.412449	0.692874	0.131387	0.561488	0.170177	0.862124	0.0293896	6.85823	14	0	14	2.75104	0.233622	0.0496	0.10945	0.0492498	0.00165485	0.00313441	0.014128	11817.2	1191671	0.222455	5.77101	0.286865	0.000234761
GLOBAL_global	2515	0.362	3257	80	0.753	0.1233	0.141	1989	NA	GLOBAL	NA	1580	11817.2	0	173	0.0189593	0.537091	361	0.175245	0.305364	-0.0490124	0.354376	0.729984	0.00244515	0.542054	1.03425	0.0529639	0.981281	0.308133	0.592357	0.0911053	10.5101	23	0	23	4.6925	0.233176	0.0496	0.0829504	0.0390026	0.00175354	0.00451346	0.017631	11817.2	1191671	0.382243	6.47485	0.452047	0.000109591
GLOBAL_global	9078	0.7	129	263	0.918	0.1498	0.388	1989	1201	GLOBAL	NA	1580	11817.2	0	387	0.0237835	0.73095	26.4	0.15258	0.561048	-0.173176	0.734224	1.62745	0.00217817	0.508143	1.25034	-0.164249	1.41459	0.270774	1.62699	0.0365129	1.00253	7	0	7	1.28764	0.322569	0.2278	0.112458	0.0699338	0.0397634	0.00183729	0.0382056	11817.2	1191671	0.104405	6.49975	0.546312	6.14561e-05
GLOBAL_global	10719	0.05	4093	117	0.989	0.0944	0.198	1989	1201	GLOBAL	NA	1580	11817.2	0	101	0.0127567	0.695784	74.2857	0.139592	0.356389	0.00154989	0.354839	1.03026	0.000770491	0.504159	0.714701	0.237412	0.477289	0.148713	0.975613	0.00288971	1.31646	14	0	14	2.4882	0.374021	0.0199	0.0985885	0.0547154	0.00552734	0.00280382	0.0172509	11817.2	1191671	0.64104	7.05746	0.315284	0.000126304
GLOBAL_global	4158	0.516	1103	38	0.7	0.136	0.459	1989	1201	GLOBAL	NA	1580	11817.2	0	478	0.0162026	0.565663	135.553	0.206675	0.392018	-0.066955	0.458974	1.2457	0.00122411	0.644225	1.09261	0.301344	0.791269	0.262231	1.14837	0.0391567	3.26013	8	0	8	2.0333	0.267073	0.0694	0.0295253	0.0191625	0.00590042	0.00377995	0.0171964	11817.2	1191671	0.233467	19.1586	0.897395	3.38966e-05
GLOBAL_global	8534	0.748	210	411	0.425	0.1056	0.05	1989	1201	GLOBAL	NA	1580	11817.2	0	38	0.0155134	0.490131	252.194	0.241754	0.555989	-0.106902	0.662891	0.862187	0.00236769	0.512337	1.01396	0.00769218	1.00627	0.229807	0.929764	0.0473469	5.7462	13	0	13	4.1618	0.301414	0.3466	0.67153	0.560217	0.0028784	0.00392938	0.0158531	11817.2	1191671	0.0447588	0.729871	0.0282981	0.000408247
GLOBAL_global	2520	0.174	1111	44	0.809	0.027	0.351	1989	NA	GLOBAL	NA	1580	11817.2	0	759	0.0237835	0.87721	49.85	0.132415	0.276256	0.000833084	0.275423	1.23225	0.000476769	0.540147	0.905049	0.350033	0.555016	0.104271	1.23171	0.0078448	1.89304	7	0	7	2.14026	0.347543	0.0199	0.0273952	0.0161374	0.0177098	0.00279538	0.0279066	11817.2	1191671	1.19515	32.0205	1.72931	3.13353e-05
GLOBAL_global	14004	0.468	504	77	0.993	0.0963	0.482	1989	1201	GLOBAL	NA	1580	11817.2	0	1012	0.0396345	0.863259	75.5	0.215381	0.394868	-0.0594367	0.454304	0.978514	0.00150519	0.613516	1.2525	-0.250837	1.50334	0.303612	0.792242	0.0739722	5.06519	11	0	11	3.15288	0.272167	0.0694	0.056781	0.0292709	0.00926926	0.0033589	0.0380362	11817.2	1191671	0.571103	15.2033	1.29945	3.91646e-05
GLOBAL_global	12368	0.117	755	60	0.971	0.1419	0.41	1989	1201	GLOBAL	NA	1580	11817.2	0	1049	0.0344657	0.862122	103.176	0.190026	0.379559	-0.093025	0.472584	0.974107	0.00174225	0.509792	1.19349	-0.135466	1.32896	0.377103	0.782878	0.129362	5.94241	14	0	14	3.5291	0.266573	0.0199	0.0455831	0.0254861	0.00715188	0.00343266	0.0341682	11817.2	1191671	1.73195	18.9132	1.34066	3.28558e-05
GLOBAL_global	7448	0.163	708	74	0.853	0.0673	0.131	1989	1201	GLOBAL	NA	1580	11817.2	0	1652	0.07685	0.908963	119.36	0.203426	0.360024	-0.0929514	0.452975	0.674959	0.00220529	0.47395	1.01424	-0.0458049	1.06004	0.292458	0.571078	0.0845542	16.1665	30	0	30	6.84938	0.278164	0.01	0.0445041	0.0236887	0.00607816	0.0027305	0.0820231	11817.2	1191671	7.685	20.4243	3.46254	4.65194e-05
GLOBAL_global	10732	0.347	953	107	0.78	0.031	0.206	1989	1201	GLOBAL	NA	1580	11817.2	0	147	0.0203376	0.487513	132.78	0.221451	0.335909	0.0777174	0.258191	1.11939	0.000848376	0.529498	0.83252	0.361006	0.471515	0.122063	0.938641	0.00978618	4.2019	10	0	10	2.28393	0.262397	0.0397	0.035186	0.0195057	0.0049989	0.00444079	0.0189499	11817.2	1191671	0.512283	13.8553	0.971506	0.000138351
GLOBAL_global	14015	0.03	2648	40	0.603	0.0526	0.032	1989	1201	GLOBAL	NA	1580	11817.2	0	3333	0.0844309	0.928263	178.911	0.124398	0.301789	-0.0280697	0.329859	0.620415	0.00232248	0.488705	0.997059	-0.00308169	1.00014	0.278698	0.6149	0.0689675	26.7234	64	0	64	12.8023	0.232508	0.0397	0.0302307	0.0189284	0.00300479	0.00395599	0.0678779	11817.2	1191671	2.12672	30.706	3.58603	2.53318e-05
GLOBAL_global	12374	0.743	142	281	0.638	0.1244	0.23	1989	1201	GLOBAL	NA	1580	11817.2	0	360	0.037567	0.677791	31.4	0.164719	0.577813	-0.18606	0.763872	1.29549	0.00311055	0.496826	1.11893	-0.134975	1.25391	0.260595	1.31175	0.0501364	1.98734	9	0	9	2.12255	0.274534	0.01	0.174507	0.104049	0.0325113	0.00238144	0.0469425	11817.2	1191671	3.7567	3.88404	0.451158	0.000104353
GLOBAL_global	9095	0.134	2828	54	0.705	0.1164	0.045	1989	1201	GLOBAL	NA	1580	11817.2	0	1500	0.0613435	0.853214	180.74	0.109352	0.291686	-0.0612212	0.352908	0.713945	0.00115524	0.509043	1.0257	-0.0110699	1.03677	0.306533	0.615275	0.0986006	19.3323	51	0	51	10.8465	0.224285	0.0496	0.0409492	0.0230468	0.00281975	0.00386366	0.0515991	11817.2	1191671	1.23676	20.8359	2.23888	4.08957e-05
GLOBAL_global	2536	0.221	268	182	0.294	0.1343	0.164	1989	NA	GLOBAL	NA	1580	11817.2	0	142	0.0162026	0.702929	95.2105	0.195118	0.397527	-0.0603393	0.457867	1.31025	0.00161778	0.506204	0.961888	-0.0203496	0.982238	0.23225	1.371	0.0439345	2.28987	6	0	6	1.64777	0.258428	0.0793	0.168552	0.0907987	0.00951657	0.00342662	0.0184541	11817.2	1191671	0.20432	4.1704	0.203241	0.000114103
GLOBAL_global	9100	0.321	684	17	0.872	0.0201	0.495	1989	1201	GLOBAL	NA	1580	11817.2	0	5098	0.0503167	0.788136	21.8394	0.157585	0.281534	0.011588	0.269946	1.08609	0.000520581	0.50088	0.606381	0.373353	0.233027	0.0295634	1.09157	0.00056698	1.89367	8	0	8	2.41304	0.359386	0.01	0.0167956	0.0123308	0.0372304	0.00608011	0.0359604	11817.2	1191671	5.03167	46.9252	2.91632	9.8699e-06
GLOBAL_global	3635	0.33	2788	56	0.869	0.0923	0.201	1989	1201	GLOBAL	NA	1580	11817.2	0	672	0.025851	0.7891	131.712	0.165792	0.297137	0.0103272	0.28681	1.02024	0.00200962	0.467384	1.11473	-0.0168504	1.13158	0.374021	0.804903	0.11814	5.5019	19	0	19	3.84195	0.264546	0.0298	0.0510063	0.0291445	0.00362804	0.00426174	0.0230394	11817.2	1191671	0.867484	15.4706	0.790521	3.84688e-05
GLOBAL_global	2546	0.815	1954	16	0.711	0.1474	0.209	1989	NA	GLOBAL	NA	1580	11817.2	0	1483	0.0251619	0.603779	173.328	0.183109	0.337155	0.0412415	0.295913	0.867986	0.00230277	0.504255	0.980539	-0.0931051	1.07364	0.306293	0.595891	0.0922619	7.02089	16	0	16	2.96724	0.235591	0.0298	0.0169922	0.0125432	0.00354769	0.00480875	0.0201153	11817.2	1191671	0.844357	35.5328	1.60368	1.69669e-05
GLOBAL_global	7470	0.616	172	157	0.366	0.1089	0.213	1989	1201	GLOBAL	NA	1580	11817.2	0	626	0.0327428	0.820424	32.3256	0.17359	0.50829	-0.109208	0.617498	1.41478	0.00176224	0.504225	1.06336	-0.0607862	1.12415	0.273506	1.43781	0.0529867	1.75949	6	0	6	1.63104	0.270696	0.0991	0.100509	0.0552475	0.0292957	0.00276089	0.0361769	11817.2	1191671	0.330401	8.1627	0.654814	5.23048e-05
GLOBAL_global	9112	0.165	224	292	0.622	0.112	0.15	1989	1201	GLOBAL	NA	1580	11817.2	0	201	0.0558301	0.587068	64.8039	0.195134	0.427511	-0.108016	0.535527	0.836185	0.00185475	0.494227	1.10138	-0.082826	1.18421	0.280896	0.844726	0.072944	6.27532	17	0	17	4.55918	0.247208	0.0496	0.228353	0.123836	0.0128721	0.00459375	0.0371745	11817.2	1191671	1.12561	2.57088	0.300191	0.000277762
GLOBAL_global	9118	0.54	837	72	0.956	0.0945	0.45	1989	1201	GLOBAL	NA	1580	11817.2	0	340	0.0251619	0.62795	95.7656	0.17367	0.372571	0.020538	0.352033	1.01279	0.00100141	0.515724	1.09133	-0.0180202	1.10935	0.196138	0.911556	0.0308608	3.87911	9	0	9	2.53736	0.269993	0.0199	0.0433411	0.0225288	0.0072526	0.00366467	0.0236711	11817.2	1191671	1.26441	14.4886	1.05071	7.40054e-05
GLOBAL_global	14040	0.178	236	17	0.304	0.0712	0.193	1989	1201	GLOBAL	NA	1580	11817.2	0	11210	0.0692691	0.780435	20.0156	0.182444	0.40821	-0.118339	0.526548	1.29902	0.00125391	0.477976	1.04043	-0.0434974	1.08393	0.254814	1.30999	0.05306	2.43228	7	0	7	1.7278	0.248439	0.0397	0.0185144	0.0132626	0.0420195	0.00880775	0.0339811	11817.2	1191671	1.74481	42.1529	2.56218	6.17922e-06
GLOBAL_global	6932	0.474	404	245	0.794	0.0631	0.087	1989	1201	GLOBAL	NA	1580	11817.2	0	75	0.025851	0.526392	190.455	0.311091	0.448016	-0.00701381	0.45503	0.788345	0.00158987	0.371232	0.90102	0.0594394	0.841581	0.176055	0.840503	0.037674	7.9557	19	0	19	5.3315	0.274594	0.0199	0.254116	0.128208	0.00359041	0.00654892	0.0169522	11817.2	1191671	1.29905	2.07147	0.132225	0.00034468
GLOBAL_global	14048	0.038	2150	63	0.541	0.0121	0.291	1989	1201	GLOBAL	NA	1580	11817.2	0	147	0.0113784	0.410263	36.8333	0.123419	0.152399	0.0960018	0.0563969	1.46373	6.63041e-05	0.486112	0.510512	0.453103	0.0574093	0.0172646	1.423	0.000125578	0.559494	5	0	5	1.18824	0.413117	0.01	0.030883	0.0170654	0.0211168	0.00527027	0.0122352	11817.2	1191671	1.13784	13.2845	0.716958	7.74037e-05
GLOBAL_global	9128	0.243	1220	155	0.497	0.0486	0.368	1989	1201	GLOBAL	NA	1580	11817.2	0	47	0.0106892	0.613259	125	0.193895	0.315024	0.00785808	0.307166	1.61478	0.00066709	0.504564	0.781184	0.320433	0.460751	0.147248	1.61903	0.0155476	1.74051	4	0	4	1.24859	0.3363	0.01	0.040532	0.0193043	0.00738792	0.00320097	0.0143176	11817.2	1191671	1.06892	15.1303	0.741681	0.000227429
GLOBAL_global	13508	0.396	394	285	0.92	0.1077	0.328	1989	1201	GLOBAL	NA	1580	11817.2	0	49	0.015858	0.567192	164.973	0.255883	0.475578	0.00462473	0.470953	1.01813	0.000846327	0.470381	1.03351	-0.0878428	1.12135	0.203575	0.927004	0.0370994	3.86329	10	0	10	2.72772	0.290739	0.01	0.325244	0.176046	0.00525596	0.00430968	0.0151886	11817.2	1191671	1.5858	1.7439	0.0862761	0.000323632
GLOBAL_global	2572	0.316	713	135	0.839	0.1188	0.118	1989	NA	GLOBAL	NA	1580	11817.2	0	118	0.0348103	0.522142	209.62	0.236081	0.405506	-0.0334862	0.438992	0.654787	0.00287751	0.469138	1.02577	-0.0491624	1.07493	0.264008	0.69258	0.0764313	12.2057	24	0	24	5.46948	0.264237	0.0694	0.109701	0.0550392	0.00412411	0.00539626	0.0236586	11817.2	1191671	0.501589	4.75967	0.429849	0.000295003
GLOBAL_global	4214	0.696	145	107	0.86	0.0452	0.028	1989	1201	GLOBAL	NA	1580	11817.2	0	35676	1	0.923706	16.7964	0.182432	0.537123	-0.200864	0.737988	0.591248	0.00239417	0.500127	1.02113	-0.0214671	1.0426	0.279583	0.686836	0.0761713	30.7544	88	0	88	28.3128	0.289858	0.0397	0.0636229	0.0389602	0.0513871	0.0029348	1	11817.2	1191671	25.1889	14.5185	25.6672	2.803e-05
GLOBAL_global	7496	0.218	134	419	0.513	0.0224	0.374	1989	1201	GLOBAL	NA	1580	11817.2	0	44	0.0106892	0.514948	36.8182	0.291544	0.427498	0.108154	0.319344	1.94464	7.95728e-05	0.521559	0.773736	0.261127	0.51261	0.0888931	1.9454	0.000728577	0.512658	3	0	3	0.613727	0.317366	0.0892	0.393856	0.226572	0.0249724	0.00243748	0.0160033	11817.2	1191671	0.119834	1.30745	0.070632	0.000242936
GLOBAL_global	1484	0.331	651	155	0.333	0.0757	0.088	1989	NA	GLOBAL	NA	1580	11817.2	0	123	0.0244727	0.752394	154.032	0.23504	0.364067	-0.108738	0.472805	0.843332	0.00311073	0.481133	0.949782	0.000961027	0.948821	0.260483	0.903141	0.0616399	6.0443	13	0	13	2.96709	0.261167	0.01	0.0900693	0.0434883	0.00529642	0.00356294	0.0241628	11817.2	1191671	2.44727	8.3535	0.555617	0.000198965
GLOBAL_global	9140	0.462	2292	63	0.636	0.0792	0.113	1989	1201	GLOBAL	NA	1580	11817.2	0	488	0.0299861	0.761844	279.128	0.194931	0.313062	0.00613569	0.306926	0.743071	0.0017456	0.460919	0.96156	-0.0290412	0.990601	0.283653	0.57291	0.0757154	13.7797	28	0	28	4.72186	0.228626	0.0298	0.037802	0.0190538	0.00261122	0.00379017	0.0277404	11817.2	1191671	1.00624	20.1536	1.4559	6.14469e-05
GLOBAL_global	7500	0.343	1972	51	0.401	0.145	0.194	1989	1201	GLOBAL	NA	1580	11817.2	0	148	0.01	0.757027	310.8	0.196277	0.367655	-0.0674941	0.435149	1.09166	0.00384348	0.500238	0.878717	0.00969899	0.869018	0.268793	1.09617	0.0611022	3.93418	8	0	8	1.32142	0.211403	0.0298	0.0216116	0.0137602	0.00258479	0.00249037	0.01491	11817.2	1191671	0.33557	35.0287	1.08356	6.75676e-05
GLOBAL_global	390	0.635	297	45	0.867	0.0814	0.114	1989	NA	GLOBAL	NA	1580	11817.2	0	13512	0.221232	0.974377	37.6524	0.195381	0.521661	-0.0275154	0.549176	0.687913	0.00131505	0.504911	1.05353	-0.0652015	1.11873	0.281991	0.621279	0.076963	15.0848	35	0	35	9.50753	0.246658	0.0199	0.0363434	0.021353	0.0221418	0.00408409	0.174744	11817.2	1191671	11.1172	26.8103	8.18359	1.6373e-05
GLOBAL_global	13520	0.115	547	46	0.67	0.0245	0.073	1989	1201	GLOBAL	NA	1580	11817.2	0	5839	0.131295	0.896534	89.4919	0.25123	0.369536	0.00889899	0.360637	0.649523	0.00218369	0.500384	1.04091	-0.0352322	1.07614	0.284974	0.61331	0.0755422	21.0703	46	0	46	10.6729	0.24844	0.0199	0.0324832	0.0190492	0.00706267	0.00399645	0.113057	11817.2	1191671	6.59773	27.5999	5.93499	2.24858e-05
GLOBAL_global	9146	0.9	148	100	0.358	0.123	0.323	1989	1201	GLOBAL	NA	1580	11817.2	0	1174	0.0213714	0.871677	25.9434	0.156445	0.43402	-0.10924	0.543259	1.77377	0.00107475	0.519069	1.13092	-0.0497384	1.18066	0.256699	1.76895	0.0294394	0.870253	4	0	4	1.0149	0.289112	0.0595	0.0687723	0.0456231	0.0407256	0.00247198	0.0280123	11817.2	1191671	0.359183	12.6748	0.613993	1.82039e-05
GLOBAL_global	9148	0.275	760	173	0.246	0.1405	0.023	1989	1201	GLOBAL	NA	1580	11817.2	0	42	0.0134459	0.625034	373.167	0.233249	0.413379	0.0181863	0.395193	0.932738	0.00347556	0.401516	0.969036	0.0764883	0.892548	0.208237	0.965243	0.0419855	7.08544	12	0	12	3.23626	0.296938	0.0793	0.0839191	0.0373285	0.00283881	0.00342668	0.0156634	11817.2	1191671	0.169557	7.44806	0.419611	0.00032014
GLOBAL_global	4228	0.387	1582	63	0.404	0.0436	0.045	1989	1201	GLOBAL	NA	1580	11817.2	0	418	0.0344657	0.751312	238.945	0.205049	0.338865	-0.0389133	0.377779	0.68547	0.00344511	0.462159	0.866088	0.0371052	0.828983	0.213547	0.753107	0.0465241	13.762	24	0	24	3.9304	0.23267	0.0397	0.0355944	0.0173852	0.00308531	0.00449046	0.0286348	11817.2	1191671	0.868154	21.1076	1.64708	8.24539e-05
GLOBAL_global	7510	0.749	287	217	0.818	0.1406	0.239	1989	1201	GLOBAL	NA	1580	11817.2	0	240	0.0430804	0.691117	84.5086	0.199926	0.419065	-0.0979052	0.516971	0.830605	0.0017593	0.522229	1.16996	-0.155116	1.32508	0.283392	0.76556	0.0702441	6.20443	18	0	18	4.18803	0.237063	0.01	0.182465	0.0971561	0.0103166	0.00333807	0.0392804	11817.2	1191671	4.30804	3.78767	0.404303	0.000179502
GLOBAL_global	9151	0.024	4436	26	0.914	0.1055	0.383	1989	1201	GLOBAL	NA	1580	11817.2	0	737	0.0137905	0.689586	54.9677	0.156306	0.266131	0.039892	0.226239	1.29057	0.000358308	0.47987	0.876436	0.33838	0.538056	0.187863	1.28133	0.00531976	1.07848	10	0	10	1.88294	0.373144	0.0496	0.0207993	0.0153122	0.0137864	0.00489593	0.0137773	11817.2	1191671	0.278034	33.1544	0.899758	1.87116e-05
GLOBAL_global	11886	0.604	2056	34	0.75	0.0435	0.247	1989	1201	GLOBAL	NA	1580	11817.2	0	395	0.0148242	0.428849	212.588	0.214412	0.324911	0.0988406	0.22607	1.04913	0.00105614	0.616224	0.884607	0.272251	0.612355	0.175585	0.904106	0.0178105	4.57468	11	0	11	2.86294	0.323982	0.0694	0.0354704	0.0167418	0.00345368	0.00573037	0.0134744	11817.2	1191671	0.213606	12.0903	0.804836	3.75297e-05
GLOBAL_global	14074	0.882	159	229	0.902	0.0252	0.366	1989	1201	GLOBAL	NA	1580	11817.2	0	399	0.0513505	0.752599	25.8143	0.234645	0.384855	-0.0346989	0.419554	1.21352	0.000669318	0.501117	1.15792	0.0833615	1.07456	0.157379	1.17739	0.0179916	2.28734	10	0	10	2.21337	0.284899	0.01	0.140185	0.0706998	0.0357168	0.00264774	0.0583088	11817.2	1191671	5.13505	5.3686	0.824738	0.000128698
GLOBAL_global	5872	0.069	1771	44	0.805	0.0705	0.035	1989	1201	GLOBAL	NA	1580	11817.2	0	3169	0.133707	0.911758	169.699	0.164609	0.338485	-0.0314727	0.369957	0.62708	0.00176413	0.468039	1.02135	-0.00967814	1.03103	0.307069	0.583464	0.0952571	40.7063	73	0	73	14.733	0.270688	0.01	0.0284328	0.0165336	0.00379301	0.00333199	0.11486	11817.2	1191671	13.3707	32.0671	6.94709	4.21922e-05
GLOBAL_global	14076	0.257	772	155	0.568	0.0427	0.066	1989	1201	GLOBAL	NA	1580	11817.2	0	253	0.0482492	0.763614	169.107	0.225798	0.35641	-0.0595937	0.416004	0.686674	0.00210679	0.520799	0.914158	0.142302	0.771856	0.215959	0.728099	0.0492887	14.0209	26	0	26	5.59654	0.259146	0.01	0.0837049	0.038309	0.00459881	0.00457486	0.0366291	11817.2	1191671	4.82492	9.12269	0.95615	0.000190708
GLOBAL_global	9156	0.392	875	86	0.685	0.1087	0.056	1989	1201	GLOBAL	NA	1580	11817.2	0	226	0.04756	0.637785	243.938	0.245879	0.437028	-0.0569147	0.493942	0.621613	0.00297868	0.52331	1.00431	0.0518549	0.95246	0.244365	0.706488	0.0688343	19.9165	37	0	37	8.1279	0.253526	0.0595	0.0577384	0.0314638	0.00407291	0.00487405	0.0313164	11817.2	1191671	0.799328	11.0461	0.995315	0.000210443
GLOBAL_global	4236	0.324	663	173	0.905	0.1049	0.135	1989	1201	GLOBAL	NA	1580	11817.2	0	104	0.027574	0.496448	220.817	0.270101	0.524532	-0.0372233	0.561755	0.717808	0.00365167	0.590229	1.00759	0.104716	0.902875	0.201481	0.741765	0.0420581	9.92278	22	0	22	5.72134	0.268724	0.01	0.13336	0.0623298	0.00449299	0.00514833	0.0207991	11817.2	1191671	2.7574	3.72262	0.333695	0.000265134
GLOBAL_global	7518	0.562	1818	33	0.54	0.0793	0.149	1989	1201	GLOBAL	NA	1580	11817.2	0	1037	0.025851	0.86113	199.636	0.176024	0.351716	-0.0637498	0.415466	0.777511	0.0023261	0.45628	0.964131	-0.0688759	1.03301	0.260953	0.693223	0.0579237	8.33924	16	0	16	2.71628	0.238051	0.0199	0.0253539	0.0153941	0.00334893	0.0030402	0.0285996	11817.2	1191671	1.29905	33.9643	1.85783	2.49287e-05
GLOBAL_global	6792	0.203	2194	94	0.573	0.1476	0.127	1989	1201	GLOBAL	NA	1580	11817.2	0	162	0.0186147	0.779464	378.822	0.201811	0.329104	0.0393595	0.289745	0.74402	0.0023997	0.496324	0.99351	0.00605434	0.987456	0.266282	0.710783	0.0684574	10.7892	17	0	17	2.73564	0.271418	0.0199	0.0409701	0.0238491	0.0021838	0.00306071	0.0212698	11817.2	1191671	0.935411	19.0252	0.891852	0.000114905
GLOBAL_global	8614	0.682	306	202	0.644	0.0208	0.187	1989	1201	GLOBAL	NA	1580	11817.2	0	84	0.015858	0.241272	54.2432	0.3447	0.398654	0.200399	0.198255	1.58501	0.000217801	0.66015	0.854766	0.505064	0.349702	0.0637669	1.55034	0.00182288	1.27025	6	0	6	1.3196	0.329438	0.01	0.160983	0.0685844	0.014706	0.00614234	0.0130616	11817.2	1191671	1.5858	1.49874	0.190446	0.000188786
GLOBAL_global	2600	0.238	177	34	0.463	0.0903	0.231	1989	NA	GLOBAL	NA	1580	11817.2	0	13508	0.0854647	0.944014	16.0711	0.175598	0.462412	-0.133861	0.596272	1.22637	0.00170648	0.508865	1.06506	-0.123944	1.189	0.270538	1.20974	0.0585345	2.43101	9	0	9	2.15096	0.266986	0.0199	0.0331408	0.0194692	0.0585351	0.00482696	0.059929	11817.2	1191671	4.29471	28.485	3.07814	6.32697e-06
GLOBAL_global	12442	0.918	123	154	0.307	0.1326	0.041	1989	1201	GLOBAL	NA	1580	11817.2	0	2099	0.0427358	0.849172	28.0435	0.14751	0.491174	-0.135054	0.626227	1.17814	0.00398275	0.499166	1.00905	-0.00720864	1.01626	0.232938	1.22848	0.0368891	2.04114	13	0	13	2.54115	0.316283	0.0793	0.124889	0.0654559	0.0382326	0.00179036	0.0669508	11817.2	1191671	0.538913	6.79942	1.02284	2.03601e-05
GLOBAL_global	14084	0.38	169	138	0.751	0.1168	0.307	1989	1201	GLOBAL	NA	1580	11817.2	0	1606	0.0630665	0.874756	27.3621	0.178611	0.509821	-0.133585	0.643405	1.08744	0.00213948	0.496773	1.15881	-0.208655	1.36747	0.276265	0.974705	0.0635101	3.01329	10	0	10	2.81841	0.261629	0.208	0.0968712	0.052964	0.0363781	0.00254222	0.0765367	11817.2	1191671	0.303204	9.03009	1.44507	3.92693e-05
GLOBAL_global	4248	0.168	203	155	0.71	0.0129	0.27	1989	1201	GLOBAL	NA	1580	11817.2	0	433	0.0327428	0.758118	34.6395	0.274851	0.393594	0.121252	0.272342	1.38839	0.000307041	0.526449	0.75107	0.282566	0.468504	0.0743583	1.38442	0.00331701	1.88544	8	0	8	1.70538	0.286013	0.01	0.0832955	0.0456019	0.0259708	0.00333542	0.0329449	11817.2	1191671	3.27428	9.10156	0.722447	7.56184e-05
GLOBAL_global	13544	0.224	2461	73	0.934	0.0748	0.41	1989	1201	GLOBAL	NA	1580	11817.2	0	275	0.0165472	0.743768	82.2564	0.143143	0.29247	0.0132544	0.279215	1.07974	0.00101315	0.56037	0.934819	0.251411	0.683408	0.238895	0.974893	0.0248531	2.03038	12	0	12	2.82288	0.349357	0.0991	0.0470128	0.0267461	0.00856024	0.0041362	0.0183332	11817.2	1191671	0.166974	15.8205	0.685454	6.01715e-05
GLOBAL_global	9174	0.736	416	141	0.601	0.0431	0.041	1989	1201	GLOBAL	NA	1580	11817.2	0	220	0.0430804	0.519992	110.836	0.310045	0.46871	0.0989118	0.369799	0.790454	0.00113437	0.344584	0.706331	0.0159979	0.690333	0.127099	0.892714	0.0156468	8.13734	24	0	24	5.55776	0.265201	0.0199	0.110855	0.0542338	0.0059654	0.0070028	0.0227281	11817.2	1191671	2.16484	4.69072	0.419076	0.00019582
GLOBAL_global	14096	0.098	628	193	0.946	0.0687	0.082	1989	1201	GLOBAL	NA	1580	11817.2	0	83	0.027574	0.471957	211.831	0.291068	0.540781	0.0498238	0.490957	0.771281	0.00313267	0.591083	1.00601	0.257733	0.74828	0.162397	0.782382	0.0298183	9.51899	21	0	21	4.66784	0.246238	0.0397	0.17129	0.0813888	0.00418197	0.00619747	0.0181117	11817.2	1191671	0.694558	2.75532	0.222534	0.000332216
GLOBAL_global	4256	0.059	2118	109	0.891	0.0677	0.157	1989	1201	GLOBAL	NA	1580	11817.2	0	227	0.0292969	0.71089	250.421	0.171036	0.318768	-0.0291844	0.347953	0.725212	0.00169953	0.469198	0.960163	-0.0449725	1.00514	0.263548	0.568955	0.0564509	12.0456	24	0	24	4.80294	0.249592	0.01	0.0544201	0.0261267	0.00295789	0.00435925	0.0243054	11817.2	1191671	2.92969	13.063	0.930293	0.000129061
GLOBAL_global	9180	0.298	110	398	0.545	0.0694	0.251	1989	1201	GLOBAL	NA	1580	11817.2	0	106	0.0151688	0.609937	35.3429	0.168604	0.461128	-0.107742	0.56887	1.85475	0.00158764	0.513079	1.07453	-0.0920434	1.16658	0.229243	1.85182	0.0246962	0.782911	5	0	5	0.964388	0.315203	0.208	0.337623	0.194226	0.0258148	0.00192592	0.0240168	11817.2	1191671	0.072927	1.80656	0.123654	0.000143102
GLOBAL_global	4260	0.434	280	330	0.78	0.0852	0.338	1989	1201	GLOBAL	NA	1580	11817.2	0	49	0.0172363	0.498374	106.122	0.253495	0.394672	-0.0249079	0.41958	1.19669	0.000641507	0.46326	0.931546	0.12038	0.811166	0.125377	1.17709	0.011592	2.7538	7	0	7	2.12277	0.306337	0.0694	0.330666	0.167009	0.00726105	0.00575253	0.014045	11817.2	1191671	0.248362	1.50718	0.084097	0.000351762
GLOBAL_global	11368	0.228	223	135	0.996	0.1459	0.338	1989	1201	GLOBAL	NA	1580	11817.2	0	1049	0.0627219	0.865058	45.526	0.180957	0.465408	-0.0761261	0.541534	0.907782	0.00223034	0.498541	1.21016	-0.245245	1.45541	0.298582	0.799547	0.0812875	4.98481	14	0	14	3.82416	0.254474	0.0496	0.0956097	0.0567734	0.0203064	0.00264391	0.0707977	11817.2	1191671	1.26455	9.04781	1.24702	5.97921e-05
GLOBAL_global	14104	0.161	1547	83	0.334	0.1475	0.052	1989	1201	GLOBAL	NA	1580	11817.2	0	117	0.019993	0.707665	324.776	0.201058	0.386895	-0.12763	0.514525	0.741277	0.0048828	0.466963	0.976669	0.021902	0.954767	0.255507	0.82952	0.0599196	10.0722	18	0	18	2.68245	0.222513	0.01	0.027977	0.0162318	0.0024231	0.00354131	0.0200222	11817.2	1191671	1.9993	25.2945	1.23352	0.000170881
GLOBAL_global	12472	0.153	200	237	0.933	0.091	0.468	1989	1201	GLOBAL	NA	1580	11817.2	0	303	0.0499722	0.714781	44.7647	0.197716	0.410947	-0.151889	0.562836	1.02029	0.00206203	0.516643	1.31782	-0.27295	1.59077	0.339546	0.622759	0.11289	3.85316	11	0	11	3.12277	0.268514	0.0397	0.164187	0.0931226	0.0198651	0.00312856	0.0486021	11817.2	1191671	1.25874	4.35346	0.521915	0.000164925
GLOBAL_global	3178	0.978	140	136	0.482	0.0259	0.093	1989	1201	GLOBAL	NA	1580	11817.2	0	2561	0.126815	0.83368	18.9526	0.232734	0.494752	-0.0122211	0.506973	0.893365	0.00164129	0.501408	1.05327	-0.022678	1.07595	0.277951	0.960169	0.0696	4.30633	15	0	15	3.96803	0.27813	0.2773	0.0700148	0.0417102	0.0423853	0.00317605	0.115553	11817.2	1191671	0.457321	11.9072	2.77039	4.95178e-05
GLOBAL_global	10834	0.871	297	269	0.512	0.0349	0.466	1989	1201	GLOBAL	NA	1580	11817.2	0	51	0.0117229	0.398281	67.6	0.322224	0.379616	0.200146	0.17947	1.72352	9.6102e-05	0.479816	0.595424	0.289623	0.305801	0.0466357	1.72344	0.000636002	1.06962	4	0	4	1.05166	0.311909	0.0199	0.184702	0.0876527	0.0119064	0.00543565	0.0119726	11817.2	1191671	0.589092	2.15634	0.136591	0.000229862
GLOBAL_global	14118	0.677	245	258	0.487	0.1103	0.254	1989	1201	GLOBAL	NA	1580	11817.2	0	134	0.0265402	0.659445	74	0.200261	0.451147	-0.108877	0.560024	1.15168	0.00118614	0.498841	1.11366	-0.0092458	1.12291	0.270187	1.06552	0.0623991	3.18481	9	0	9	2.41644	0.255912	0.1783	0.164172	0.100831	0.0123011	0.00298954	0.0289193	11817.2	1191671	0.148851	4.01678	0.286808	0.000198061
GLOBAL_global	12478	0.528	812	17	0.599	0.1085	0.168	1989	1201	GLOBAL	NA	1580	11817.2	0	5664	0.0575531	0.894557	80.1646	0.193302	0.362238	-0.0028137	0.365052	0.869647	0.00178896	0.515058	1.07499	-0.0998212	1.17481	0.304893	0.694762	0.0837607	8.01646	19	0	19	3.82714	0.237617	0.0298	0.0168971	0.0130012	0.00806702	0.00552782	0.0418152	11817.2	1191671	1.93131	52.9413	3.21626	1.01612e-05
GLOBAL_global	13574	0.633	174	403	0.884	0.1358	0.336	1989	1201	GLOBAL	NA	1580	11817.2	0	111	0.0341211	0.514026	47.4333	0.180868	0.515806	-0.136107	0.651913	1.13204	0.00227172	0.477354	1.19335	-0.164777	1.35812	0.256192	1.08151	0.0536238	2.7019	9	0	9	2.41782	0.267342	0.0694	0.319237	0.171926	0.0197638	0.00413722	0.027675	11817.2	1191671	0.491659	1.61017	0.160971	0.000307398
GLOBAL_global	4279	0.215	3497	54	0.474	0.0808	0.112	1989	1201	GLOBAL	NA	1580	11817.2	0	351	0.0155134	0.820735	296.778	0.19822	0.313552	0.00378637	0.309765	0.878387	0.0020235	0.479098	0.95372	0.136369	0.817351	0.21102	0.818441	0.0354492	6.76203	16	0	16	3.3587	0.264691	0.01	0.0588864	0.0265734	0.00180064	0.0030997	0.0188551	11817.2	1191671	1.55134	13.9376	0.709548	4.41977e-05
GLOBAL_global	2639	0.089	2667	29	0.888	0.1068	0.099	1989	NA	GLOBAL	NA	1580	11817.2	0	3558	0.0527289	0.920494	112.528	0.130198	0.296927	-0.0619714	0.358898	0.917628	0.00102005	0.482795	1.04715	-0.071816	1.11896	0.302911	0.801249	0.0867923	10.2557	38	0	38	8.48322	0.289126	0.0595	0.0315918	0.0196429	0.00350488	0.00434807	0.0438792	11817.2	1191671	0.886199	29.1371	2.23384	1.48198e-05
GLOBAL_global	2640	0.12	368	268	0.916	0.1199	0.204	1989	NA	GLOBAL	NA	1580	11817.2	0	102	0.0303307	0.566324	151.367	0.243336	0.419164	-0.0301123	0.449276	0.818766	0.00122287	0.50134	1.084	-0.0890626	1.17306	0.260566	0.764712	0.0680092	7.56835	18	0	18	4.98253	0.265976	0.0298	0.257371	0.144465	0.00569522	0.00555476	0.0204753	11817.2	1191671	1.01781	2.20042	0.141732	0.000297359
GLOBAL_global	4282	0.903	126	238	0.53	0.072	0.202	1989	1201	GLOBAL	NA	1580	11817.2	0	713	0.033432	0.749472	27.7159	0.175164	0.494261	-0.115243	0.609504	1.43316	0.0022204	0.492836	1.05464	-0.10239	1.15703	0.257214	1.44635	0.0461324	1.54367	7	0	7	1.68215	0.296482	0.0496	0.159735	0.09422	0.035404	0.0019782	0.0493689	11817.2	1191671	0.674031	4.69197	0.523975	4.68891e-05
GLOBAL_global	5924	0.427	172	257	0.973	0.0549	0.477	1989	1201	GLOBAL	NA	1580	11817.2	0	334	0.0513505	0.687219	30.6357	0.194344	0.440723	-0.0420825	0.482806	1.12594	0.00139211	0.483292	1.20643	-0.247043	1.45347	0.142386	1.06738	0.0159053	2.71456	9	0	9	2.44927	0.273872	0.0595	0.180327	0.0942258	0.0257223	0.00279503	0.0540188	11817.2	1191671	0.863034	3.81095	0.573291	0.000153744
GLOBAL_global	13584	0.101	1858	54	0.856	0.0877	0.171	1989	1201	GLOBAL	NA	1580	11817.2	0	748	0.0292969	0.828238	310.829	0.204545	0.339044	-0.00269682	0.341741	0.678628	0.00271275	0.486163	0.96564	-0.0612834	1.02692	0.279553	0.484967	0.0714946	14.9513	23	0	23	4.13003	0.290863	0.0298	0.0394047	0.0177358	0.00283056	0.00312282	0.0306863	11817.2	1191671	0.983118	21.0188	1.73019	3.9167e-05
GLOBAL_global	11398	0.638	128	92	0.576	0.1136	0.096	1989	1201	GLOBAL	NA	1580	11817.2	0	7481	0.0847755	0.925419	19.0338	0.156822	0.575012	-0.205064	0.780076	1.06133	0.00459472	0.507205	1.04228	-0.0562951	1.09857	0.259379	1.10401	0.0535416	2.85506	14	0	14	3.11768	0.29609	0.2476	0.0746713	0.0431934	0.0505272	0.00236217	0.108753	11817.2	1191671	0.342389	12.3932	2.51781	1.13321e-05
GLOBAL_global	4290	0.77	318	22	0.982	0.0337	0.236	1989	1201	GLOBAL	NA	1580	11817.2	0	33937	0.207793	0.964338	28.8283	0.213492	0.364014	-0.0717984	0.435812	0.734602	0.0014033	0.507055	1.14961	-0.131546	1.28115	0.307762	0.407625	0.0973579	10.838	26	0	26	7.3602	0.269708	0.01	0.0221303	0.0149153	0.0274879	0.00619096	0.11385	11817.2	1191671	20.7793	43.5754	7.63311	6.12291e-06
GLOBAL_global	9212	0.251	1411	132	0.921	0.1284	0.439	1989	1201	GLOBAL	NA	1580	11817.2	0	27	0.0110338	0.422655	296.826	0.201905	0.33577	0.0587496	0.277021	1.09314	0.000933631	0.58266	1.11282	0.357257	0.755562	0.121854	0.969936	0.0131452	4.32089	8	0	8	1.80743	0.260183	0.0199	0.0421215	0.0205386	0.00288827	0.00475798	0.012142	11817.2	1191671	0.55446	10.0342	0.591182	0.000408658
GLOBAL_global	14136	0.145	399	313	0.848	0.0534	0.359	1989	1201	GLOBAL	NA	1580	11817.2	0	38	0.0127567	0.476812	162	0.263682	0.40949	0.0749021	0.334588	1.17562	0.000417593	0.497761	0.723213	0.162566	0.560647	0.0539788	1.15602	0.00196025	2.87089	8	0	8	2.28075	0.298297	0.01	0.296305	0.185132	0.00424058	0.00403545	0.0145366	11817.2	1191671	1.27567	1.60919	0.0785203	0.000335703
GLOBAL_global	9216	0.002	792	56	0.512	0.1117	0.244	1989	1201	GLOBAL	NA	1580	11817.2	0	601	0.0224052	0.893727	143.446	0.203702	0.318808	-0.0152058	0.334014	0.994104	0.00148305	0.471637	1.08285	-0.14578	1.22863	0.291523	0.747854	0.0692008	5.08418	12	0	12	2.41693	0.222372	0.01	0.0450572	0.024647	0.00534486	0.00256479	0.0289562	11817.2	1191671	2.24052	19.8354	1.17484	3.72798e-05
GLOBAL_global	14140	0.27	2236	92	0.96	0.1059	0.179	1989	1201	GLOBAL	NA	1580	11817.2	0	353	0.0286077	0.77082	314.959	0.197289	0.335627	-0.0644884	0.400115	0.674292	0.00271262	0.478864	1.13672	-0.106096	1.24281	0.308861	0.400283	0.0959472	14.7513	29	0	29	5.08031	0.250421	0.0298	0.0539318	0.0238555	0.0024889	0.00357456	0.027779	11817.2	1191671	0.959991	14.2925	1.16447	8.10417e-05
GLOBAL_global	9224	0.189	2323	166	0.79	0.0329	0.154	1989	1201	GLOBAL	NA	1580	11817.2	0	62	0.0137905	0.647491	207.323	0.185139	0.2636	0.118671	0.144929	1.06129	0.00173916	0.620912	0.894581	0.371332	0.523249	0.128002	0.920071	0.00920023	4.06772	13	0	13	2.49099	0.234353	0.0496	0.167239	0.0786092	0.00270655	0.00421031	0.0147799	11817.2	1191671	0.278034	3.87165	0.188018	0.000222427
GLOBAL_global	12505	0.676	3301	40	0.3	0.0921	0.059	1989	1201	GLOBAL	NA	1580	11817.2	0	210	0.0110338	0.663942	584.652	0.219136	0.334919	0.138646	0.196274	0.741848	0.0026531	0.424834	1.00654	0.0654011	0.941142	0.259003	0.86217	0.0654793	8.51076	15	0	15	2.58911	0.241913	0.0298	0.045682	0.0209657	0.00127186	0.00312475	0.0144569	11817.2	1191671	0.37026	14.534	0.689552	5.25417e-05
GLOBAL_global	11960	0.155	352	36	0.608	0.0211	0.118	1989	1201	GLOBAL	NA	1580	11817.2	0	11739	0.120268	0.943986	47.4882	0.237446	0.422705	0.0146346	0.40807	0.735438	0.00179826	0.488044	1.0556	0.0261275	1.02947	0.269986	0.667996	0.0670295	10.219	26	0	26	6.27329	0.256862	0.0199	0.0300154	0.0178152	0.0146108	0.00409446	0.0971877	11817.2	1191671	6.04362	31.45	5.45533	1.02452e-05
GLOBAL_global	7042	0.759	155	59	0.324	0.079	0.351	1989	1201	GLOBAL	NA	1580	11817.2	0	2671	0.0323982	0.914899	17.6353	0.173388	0.481766	-0.102228	0.583994	1.81287	0.000678645	0.503018	1.08068	-0.0197856	1.10046	0.231302	1.77816	0.0264206	0.948734	4	0	4	0.994872	0.277996	0.0496	0.0462444	0.0288768	0.060566	0.00358649	0.0317032	11817.2	1191671	0.653189	19.784	1.09788	1.21296e-05
GLOBAL_global	1576	0.236	1096	164	0.685	0.0613	0.193	1989	NA	GLOBAL	NA	1580	11817.2	0	28	0.0120675	0.589359	216.846	0.25876	0.352797	0.071967	0.28083	1.23718	0.00140915	0.503349	0.673161	0.27513	0.398031	0.105314	1.12203	0.00958008	3.56835	7	0	7	1.78368	0.288313	0.01	0.0833427	0.0374867	0.003831	0.00463305	0.012898	11817.2	1191671	1.20675	7.07151	0.344069	0.000430983
GLOBAL_global	13608	0.242	1169	26	0.648	0.1336	0.314	1989	1201	GLOBAL	NA	1580	11817.2	0	1583	0.019993	0.885133	159.041	0.200575	0.37652	0.0537554	0.322765	1.03816	0.00162773	0.447633	1.16949	-0.141785	1.31127	0.332836	0.841531	0.0875248	4.93228	12	0	12	2.27214	0.21874	0.0694	0.0182503	0.01333	0.00439485	0.00315297	0.0245874	11817.2	1191671	0.288084	48.4995	1.84451	1.26298e-05
GLOBAL_global	14156	0.341	1126	60	0.8	0.0654	0.243	1989	1201	GLOBAL	NA	1580	11817.2	0	852	0.0368778	0.848012	122.173	0.185168	0.351361	-0.0318013	0.383163	0.875555	0.00155831	0.457366	1.06125	-0.120447	1.1817	0.32982	0.691754	0.0984955	7.57785	18	0	18	3.86139	0.258506	0.0892	0.0397296	0.0226958	0.00579368	0.00298199	0.0396463	11817.2	1191671	0.413429	21.3446	1.74686	4.32838e-05
GLOBAL_global	2674	0.824	292	130	0.289	0.1133	0.272	1989	NA	GLOBAL	NA	1580	11817.2	0	131	0.0127567	0.65629	73.9643	0.241175	0.374348	0.0166163	0.357732	1.80035	0.00051176	0.493948	0.803285	0.103052	0.700233	0.198919	1.77864	0.0239009	1.31076	4	0	4	1.04139	0.273468	0.0298	0.0994718	0.0496213	0.0125988	0.00369209	0.0146298	11817.2	1191671	0.428077	6.59775	0.294828	9.73794e-05
GLOBAL_global	9240	0.158	332	368	0.707	0.0635	0.079	1989	1201	GLOBAL	NA	1580	11817.2	0	41	0.0162026	0.4727	183.237	0.319848	0.494675	0.0784753	0.4162	0.935569	0.00105227	0.450019	0.84122	0.0297315	0.811488	0.126872	1.03384	0.0147916	4.40696	12	0	12	3.07097	0.251018	0.0991	0.465502	0.258625	0.00438584	0.00522759	0.0144427	11817.2	1191671	0.163497	1.01546	0.0558439	0.000395185
GLOBAL_global	13617	0.586	3160	44	0.787	0.1118	0.239	1989	1201	GLOBAL	NA	1580	11817.2	0	222	0.0162026	0.362973	137.974	0.149223	0.257926	0.00864294	0.249283	1.42344	0.00192872	0.26908	0.792773	0.085458	0.707315	0.207249	1.35754	0.0128556	3.31835	14	0	14	2.23973	0.259977	0.0397	0.0410138	0.0241589	0.00149776	0.00797934	0.0120993	11817.2	1191671	0.408125	8.85002	0.50082	7.29846e-05
GLOBAL_global	2684	0.261	2437	20	0.902	0.017	0.062	1989	NA	GLOBAL	NA	1580	11817.2	0	6132	0.123025	0.811229	115.063	0.230629	0.361673	0.0528267	0.308846	0.615794	0.00226352	0.564419	1.02046	0.0132126	1.00725	0.305279	0.369606	0.0937455	25.343	63	0	63	12.3931	0.263677	0.0397	0.019642	0.0131513	0.00359837	0.00916771	0.0476867	11817.2	1191671	3.09886	41.3006	3.62601	2.00627e-05
GLOBAL_global	12527	0.098	3684	104	0.704	0.0506	0.157	1989	1201	GLOBAL	NA	1580	11817.2	0	101	0.0113784	0.685356	124.583	0.140793	0.20647	0.0946896	0.11178	1.10961	0.00018043	0.506733	0.729569	0.353075	0.376494	0.130724	1.04113	0.00376862	1.89241	12	0	12	2.67464	0.342257	0.0397	0.085084	0.0400961	0.00630775	0.00277607	0.0155359	11817.2	1191671	0.286608	8.05506	0.387467	0.000112657
GLOBAL_global	8700	0.252	191	253	0.831	0.0438	0.348	1989	1201	GLOBAL	NA	1580	11817.2	0	245	0.0541072	0.622656	41.7297	0.229949	0.415029	-0.097487	0.512516	0.979707	0.00149247	0.523691	1.21991	-0.137874	1.35778	0.255692	0.816665	0.0621167	3.90886	11	0	11	3.24324	0.296722	0.0496	0.199533	0.104579	0.0189422	0.00356916	0.0457141	11817.2	1191671	1.09087	3.12056	0.437124	0.000220846
GLOBAL_global	7608	0.151	383	192	0.725	0.1039	0.478	1989	1201	GLOBAL	NA	1580	11817.2	0	85	0.0193039	0.419618	76.766	0.206921	0.364273	-0.130484	0.494757	1.20168	0.000822666	0.48437	0.875523	0.225124	0.650399	0.0839899	1.22326	0.00419638	2.28354	6	0	6	1.98713	0.326201	0.01	0.150858	0.0742441	0.0115496	0.00440988	0.0172618	11817.2	1191671	1.93039	2.78155	0.2325	0.000227104
GLOBAL_global	4328	0.223	1926	31	0.662	0.1235	0.334	1989	1201	GLOBAL	NA	1580	11817.2	0	752	0.0155134	0.742151	157.389	0.180181	0.327029	0.0242829	0.302747	1.1487	0.00169334	0.533452	1.11887	0.0874798	1.03139	0.239746	1.03597	0.0361989	3.58608	9	0	9	1.85088	0.251261	0.01	0.0269263	0.016111	0.00446026	0.00328245	0.0180354	11817.2	1191671	1.55134	27.5623	1.11944	2.06295e-05
GLOBAL_global	2688	0.015	1422	41	0.724	0.1161	0.289	1989	NA	GLOBAL	NA	1580	11817.2	0	833	0.0227497	0.870135	165.263	0.155664	0.372555	-0.0737848	0.44634	0.917256	0.00243195	0.546496	1.07248	-0.168164	1.24065	0.285606	0.760109	0.0617785	5.96203	12	0	12	2.61017	0.247709	0.0397	0.0308913	0.0185643	0.00387231	0.00290922	0.0268393	11817.2	1191671	0.573041	28.1676	1.44575	2.73106e-05
GLOBAL_global	10892	0.328	1044	152	0.96	0.0913	0.292	1989	1201	GLOBAL	NA	1580	11817.2	0	77	0.0182701	0.663345	173.295	0.199473	0.335488	0.075059	0.260429	1.04327	0.00144475	0.510668	0.905004	0.151537	0.753466	0.176238	0.958648	0.0238646	4.82595	10	0	10	2.5041	0.295534	0.0199	0.0680021	0.0325736	0.00469419	0.00443408	0.0170445	11817.2	1191671	0.918096	9.75477	0.523261	0.000237274
GLOBAL_global	14174	0.559	360	42	0.939	0.1398	0.228	1989	1201	GLOBAL	NA	1580	11817.2	0	6340	0.0930456	0.940492	51.9157	0.183985	0.395296	-0.106338	0.501634	0.794941	0.00159711	0.509236	1.15773	-0.127243	1.28498	0.290908	0.642391	0.0754223	8.57595	20	0	20	5.4845	0.246166	0.0397	0.0426796	0.024408	0.0161276	0.00480167	0.0685542	11817.2	1191671	2.34372	22.0361	2.80868	1.4676e-05
GLOBAL_global	504	0.125	718	31	0.316	0.146	0.261	1989	NA	GLOBAL	NA	1580	11817.2	0	691	0.0148242	0.818439	103.706	0.190651	0.335617	-0.0915376	0.427155	1.46115	0.00147177	0.481925	1.02238	-0.0884859	1.11086	0.224017	1.39604	0.0322599	2.23165	6	0	6	1.37314	0.259136	0.0496	0.0226114	0.0158091	0.00768337	0.00331388	0.018684	11817.2	1191671	0.298876	36.1958	1.18185	2.14533e-05
GLOBAL_global	4337	0.567	4837	13	0.801	0.0928	0.169	1989	1201	GLOBAL	NA	1580	11817.2	0	3037	0.0230943	0.729869	105.138	0.16011	0.292023	0.0237345	0.268288	1.23364	0.00477807	0.575313	1.03576	-0.0327609	1.06852	0.407831	1.08913	0.125346	3.85949	20	0	20	2.67525	0.282663	0.01	0.0201522	0.0139875	0.00238659	0.00667674	0.0164303	11817.2	1191671	2.30943	36.2179	1.17464	7.60432e-06
GLOBAL_global	2152	0.227	756	102	0.602	0.0459	0.437	1989	NA	GLOBAL	NA	1580	11817.2	0	216	0.0151688	0.77622	88.7714	0.176655	0.338126	-0.0174477	0.355573	1.36644	0.00067479	0.482417	0.761981	0.256443	0.505538	0.07953	1.3273	0.00238862	1.96646	5	0	5	1.58228	0.33111	0.0595	0.0400867	0.0244811	0.00959642	0.0024944	0.0210148	11817.2	1191671	0.254938	19.3635	0.858408	7.0226e-05
GLOBAL_global	14182	0.669	1968	69	0.674	0.0807	0.325	1989	1201	GLOBAL	NA	1580	11817.2	0	119	0.0120675	0.37572	279.808	0.199184	0.30218	0.100142	0.202037	1.01534	0.00138202	0.512114	0.966981	0.0022783	0.964703	0.268073	0.95963	0.0633658	4.60443	9	0	9	1.84514	0.229685	0.0397	0.0303821	0.0159057	0.00309358	0.00440581	0.0130532	11817.2	1191671	0.303968	12.3665	0.820665	0.000101408
GLOBAL_global	4340	0.442	548	86	0.467	0.1453	0.109	1989	1201	GLOBAL	NA	1580	11817.2	0	566	0.0406683	0.800059	114.661	0.208018	0.367292	-0.00854951	0.375842	0.775668	0.00175326	0.503719	1.02312	-0.0188084	1.04193	0.291148	0.799579	0.076978	7.91013	17	0	17	3.9758	0.227936	0.01	0.0628602	0.0308809	0.00654045	0.00328141	0.0380722	11817.2	1191671	4.06683	12.7276	1.23287	7.18521e-05
GLOBAL_global	13090	0.802	253	68	0.93	0.1215	0.088	1989	1201	GLOBAL	NA	1580	11817.2	0	10062	0.296352	0.955368	31.3361	0.172972	0.469446	-0.128822	0.598267	0.668739	0.00199964	0.497098	1.06225	-0.0683559	1.1306	0.288633	0.640295	0.080742	16.8778	36	0	36	10.9396	0.287577	0.2377	0.048096	0.0295152	0.0265474	0.00349331	0.258629	11817.2	1191671	1.24675	19.8638	8.76255	2.94526e-05
GLOBAL_global	14184	0.231	437	106	0.508	0.037	0.115	1989	1201	GLOBAL	NA	1580	11817.2	0	874	0.0537626	0.842301	84.4898	0.274705	0.39888	0.0334598	0.36542	0.757622	0.00161544	0.493571	1.00916	-0.011028	1.02019	0.259221	0.788812	0.0615821	7.86076	20	0	20	4.92112	0.258343	0.0397	0.064182	0.0294988	0.0077701	0.00324387	0.0513885	11817.2	1191671	1.35422	13.1236	1.74205	6.15133e-05
GLOBAL_global	10904	0.172	891	170	0.766	0.0431	0.097	1989	1201	GLOBAL	NA	1580	11817.2	0	66	0.0227497	0.447274	238.702	0.198788	0.352735	-0.00530545	0.358041	0.698962	0.00264195	0.503902	0.810638	0.228571	0.582067	0.144636	0.740448	0.0312863	8.61139	15	0	15	3.32429	0.266642	0.0397	0.11647	0.0568793	0.00377552	0.00568672	0.0168658	11817.2	1191671	0.573041	3.84027	0.296518	0.000344693
GLOBAL_global	9264	0.08	562	212	0.609	0.0482	0.281	1989	1201	GLOBAL	NA	1580	11817.2	0	78	0.0172363	0.6308	121.78	0.229636	0.371478	0.0741449	0.297333	1.16562	0.00310175	0.492101	0.819652	0.227682	0.59197	0.176166	1.11055	0.0257786	3.16013	8	0	8	1.78135	0.2511	0.01	0.153589	0.0584237	0.00536632	0.00385565	0.0180413	11817.2	1191671	1.72363	4.10706	0.3088	0.000220979
GLOBAL_global	1062	0.673	181	119	0.401	0.0147	0.374	1989	NA	GLOBAL	NA	1580	11817.2	0	300	0.0179255	0.707276	31.3256	0.269672	0.407783	0.15696	0.250823	1.86197	8.22552e-05	0.463981	0.643443	0.349215	0.294228	0.051684	1.85702	0.000262568	0.852532	3	0	3	0.877067	0.29795	0.0199	0.081328	0.043778	0.031921	0.00414172	0.017297	11817.2	1191671	0.90078	8.69659	0.395108	5.97517e-05
GLOBAL_global	8723	0.347	3699	23	0.426	0.1194	0.095	1989	1201	GLOBAL	NA	1580	11817.2	0	1121	0.0151688	0.83608	317.114	0.141177	0.31831	-0.0121693	0.330479	0.896676	0.0029164	0.466282	0.98357	0.0478649	0.935705	0.266894	0.891075	0.0646332	7.02468	19	0	19	3.30735	0.215103	0.0298	0.032974	0.0190813	0.00184747	0.00345343	0.0173205	11817.2	1191671	0.509021	25.3557	0.907725	1.35315e-05
GLOBAL_global	520	0.189	407	41	0.634	0.0741	0.14	1989	NA	GLOBAL	NA	1580	11817.2	0	5333	0.0916672	0.920069	62.1984	0.21362	0.416761	-0.0776797	0.49444	0.722393	0.00148046	0.499178	1.06144	-0.0657369	1.12718	0.293076	0.649436	0.0784161	10.1171	22	0	22	5.99109	0.25115	0.0694	0.0327059	0.0186939	0.0130152	0.00391083	0.0750583	11817.2	1191671	1.32085	28.1316	4.01513	1.71887e-05
GLOBAL_global	4350	0.504	241	417	0.634	0.1016	0.199	1989	1201	GLOBAL	NA	1580	11817.2	0	34	0.0141351	0.46277	178.344	0.248563	0.484126	-0.105484	0.58961	1.02703	0.00124636	0.549987	1.11426	-0.0320849	1.14634	0.228055	1.0251	0.0472452	3.61203	9	0	9	2.59648	0.280432	0.0397	0.602513	0.451844	0.0046004	0.00472702	0.0141079	11817.2	1191671	0.356047	0.768067	0.0312229	0.000415737
GLOBAL_global	2713	0.672	4641	22	0.919	0.0942	0.214	1989	NA	GLOBAL	NA	1580	11817.2	0	1468	0.0210268	0.78908	167.865	0.201374	0.309328	-0.0125444	0.321872	0.956051	0.001173	0.545936	1.04102	-0.0145288	1.05555	0.393348	0.752887	0.109063	5.52468	24	0	24	3.64338	0.265739	0.0496	0.0250514	0.0168157	0.00215462	0.0044347	0.019752	11817.2	1191671	0.423927	31.4984	1.17462	1.43234e-05
GLOBAL_global	12555	0.444	4153	32	0.476	0.0859	0.141	1989	1201	GLOBAL	NA	1580	11817.2	0	599	0.0148242	0.804145	210.5	0.182224	0.267071	0.0676876	0.199384	1.12208	0.000979842	0.691368	0.926536	0.151416	0.77512	0.221747	0.98913	0.0234488	4.52975	16	0	16	2.42292	0.241846	0.0298	0.0376299	0.0213041	0.00216412	0.00363282	0.0165251	11817.2	1191671	0.497457	21.3698	0.775678	2.47483e-05
GLOBAL_global	13654	0.75	671	12	0.529	0.0932	0.107	1989	1201	GLOBAL	NA	1580	11817.2	0	14854	0.100627	0.885538	59.3569	0.18108	0.338071	-0.0399584	0.378029	0.743981	0.00152264	0.498595	1.03244	-0.045767	1.07821	0.286148	0.69841	0.0756768	10.6316	21	0	21	4.84932	0.255228	0.01	0.0144006	0.0116053	0.0118643	0.00576202	0.0646569	11817.2	1191671	10.0627	61.493	5.57131	6.77437e-06
GLOBAL_global	7092	0.462	691	123	0.672	0.0987	0.464	1989	1201	GLOBAL	NA	1580	11817.2	0	182	0.0168918	0.789985	114.2	0.223177	0.361723	0.0563038	0.305419	1.19313	0.00105708	0.610134	1.11123	0.172757	0.938469	0.230662	1.03174	0.0344688	2.89114	7	0	7	1.90783	0.29346	0.0496	0.0768111	0.0335212	0.00675994	0.00268613	0.0208772	11817.2	1191671	0.340559	10.2848	0.622806	9.28118e-05
GLOBAL_global	9282	0.775	141	382	0.992	0.0537	0.457	1989	1201	GLOBAL	NA	1580	11817.2	0	167	0.0410129	0.606245	31.9545	0.185081	0.432768	-0.0924341	0.525202	1.2055	0.00192174	0.520791	1.33611	-0.294674	1.63079	0.264359	1.08466	0.0536175	2.22468	10	0	10	2.42549	0.287227	0.0397	0.240895	0.139667	0.0317249	0.00277642	0.0439488	11817.2	1191671	1.03307	2.51663	0.314669	0.000245586
GLOBAL_global	8736	0.05	1325	13	0.467	0.0735	0.072	1989	1201	GLOBAL	NA	1580	11817.2	0	6249	0.0582423	0.920851	120.731	0.171446	0.318638	-0.0132278	0.331866	0.724967	0.00157261	0.496556	1.01401	-0.0282276	1.04224	0.301997	0.677243	0.0874841	12.2259	27	0	27	4.40553	0.215798	0.0199	0.0140604	0.0117342	0.00474714	0.00394237	0.0486096	11817.2	1191671	2.92675	65.4923	4.14255	9.32025e-06
GLOBAL_global	2721	0.562	2572	50	0.682	0.1445	0.341	1989	NA	GLOBAL	NA	1580	11817.2	0	285	0.0141351	0.705027	199.219	0.149412	0.331785	0.0295688	0.302217	1.06627	0.00161214	0.539655	1.13341	0.102242	1.03117	0.354238	0.964556	0.110594	4.03481	12	0	12	2.47253	0.236789	0.0397	0.0405516	0.0225277	0.00317972	0.00367503	0.0166418	11817.2	1191671	0.356047	17.3859	0.738725	4.95967e-05
GLOBAL_global	14204	0.262	284	198	0.313	0.0938	0.28	1989	1201	GLOBAL	NA	1580	11817.2	0	94	0.0162026	0.599814	68.6316	0.230445	0.389206	-0.0823687	0.471575	1.60949	0.000808665	0.502481	1.0065	0.0428552	0.963642	0.214959	1.54516	0.0316767	1.65063	5	0	5	1.27209	0.25802	0.01	0.132458	0.0619614	0.0152209	0.00454009	0.0157046	11817.2	1191671	1.62026	4.52833	0.253457	0.000172368
GLOBAL_global	9283	0.275	2591	88	0.547	0.1237	0.217	1989	1201	GLOBAL	NA	1580	11817.2	0	165	0.0137905	0.723405	321.613	0.160451	0.30908	-0.0178401	0.32692	0.885266	0.00203084	0.583276	1.1122	-0.0143267	1.12653	0.28569	0.7968	0.0651789	6.31013	12	0	12	2.22742	0.221015	0.0397	0.0696291	0.0332924	0.00210784	0.00314031	0.0180119	11817.2	1191671	0.347367	10.3894	0.541021	8.35786e-05
[truncated: 458 more rows]
[truncated: 15 more columns]

## Sheet: a_pd
scale_region	run_id	t_opt	dispRange	speciation	initialAbundance	mutationRate	n_width	seed	start	region.scale	region.id	region.size	region.dist	timestep_final	species.total	species.surviving	species.mpd	species.range	t_opt.mean	t_opt.max	t_opt.min	t_opt.range	t_opt.evenness	t_opt.diversity	niche.mean	niche.max	niche.min	niche.range	niche.sd	niche.evenness	niche.diversity	richness.avg	richness.max	richness.min	richness.range	richness.sd	richness.discrepancy	clusters.total	clusters.mpd	clusters.pd	endemism.weighted	diversification.rate	species.pd	landscape_distance	landscape_size	contRichness	contMPD	contPD	species.turnover
[truncated: 1,538 more rows]
[truncated: 17 more columns]

[truncated: 4 more sheets: a_mpd, b_richness, b_pd, b_mpd]
