# Supplementary material for: Diversity across organisational scale emerges through dispersal ability and speciation dynamics in tropical fish
Source: BMC Biol. 2023 Dec 5;21:282. doi: 10.1186/s12915-023-01771-3 (PMC10696697; doi:10.1186/s12915-023-01771-3)
Supplement: Supplementary file 5 — Additional file 5: Figure 2. data. [file 12915_2023_1771_MOESM5_ESM.xlsx]

## Sheet: a_coefficients
Parameter	Coefficient	SE	statistic	p.value	low_95	high_95	SE_max	SE_min	facet	significant	colours
Dispersal range	-0.529919	0.0300415	-17.6396	1.50833e-63	-0.588846	-0.470992	-0.499878	-0.559961	Richness	TRUE	negative
Speciation threshold	-0.788288	0.0328653	-23.9854	3.26648e-108	-0.852754	-0.723823	-0.755423	-0.821154	Richness	TRUE	negative
Thermal optimum	-0.0701272	0.0261461	-2.68213	0.00739407	-0.121413	-0.0188413	-0.0439811	-0.0962733	Richness	TRUE	negative
Competitive niche size	-0.407426	0.024936	-16.3388	1.91199e-55	-0.456338	-0.358513	-0.38249	-0.432362	Richness	TRUE	negative
Mutation rate	0.00307727	0.0243636	0.126306	0.899506	-0.0447123	0.0508668	0.0274409	-0.0212863	Richness	FALSE	non-sig
Initial abundance	0.296543	0.0250629	11.832	5.67701e-31	0.247382	0.345704	0.321605	0.27148	Richness	TRUE	positive
Dispersal range	-0.409756	0.0214547	-19.0986	4.09684e-73	-0.451839	-0.367672	-0.388301	-0.43121	Phylogenetic diversity	TRUE	negative
Speciation threshold	-1.19695	0.0234714	-50.9962	0	-1.24299	-1.15091	-1.17348	-1.22042	Phylogenetic diversity	TRUE	negative
Thermal optimum	-0.104072	0.0186727	-5.57345	2.94598e-08	-0.140698	-0.0674447	-0.0853988	-0.122744	Phylogenetic diversity	TRUE	negative
Competitive niche size	-0.261659	0.0178085	-14.6929	8.01168e-46	-0.296591	-0.226727	-0.24385	-0.279468	Phylogenetic diversity	TRUE	negative
Mutation rate	-0.00688541	0.0173997	-0.395719	0.692367	-0.0410152	0.0272444	0.0105143	-0.0242852	Phylogenetic diversity	FALSE	non-sig
Initial abundance	0.176342	0.0178991	9.85197	3.02731e-22	0.141232	0.211451	0.194241	0.158442	Phylogenetic diversity	TRUE	positive
Dispersal range	-0.0630588	0.0142535	-4.42411	1.03675e-05	-0.0910172	-0.0351005	-0.0488054	-0.0773123	Mean pairwise distance	TRUE	negative
Speciation threshold	-1.09587	0.0155932	-70.2786	0	-1.12646	-1.06529	-1.08028	-1.11147	Mean pairwise distance	TRUE	negative
Thermal optimum	-0.100297	0.0124053	-8.08505	1.24927e-15	-0.12463	-0.0759641	-0.0878919	-0.112702	Mean pairwise distance	TRUE	negative
Competitive niche size	-0.0119282	0.0118311	-1.0082	0.313516	-0.0351351	0.0112787	-9.70582e-05	-0.0237593	Mean pairwise distance	FALSE	non-sig
Mutation rate	-0.00888574	0.0115595	-0.768692	0.442194	-0.0315599	0.0137885	0.00267381	-0.0204453	Mean pairwise distance	FALSE	non-sig
Initial abundance	-0.0340234	0.0118913	-2.8612	0.00427766	-0.0573483	-0.0106985	-0.0221321	-0.0459147	Mean pairwise distance	TRUE	negative

## Sheet: b_speciation_threshold
scale_region	run_id	t_opt	dispRange	speciation	initialAbundance	mutationRate	n_width	seed	start	region.scale	region.id	region.size	region.dist	timestep_final	species.total	species.surviving	species.mpd	species.range	t_opt.mean	t_opt.max	t_opt.min	t_opt.range	t_opt.evenness	t_opt.diversity	niche.mean	niche.max	niche.min	niche.range	niche.sd	niche.evenness	niche.diversity	richness.avg	richness.max	richness.min	richness.range	richness.sd	richness.discrepancy	clusters.total	clusters.mpd	clusters.pd	endemism.weighted	diversification.rate	species.pd	landscape_distance	landscape_size	contRichness	contMPD	contPD	species.turnover
GLOBAL_global	12460	0.0341455	-0.54753	-0.491094	0.0404247	-1.04199	-0.36279	1989	1201	GLOBAL	NA	1580	11817.2	0	1294	0.0537626	0.884939	100.517	0.205113	0.345469	-0.0521026	0.397572	0.769812	0.00200921	0.506738	1.09864	0.0266256	1.07202	0.274045	0.678402	0.0689678	9.3519	19	0	19	4.24729	0.251225	0.0496	0.0457818	0.0232587	0.00702635	0.00279096	0.0573657	11817.2	1191671	1.08392	19.3295	2.46642	4.15476e-05
GLOBAL_global	12460	0.0341455	-0.54753	-0.491094	0.0404247	-1.04199	-0.36279	1989	1201	GLOBAL	NA	1580	11817.2	0	1294	0.0537626	0.884939	100.517	0.205113	0.345469	-0.0521026	0.397572	0.769812	0.00200921	0.506738	1.09864	0.0266256	1.07202	0.274045	0.678402	0.0689678	9.3519	19	0	19	4.24729	0.251225	0.0496	0.0457818	0.0232587	0.00702635	0.00279096	0.0573657	11817.2	1191671	1.08392	19.3295	2.46642	4.15476e-05
GLOBAL_global	12460	0.0341455	-0.54753	-0.491094	0.0404247	-1.04199	-0.36279	1989	1201	GLOBAL	NA	1580	11817.2	0	1294	0.0537626	0.884939	100.517	0.205113	0.345469	-0.0521026	0.397572	0.769812	0.00200921	0.506738	1.09864	0.0266256	1.07202	0.274045	0.678402	0.0689678	9.3519	19	0	19	4.24729	0.251225	0.0496	0.0457818	0.0232587	0.00702635	0.00279096	0.0573657	11817.2	1191671	1.08392	19.3295	2.46642	4.15476e-05
GLOBAL_global	632	-0.911841	0.161177	0.165525	0.0404247	0.824627	-0.208088	1989	NA	GLOBAL	NA	1580	11817.2	0	60	0.0165472	0.675577	233.846	0.165801	0.310273	-0.101934	0.412207	0.877082	0.00134317	0.456439	0.942253	0.0268757	0.915378	0.202992	0.888328	0.0386012	5.77215	11	0	11	1.9477	0.221506	0.0298	0.065874	0.0272328	0.00326617	0.00481567	0.0150266	11817.2	1191671	0.555274	10.2556	0.551784	0.000275786
GLOBAL_global	632	-0.911841	0.161177	0.165525	0.0404247	0.824627	-0.208088	1989	NA	GLOBAL	NA	1580	11817.2	0	60	0.0165472	0.675577	233.846	0.165801	0.310273	-0.101934	0.412207	0.877082	0.00134317	0.456439	0.942253	0.0268757	0.915378	0.202992	0.888328	0.0386012	5.77215	11	0	11	1.9477	0.221506	0.0298	0.065874	0.0272328	0.00326617	0.00481567	0.0150266	11817.2	1191671	0.555274	10.2556	0.551784	0.000275786
GLOBAL_global	632	-0.911841	0.161177	0.165525	0.0404247	0.824627	-0.208088	1989	NA	GLOBAL	NA	1580	11817.2	0	60	0.0165472	0.675577	233.846	0.165801	0.310273	-0.101934	0.412207	0.877082	0.00134317	0.456439	0.942253	0.0268757	0.915378	0.202992	0.888328	0.0386012	5.77215	11	0	11	1.9477	0.221506	0.0298	0.065874	0.0272328	0.00326617	0.00481567	0.0150266	11817.2	1191671	0.555274	10.2556	0.551784	0.000275786
GLOBAL_global	8208	-1.0715	-0.0580274	-0.526114	0.430807	-0.342658	0.52859	1989	1201	GLOBAL	NA	1580	11817.2	0	501	0.0265402	0.818833	142.279	0.176037	0.353341	-0.0341116	0.387452	0.881832	0.00253747	0.495285	1.0863	-0.151905	1.23821	0.328711	0.694744	0.104124	6.12342	13	0	13	2.80538	0.264358	0.01	0.0339153	0.0181858	0.00453951	0.00300741	0.0298716	11817.2	1191671	2.65402	24.1435	1.64258	5.29745e-05
GLOBAL_global	8208	-1.0715	-0.0580274	-0.526114	0.430807	-0.342658	0.52859	1989	1201	GLOBAL	NA	1580	11817.2	0	501	0.0265402	0.818833	142.279	0.176037	0.353341	-0.0341116	0.387452	0.881832	0.00253747	0.495285	1.0863	-0.151905	1.23821	0.328711	0.694744	0.104124	6.12342	13	0	13	2.80538	0.264358	0.01	0.0339153	0.0181858	0.00453951	0.00300741	0.0298716	11817.2	1191671	2.65402	24.1435	1.64258	5.29745e-05
GLOBAL_global	8208	-1.0715	-0.0580274	-0.526114	0.430807	-0.342658	0.52859	1989	1201	GLOBAL	NA	1580	11817.2	0	501	0.0265402	0.818833	142.279	0.176037	0.353341	-0.0341116	0.387452	0.881832	0.00253747	0.495285	1.0863	-0.151905	1.23821	0.328711	0.694744	0.104124	6.12342	13	0	13	2.80538	0.264358	0.01	0.0339153	0.0181858	0.00453951	0.00300741	0.0298716	11817.2	1191671	2.65402	24.1435	1.64258	5.29745e-05
GLOBAL_global	5697	0.652829	1.99393	-0.955105	-1.46809	-0.454447	-1.32784	1989	1201	GLOBAL	NA	1580	11817.2	0	1372	0.0248173	0.701909	266.556	0.187269	0.302089	0.00861187	0.293477	0.747775	0.00276388	0.505	0.962756	-0.00412734	0.966883	0.290886	0.554145	0.0771986	10.6285	27	0	27	3.64363	0.202744	0.0199	0.0284658	0.0169329	0.00176823	0.00475614	0.0209082	11817.2	1191671	1.2471	24.658	1.23477	1.80884e-05
GLOBAL_global	5697	0.652829	1.99393	-0.955105	-1.46809	-0.454447	-1.32784	1989	1201	GLOBAL	NA	1580	11817.2	0	1372	0.0248173	0.701909	266.556	0.187269	0.302089	0.00861187	0.293477	0.747775	0.00276388	0.505	0.962756	-0.00412734	0.966883	0.290886	0.554145	0.0771986	10.6285	27	0	27	3.64363	0.202744	0.0199	0.0284658	0.0169329	0.00176823	0.00475614	0.0209082	11817.2	1191671	1.2471	24.658	1.23477	1.80884e-05
GLOBAL_global	5697	0.652829	1.99393	-0.955105	-1.46809	-0.454447	-1.32784	1989	1201	GLOBAL	NA	1580	11817.2	0	1372	0.0248173	0.701909	266.556	0.187269	0.302089	0.00861187	0.293477	0.747775	0.00276388	0.505	0.962756	-0.00412734	0.966883	0.290886	0.554145	0.0771986	10.6285	27	0	27	3.64363	0.202744	0.0199	0.0284658	0.0169329	0.00176823	0.00475614	0.0209082	11817.2	1191671	1.2471	24.658	1.23477	1.80884e-05
GLOBAL_global	260	0.070069	-0.514566	-0.867556	-0.971679	-1.13818	-1.21734	1989	NA	GLOBAL	NA	1580	11817.2	0	5970	0.0992482	0.948434	87.0645	0.184433	0.377132	-0.0119754	0.389108	0.667736	0.0019946	0.521941	1.01626	-0.00214394	1.0184	0.278469	0.644984	0.0758829	15.3741	29	0	29	6.43897	0.248287	0.01	0.0239617	0.0154995	0.00792079	0.00367405	0.0853658	11817.2	1191671	9.92482	39.5813	5.50765	1.66245e-05
GLOBAL_global	260	0.070069	-0.514566	-0.867556	-0.971679	-1.13818	-1.21734	1989	NA	GLOBAL	NA	1580	11817.2	0	5970	0.0992482	0.948434	87.0645	0.184433	0.377132	-0.0119754	0.389108	0.667736	0.0019946	0.521941	1.01626	-0.00214394	1.0184	0.278469	0.644984	0.0758829	15.3741	29	0	29	6.43897	0.248287	0.01	0.0239617	0.0154995	0.00792079	0.00367405	0.0853658	11817.2	1191671	9.92482	39.5813	5.50765	1.66245e-05
GLOBAL_global	260	0.070069	-0.514566	-0.867556	-0.971679	-1.13818	-1.21734	1989	NA	GLOBAL	NA	1580	11817.2	0	5970	0.0992482	0.948434	87.0645	0.184433	0.377132	-0.0119754	0.389108	0.667736	0.0019946	0.521941	1.01626	-0.00214394	1.0184	0.278469	0.644984	0.0758829	15.3741	29	0	29	6.43897	0.248287	0.01	0.0239617	0.0154995	0.00792079	0.00367405	0.0853658	11817.2	1191671	9.92482	39.5813	5.50765	1.66245e-05
GLOBAL_global	1720	-0.832011	-0.613456	0.6558	-1.70907	-0.490843	-0.0239181	1989	NA	GLOBAL	NA	1580	11817.2	0	48	0.0120675	0.65014	134.231	0.205239	0.338037	-0.0724435	0.41048	1.58638	0.00140816	0.458635	0.878427	0.0176279	0.860799	0.248095	1.57535	0.0471642	2.20886	6	0	6	1.16826	0.232399	0.01	0.0836469	0.0392928	0.00535901	0.00296858	0.0162617	11817.2	1191671	1.20675	7.77244	0.413859	0.000251407
GLOBAL_global	1720	-0.832011	-0.613456	0.6558	-1.70907	-0.490843	-0.0239181	1989	NA	GLOBAL	NA	1580	11817.2	0	48	0.0120675	0.65014	134.231	0.205239	0.338037	-0.0724435	0.41048	1.58638	0.00140816	0.458635	0.878427	0.0176279	0.860799	0.248095	1.57535	0.0471642	2.20886	6	0	6	1.16826	0.232399	0.01	0.0836469	0.0392928	0.00535901	0.00296858	0.0162617	11817.2	1191671	1.20675	7.77244	0.413859	0.000251407
GLOBAL_global	1720	-0.832011	-0.613456	0.6558	-1.70907	-0.490843	-0.0239181	1989	NA	GLOBAL	NA	1580	11817.2	0	48	0.0120675	0.65014	134.231	0.205239	0.338037	-0.0724435	0.41048	1.58638	0.00140816	0.458635	0.878427	0.0176279	0.860799	0.248095	1.57535	0.0471642	2.20886	6	0	6	1.16826	0.232399	0.01	0.0836469	0.0392928	0.00535901	0.00296858	0.0162617	11817.2	1191671	1.20675	7.77244	0.413859	0.000251407
GLOBAL_global	11937	0.792531	1.59754	-0.96386	0.883844	-0.813211	1.47891	1989	1201	GLOBAL	NA	1580	11817.2	0	708	0.0131013	0.100161	54.8621	0.108571	0.303844	0.0261157	0.277728	1.38196	0.000223609	0.518439	0.583557	0.436159	0.147398	0.0398066	1.39388	0.000870722	1.00696	8	0	8	1.68646	0.350422	0.0199	0.015156	0.0123057	0.011858	0.0114695	0.0107048	11817.2	1191671	0.658356	6.60865	0.869906	1.85046e-05
GLOBAL_global	11937	0.792531	1.59754	-0.96386	0.883844	-0.813211	1.47891	1989	1201	GLOBAL	NA	1580	11817.2	0	708	0.0131013	0.100161	54.8621	0.108571	0.303844	0.0261157	0.277728	1.38196	0.000223609	0.518439	0.583557	0.436159	0.147398	0.0398066	1.39388	0.000870722	1.00696	8	0	8	1.68646	0.350422	0.0199	0.015156	0.0123057	0.011858	0.0114695	0.0107048	11817.2	1191671	0.658356	6.60865	0.869906	1.85046e-05
GLOBAL_global	11937	0.792531	1.59754	-0.96386	0.883844	-0.813211	1.47891	1989	1201	GLOBAL	NA	1580	11817.2	0	708	0.0131013	0.100161	54.8621	0.108571	0.303844	0.0261157	0.277728	1.38196	0.000223609	0.518439	0.583557	0.436159	0.147398	0.0398066	1.39388	0.000870722	1.00696	8	0	8	1.68646	0.350422	0.0199	0.015156	0.0123057	0.011858	0.0114695	0.0107048	11817.2	1191671	0.658356	6.60865	0.869906	1.85046e-05
GLOBAL_global	11974	1.1358	-0.390131	-0.771252	-0.889746	-0.329659	0.292853	1989	1201	GLOBAL	NA	1580	11817.2	0	875	0.0251619	0.808221	96.3281	0.196273	0.325763	-0.0298777	0.355641	1.08323	0.0017738	0.463964	1.08331	-0.118175	1.20148	0.306832	0.929308	0.0726496	3.9019	10	0	10	2.14924	0.248473	0.0298	0.0283431	0.0184518	0.00755741	0.00329511	0.0274912	11817.2	1191671	0.844357	28.5156	1.4899	2.87564e-05
GLOBAL_global	11974	1.1358	-0.390131	-0.771252	-0.889746	-0.329659	0.292853	1989	1201	GLOBAL	NA	1580	11817.2	0	875	0.0251619	0.808221	96.3281	0.196273	0.325763	-0.0298777	0.355641	1.08323	0.0017738	0.463964	1.08331	-0.118175	1.20148	0.306832	0.929308	0.0726496	3.9019	10	0	10	2.14924	0.248473	0.0298	0.0283431	0.0184518	0.00755741	0.00329511	0.0274912	11817.2	1191671	0.844357	28.5156	1.4899	2.87564e-05
GLOBAL_global	11974	1.1358	-0.390131	-0.771252	-0.889746	-0.329659	0.292853	1989	1201	GLOBAL	NA	1580	11817.2	0	875	0.0251619	0.808221	96.3281	0.196273	0.325763	-0.0298777	0.355641	1.08323	0.0017738	0.463964	1.08331	-0.118175	1.20148	0.306832	0.929308	0.0726496	3.9019	10	0	10	2.14924	0.248473	0.0298	0.0283431	0.0184518	0.00755741	0.00329511	0.0274912	11817.2	1191671	0.844357	28.5156	1.4899	2.87564e-05
GLOBAL_global	7182	0.804506	-0.120657	-0.920085	-0.21983	1.134	-0.753229	1989	1201	GLOBAL	NA	1580	11817.2	0	3047	0.0454925	0.875767	137.724	0.180041	0.311836	-0.0933303	0.405166	0.74111	0.00133777	0.533546	1.03879	-0.071639	1.11043	0.288295	0.623568	0.0752756	10.7215	20	0	20	4.23199	0.274096	0.0199	0.0208841	0.0137762	0.00522757	0.00345063	0.0425988	11817.2	1191671	2.28606	41.9347	3.09219	1.49303e-05
GLOBAL_global	7182	0.804506	-0.120657	-0.920085	-0.21983	1.134	-0.753229	1989	1201	GLOBAL	NA	1580	11817.2	0	3047	0.0454925	0.875767	137.724	0.180041	0.311836	-0.0933303	0.405166	0.74111	0.00133777	0.533546	1.03879	-0.071639	1.11043	0.288295	0.623568	0.0752756	10.7215	20	0	20	4.23199	0.274096	0.0199	0.0208841	0.0137762	0.00522757	0.00345063	0.0425988	11817.2	1191671	2.28606	41.9347	3.09219	1.49303e-05
GLOBAL_global	7182	0.804506	-0.120657	-0.920085	-0.21983	1.134	-0.753229	1989	1201	GLOBAL	NA	1580	11817.2	0	3047	0.0454925	0.875767	137.724	0.180041	0.311836	-0.0933303	0.405166	0.74111	0.00133777	0.533546	1.03879	-0.071639	1.11043	0.288295	0.623568	0.0752756	10.7215	20	0	20	4.23199	0.274096	0.0199	0.0208841	0.0137762	0.00522757	0.00345063	0.0425988	11817.2	1191671	2.28606	41.9347	3.09219	1.49303e-05
GLOBAL_global	5211	0.273636	1.35856	-0.534869	1.37062	0.276081	-0.561693	1989	1201	GLOBAL	NA	1580	11817.2	0	439	0.0268848	0.773735	164.043	0.180181	0.316133	-0.00354201	0.319675	0.920009	0.00228628	0.541631	1.00036	-0.0147682	1.01512	0.336971	0.623806	0.12223	7.16392	27	0	27	4.2476	0.251092	0.0694	0.0717263	0.0376725	0.00247502	0.00487856	0.0220728	11817.2	1191671	0.387389	10.7873	0.585913	6.1241e-05
GLOBAL_global	5211	0.273636	1.35856	-0.534869	1.37062	0.276081	-0.561693	1989	1201	GLOBAL	NA	1580	11817.2	0	439	0.0268848	0.773735	164.043	0.180181	0.316133	-0.00354201	0.319675	0.920009	0.00228628	0.541631	1.00036	-0.0147682	1.01512	0.336971	0.623806	0.12223	7.16392	27	0	27	4.2476	0.251092	0.0694	0.0717263	0.0376725	0.00247502	0.00487856	0.0220728	11817.2	1191671	0.387389	10.7873	0.585913	6.1241e-05
GLOBAL_global	5211	0.273636	1.35856	-0.534869	1.37062	0.276081	-0.561693	1989	1201	GLOBAL	NA	1580	11817.2	0	439	0.0268848	0.773735	164.043	0.180181	0.316133	-0.00354201	0.319675	0.920009	0.00228628	0.541631	1.00036	-0.0147682	1.01512	0.336971	0.623806	0.12223	7.16392	27	0	27	4.2476	0.251092	0.0694	0.0717263	0.0376725	0.00247502	0.00487856	0.0220728	11817.2	1191671	0.387389	10.7873	0.585913	6.1241e-05
GLOBAL_global	10360	-0.911841	-0.534344	0.253074	-1.89703	-1.26037	-0.54696	1989	1201	GLOBAL	NA	1580	11817.2	0	58	0.01	0.679765	203.15	0.192672	0.321441	0.0346972	0.286744	1.25417	0.00125641	0.496558	0.760452	0.244463	0.51599	0.167265	1.38691	0.0203921	2.57152	6	0	6	1.4572	0.22594	0.0199	0.070171	0.0338655	0.00493838	0.00294207	0.0153689	11817.2	1191671	0.502513	9.68727	0.453823	0.000172414
GLOBAL_global	10360	-0.911841	-0.534344	0.253074	-1.89703	-1.26037	-0.54696	1989	1201	GLOBAL	NA	1580	11817.2	0	58	0.01	0.679765	203.15	0.192672	0.321441	0.0346972	0.286744	1.25417	0.00125641	0.496558	0.760452	0.244463	0.51599	0.167265	1.38691	0.0203921	2.57152	6	0	6	1.4572	0.22594	0.0199	0.070171	0.0338655	0.00493838	0.00294207	0.0153689	11817.2	1191671	0.502513	9.68727	0.453823	0.000172414
GLOBAL_global	10360	-0.911841	-0.534344	0.253074	-1.89703	-1.26037	-0.54696	1989	1201	GLOBAL	NA	1580	11817.2	0	58	0.01	0.679765	203.15	0.192672	0.321441	0.0346972	0.286744	1.25417	0.00125641	0.496558	0.760452	0.244463	0.51599	0.167265	1.38691	0.0203921	2.57152	6	0	6	1.4572	0.22594	0.0199	0.070171	0.0338655	0.00493838	0.00294207	0.0153689	11817.2	1191671	0.502513	9.68727	0.453823	0.000172414
GLOBAL_global	480	-1.32297	-0.877985	1.56631	1.0959	-1.43715	1.64834	1989	NA	GLOBAL	NA	1580	11817.2	0	33	0.0124121	0.397235	125.481	0.269257	0.38464	-0.000917072	0.385557	1.37704	0.001167	0.452737	0.634006	0.347672	0.286333	0.0413877	1.33959	0.000956406	2.1443	7	0	7	1.70219	0.279742	0.0595	0.364376	0.251691	0.00554242	0.00519741	0.0129979	11817.2	1191671	0.208607	1.09018	0.0516421	0.000376125
GLOBAL_global	480	-1.32297	-0.877985	1.56631	1.0959	-1.43715	1.64834	1989	NA	GLOBAL	NA	1580	11817.2	0	33	0.0124121	0.397235	125.481	0.269257	0.38464	-0.000917072	0.385557	1.37704	0.001167	0.452737	0.634006	0.347672	0.286333	0.0413877	1.33959	0.000956406	2.1443	7	0	7	1.70219	0.279742	0.0595	0.364376	0.251691	0.00554242	0.00519741	0.0129979	11817.2	1191671	0.208607	1.09018	0.0516421	0.000376125
GLOBAL_global	480	-1.32297	-0.877985	1.56631	1.0959	-1.43715	1.64834	1989	NA	GLOBAL	NA	1580	11817.2	0	33	0.0124121	0.397235	125.481	0.269257	0.38464	-0.000917072	0.385557	1.37704	0.001167	0.452737	0.634006	0.347672	0.286333	0.0413877	1.33959	0.000956406	2.1443	7	0	7	1.70219	0.279742	0.0595	0.364376	0.251691	0.00554242	0.00519741	0.0129979	11817.2	1191671	0.208607	1.09018	0.0516421	0.000376125
GLOBAL_global	3728	-1.01961	0.465262	-0.89382	-0.590935	-1.59313	-0.0239181	1989	1201	GLOBAL	NA	1580	11817.2	0	478	0.0124121	0.544576	33.5556	0.111976	0.161716	0.0518298	0.109886	1.49716	0.000218956	0.465109	0.565316	0.361686	0.20363	0.0467582	1.45249	0.000760031	0.573418	5	0	5	1.15062	0.376905	0.0496	0.0219768	0.0143668	0.0258186	0.00531102	0.0124382	11817.2	1191671	0.250244	24.7795	0.865759	2.59668e-05
GLOBAL_global	3728	-1.01961	0.465262	-0.89382	-0.590935	-1.59313	-0.0239181	1989	1201	GLOBAL	NA	1580	11817.2	0	478	0.0124121	0.544576	33.5556	0.111976	0.161716	0.0518298	0.109886	1.49716	0.000218956	0.465109	0.565316	0.361686	0.20363	0.0467582	1.45249	0.000760031	0.573418	5	0	5	1.15062	0.376905	0.0496	0.0219768	0.0143668	0.0258186	0.00531102	0.0124382	11817.2	1191671	0.250244	24.7795	0.865759	2.59668e-05
GLOBAL_global	3728	-1.01961	0.465262	-0.89382	-0.590935	-1.59313	-0.0239181	1989	1201	GLOBAL	NA	1580	11817.2	0	478	0.0124121	0.544576	33.5556	0.111976	0.161716	0.0518298	0.109886	1.49716	0.000218956	0.465109	0.565316	0.361686	0.20363	0.0467582	1.45249	0.000760031	0.573418	5	0	5	1.15062	0.376905	0.0496	0.0219768	0.0143668	0.0258186	0.00531102	0.0124382	11817.2	1191671	0.250244	24.7795	0.865759	2.59668e-05
GLOBAL_global	10671	-0.967722	1.17727	-0.464829	0.744077	-0.756017	0.167618	1989	1201	GLOBAL	NA	1580	11817.2	0	257	0.0155134	0.74593	75.9167	0.142744	0.23327	0.0240048	0.209265	1.14646	0.000425596	0.556608	0.784424	0.248466	0.535958	0.191009	1.06647	0.00836526	1.72975	13	0	13	2.80748	0.362574	0.0496	0.0635737	0.035487	0.00972572	0.00363677	0.016818	11817.2	1191671	0.31277	11.7333	0.473919	6.03634e-05
GLOBAL_global	10671	-0.967722	1.17727	-0.464829	0.744077	-0.756017	0.167618	1989	1201	GLOBAL	NA	1580	11817.2	0	257	0.0155134	0.74593	75.9167	0.142744	0.23327	0.0240048	0.209265	1.14646	0.000425596	0.556608	0.784424	0.248466	0.535958	0.191009	1.06647	0.00836526	1.72975	13	0	13	2.80748	0.362574	0.0496	0.0635737	0.035487	0.00972572	0.00363677	0.016818	11817.2	1191671	0.31277	11.7333	0.473919	6.03634e-05
GLOBAL_global	10671	-0.967722	1.17727	-0.464829	0.744077	-0.756017	0.167618	1989	1201	GLOBAL	NA	1580	11817.2	0	257	0.0155134	0.74593	75.9167	0.142744	0.23327	0.0240048	0.209265	1.14646	0.000425596	0.556608	0.784424	0.248466	0.535958	0.191009	1.06647	0.00836526	1.72975	13	0	13	2.80748	0.362574	0.0496	0.0635737	0.035487	0.00972572	0.00363677	0.016818	11817.2	1191671	0.31277	11.7333	0.473919	6.03634e-05
GLOBAL_global	1560	-0.816045	-0.882105	-0.89382	-1.22229	0.403468	0.653826	1989	NA	GLOBAL	NA	1580	11817.2	0	6312	0.049283	0.874579	26.1791	0.188262	0.402243	-0.0517245	0.453968	1.35466	0.000929812	0.478387	1.04357	-0.160544	1.20412	0.239278	1.23175	0.0417421	2.22025	7	0	7	1.74087	0.25463	0.0496	0.0280764	0.0183558	0.035744	0.00590537	0.0320933	11817.2	1191671	0.993608	31.15	1.74841	7.80782e-06
GLOBAL_global	1560	-0.816045	-0.882105	-0.89382	-1.22229	0.403468	0.653826	1989	NA	GLOBAL	NA	1580	11817.2	0	6312	0.049283	0.874579	26.1791	0.188262	0.402243	-0.0517245	0.453968	1.35466	0.000929812	0.478387	1.04357	-0.160544	1.20412	0.239278	1.23175	0.0417421	2.22025	7	0	7	1.74087	0.25463	0.0496	0.0280764	0.0183558	0.035744	0.00590537	0.0320933	11817.2	1191671	0.993608	31.15	1.74841	7.80782e-06
GLOBAL_global	1560	-0.816045	-0.882105	-0.89382	-1.22229	0.403468	0.653826	1989	NA	GLOBAL	NA	1580	11817.2	0	6312	0.049283	0.874579	26.1791	0.188262	0.402243	-0.0517245	0.453968	1.35466	0.000929812	0.478387	1.04357	-0.160544	1.20412	0.239278	1.23175	0.0417421	2.22025	7	0	7	1.74087	0.25463	0.0496	0.0280764	0.0183558	0.035744	0.00590537	0.0320933	11817.2	1191671	0.993608	31.15	1.74841	7.80782e-06
GLOBAL_global	12254	0.73665	0.769347	-0.298486	1.52966	-0.480444	-1.23944	1989	1201	GLOBAL	NA	1580	11817.2	0	47	0.0120675	0.394234	554	0.305916	0.455004	0.157855	0.297148	0.82759	0.00439834	0.483405	0.756695	0.215763	0.540932	0.154142	0.838352	0.0257286	9.11646	18	0	18	2.65335	0.219059	0.01	0.0484387	0.0215073	0.00125591	0.00565795	0.0122041	11817.2	1191671	1.20675	8.13882	0.567441	0.000256756
GLOBAL_global	12254	0.73665	0.769347	-0.298486	1.52966	-0.480444	-1.23944	1989	1201	GLOBAL	NA	1580	11817.2	0	47	0.0120675	0.394234	554	0.305916	0.455004	0.157855	0.297148	0.82759	0.00439834	0.483405	0.756695	0.215763	0.540932	0.154142	0.838352	0.0257286	9.11646	18	0	18	2.65335	0.219059	0.01	0.0484387	0.0215073	0.00125591	0.00565795	0.0122041	11817.2	1191671	1.20675	8.13882	0.567441	0.000256756
GLOBAL_global	12254	0.73665	0.769347	-0.298486	1.52966	-0.480444	-1.23944	1989	1201	GLOBAL	NA	1580	11817.2	0	47	0.0120675	0.394234	554	0.305916	0.455004	0.157855	0.297148	0.82759	0.00439834	0.483405	0.756695	0.215763	0.540932	0.154142	0.838352	0.0257286	9.11646	18	0	18	2.65335	0.219059	0.01	0.0484387	0.0215073	0.00125591	0.00565795	0.0122041	11817.2	1191671	1.20675	8.13882	0.567441	0.000256756
GLOBAL_global	826	2.12969	-0.699984	-0.070858	-1.07771	0.333275	-1.48991	1989	NA	GLOBAL	NA	1580	11817.2	0	268	0.0603098	0.469895	144.922	0.250598	0.45502	-0.0909551	0.545975	0.670096	0.00181202	0.345578	0.932144	-0.00637225	0.938516	0.198843	0.793308	0.0399694	15.2259	30	0	30	8.51078	0.277842	0.0397	0.0971581	0.045805	0.00522684	0.00661162	0.030594	11817.2	1191671	1.51914	4.83639	0.667917	0.000225036
GLOBAL_global	826	2.12969	-0.699984	-0.070858	-1.07771	0.333275	-1.48991	1989	NA	GLOBAL	NA	1580	11817.2	0	268	0.0603098	0.469895	144.922	0.250598	0.45502	-0.0909551	0.545975	0.670096	0.00181202	0.345578	0.932144	-0.00637225	0.938516	0.198843	0.793308	0.0399694	15.2259	30	0	30	8.51078	0.277842	0.0397	0.0971581	0.045805	0.00522684	0.00661162	0.030594	11817.2	1191671	1.51914	4.83639	0.667917	0.000225036
GLOBAL_global	826	2.12969	-0.699984	-0.070858	-1.07771	0.333275	-1.48991	1989	NA	GLOBAL	NA	1580	11817.2	0	268	0.0603098	0.469895	144.922	0.250598	0.45502	-0.0909551	0.545975	0.670096	0.00181202	0.345578	0.932144	-0.00637225	0.938516	0.198843	0.793308	0.0399694	15.2259	30	0	30	8.51078	0.277842	0.0397	0.0971581	0.045805	0.00522684	0.00661162	0.030594	11817.2	1191671	1.51914	4.83639	0.667917	0.000225036
GLOBAL_global	448	-1.38284	0.196613	-0.44732	-0.721063	0.213687	-0.510126	1989	NA	GLOBAL	NA	1580	11817.2	0	260	0.0206822	0.818131	238.255	0.196634	0.319855	-0.0159829	0.335837	0.820899	0.00271015	0.525541	1.04537	0.0560503	0.989322	0.288595	0.790565	0.0779905	7.69051	13	0	13	2.34563	0.265338	0.01	0.0405436	0.0187342	0.00339615	0.00292752	0.0241175	11817.2	1191671	2.06822	20.179	1.28735	7.9547e-05
GLOBAL_global	448	-1.38284	0.196613	-0.44732	-0.721063	0.213687	-0.510126	1989	NA	GLOBAL	NA	1580	11817.2	0	260	0.0206822	0.818131	238.255	0.196634	0.319855	-0.0159829	0.335837	0.820899	0.00271015	0.525541	1.04537	0.0560503	0.989322	0.288595	0.790565	0.0779905	7.69051	13	0	13	2.34563	0.265338	0.01	0.0405436	0.0187342	0.00339615	0.00292752	0.0241175	11817.2	1191671	2.06822	20.179	1.28735	7.9547e-05
GLOBAL_global	448	-1.38284	0.196613	-0.44732	-0.721063	0.213687	-0.510126	1989	NA	GLOBAL	NA	1580	11817.2	0	260	0.0206822	0.818131	238.255	0.196634	0.319855	-0.0159829	0.335837	0.820899	0.00271015	0.525541	1.04537	0.0560503	0.989322	0.288595	0.790565	0.0779905	7.69051	13	0	13	2.34563	0.265338	0.01	0.0405436	0.0187342	0.00339615	0.00292752	0.0241175	11817.2	1191671	2.06822	20.179	1.28735	7.9547e-05
GLOBAL_global	10462	0.756608	-0.265695	-0.815026	-1.84402	1.0586	-1.03317	1989	1201	GLOBAL	NA	1580	11817.2	0	564	0.0175809	0.817603	261.333	0.213379	0.408318	0.0476665	0.360651	0.83534	0.00231572	0.507356	0.955577	0.065519	0.890058	0.271091	0.926804	0.0651767	6.94684	13	0	13	2.77069	0.218503	0.0397	0.0318507	0.0171455	0.00397915	0.0027469	0.0219293	11817.2	1191671	0.442844	25.6699	1.27901	3.11719e-05
GLOBAL_global	10462	0.756608	-0.265695	-0.815026	-1.84402	1.0586	-1.03317	1989	1201	GLOBAL	NA	1580	11817.2	0	564	0.0175809	0.817603	261.333	0.213379	0.408318	0.0476665	0.360651	0.83534	0.00231572	0.507356	0.955577	0.065519	0.890058	0.271091	0.926804	0.0651767	6.94684	13	0	13	2.77069	0.218503	0.0397	0.0318507	0.0171455	0.00397915	0.0027469	0.0219293	11817.2	1191671	0.442844	25.6699	1.27901	3.11719e-05
GLOBAL_global	10462	0.756608	-0.265695	-0.815026	-1.84402	1.0586	-1.03317	1989	1201	GLOBAL	NA	1580	11817.2	0	564	0.0175809	0.817603	261.333	0.213379	0.408318	0.0476665	0.360651	0.83534	0.00231572	0.507356	0.955577	0.065519	0.890058	0.271091	0.926804	0.0651767	6.94684	13	0	13	2.77069	0.218503	0.0397	0.0318507	0.0171455	0.00397915	0.0027469	0.0219293	11817.2	1191671	0.442844	25.6699	1.27901	3.11719e-05
GLOBAL_global	1739	0.385398	1.06025	-0.263466	0.739258	1.41477	0.388622	1989	NA	GLOBAL	NA	1580	11817.2	0	130	0.0155134	0.590337	266.083	0.191543	0.368287	0.00623175	0.362055	0.997776	0.0017138	0.544704	1.08657	-0.035253	1.12183	0.325307	0.787656	0.0868752	6.06266	15	0	15	3.44217	0.246411	0.0397	0.0927832	0.0444466	0.00257177	0.00343434	0.0167894	11817.2	1191671	0.390766	6.36254	0.377744	0.000119334
GLOBAL_global	1739	0.385398	1.06025	-0.263466	0.739258	1.41477	0.388622	1989	NA	GLOBAL	NA	1580	11817.2	0	130	0.0155134	0.590337	266.083	0.191543	0.368287	0.00623175	0.362055	0.997776	0.0017138	0.544704	1.08657	-0.035253	1.12183	0.325307	0.787656	0.0868752	6.06266	15	0	15	3.44217	0.246411	0.0397	0.0927832	0.0444466	0.00257177	0.00343434	0.0167894	11817.2	1191671	0.390766	6.36254	0.377744	0.000119334
GLOBAL_global	1739	0.385398	1.06025	-0.263466	0.739258	1.41477	0.388622	1989	NA	GLOBAL	NA	1580	11817.2	0	130	0.0155134	0.590337	266.083	0.191543	0.368287	0.00623175	0.362055	0.997776	0.0017138	0.544704	1.08657	-0.035253	1.12183	0.325307	0.787656	0.0868752	6.06266	15	0	15	3.44217	0.246411	0.0397	0.0927832	0.0444466	0.00257177	0.00343434	0.0167894	11817.2	1191671	0.390766	6.36254	0.377744	0.000119334
GLOBAL_global	327	-0.836002	1.91976	0.0604658	-1.00542	-0.940599	-1.46044	1989	NA	GLOBAL	NA	1580	11817.2	0	58	0.0110338	0.73491	377.348	0.151618	0.287782	0.08783	0.199952	0.935468	0.00352458	0.526726	0.716642	0.392007	0.324635	0.112276	0.979224	0.015677	5.49304	14	0	14	2.32901	0.203686	0.1189	0.13353	0.0579205	0.00129298	0.00264315	0.0163942	11817.2	1191671	0.0927987	5.50371	0.283047	0.000190237
GLOBAL_global	327	-0.836002	1.91976	0.0604658	-1.00542	-0.940599	-1.46044	1989	NA	GLOBAL	NA	1580	11817.2	0	58	0.0110338	0.73491	377.348	0.151618	0.287782	0.08783	0.199952	0.935468	0.00352458	0.526726	0.716642	0.392007	0.324635	0.112276	0.979224	0.015677	5.49304	14	0	14	2.32901	0.203686	0.1189	0.13353	0.0579205	0.00129298	0.00264315	0.0163942	11817.2	1191671	0.0927987	5.50371	0.283047	0.000190237
GLOBAL_global	327	-0.836002	1.91976	0.0604658	-1.00542	-0.940599	-1.46044	1989	NA	GLOBAL	NA	1580	11817.2	0	58	0.0110338	0.73491	377.348	0.151618	0.287782	0.08783	0.199952	0.935468	0.00352458	0.526726	0.716642	0.392007	0.324635	0.112276	0.979224	0.015677	5.49304	14	0	14	2.32901	0.203686	0.1189	0.13353	0.0579205	0.00129298	0.00264315	0.0163942	11817.2	1191671	0.0927987	5.50371	0.283047	0.000190237
GLOBAL_global	2003	-0.00976104	2.34828	-0.797516	-1.13072	1.36537	-1.17314	1989	NA	GLOBAL	NA	1580	11817.2	0	585	0.015858	0.834291	546.432	0.148083	0.297968	0.00437989	0.293588	0.69327	0.00204512	0.526171	0.991971	0.0169834	0.974987	0.282292	0.763995	0.0761061	12.7962	21	0	21	3.69999	0.248349	0.0397	0.0299332	0.0162385	0.00142204	0.00258323	0.0212975	11817.2	1191671	0.399446	27.8718	1.31155	2.71077e-05
GLOBAL_global	2003	-0.00976104	2.34828	-0.797516	-1.13072	1.36537	-1.17314	1989	NA	GLOBAL	NA	1580	11817.2	0	585	0.015858	0.834291	546.432	0.148083	0.297968	0.00437989	0.293588	0.69327	0.00204512	0.526171	0.991971	0.0169834	0.974987	0.282292	0.763995	0.0761061	12.7962	21	0	21	3.69999	0.248349	0.0397	0.0299332	0.0162385	0.00142204	0.00258323	0.0212975	11817.2	1191671	0.399446	27.8718	1.31155	2.71077e-05
GLOBAL_global	2003	-0.00976104	2.34828	-0.797516	-1.13072	1.36537	-1.17314	1989	NA	GLOBAL	NA	1580	11817.2	0	585	0.015858	0.834291	546.432	0.148083	0.297968	0.00437989	0.293588	0.69327	0.00204512	0.526171	0.991971	0.0169834	0.974987	0.282292	0.763995	0.0761061	12.7962	21	0	21	3.69999	0.248349	0.0397	0.0299332	0.0162385	0.00142204	0.00258323	0.0212975	11817.2	1191671	0.399446	27.8718	1.31155	2.71077e-05
GLOBAL_global	1064	-0.508699	0.827032	-0.403545	-0.513822	0.728436	-0.944766	1989	NA	GLOBAL	NA	1580	11817.2	0	290	0.0244727	0.783097	308.484	0.187211	0.302581	-0.031265	0.333846	0.741846	0.00203797	0.474207	1.02589	-0.0505619	1.07645	0.292088	0.626908	0.0803005	12.1051	20	0	20	4.01458	0.269779	0.0298	0.0372256	0.02017	0.00252066	0.00318389	0.0255724	11817.2	1191671	0.821231	21.0365	1.26784	8.43885e-05
GLOBAL_global	1064	-0.508699	0.827032	-0.403545	-0.513822	0.728436	-0.944766	1989	NA	GLOBAL	NA	1580	11817.2	0	290	0.0244727	0.783097	308.484	0.187211	0.302581	-0.031265	0.333846	0.741846	0.00203797	0.474207	1.02589	-0.0505619	1.07645	0.292088	0.626908	0.0803005	12.1051	20	0	20	4.01458	0.269779	0.0298	0.0372256	0.02017	0.00252066	0.00318389	0.0255724	11817.2	1191671	0.821231	21.0365	1.26784	8.43885e-05
GLOBAL_global	1064	-0.508699	0.827032	-0.403545	-0.513822	0.728436	-0.944766	1989	NA	GLOBAL	NA	1580	11817.2	0	290	0.0244727	0.783097	308.484	0.187211	0.302581	-0.031265	0.333846	0.741846	0.00203797	0.474207	1.02589	-0.0505619	1.07645	0.292088	0.626908	0.0803005	12.1051	20	0	20	4.01458	0.269779	0.0298	0.0372256	0.02017	0.00252066	0.00318389	0.0255724	11817.2	1191671	0.821231	21.0365	1.26784	8.43885e-05
GLOBAL_global	340	0.541067	-0.988411	2.47682	0.739258	-0.82621	0.639092	1989	NA	GLOBAL	NA	1580	11817.2	0	133	0.0282631	0.591099	32.5479	0.188988	0.448963	-0.102155	0.551118	1.51389	0.00184555	0.502478	1.1254	-0.206411	1.33181	0.261651	1.48523	0.043329	1.5038	9	0	9	1.73278	0.307941	0.1684	0.323093	0.181293	0.0296494	0.00221383	0.0372332	11817.2	1191671	0.167833	1.8295	0.205376	0.000212505
GLOBAL_global	340	0.541067	-0.988411	2.47682	0.739258	-0.82621	0.639092	1989	NA	GLOBAL	NA	1580	11817.2	0	133	0.0282631	0.591099	32.5479	0.188988	0.448963	-0.102155	0.551118	1.51389	0.00184555	0.502478	1.1254	-0.206411	1.33181	0.261651	1.48523	0.043329	1.5038	9	0	9	1.73278	0.307941	0.1684	0.323093	0.181293	0.0296494	0.00221383	0.0372332	11817.2	1191671	0.167833	1.8295	0.205376	0.000212505
GLOBAL_global	340	0.541067	-0.988411	2.47682	0.739258	-0.82621	0.639092	1989	NA	GLOBAL	NA	1580	11817.2	0	133	0.0282631	0.591099	32.5479	0.188988	0.448963	-0.102155	0.551118	1.51389	0.00184555	0.502478	1.1254	-0.206411	1.33181	0.261651	1.48523	0.043329	1.5038	9	0	9	1.73278	0.307941	0.1684	0.323093	0.181293	0.0296494	0.00221383	0.0372332	11817.2	1191671	0.167833	1.8295	0.205376	0.000212505
GLOBAL_global	5360	-1.17528	-0.645595	0.647045	1.05253	0.0914991	0.0865836	1989	1201	GLOBAL	NA	1580	11817.2	0	118	0.0313644	0.605103	124.756	0.233201	0.377154	0.0278834	0.34927	0.804392	0.00313683	0.575662	1.1386	0.0115118	1.12709	0.242256	0.765581	0.0516827	6.47468	16	0	16	3.69413	0.26818	0.0991	0.163517	0.0718606	0.00604104	0.00478687	0.0242526	11817.2	1191671	0.316493	3.70055	0.337495	0.0002658
GLOBAL_global	5360	-1.17528	-0.645595	0.647045	1.05253	0.0914991	0.0865836	1989	1201	GLOBAL	NA	1580	11817.2	0	118	0.0313644	0.605103	124.756	0.233201	0.377154	0.0278834	0.34927	0.804392	0.00313683	0.575662	1.1386	0.0115118	1.12709	0.242256	0.765581	0.0516827	6.47468	16	0	16	3.69413	0.26818	0.0991	0.163517	0.0718606	0.00604104	0.00478687	0.0242526	11817.2	1191671	0.316493	3.70055	0.337495	0.0002658
GLOBAL_global	5360	-1.17528	-0.645595	0.647045	1.05253	0.0914991	0.0865836	1989	1201	GLOBAL	NA	1580	11817.2	0	118	0.0313644	0.605103	124.756	0.233201	0.377154	0.0278834	0.34927	0.804392	0.00313683	0.575662	1.1386	0.0115118	1.12709	0.242256	0.765581	0.0516827	6.47468	16	0	16	3.69413	0.26818	0.0991	0.163517	0.0718606	0.00604104	0.00478687	0.0242526	11817.2	1191671	0.316493	3.70055	0.337495	0.0002658
GLOBAL_global	1876	0.533084	-0.479131	-0.298486	-1.38134	-1.18237	-0.36279	1989	NA	GLOBAL	NA	1580	11817.2	0	138	0.0141351	0.553133	131.656	0.223802	0.349692	0.0784572	0.271235	1.37773	0.00103209	0.344248	0.60823	0.0797984	0.528431	0.148681	1.32975	0.0145462	2.66646	6	0	6	1.54993	0.273732	0.0694	0.0567176	0.0306644	0.00583857	0.00364854	0.0159428	11817.2	1191671	0.203675	9.7524	0.519913	0.000102428
GLOBAL_global	1876	0.533084	-0.479131	-0.298486	-1.38134	-1.18237	-0.36279	1989	NA	GLOBAL	NA	1580	11817.2	0	138	0.0141351	0.553133	131.656	0.223802	0.349692	0.0784572	0.271235	1.37773	0.00103209	0.344248	0.60823	0.0797984	0.528431	0.148681	1.32975	0.0145462	2.66646	6	0	6	1.54993	0.273732	0.0694	0.0567176	0.0306644	0.00583857	0.00364854	0.0159428	11817.2	1191671	0.203675	9.7524	0.519913	0.000102428
GLOBAL_global	1876	0.533084	-0.479131	-0.298486	-1.38134	-1.18237	-0.36279	1989	NA	GLOBAL	NA	1580	11817.2	0	138	0.0141351	0.553133	131.656	0.223802	0.349692	0.0784572	0.271235	1.37773	0.00103209	0.344248	0.60823	0.0797984	0.528431	0.148681	1.32975	0.0145462	2.66646	6	0	6	1.54993	0.273732	0.0694	0.0567176	0.0306644	0.00583857	0.00364854	0.0159428	11817.2	1191671	0.203675	9.7524	0.519913	0.000102428
GLOBAL_global	1436	-0.281183	-0.964513	1.96028	1.13446	-1.81151	0.675926	1989	NA	GLOBAL	NA	1580	11817.2	0	93	0.0244727	0.590439	24.0806	0.336125	0.416107	0.200393	0.215713	1.72901	0.000157941	0.500735	0.719003	0.260584	0.458419	0.0785124	1.74824	0.00204393	0.944937	6	0	6	1.07955	0.318861	0.0694	0.277148	0.132073	0.0344873	0.00336324	0.025204	11817.2	1191671	0.352632	2.13041	0.190835	0.000263147
GLOBAL_global	1436	-0.281183	-0.964513	1.96028	1.13446	-1.81151	0.675926	1989	NA	GLOBAL	NA	1580	11817.2	0	93	0.0244727	0.590439	24.0806	0.336125	0.416107	0.200393	0.215713	1.72901	0.000157941	0.500735	0.719003	0.260584	0.458419	0.0785124	1.74824	0.00204393	0.944937	6	0	6	1.07955	0.318861	0.0694	0.277148	0.132073	0.0344873	0.00336324	0.025204	11817.2	1191671	0.352632	2.13041	0.190835	0.000263147
GLOBAL_global	1436	-0.281183	-0.964513	1.96028	1.13446	-1.81151	0.675926	1989	NA	GLOBAL	NA	1580	11817.2	0	93	0.0244727	0.590439	24.0806	0.336125	0.416107	0.200393	0.215713	1.72901	0.000157941	0.500735	0.719003	0.260584	0.458419	0.0785124	1.74824	0.00204393	0.944937	6	0	6	1.07955	0.318861	0.0694	0.277148	0.132073	0.0344873	0.00336324	0.025204	11817.2	1191671	0.352632	2.13041	0.190835	0.000263147
GLOBAL_global	11278	0.804506	-0.938142	2.75698	0.580213	-0.610431	0.0276493	1989	1201	GLOBAL	NA	1580	11817.2	0	72	0.0265402	0.500541	93.7794	0.231987	0.431333	-0.0277377	0.459071	0.964522	0.00171896	0.494019	1.09608	-0.161666	1.25775	0.259948	0.934145	0.0608439	4.03608	13	0	13	3.46126	0.27788	0.0694	0.576032	0.367455	0.00833565	0.00475267	0.0207119	11817.2	1191671	0.382424	0.868945	0.0563658	0.000368614
GLOBAL_global	11278	0.804506	-0.938142	2.75698	0.580213	-0.610431	0.0276493	1989	1201	GLOBAL	NA	1580	11817.2	0	72	0.0265402	0.500541	93.7794	0.231987	0.431333	-0.0277377	0.459071	0.964522	0.00171896	0.494019	1.09608	-0.161666	1.25775	0.259948	0.934145	0.0608439	4.03608	13	0	13	3.46126	0.27788	0.0694	0.576032	0.367455	0.00833565	0.00475267	0.0207119	11817.2	1191671	0.382424	0.868945	0.0563658	0.000368614
GLOBAL_global	11278	0.804506	-0.938142	2.75698	0.580213	-0.610431	0.0276493	1989	1201	GLOBAL	NA	1580	11817.2	0	72	0.0265402	0.500541	93.7794	0.231987	0.431333	-0.0277377	0.459071	0.964522	0.00171896	0.494019	1.09608	-0.161666	1.25775	0.259948	0.934145	0.0608439	4.03608	13	0	13	3.46126	0.27788	0.0694	0.576032	0.367455	0.00833565	0.00475267	0.0207119	11817.2	1191671	0.382424	0.868945	0.0563658	0.000368614
GLOBAL_global	5446	1.17172	-0.479131	-0.526114	0.570574	1.59155	0.992698	1989	1201	GLOBAL	NA	1580	11817.2	0	180	0.0224052	0.372084	115.607	0.213103	0.34491	-0.12586	0.47077	1.04263	0.00133689	0.466438	1.11489	-0.0184619	1.13335	0.252299	0.962359	0.0523026	4.09747	10	0	10	2.61808	0.287496	0.0496	0.0455358	0.0265045	0.00618074	0.00533946	0.0176545	11817.2	1191671	0.451717	8.17124	0.666093	0.000124473
GLOBAL_global	5446	1.17172	-0.479131	-0.526114	0.570574	1.59155	0.992698	1989	1201	GLOBAL	NA	1580	11817.2	0	180	0.0224052	0.372084	115.607	0.213103	0.34491	-0.12586	0.47077	1.04263	0.00133689	0.466438	1.11489	-0.0184619	1.13335	0.252299	0.962359	0.0523026	4.09747	10	0	10	2.61808	0.287496	0.0496	0.0455358	0.0265045	0.00618074	0.00533946	0.0176545	11817.2	1191671	0.451717	8.17124	0.666093	0.000124473
GLOBAL_global	5446	1.17172	-0.479131	-0.526114	0.570574	1.59155	0.992698	1989	1201	GLOBAL	NA	1580	11817.2	0	180	0.0224052	0.372084	115.607	0.213103	0.34491	-0.12586	0.47077	1.04263	0.00133689	0.466438	1.11489	-0.0184619	1.13335	0.252299	0.962359	0.0523026	4.09747	10	0	10	2.61808	0.287496	0.0496	0.0455358	0.0265045	0.00618074	0.00533946	0.0176545	11817.2	1191671	0.451717	8.17124	0.666093	0.000124473
GLOBAL_global	4030	0.644846	-0.648067	-0.744987	-0.783717	0.902619	0.675926	1989	1201	GLOBAL	NA	1580	11817.2	0	1226	0.0234389	0.816619	72.7797	0.211482	0.377866	-0.0472367	0.425103	1.2233	0.001043	0.519269	1.14021	-0.0441176	1.18433	0.24708	1.19044	0.0425911	2.71772	8	0	8	1.82761	0.265658	0.0397	0.0365733	0.0206214	0.010917	0.00385748	0.0259374	11817.2	1191671	0.590401	22.3283	1.25779	1.91182e-05
GLOBAL_global	4030	0.644846	-0.648067	-0.744987	-0.783717	0.902619	0.675926	1989	1201	GLOBAL	NA	1580	11817.2	0	1226	0.0234389	0.816619	72.7797	0.211482	0.377866	-0.0472367	0.425103	1.2233	0.001043	0.519269	1.14021	-0.0441176	1.18433	0.24708	1.19044	0.0425911	2.71772	8	0	8	1.82761	0.265658	0.0397	0.0365733	0.0206214	0.010917	0.00385748	0.0259374	11817.2	1191671	0.590401	22.3283	1.25779	1.91182e-05
GLOBAL_global	4030	0.644846	-0.648067	-0.744987	-0.783717	0.902619	0.675926	1989	1201	GLOBAL	NA	1580	11817.2	0	1226	0.0234389	0.816619	72.7797	0.211482	0.377866	-0.0472367	0.425103	1.2233	0.001043	0.519269	1.14021	-0.0441176	1.18433	0.24708	1.19044	0.0425911	2.71772	8	0	8	1.82761	0.265658	0.0397	0.0365733	0.0206214	0.010917	0.00385748	0.0259374	11817.2	1191671	0.590401	22.3283	1.25779	1.91182e-05
GLOBAL_global	5572	0.12595	-0.179991	-0.666192	-0.74998	-0.956197	0.454923	1989	1201	GLOBAL	NA	1580	11817.2	0	528	0.0203376	0.826852	113.34	0.231721	0.317916	0.01052	0.307396	1.16757	0.00138552	0.480277	0.844335	0.00851684	0.835818	0.287698	0.992918	0.0601957	3.58671	11	0	11	2.41527	0.284978	0.1585	0.0373945	0.021522	0.00615839	0.00330356	0.0225653	11817.2	1191671	0.128313	22.1116	1.04848	3.85182e-05
GLOBAL_global	5572	0.12595	-0.179991	-0.666192	-0.74998	-0.956197	0.454923	1989	1201	GLOBAL	NA	1580	11817.2	0	528	0.0203376	0.826852	113.34	0.231721	0.317916	0.01052	0.307396	1.16757	0.00138552	0.480277	0.844335	0.00851684	0.835818	0.287698	0.992918	0.0601957	3.58671	11	0	11	2.41527	0.284978	0.1585	0.0373945	0.021522	0.00615839	0.00330356	0.0225653	11817.2	1191671	0.128313	22.1116	1.04848	3.85182e-05
GLOBAL_global	5572	0.12595	-0.179991	-0.666192	-0.74998	-0.956197	0.454923	1989	1201	GLOBAL	NA	1580	11817.2	0	528	0.0203376	0.826852	113.34	0.231721	0.317916	0.01052	0.307396	1.16757	0.00138552	0.480277	0.844335	0.00851684	0.835818	0.287698	0.992918	0.0601957	3.58671	11	0	11	2.41527	0.284978	0.1585	0.0373945	0.021522	0.00615839	0.00330356	0.0225653	11817.2	1191671	0.128313	22.1116	1.04848	3.85182e-05
GLOBAL_global	311	-0.61647	2.58314	-0.955105	-1.30905	0.0577025	-1.0479	1989	NA	GLOBAL	NA	1580	11817.2	0	1341	0.0172363	0.860116	261.61	0.181237	0.274483	0.0357916	0.238691	0.892238	0.00245466	0.634274	0.981502	0.0747853	0.906716	0.306389	0.757857	0.0701717	6.78861	18	0	18	3.34613	0.223141	0.0298	0.0188102	0.0131425	0.00165178	0.00344858	0.0200524	11817.2	1191671	0.578401	45.7259	1.52577	1.28533e-05
GLOBAL_global	311	-0.61647	2.58314	-0.955105	-1.30905	0.0577025	-1.0479	1989	NA	GLOBAL	NA	1580	11817.2	0	1341	0.0172363	0.860116	261.61	0.181237	0.274483	0.0357916	0.238691	0.892238	0.00245466	0.634274	0.981502	0.0747853	0.906716	0.306389	0.757857	0.0701717	6.78861	18	0	18	3.34613	0.223141	0.0298	0.0188102	0.0131425	0.00165178	0.00344858	0.0200524	11817.2	1191671	0.578401	45.7259	1.52577	1.28533e-05
GLOBAL_global	311	-0.61647	2.58314	-0.955105	-1.30905	0.0577025	-1.0479	1989	NA	GLOBAL	NA	1580	11817.2	0	1341	0.0172363	0.860116	261.61	0.181237	0.274483	0.0357916	0.238691	0.892238	0.00245466	0.634274	0.981502	0.0747853	0.906716	0.306389	0.757857	0.0701717	6.78861	18	0	18	3.34613	0.223141	0.0298	0.0188102	0.0131425	0.00165178	0.00344858	0.0200524	11817.2	1191671	0.578401	45.7259	1.52577	1.28533e-05
GLOBAL_global	3564	-0.0616506	-0.872216	0.17428	0.286221	0.372271	-1.28364	1989	1201	GLOBAL	NA	1580	11817.2	0	2023	0.232259	0.840649	48.7459	0.192163	0.465004	-0.152474	0.617479	0.633232	0.00173172	0.506399	1.04021	-0.0374186	1.07763	0.283425	0.677289	0.0786811	20.5165	43	0	43	13.1942	0.294354	0.0199	0.085923	0.0512335	0.0168039	0.00322345	0.203737	11817.2	1191671	11.6713	9.78374	3.97663	0.000114809
GLOBAL_global	3564	-0.0616506	-0.872216	0.17428	0.286221	0.372271	-1.28364	1989	1201	GLOBAL	NA	1580	11817.2	0	2023	0.232259	0.840649	48.7459	0.192163	0.465004	-0.152474	0.617479	0.633232	0.00173172	0.506399	1.04021	-0.0374186	1.07763	0.283425	0.677289	0.0786811	20.5165	43	0	43	13.1942	0.294354	0.0199	0.085923	0.0512335	0.0168039	0.00322345	0.203737	11817.2	1191671	11.6713	9.78374	3.97663	0.000114809
GLOBAL_global	3564	-0.0616506	-0.872216	0.17428	0.286221	0.372271	-1.28364	1989	1201	GLOBAL	NA	1580	11817.2	0	2023	0.232259	0.840649	48.7459	0.192163	0.465004	-0.152474	0.617479	0.633232	0.00173172	0.506399	1.04021	-0.0374186	1.07763	0.283425	0.677289	0.0786811	20.5165	43	0	43	13.1942	0.294354	0.0199	0.085923	0.0512335	0.0168039	0.00322345	0.203737	11817.2	1191671	11.6713	9.78374	3.97663	0.000114809
GLOBAL_global	10638	0.840429	0.231224	-0.867556	0.946498	-0.470045	-0.333323	1989	1201	GLOBAL	NA	1580	11817.2	0	2392	0.0389454	0.825699	166.663	0.186222	0.328965	-0.0160848	0.34505	0.768872	0.00198278	0.46328	1.03058	-0.0805871	1.11117	0.296925	0.505181	0.0798298	10.9703	23	0	23	4.43242	0.252402	0.01	0.0237254	0.0144694	0.00382312	0.00324483	0.0389524	11817.2	1191671	3.89454	34.8023	2.69205	1.62815e-05
GLOBAL_global	10638	0.840429	0.231224	-0.867556	0.946498	-0.470045	-0.333323	1989	1201	GLOBAL	NA	1580	11817.2	0	2392	0.0389454	0.825699	166.663	0.186222	0.328965	-0.0160848	0.34505	0.768872	0.00198278	0.46328	1.03058	-0.0805871	1.11117	0.296925	0.505181	0.0798298	10.9703	23	0	23	4.43242	0.252402	0.01	0.0237254	0.0144694	0.00382312	0.00324483	0.0389524	11817.2	1191671	3.89454	34.8023	2.69205	1.62815e-05
GLOBAL_global	10638	0.840429	0.231224	-0.867556	0.946498	-0.470045	-0.333323	1989	1201	GLOBAL	NA	1580	11817.2	0	2392	0.0389454	0.825699	166.663	0.186222	0.328965	-0.0160848	0.34505	0.768872	0.00198278	0.46328	1.03058	-0.0805871	1.11117	0.296925	0.505181	0.0798298	10.9703	23	0	23	4.43242	0.252402	0.01	0.0237254	0.0144694	0.00382312	0.00324483	0.0389524	11817.2	1191671	3.89454	34.8023	2.69205	1.62815e-05
GLOBAL_global	1400	-0.891884	-0.664549	-0.631173	-0.894566	-1.62693	-0.414358	1989	NA	GLOBAL	NA	1580	11817.2	0	1090	0.0320536	0.745972	77.6071	0.268689	0.359158	0.12059	0.238568	1.03078	0.00179559	0.425504	0.738519	0.119162	0.619357	0.195135	0.996776	0.034493	4.12595	11	0	11	2.49736	0.250342	0.0199	0.0464206	0.0226078	0.00722336	0.00437924	0.031136	11817.2	1191671	1.61073	16.0699	1.37723	2.9407e-05
GLOBAL_global	1400	-0.891884	-0.664549	-0.631173	-0.894566	-1.62693	-0.414358	1989	NA	GLOBAL	NA	1580	11817.2	0	1090	0.0320536	0.745972	77.6071	0.268689	0.359158	0.12059	0.238568	1.03078	0.00179559	0.425504	0.738519	0.119162	0.619357	0.195135	0.996776	0.034493	4.12595	11	0	11	2.49736	0.250342	0.0199	0.0464206	0.0226078	0.00722336	0.00437924	0.031136	11817.2	1191671	1.61073	16.0699	1.37723	2.9407e-05
GLOBAL_global	1400	-0.891884	-0.664549	-0.631173	-0.894566	-1.62693	-0.414358	1989	NA	GLOBAL	NA	1580	11817.2	0	1090	0.0320536	0.745972	77.6071	0.268689	0.359158	0.12059	0.238568	1.03078	0.00179559	0.425504	0.738519	0.119162	0.619357	0.195135	0.996776	0.034493	4.12595	11	0	11	2.49736	0.250342	0.0199	0.0464206	0.0226078	0.00722336	0.00437924	0.031136	11817.2	1191671	1.61073	16.0699	1.37723	2.9407e-05
GLOBAL_global	2016	-1.32297	-0.367881	-0.718722	-1.06325	-0.62603	-1.12157	1989	NA	GLOBAL	NA	1580	11817.2	0	1577	0.0510059	0.930711	136.094	0.190106	0.318525	-0.0576298	0.376155	0.738363	0.00205619	0.503825	1.02982	-0.0131894	1.04301	0.296309	0.664026	0.0890661	11.9728	25	0	25	4.55936	0.21864	0.0199	0.0292365	0.0185369	0.00534517	0.00281281	0.0569588	11817.2	1191671	2.56311	31.8339	3.07273	3.23436e-05
GLOBAL_global	2016	-1.32297	-0.367881	-0.718722	-1.06325	-0.62603	-1.12157	1989	NA	GLOBAL	NA	1580	11817.2	0	1577	0.0510059	0.930711	136.094	0.190106	0.318525	-0.0576298	0.376155	0.738363	0.00205619	0.503825	1.02982	-0.0131894	1.04301	0.296309	0.664026	0.0890661	11.9728	25	0	25	4.55936	0.21864	0.0199	0.0292365	0.0185369	0.00534517	0.00281281	0.0569588	11817.2	1191671	2.56311	31.8339	3.07273	3.23436e-05
GLOBAL_global	2016	-1.32297	-0.367881	-0.718722	-1.06325	-0.62603	-1.12157	1989	NA	GLOBAL	NA	1580	11817.2	0	1577	0.0510059	0.930711	136.094	0.190106	0.318525	-0.0576298	0.376155	0.738363	0.00205619	0.503825	1.02982	-0.0131894	1.04301	0.296309	0.664026	0.0890661	11.9728	25	0	25	4.55936	0.21864	0.0199	0.0292365	0.0185369	0.00534517	0.00281281	0.0569588	11817.2	1191671	2.56311	31.8339	3.07273	3.23436e-05
GLOBAL_global	4304	-0.995663	-0.197297	-0.44732	0.811551	0.426866	-0.0828524	1989	1201	GLOBAL	NA	1580	11817.2	0	398	0.0358441	0.741371	140.747	0.204945	0.336093	-0.0338234	0.369916	0.78665	0.00229551	0.518873	1.06255	0.0250406	1.03751	0.295882	0.703284	0.0836564	8.46266	18	0	18	3.73478	0.263908	0.0397	0.0417511	0.0202579	0.00529217	0.00356432	0.0326295	11817.2	1191671	0.902873	17.7569	1.6107	9.00605e-05
GLOBAL_global	4304	-0.995663	-0.197297	-0.44732	0.811551	0.426866	-0.0828524	1989	1201	GLOBAL	NA	1580	11817.2	0	398	0.0358441	0.741371	140.747	0.204945	0.336093	-0.0338234	0.369916	0.78665	0.00229551	0.518873	1.06255	0.0250406	1.03751	0.295882	0.703284	0.0836564	8.46266	18	0	18	3.73478	0.263908	0.0397	0.0417511	0.0202579	0.00529217	0.00356432	0.0326295	11817.2	1191671	0.902873	17.7569	1.6107	9.00605e-05
GLOBAL_global	4304	-0.995663	-0.197297	-0.44732	0.811551	0.426866	-0.0828524	1989	1201	GLOBAL	NA	1580	11817.2	0	398	0.0358441	0.741371	140.747	0.204945	0.336093	-0.0338234	0.369916	0.78665	0.00229551	0.518873	1.06255	0.0250406	1.03751	0.295882	0.703284	0.0836564	8.46266	18	0	18	3.73478	0.263908	0.0397	0.0417511	0.0202579	0.00529217	0.00356432	0.0326295	11817.2	1191671	0.902873	17.7569	1.6107	9.00605e-05
GLOBAL_global	28	-0.329081	0.125742	-0.219692	1.43809	-1.10438	0.314954	1989	NA	GLOBAL	NA	1580	11817.2	0	87	0.0131013	0.669907	147.448	0.247232	0.326772	0.127146	0.199626	1.13185	0.000392391	0.504756	0.58679	0.429519	0.157272	0.0308573	1.11113	0.000750855	2.70633	9	0	9	2.71763	0.367092	0.0397	0.0629141	0.0290558	0.00489825	0.00373193	0.0145224	11817.2	1191671	0.330007	10.648	0.49981	0.00015059
GLOBAL_global	28	-0.329081	0.125742	-0.219692	1.43809	-1.10438	0.314954	1989	NA	GLOBAL	NA	1580	11817.2	0	87	0.0131013	0.669907	147.448	0.247232	0.326772	0.127146	0.199626	1.13185	0.000392391	0.504756	0.58679	0.429519	0.157272	0.0308573	1.11113	0.000750855	2.70633	9	0	9	2.71763	0.367092	0.0397	0.0629141	0.0290558	0.00489825	0.00373193	0.0145224	11817.2	1191671	0.330007	10.648	0.49981	0.00015059
GLOBAL_global	28	-0.329081	0.125742	-0.219692	1.43809	-1.10438	0.314954	1989	NA	GLOBAL	NA	1580	11817.2	0	87	0.0131013	0.669907	147.448	0.247232	0.326772	0.127146	0.199626	1.13185	0.000392391	0.504756	0.58679	0.429519	0.157272	0.0308573	1.11113	0.000750855	2.70633	9	0	9	2.71763	0.367092	0.0397	0.0629141	0.0290558	0.00489825	0.00373193	0.0145224	11817.2	1191671	0.330007	10.648	0.49981	0.00015059
GLOBAL_global	1712	-1.08348	0.144696	-0.955105	-0.369236	1.55775	-0.244922	1989	NA	GLOBAL	NA	1580	11817.2	0	2540	0.0251619	0.849371	157.359	0.193373	0.324242	-0.0179481	0.34219	0.909985	0.00186347	0.474201	1.04514	-0.0287986	1.07394	0.278402	0.786357	0.0707156	6.37405	15	0	15	2.67443	0.230263	0.0397	0.0171115	0.0120264	0.00430498	0.00458168	0.0226249	11817.2	1191671	0.6338	49.6375	1.88126	9.90624e-06
GLOBAL_global	1712	-1.08348	0.144696	-0.955105	-0.369236	1.55775	-0.244922	1989	NA	GLOBAL	NA	1580	11817.2	0	2540	0.0251619	0.849371	157.359	0.193373	0.324242	-0.0179481	0.34219	0.909985	0.00186347	0.474201	1.04514	-0.0287986	1.07394	0.278402	0.786357	0.0707156	6.37405	15	0	15	2.67443	0.230263	0.0397	0.0171115	0.0120264	0.00430498	0.00458168	0.0226249	11817.2	1191671	0.6338	49.6375	1.88126	9.90624e-06
GLOBAL_global	1712	-1.08348	0.144696	-0.955105	-0.369236	1.55775	-0.244922	1989	NA	GLOBAL	NA	1580	11817.2	0	2540	0.0251619	0.849371	157.359	0.193373	0.324242	-0.0179481	0.34219	0.909985	0.00186347	0.474201	1.04514	-0.0287986	1.07394	0.278402	0.786357	0.0707156	6.37405	15	0	15	2.67443	0.230263	0.0397	0.0171115	0.0120264	0.00430498	0.00458168	0.0226249	11817.2	1191671	0.6338	49.6375	1.88126	9.90624e-06
GLOBAL_global	5648	-1.06352	-0.498909	-0.184672	-0.899386	0.315077	-1.2468	1989	1201	GLOBAL	NA	1580	11817.2	0	518	0.0606544	0.814811	147.719	0.195548	0.388661	-0.0481914	0.436852	0.695511	0.00189564	0.502915	1.02005	0.000795236	1.01926	0.283245	0.731237	0.077113	15.6133	27	0	27	6.05614	0.264821	0.0199	0.0554221	0.0285926	0.00539907	0.00321394	0.0567708	11817.2	1191671	3.04796	14.7019	1.98551	0.000117093
GLOBAL_global	5648	-1.06352	-0.498909	-0.184672	-0.899386	0.315077	-1.2468	1989	1201	GLOBAL	NA	1580	11817.2	0	518	0.0606544	0.814811	147.719	0.195548	0.388661	-0.0481914	0.436852	0.695511	0.00189564	0.502915	1.02005	0.000795236	1.01926	0.283245	0.731237	0.077113	15.6133	27	0	27	6.05614	0.264821	0.0199	0.0554221	0.0285926	0.00539907	0.00321394	0.0567708	11817.2	1191671	3.04796	14.7019	1.98551	0.000117093
GLOBAL_global	5648	-1.06352	-0.498909	-0.184672	-0.899386	0.315077	-1.2468	1989	1201	GLOBAL	NA	1580	11817.2	0	518	0.0606544	0.814811	147.719	0.195548	0.388661	-0.0481914	0.436852	0.695511	0.00189564	0.502915	1.02005	0.000795236	1.01926	0.283245	0.731237	0.077113	15.6133	27	0	27	6.05614	0.264821	0.0199	0.0554221	0.0285926	0.00539907	0.00321394	0.0567708	11817.2	1191671	3.04796	14.7019	1.98551	0.000117093
GLOBAL_global	7052	-0.161438	0.803958	-0.289731	1.25977	1.03261	-1.1142	1989	1201	GLOBAL	NA	1580	11817.2	0	408	0.0458371	0.752844	328.46	0.179353	0.325082	-0.115142	0.440223	0.645948	0.00179771	0.491104	1.0538	-0.02587	1.07967	0.289033	0.584361	0.0822885	25.7778	43	0	43	7.88916	0.261408	0.0298	0.0647963	0.0299178	0.00220918	0.00373178	0.0390245	11817.2	1191671	1.53816	11.6186	1.30439	0.000112346
GLOBAL_global	7052	-0.161438	0.803958	-0.289731	1.25977	1.03261	-1.1142	1989	1201	GLOBAL	NA	1580	11817.2	0	408	0.0458371	0.752844	328.46	0.179353	0.325082	-0.115142	0.440223	0.645948	0.00179771	0.491104	1.0538	-0.02587	1.07967	0.289033	0.584361	0.0822885	25.7778	43	0	43	7.88916	0.261408	0.0298	0.0647963	0.0299178	0.00220918	0.00373178	0.0390245	11817.2	1191671	1.53816	11.6186	1.30439	0.000112346
GLOBAL_global	7052	-0.161438	0.803958	-0.289731	1.25977	1.03261	-1.1142	1989	1201	GLOBAL	NA	1580	11817.2	0	408	0.0458371	0.752844	328.46	0.179353	0.325082	-0.115142	0.440223	0.645948	0.00179771	0.491104	1.0538	-0.02587	1.07967	0.289033	0.584361	0.0822885	25.7778	43	0	43	7.88916	0.261408	0.0298	0.0647963	0.0299178	0.00220918	0.00373178	0.0390245	11817.2	1191671	1.53816	11.6186	1.30439	0.000112346
GLOBAL_global	6750	0.780557	-0.907652	-0.35977	0.262123	1.0976	0.0423829	1989	1201	GLOBAL	NA	1580	11817.2	0	2409	0.0775392	0.907108	35.875	0.179194	0.41951	-0.168929	0.588439	0.909414	0.00209731	0.503246	1.16676	-0.138366	1.30513	0.286986	0.833082	0.0732456	4.90443	15	0	15	3.79815	0.245263	0.109	0.0649877	0.0382197	0.0258655	0.00306703	0.076358	11817.2	1191671	0.711368	13.9582	1.99787	3.21873e-05
GLOBAL_global	6750	0.780557	-0.907652	-0.35977	0.262123	1.0976	0.0423829	1989	1201	GLOBAL	NA	1580	11817.2	0	2409	0.0775392	0.907108	35.875	0.179194	0.41951	-0.168929	0.588439	0.909414	0.00209731	0.503246	1.16676	-0.138366	1.30513	0.286986	0.833082	0.0732456	4.90443	15	0	15	3.79815	0.245263	0.109	0.0649877	0.0382197	0.0258655	0.00306703	0.076358	11817.2	1191671	0.711368	13.9582	1.99787	3.21873e-05
GLOBAL_global	6750	0.780557	-0.907652	-0.35977	0.262123	1.0976	0.0423829	1989	1201	GLOBAL	NA	1580	11817.2	0	2409	0.0775392	0.907108	35.875	0.179194	0.41951	-0.168929	0.588439	0.909414	0.00209731	0.503246	1.16676	-0.138366	1.30513	0.286986	0.833082	0.0732456	4.90443	15	0	15	3.79815	0.245263	0.109	0.0649877	0.0382197	0.0258655	0.00306703	0.076358	11817.2	1191671	0.711368	13.9582	1.99787	3.21873e-05
GLOBAL_global	12220	-0.35303	-0.713169	-0.736232	1.16338	-1.41895	-0.930032	1989	1201	GLOBAL	NA	1580	11817.2	0	11360	0.156105	0.95715	71.777	0.234445	0.417918	0.0397743	0.378144	0.679336	0.0015062	0.472685	1.06198	-0.0669264	1.12891	0.284223	0.556726	0.0792049	20.1703	37	0	37	10.7935	0.298861	0.0199	0.0363099	0.0204661	0.00889171	0.00346062	0.144158	11817.2	1191671	7.84448	26.3606	7.04374	1.37416e-05
GLOBAL_global	12220	-0.35303	-0.713169	-0.736232	1.16338	-1.41895	-0.930032	1989	1201	GLOBAL	NA	1580	11817.2	0	11360	0.156105	0.95715	71.777	0.234445	0.417918	0.0397743	0.378144	0.679336	0.0015062	0.472685	1.06198	-0.0669264	1.12891	0.284223	0.556726	0.0792049	20.1703	37	0	37	10.7935	0.298861	0.0199	0.0363099	0.0204661	0.00889171	0.00346062	0.144158	11817.2	1191671	7.84448	26.3606	7.04374	1.37416e-05
GLOBAL_global	12220	-0.35303	-0.713169	-0.736232	1.16338	-1.41895	-0.930032	1989	1201	GLOBAL	NA	1580	11817.2	0	11360	0.156105	0.95715	71.777	0.234445	0.417918	0.0397743	0.378144	0.679336	0.0015062	0.472685	1.06198	-0.0669264	1.12891	0.284223	0.556726	0.0792049	20.1703	37	0	37	10.7935	0.298861	0.0199	0.0363099	0.0204661	0.00889171	0.00346062	0.144158	11817.2	1191671	7.84448	26.3606	7.04374	1.37416e-05
GLOBAL_global	10400	-1.2112	-0.928254	-0.771252	0.869385	0.68944	0.491757	1989	1201	GLOBAL	NA	1580	11817.2	0	14011	0.126126	0.936488	21.4062	0.174815	0.473599	-0.127521	0.60112	0.898619	0.00207021	0.513854	1.19746	-0.205014	1.40247	0.310755	0.673821	0.0868418	4.83671	16	0	16	4.13284	0.250142	0.0793	0.0366841	0.0238815	0.0424005	0.00461984	0.0876975	11817.2	1191671	1.59049	25.5285	3.6722	9.00193e-06
GLOBAL_global	10400	-1.2112	-0.928254	-0.771252	0.869385	0.68944	0.491757	1989	1201	GLOBAL	NA	1580	11817.2	0	14011	0.126126	0.936488	21.4062	0.174815	0.473599	-0.127521	0.60112	0.898619	0.00207021	0.513854	1.19746	-0.205014	1.40247	0.310755	0.673821	0.0868418	4.83671	16	0	16	4.13284	0.250142	0.0793	0.0366841	0.0238815	0.0424005	0.00461984	0.0876975	11817.2	1191671	1.59049	25.5285	3.6722	9.00193e-06
GLOBAL_global	10400	-1.2112	-0.928254	-0.771252	0.869385	0.68944	0.491757	1989	1201	GLOBAL	NA	1580	11817.2	0	14011	0.126126	0.936488	21.4062	0.174815	0.473599	-0.127521	0.60112	0.898619	0.00207021	0.513854	1.19746	-0.205014	1.40247	0.310755	0.673821	0.0868418	4.83671	16	0	16	4.13284	0.250142	0.0793	0.0366841	0.0238815	0.0424005	0.00461984	0.0876975	11817.2	1191671	1.59049	25.5285	3.6722	9.00193e-06
GLOBAL_global	720	-0.98768	-0.834309	0.261829	-0.817453	1.46416	0.609625	1989	NA	GLOBAL	NA	1580	11817.2	0	233	0.0213714	0.748849	88.2642	0.19822	0.358938	-0.109974	0.468912	1.20849	0.00107642	0.495524	1.18615	-0.0826997	1.26885	0.24697	1.08502	0.0482981	2.96076	8	0	8	2.10063	0.239765	0.01	0.122548	0.0697681	0.0110617	0.00310476	0.0252519	11817.2	1191671	2.13714	6.11067	0.36194	9.17227e-05
GLOBAL_global	720	-0.98768	-0.834309	0.261829	-0.817453	1.46416	0.609625	1989	NA	GLOBAL	NA	1580	11817.2	0	233	0.0213714	0.748849	88.2642	0.19822	0.358938	-0.109974	0.468912	1.20849	0.00107642	0.495524	1.18615	-0.0826997	1.26885	0.24697	1.08502	0.0482981	2.96076	8	0	8	2.10063	0.239765	0.01	0.122548	0.0697681	0.0110617	0.00310476	0.0252519	11817.2	1191671	2.13714	6.11067	0.36194	9.17227e-05
GLOBAL_global	720	-0.98768	-0.834309	0.261829	-0.817453	1.46416	0.609625	1989	NA	GLOBAL	NA	1580	11817.2	0	233	0.0213714	0.748849	88.2642	0.19822	0.358938	-0.109974	0.468912	1.20849	0.00107642	0.495524	1.18615	-0.0826997	1.26885	0.24697	1.08502	0.0482981	2.96076	8	0	8	2.10063	0.239765	0.01	0.122548	0.0697681	0.0110617	0.00310476	0.0252519	11817.2	1191671	2.13714	6.11067	0.36194	9.17227e-05
GLOBAL_global	6008	-0.899867	-0.285473	-0.0358383	0.734438	-0.587034	0.720127	1989	1201	GLOBAL	NA	1580	11817.2	0	183	0.027574	0.755737	118.746	0.1977	0.368817	-0.0298908	0.398708	0.973308	0.00184882	0.492984	1.04946	-0.0879742	1.13743	0.296726	0.815251	0.0672874	5.33608	12	0	12	2.81457	0.287614	0.01	0.0688936	0.0345663	0.00625119	0.00360172	0.0273964	11817.2	1191671	2.7574	10.9696	0.792577	0.000150677
GLOBAL_global	6008	-0.899867	-0.285473	-0.0358383	0.734438	-0.587034	0.720127	1989	1201	GLOBAL	NA	1580	11817.2	0	183	0.027574	0.755737	118.746	0.1977	0.368817	-0.0298908	0.398708	0.973308	0.00184882	0.492984	1.04946	-0.0879742	1.13743	0.296726	0.815251	0.0672874	5.33608	12	0	12	2.81457	0.287614	0.01	0.0688936	0.0345663	0.00625119	0.00360172	0.0273964	11817.2	1191671	2.7574	10.9696	0.792577	0.000150677
GLOBAL_global	6008	-0.899867	-0.285473	-0.0358383	0.734438	-0.587034	0.720127	1989	1201	GLOBAL	NA	1580	11817.2	0	183	0.027574	0.755737	118.746	0.1977	0.368817	-0.0298908	0.398708	0.973308	0.00184882	0.492984	1.04946	-0.0879742	1.13743	0.296726	0.815251	0.0672874	5.33608	12	0	12	2.81457	0.287614	0.01	0.0688936	0.0345663	0.00625119	0.00360172	0.0273964	11817.2	1191671	2.7574	10.9696	0.792577	0.000150677
GLOBAL_global	11256	-0.939782	0.834449	-0.744987	0.19465	-0.373855	0.801161	1989	1201	GLOBAL	NA	1580	11817.2	0	498	0.0168918	0.713846	73.5	0.119722	0.268081	-0.0103727	0.278454	1.20121	0.000638776	0.477967	0.994337	0.146164	0.848173	0.227331	1.11019	0.0185988	1.86076	10	0	10	2.39978	0.339012	0.01	0.0311175	0.0185904	0.0095976	0.00358088	0.0194668	11817.2	1191671	1.68918	22.9404	1.04714	3.39192e-05
GLOBAL_global	11256	-0.939782	0.834449	-0.744987	0.19465	-0.373855	0.801161	1989	1201	GLOBAL	NA	1580	11817.2	0	498	0.0168918	0.713846	73.5	0.119722	0.268081	-0.0103727	0.278454	1.20121	0.000638776	0.477967	0.994337	0.146164	0.848173	0.227331	1.11019	0.0185988	1.86076	10	0	10	2.39978	0.339012	0.01	0.0311175	0.0185904	0.0095976	0.00358088	0.0194668	11817.2	1191671	1.68918	22.9404	1.04714	3.39192e-05
GLOBAL_global	11256	-0.939782	0.834449	-0.744987	0.19465	-0.373855	0.801161	1989	1201	GLOBAL	NA	1580	11817.2	0	498	0.0168918	0.713846	73.5	0.119722	0.268081	-0.0103727	0.278454	1.20121	0.000638776	0.477967	0.994337	0.146164	0.848173	0.227331	1.11019	0.0185988	1.86076	10	0	10	2.39978	0.339012	0.01	0.0311175	0.0185904	0.0095976	0.00358088	0.0194668	11817.2	1191671	1.68918	22.9404	1.04714	3.39192e-05
GLOBAL_global	2210	1.78242	-0.988411	-0.771252	-1.60786	-0.750818	-1.18787	1989	NA	GLOBAL	NA	1580	11817.2	0	25476	0.155761	0.976018	11.781	0.168158	0.474782	-0.157228	0.632011	0.976931	0.0027204	0.498079	1.02799	-0.0254393	1.05343	0.275807	1.03472	0.0640088	3.30316	12	0	12	3.2486	0.286636	0.01	0.0348253	0.020419	0.0737476	0.00495471	0.104172	11817.2	1191671	15.5761	28.0261	5.10172	6.11401e-06
GLOBAL_global	2210	1.78242	-0.988411	-0.771252	-1.60786	-0.750818	-1.18787	1989	NA	GLOBAL	NA	1580	11817.2	0	25476	0.155761	0.976018	11.781	0.168158	0.474782	-0.157228	0.632011	0.976931	0.0027204	0.498079	1.02799	-0.0254393	1.05343	0.275807	1.03472	0.0640088	3.30316	12	0	12	3.2486	0.286636	0.01	0.0348253	0.020419	0.0737476	0.00495471	0.104172	11817.2	1191671	15.5761	28.0261	5.10172	6.11401e-06
GLOBAL_global	2210	1.78242	-0.988411	-0.771252	-1.60786	-0.750818	-1.18787	1989	NA	GLOBAL	NA	1580	11817.2	0	25476	0.155761	0.976018	11.781	0.168158	0.474782	-0.157228	0.632011	0.976931	0.0027204	0.498079	1.02799	-0.0254393	1.05343	0.275807	1.03472	0.0640088	3.30316	12	0	12	3.2486	0.286636	0.01	0.0348253	0.020419	0.0737476	0.00495471	0.104172	11817.2	1191671	15.5761	28.0261	5.10172	6.11401e-06
GLOBAL_global	10182	1.11185	-0.868096	0.00793628	-1.59822	1.40437	1.69254	1989	1201	GLOBAL	NA	1580	11817.2	0	155	0.0106892	0.725684	64	0.206091	0.337956	-0.0599792	0.397935	1.97969	0.000237953	0.495631	0.871885	0.132995	0.73889	0.105649	1.97748	0.00129265	0.891139	3	0	3	0.77781	0.265703	0.0397	0.108121	0.0509949	0.0156744	0.00287922	0.0152859	11817.2	1191671	0.269249	6.71178	0.299753	6.89624e-05
GLOBAL_global	10182	1.11185	-0.868096	0.00793628	-1.59822	1.40437	1.69254	1989	1201	GLOBAL	NA	1580	11817.2	0	155	0.0106892	0.725684	64	0.206091	0.337956	-0.0599792	0.397935	1.97969	0.000237953	0.495631	0.871885	0.132995	0.73889	0.105649	1.97748	0.00129265	0.891139	3	0	3	0.77781	0.265703	0.0397	0.108121	0.0509949	0.0156744	0.00287922	0.0152859	11817.2	1191671	0.269249	6.71178	0.299753	6.89624e-05
GLOBAL_global	10182	1.11185	-0.868096	0.00793628	-1.59822	1.40437	1.69254	1989	1201	GLOBAL	NA	1580	11817.2	0	155	0.0106892	0.725684	64	0.206091	0.337956	-0.0599792	0.397935	1.97969	0.000237953	0.495631	0.871885	0.132995	0.73889	0.105649	1.97748	0.00129265	0.891139	3	0	3	0.77781	0.265703	0.0397	0.108121	0.0509949	0.0156744	0.00287922	0.0152859	11817.2	1191671	0.269249	6.71178	0.299753	6.89624e-05
GLOBAL_global	2000	-1.01163	-0.684327	0.489457	-0.0607857	0.455463	1.47891	1989	NA	GLOBAL	NA	1580	11817.2	0	109	0.0168918	0.673626	111.7	0.230743	0.450044	-0.0317866	0.481831	1.17005	0.00153993	0.537178	1.2121	-0.0753659	1.28746	0.224302	1.10135	0.036087	2.82785	8	0	8	1.94919	0.248428	0.0298	0.117802	0.0554007	0.00694268	0.00309755	0.0197277	11817.2	1191671	0.566837	5.71829	0.356091	0.00015497
GLOBAL_global	2000	-1.01163	-0.684327	0.489457	-0.0607857	0.455463	1.47891	1989	NA	GLOBAL	NA	1580	11817.2	0	109	0.0168918	0.673626	111.7	0.230743	0.450044	-0.0317866	0.481831	1.17005	0.00153993	0.537178	1.2121	-0.0753659	1.28746	0.224302	1.10135	0.036087	2.82785	8	0	8	1.94919	0.248428	0.0298	0.117802	0.0554007	0.00694268	0.00309755	0.0197277	11817.2	1191671	0.566837	5.71829	0.356091	0.00015497
GLOBAL_global	2000	-1.01163	-0.684327	0.489457	-0.0607857	0.455463	1.47891	1989	NA	GLOBAL	NA	1580	11817.2	0	109	0.0168918	0.673626	111.7	0.230743	0.450044	-0.0317866	0.481831	1.17005	0.00153993	0.537178	1.2121	-0.0753659	1.28746	0.224302	1.10135	0.036087	2.82785	8	0	8	1.94919	0.248428	0.0298	0.117802	0.0554007	0.00694268	0.00309755	0.0197277	11817.2	1191671	0.566837	5.71829	0.356091	0.00015497
GLOBAL_global	4208	-1.1673	-0.465946	0.454437	0.358514	-0.52724	0.705393	1989	1201	GLOBAL	NA	1580	11817.2	0	91	0.0206822	0.704601	132.941	0.214762	0.334518	0.00433367	0.330185	1.05179	0.00141451	0.414739	0.863697	0.00957781	0.854119	0.254859	0.927141	0.0508246	4.29114	9	0	9	2.29713	0.271747	0.01	0.0946705	0.0455915	0.00590013	0.003309	0.0223916	11817.2	1191671	2.06822	7.44267	0.491136	0.000227277
GLOBAL_global	4208	-1.1673	-0.465946	0.454437	0.358514	-0.52724	0.705393	1989	1201	GLOBAL	NA	1580	11817.2	0	91	0.0206822	0.704601	132.941	0.214762	0.334518	0.00433367	0.330185	1.05179	0.00141451	0.414739	0.863697	0.00957781	0.854119	0.254859	0.927141	0.0508246	4.29114	9	0	9	2.29713	0.271747	0.01	0.0946705	0.0455915	0.00590013	0.003309	0.0223916	11817.2	1191671	2.06822	7.44267	0.491136	0.000227277
GLOBAL_global	4208	-1.1673	-0.465946	0.454437	0.358514	-0.52724	0.705393	1989	1201	GLOBAL	NA	1580	11817.2	0	91	0.0206822	0.704601	132.941	0.214762	0.334518	0.00433367	0.330185	1.05179	0.00141451	0.414739	0.863697	0.00957781	0.854119	0.254859	0.927141	0.0508246	4.29114	9	0	9	2.29713	0.271747	0.01	0.0946705	0.0455915	0.00590013	0.003309	0.0223916	11817.2	1191671	2.06822	7.44267	0.491136	0.000227277
GLOBAL_global	5484	-0.0137525	0.845986	-0.604908	-0.0318684	-1.65293	-0.0533852	1989	1201	GLOBAL	NA	1580	11817.2	0	301	0.0148242	0.650901	156.206	0.259595	0.323984	0.202431	0.121553	1.11618	0.000365506	0.633923	0.780045	0.396318	0.383727	0.146736	1.06188	0.00916604	3.36139	12	0	12	2.98345	0.326842	0.0199	0.0351481	0.0177126	0.00345761	0.00431978	0.014759	11817.2	1191671	0.744936	18.5188	0.833248	4.92499e-05
GLOBAL_global	5484	-0.0137525	0.845986	-0.604908	-0.0318684	-1.65293	-0.0533852	1989	1201	GLOBAL	NA	1580	11817.2	0	301	0.0148242	0.650901	156.206	0.259595	0.323984	0.202431	0.121553	1.11618	0.000365506	0.633923	0.780045	0.396318	0.383727	0.146736	1.06188	0.00916604	3.36139	12	0	12	2.98345	0.326842	0.0199	0.0351481	0.0177126	0.00345761	0.00431978	0.014759	11817.2	1191671	0.744936	18.5188	0.833248	4.92499e-05
GLOBAL_global	5484	-0.0137525	0.845986	-0.604908	-0.0318684	-1.65293	-0.0533852	1989	1201	GLOBAL	NA	1580	11817.2	0	301	0.0148242	0.650901	156.206	0.259595	0.323984	0.202431	0.121553	1.11618	0.000365506	0.633923	0.780045	0.396318	0.383727	0.146736	1.06188	0.00916604	3.36139	12	0	12	2.98345	0.326842	0.0199	0.0351481	0.0177126	0.00345761	0.00431978	0.014759	11817.2	1191671	0.744936	18.5188	0.833248	4.92499e-05
GLOBAL_global	1334	1.39126	-0.948856	0.612026	-0.793356	0.224086	-1.16577	1989	NA	GLOBAL	NA	1580	11817.2	0	1463	0.124403	0.79745	33.2812	0.178967	0.506936	-0.175899	0.682835	0.768446	0.00276266	0.496584	1.04235	-0.042229	1.08458	0.27632	0.832913	0.0726266	7.41456	21	0	21	6.33743	0.270433	0.1585	0.132597	0.0725816	0.0268466	0.00259703	0.132306	11817.2	1191671	0.784877	6.01407	1.82286	8.50329e-05
GLOBAL_global	1334	1.39126	-0.948856	0.612026	-0.793356	0.224086	-1.16577	1989	NA	GLOBAL	NA	1580	11817.2	0	1463	0.124403	0.79745	33.2812	0.178967	0.506936	-0.175899	0.682835	0.768446	0.00276266	0.496584	1.04235	-0.042229	1.08458	0.27632	0.832913	0.0726266	7.41456	21	0	21	6.33743	0.270433	0.1585	0.132597	0.0725816	0.0268466	0.00259703	0.132306	11817.2	1191671	0.784877	6.01407	1.82286	8.50329e-05
GLOBAL_global	1334	1.39126	-0.948856	0.612026	-0.793356	0.224086	-1.16577	1989	NA	GLOBAL	NA	1580	11817.2	0	1463	0.124403	0.79745	33.2812	0.178967	0.506936	-0.175899	0.682835	0.768446	0.00276266	0.496584	1.04235	-0.042229	1.08458	0.27632	0.832913	0.0726266	7.41456	21	0	21	6.33743	0.270433	0.1585	0.132597	0.0725816	0.0268466	0.00259703	0.132306	11817.2	1191671	0.784877	6.01407	1.82286	8.50329e-05
GLOBAL_global	5954	1.65869	-0.98017	3.57994	0.536837	1.51616	-0.988966	1989	1201	GLOBAL	NA	1580	11817.2	0	77	0.0261956	0.433415	63.0746	0.165432	0.557841	-0.232721	0.790562	1.05131	0.00463118	0.508932	1.06298	-0.0544656	1.11744	0.242459	1.10366	0.0465037	2.67468	10	0	10	2.71729	0.278753	0.0199	0.51413	0.308106	0.0149658	0.00451563	0.0223782	11817.2	1191671	1.31636	0.843006	0.0726315	0.000340203
GLOBAL_global	5954	1.65869	-0.98017	3.57994	0.536837	1.51616	-0.988966	1989	1201	GLOBAL	NA	1580	11817.2	0	77	0.0261956	0.433415	63.0746	0.165432	0.557841	-0.232721	0.790562	1.05131	0.00463118	0.508932	1.06298	-0.0544656	1.11744	0.242459	1.10366	0.0465037	2.67468	10	0	10	2.71729	0.278753	0.0199	0.51413	0.308106	0.0149658	0.00451563	0.0223782	11817.2	1191671	1.31636	0.843006	0.0726315	0.000340203
GLOBAL_global	5954	1.65869	-0.98017	3.57994	0.536837	1.51616	-0.988966	1989	1201	GLOBAL	NA	1580	11817.2	0	77	0.0261956	0.433415	63.0746	0.165432	0.557841	-0.232721	0.790562	1.05131	0.00463118	0.508932	1.06298	-0.0544656	1.11744	0.242459	1.10366	0.0465037	2.67468	10	0	10	2.71729	0.278753	0.0199	0.51413	0.308106	0.0149658	0.00451563	0.0223782	11817.2	1191671	1.31636	0.843006	0.0726315	0.000340203
GLOBAL_global	10411	0.537075	1.3429	-0.456074	0.0645224	-0.449247	-0.171254	1989	1201	GLOBAL	NA	1580	11817.2	0	188	0.0155134	0.682564	214.639	0.198512	0.311526	0.046656	0.26487	0.967079	0.000990262	0.595227	0.821666	0.173081	0.648585	0.205522	0.840404	0.0202202	4.89051	15	0	15	3.75417	0.30061	0.0298	0.0452373	0.0266297	0.00316624	0.00390879	0.0164437	11817.2	1191671	0.520584	15.0885	0.617497	8.25181e-05
GLOBAL_global	10411	0.537075	1.3429	-0.456074	0.0645224	-0.449247	-0.171254	1989	1201	GLOBAL	NA	1580	11817.2	0	188	0.0155134	0.682564	214.639	0.198512	0.311526	0.046656	0.26487	0.967079	0.000990262	0.595227	0.821666	0.173081	0.648585	0.205522	0.840404	0.0202202	4.89051	15	0	15	3.75417	0.30061	0.0298	0.0452373	0.0266297	0.00316624	0.00390879	0.0164437	11817.2	1191671	0.520584	15.0885	0.617497	8.25181e-05
GLOBAL_global	10411	0.537075	1.3429	-0.456074	0.0645224	-0.449247	-0.171254	1989	1201	GLOBAL	NA	1580	11817.2	0	188	0.0155134	0.682564	214.639	0.198512	0.311526	0.046656	0.26487	0.967079	0.000990262	0.595227	0.821666	0.173081	0.648585	0.205522	0.840404	0.0202202	4.89051	15	0	15	3.75417	0.30061	0.0298	0.0452373	0.0266297	0.00316624	0.00390879	0.0164437	11817.2	1191671	0.520584	15.0885	0.617497	8.25181e-05
GLOBAL_global	5715	0.030154	1.11051	-0.473584	-1.06807	1.47976	-1.43834	1989	1201	GLOBAL	NA	1580	11817.2	0	473	0.0351549	0.84057	367.172	0.146751	0.312981	-0.0825855	0.395566	0.638843	0.00251409	0.493662	0.996435	0.0157768	0.980658	0.285515	0.689851	0.0801256	21.612	37	0	37	6.28373	0.233805	0.0496	0.0459725	0.0236333	0.00175984	0.00358974	0.0327259	11817.2	1191671	0.708768	18.2842	1.38474	7.43232e-05
GLOBAL_global	5715	0.030154	1.11051	-0.473584	-1.06807	1.47976	-1.43834	1989	1201	GLOBAL	NA	1580	11817.2	0	473	0.0351549	0.84057	367.172	0.146751	0.312981	-0.0825855	0.395566	0.638843	0.00251409	0.493662	0.996435	0.0157768	0.980658	0.285515	0.689851	0.0801256	21.612	37	0	37	6.28373	0.233805	0.0496	0.0459725	0.0236333	0.00175984	0.00358974	0.0327259	11817.2	1191671	0.708768	18.2842	1.38474	7.43232e-05
GLOBAL_global	5715	0.030154	1.11051	-0.473584	-1.06807	1.47976	-1.43834	1989	1201	GLOBAL	NA	1580	11817.2	0	473	0.0351549	0.84057	367.172	0.146751	0.312981	-0.0825855	0.395566	0.638843	0.00251409	0.493662	0.996435	0.0157768	0.980658	0.285515	0.689851	0.0801256	21.612	37	0	37	6.28373	0.233805	0.0496	0.0459725	0.0236333	0.00175984	0.00358974	0.0327259	11817.2	1191671	0.708768	18.2842	1.38474	7.43232e-05
GLOBAL_global	10982	1.20366	-0.956272	0.323113	-1.13554	-0.893803	0.572791	1989	1201	GLOBAL	NA	1580	11817.2	0	645	0.0423912	0.827004	24.1579	0.199935	0.409147	-0.0340724	0.443219	1.4346	0.00094973	0.502471	1.13079	-0.131971	1.26276	0.221523	1.32534	0.0357324	1.74304	7	0	7	1.6359	0.272395	0.01	0.101061	0.0530303	0.0365005	0.00268231	0.0485685	11817.2	1191671	4.23912	8.18318	0.915863	6.57228e-05
GLOBAL_global	10982	1.20366	-0.956272	0.323113	-1.13554	-0.893803	0.572791	1989	1201	GLOBAL	NA	1580	11817.2	0	645	0.0423912	0.827004	24.1579	0.199935	0.409147	-0.0340724	0.443219	1.4346	0.00094973	0.502471	1.13079	-0.131971	1.26276	0.221523	1.32534	0.0357324	1.74304	7	0	7	1.6359	0.272395	0.01	0.101061	0.0530303	0.0365005	0.00268231	0.0485685	11817.2	1191671	4.23912	8.18318	0.915863	6.57228e-05
GLOBAL_global	10982	1.20366	-0.956272	0.323113	-1.13554	-0.893803	0.572791	1989	1201	GLOBAL	NA	1580	11817.2	0	645	0.0423912	0.827004	24.1579	0.199935	0.409147	-0.0340724	0.443219	1.4346	0.00094973	0.502471	1.13079	-0.131971	1.26276	0.221523	1.32534	0.0357324	1.74304	7	0	7	1.6359	0.272395	0.01	0.101061	0.0530303	0.0365005	0.00268231	0.0485685	11817.2	1191671	4.23912	8.18318	0.915863	6.57228e-05
GLOBAL_global	571	0.121959	2.72159	-0.841291	0.141635	0.965013	0.152885	1989	NA	GLOBAL	NA	1580	11817.2	0	595	0.0131013	0.810943	202.517	0.121988	0.297068	0.0434685	0.253599	1.0867	0.000845504	0.47633	1.00582	-0.0643538	1.07018	0.26522	0.88219	0.0331018	3.71709	14	0	14	2.79651	0.245346	0.0298	0.0328204	0.0183733	0.00318072	0.00334355	0.0163305	11817.2	1191671	0.439641	24.7085	0.888815	2.2019e-05
GLOBAL_global	571	0.121959	2.72159	-0.841291	0.141635	0.965013	0.152885	1989	NA	GLOBAL	NA	1580	11817.2	0	595	0.0131013	0.810943	202.517	0.121988	0.297068	0.0434685	0.253599	1.0867	0.000845504	0.47633	1.00582	-0.0643538	1.07018	0.26522	0.88219	0.0331018	3.71709	14	0	14	2.79651	0.245346	0.0298	0.0328204	0.0183733	0.00318072	0.00334355	0.0163305	11817.2	1191671	0.439641	24.7085	0.888815	2.2019e-05
GLOBAL_global	571	0.121959	2.72159	-0.841291	0.141635	0.965013	0.152885	1989	NA	GLOBAL	NA	1580	11817.2	0	595	0.0131013	0.810943	202.517	0.121988	0.297068	0.0434685	0.253599	1.0867	0.000845504	0.47633	1.00582	-0.0643538	1.07018	0.26522	0.88219	0.0331018	3.71709	14	0	14	2.79651	0.245346	0.0298	0.0328204	0.0183733	0.00318072	0.00334355	0.0163305	11817.2	1191671	0.439641	24.7085	0.888815	2.2019e-05
GLOBAL_global	1751	-0.488742	2.19665	-0.753742	-1.81028	1.0742	-1.48991	1989	NA	GLOBAL	NA	1580	11817.2	0	396	0.0179255	0.811102	687.791	0.173051	0.295606	-0.0171552	0.312762	0.613817	0.0026523	0.502585	0.998647	0.0515221	0.947125	0.269696	0.772587	0.0766502	18.7184	29	0	29	4.57432	0.260504	0.0892	0.0307671	0.0172954	0.00110695	0.00256464	0.0242576	11817.2	1191671	0.200959	26.3626	1.40254	4.52664e-05
GLOBAL_global	1751	-0.488742	2.19665	-0.753742	-1.81028	1.0742	-1.48991	1989	NA	GLOBAL	NA	1580	11817.2	0	396	0.0179255	0.811102	687.791	0.173051	0.295606	-0.0171552	0.312762	0.613817	0.0026523	0.502585	0.998647	0.0515221	0.947125	0.269696	0.772587	0.0766502	18.7184	29	0	29	4.57432	0.260504	0.0892	0.0307671	0.0172954	0.00110695	0.00256464	0.0242576	11817.2	1191671	0.200959	26.3626	1.40254	4.52664e-05
GLOBAL_global	1751	-0.488742	2.19665	-0.753742	-1.81028	1.0742	-1.48991	1989	NA	GLOBAL	NA	1580	11817.2	0	396	0.0179255	0.811102	687.791	0.173051	0.295606	-0.0171552	0.312762	0.613817	0.0026523	0.502585	0.998647	0.0515221	0.947125	0.269696	0.772587	0.0766502	18.7184	29	0	29	4.57432	0.260504	0.0892	0.0307671	0.0172954	0.00110695	0.00256464	0.0242576	11817.2	1191671	0.200959	26.3626	1.40254	4.52664e-05
GLOBAL_global	11816	-0.500716	-0.500557	-0.464829	-2.35007	-1.28376	-1.46781	1989	1201	GLOBAL	NA	1580	11817.2	0	160	0.0189593	0.860309	261.565	0.242539	0.340254	0.0194444	0.32081	0.722158	0.00207638	0.527251	0.916799	0.149941	0.766858	0.221631	0.978916	0.0431166	7.61519	13	0	13	3.97666	0.325763	0.0298	0.0385285	0.0202996	0.00354784	0.00252002	0.0246318	11817.2	1191671	0.636217	22.3292	1.21342	0.000118495
GLOBAL_global	11816	-0.500716	-0.500557	-0.464829	-2.35007	-1.28376	-1.46781	1989	1201	GLOBAL	NA	1580	11817.2	0	160	0.0189593	0.860309	261.565	0.242539	0.340254	0.0194444	0.32081	0.722158	0.00207638	0.527251	0.916799	0.149941	0.766858	0.221631	0.978916	0.0431166	7.61519	13	0	13	3.97666	0.325763	0.0298	0.0385285	0.0202996	0.00354784	0.00252002	0.0246318	11817.2	1191671	0.636217	22.3292	1.21342	0.000118495
GLOBAL_global	11816	-0.500716	-0.500557	-0.464829	-2.35007	-1.28376	-1.46781	1989	1201	GLOBAL	NA	1580	11817.2	0	160	0.0189593	0.860309	261.565	0.242539	0.340254	0.0194444	0.32081	0.722158	0.00207638	0.527251	0.916799	0.149941	0.766858	0.221631	0.978916	0.0431166	7.61519	13	0	13	3.97666	0.325763	0.0298	0.0385285	0.0202996	0.00354784	0.00252002	0.0246318	11817.2	1191671	0.636217	22.3292	1.21342	0.000118495
GLOBAL_global	8232	-0.512691	0.257594	-0.771252	1.29832	-1.87911	-0.296489	1989	1201	GLOBAL	NA	1580	11817.2	0	708	0.0224052	0.528991	23.9821	0.135035	0.185068	0.0816862	0.103381	1.17928	0.000254335	0.509842	0.60238	0.450624	0.151756	0.0319388	1.15364	0.000489514	0.85	9	0	9	1.8952	0.394721	0.0199	0.0281568	0.0154394	0.0297081	0.00565381	0.0178684	11817.2	1191671	1.12589	18.7874	1.15733	3.16457e-05
GLOBAL_global	8232	-0.512691	0.257594	-0.771252	1.29832	-1.87911	-0.296489	1989	1201	GLOBAL	NA	1580	11817.2	0	708	0.0224052	0.528991	23.9821	0.135035	0.185068	0.0816862	0.103381	1.17928	0.000254335	0.509842	0.60238	0.450624	0.151756	0.0319388	1.15364	0.000489514	0.85	9	0	9	1.8952	0.394721	0.0199	0.0281568	0.0154394	0.0297081	0.00565381	0.0178684	11817.2	1191671	1.12589	18.7874	1.15733	3.16457e-05
GLOBAL_global	8232	-0.512691	0.257594	-0.771252	1.29832	-1.87911	-0.296489	1989	1201	GLOBAL	NA	1580	11817.2	0	708	0.0224052	0.528991	23.9821	0.135035	0.185068	0.0816862	0.103381	1.17928	0.000254335	0.509842	0.60238	0.450624	0.151756	0.0319388	1.15364	0.000489514	0.85	9	0	9	1.8952	0.394721	0.0199	0.0281568	0.0154394	0.0297081	0.00565381	0.0178684	11817.2	1191671	1.12589	18.7874	1.15733	3.16457e-05
GLOBAL_global	5479	-0.760164	2.61363	-0.92884	0.772995	0.850624	0.609625	1989	1201	GLOBAL	NA	1580	11817.2	0	1072	0.0137905	0.662486	95.8065	0.13297	0.186926	-0.00498812	0.191914	1.39965	0.000514458	0.773468	1.04436	0.247139	0.797226	0.291155	1.22161	0.0204513	1.87975	14	0	14	2.31403	0.33946	0.0298	0.025867	0.01694	0.00324027	0.00605124	0.0131162	11817.2	1191671	0.462767	25.6112	0.774272	1.28642e-05
GLOBAL_global	5479	-0.760164	2.61363	-0.92884	0.772995	0.850624	0.609625	1989	1201	GLOBAL	NA	1580	11817.2	0	1072	0.0137905	0.662486	95.8065	0.13297	0.186926	-0.00498812	0.191914	1.39965	0.000514458	0.773468	1.04436	0.247139	0.797226	0.291155	1.22161	0.0204513	1.87975	14	0	14	2.31403	0.33946	0.0298	0.025867	0.01694	0.00324027	0.00605124	0.0131162	11817.2	1191671	0.462767	25.6112	0.774272	1.28642e-05
GLOBAL_global	5479	-0.760164	2.61363	-0.92884	0.772995	0.850624	0.609625	1989	1201	GLOBAL	NA	1580	11817.2	0	1072	0.0137905	0.662486	95.8065	0.13297	0.186926	-0.00498812	0.191914	1.39965	0.000514458	0.773468	1.04436	0.247139	0.797226	0.291155	1.22161	0.0204513	1.87975	14	0	14	2.31403	0.33946	0.0298	0.025867	0.01694	0.00324027	0.00605124	0.0131162	11817.2	1191671	0.462767	25.6112	0.774272	1.28642e-05
GLOBAL_global	3839	-1.42275	1.2539	0.752104	-0.759619	0.48406	-1.48991	1989	1201	GLOBAL	NA	1580	11817.2	0	34	0.0141351	0.609846	578.875	0.103456	0.198203	-0.0330153	0.231218	0.709408	0.00239015	0.594229	0.76155	0.391755	0.369795	0.106264	0.83633	0.0113254	11.7241	22	0	22	4.58262	0.216663	0.0397	0.23935	0.102739	0.00130136	0.0035752	0.0155493	11817.2	1191671	0.356047	2.54792	0.151348	0.000415737
GLOBAL_global	3839	-1.42275	1.2539	0.752104	-0.759619	0.48406	-1.48991	1989	1201	GLOBAL	NA	1580	11817.2	0	34	0.0141351	0.609846	578.875	0.103456	0.198203	-0.0330153	0.231218	0.709408	0.00239015	0.594229	0.76155	0.391755	0.369795	0.106264	0.83633	0.0113254	11.7241	22	0	22	4.58262	0.216663	0.0397	0.23935	0.102739	0.00130136	0.0035752	0.0155493	11817.2	1191671	0.356047	2.54792	0.151348	0.000415737
GLOBAL_global	3839	-1.42275	1.2539	0.752104	-0.759619	0.48406	-1.48991	1989	1201	GLOBAL	NA	1580	11817.2	0	34	0.0141351	0.609846	578.875	0.103456	0.198203	-0.0330153	0.231218	0.709408	0.00239015	0.594229	0.76155	0.391755	0.369795	0.106264	0.83633	0.0113254	11.7241	22	0	22	4.58262	0.216663	0.0397	0.23935	0.102739	0.00130136	0.0035752	0.0155493	11817.2	1191671	0.356047	2.54792	0.151348	0.000415737
GLOBAL_global	12430	0.848412	-0.61016	0.393153	-0.831912	-0.870406	0.911663	1989	1201	GLOBAL	NA	1580	11817.2	0	77	0.0113784	0.611948	97.375	0.242318	0.36417	0.0483314	0.315839	1.6217	0.00139138	0.550892	0.687982	0.257872	0.43011	0.0878459	1.61353	0.00268139	1.47911	4	0	4	1.07664	0.286506	0.0298	0.114311	0.0437425	0.00745176	0.00382046	0.0143252	11817.2	1191671	0.381824	5.35338	0.327489	0.000147771
GLOBAL_global	12430	0.848412	-0.61016	0.393153	-0.831912	-0.870406	0.911663	1989	1201	GLOBAL	NA	1580	11817.2	0	77	0.0113784	0.611948	97.375	0.242318	0.36417	0.0483314	0.315839	1.6217	0.00139138	0.550892	0.687982	0.257872	0.43011	0.0878459	1.61353	0.00268139	1.47911	4	0	4	1.07664	0.286506	0.0298	0.114311	0.0437425	0.00745176	0.00382046	0.0143252	11817.2	1191671	0.381824	5.35338	0.327489	0.000147771
GLOBAL_global	12430	0.848412	-0.61016	0.393153	-0.831912	-0.870406	0.911663	1989	1201	GLOBAL	NA	1580	11817.2	0	77	0.0113784	0.611948	97.375	0.242318	0.36417	0.0483314	0.315839	1.6217	0.00139138	0.550892	0.687982	0.257872	0.43011	0.0878459	1.61353	0.00268139	1.47911	4	0	4	1.07664	0.286506	0.0298	0.114311	0.0437425	0.00745176	0.00382046	0.0143252	11817.2	1191671	0.381824	5.35338	0.327489	0.000147771
GLOBAL_global	7308	-0.149464	-0.293714	-0.744987	-2.11391	-0.501242	-1.32047	1989	1201	GLOBAL	NA	1580	11817.2	0	407	0.0193039	0.793659	312.277	0.221311	0.36959	-0.0261924	0.395783	0.780802	0.00262075	0.489673	0.994005	0.045119	0.948886	0.26849	0.8695	0.0685701	9.28924	16	0	16	3.28533	0.23917	0.0496	0.0256708	0.015366	0.00298778	0.00272861	0.0232449	11817.2	1191671	0.389191	30.9168	1.51275	4.74296e-05
GLOBAL_global	7308	-0.149464	-0.293714	-0.744987	-2.11391	-0.501242	-1.32047	1989	1201	GLOBAL	NA	1580	11817.2	0	407	0.0193039	0.793659	312.277	0.221311	0.36959	-0.0261924	0.395783	0.780802	0.00262075	0.489673	0.994005	0.045119	0.948886	0.26849	0.8695	0.0685701	9.28924	16	0	16	3.28533	0.23917	0.0496	0.0256708	0.015366	0.00298778	0.00272861	0.0232449	11817.2	1191671	0.389191	30.9168	1.51275	4.74296e-05
GLOBAL_global	7308	-0.149464	-0.293714	-0.744987	-2.11391	-0.501242	-1.32047	1989	1201	GLOBAL	NA	1580	11817.2	0	407	0.0193039	0.793659	312.277	0.221311	0.36959	-0.0261924	0.395783	0.780802	0.00262075	0.489673	0.994005	0.045119	0.948886	0.26849	0.8695	0.0685701	9.28924	16	0	16	3.28533	0.23917	0.0496	0.0256708	0.015366	0.00298778	0.00272861	0.0232449	11817.2	1191671	0.389191	30.9168	1.51275	4.74296e-05
GLOBAL_global	10224	-1.19524	-0.678558	-0.561133	1.01397	-1.15638	0.970597	1989	1201	GLOBAL	NA	1580	11817.2	0	1321	0.043425	0.823795	66.4188	0.229694	0.370068	0.0169567	0.353111	0.987372	0.00156022	0.563819	1.03133	0.162549	0.868778	0.232308	0.835789	0.0450273	4.91835	12	0	12	2.95185	0.244321	0.01	0.0415229	0.0210768	0.0102855	0.00356475	0.043833	11817.2	1191671	4.3425	19.8395	2.07968	3.28728e-05
GLOBAL_global	10224	-1.19524	-0.678558	-0.561133	1.01397	-1.15638	0.970597	1989	1201	GLOBAL	NA	1580	11817.2	0	1321	0.043425	0.823795	66.4188	0.229694	0.370068	0.0169567	0.353111	0.987372	0.00156022	0.563819	1.03133	0.162549	0.868778	0.232308	0.835789	0.0450273	4.91835	12	0	12	2.95185	0.244321	0.01	0.0415229	0.0210768	0.0102855	0.00356475	0.043833	11817.2	1191671	4.3425	19.8395	2.07968	3.28728e-05
GLOBAL_global	10224	-1.19524	-0.678558	-0.561133	1.01397	-1.15638	0.970597	1989	1201	GLOBAL	NA	1580	11817.2	0	1321	0.043425	0.823795	66.4188	0.229694	0.370068	0.0169567	0.353111	0.987372	0.00156022	0.563819	1.03133	0.162549	0.868778	0.232308	0.835789	0.0450273	4.91835	12	0	12	2.95185	0.244321	0.01	0.0415229	0.0210768	0.0102855	0.00356475	0.043833	11817.2	1191671	4.3425	19.8395	2.07968	3.28728e-05
GLOBAL_global	5506	1.59482	0.799014	-0.94635	0.956137	-0.698823	1.69991	1989	1201	GLOBAL	NA	1580	11817.2	0	768	0.0172363	0.317631	24.1707	0.12083	0.301532	0.0495427	0.251989	1.2349	0.000351728	0.511285	0.582153	0.42144	0.160712	0.0363849	1.1964	0.000617079	0.627215	8	0	8	1.59984	0.408285	0.0397	0.0176667	0.01239	0.0353294	0.00900724	0.0127126	11817.2	1191671	0.434165	17.979	1.02604	2.24431e-05
GLOBAL_global	5506	1.59482	0.799014	-0.94635	0.956137	-0.698823	1.69991	1989	1201	GLOBAL	NA	1580	11817.2	0	768	0.0172363	0.317631	24.1707	0.12083	0.301532	0.0495427	0.251989	1.2349	0.000351728	0.511285	0.582153	0.42144	0.160712	0.0363849	1.1964	0.000617079	0.627215	8	0	8	1.59984	0.408285	0.0397	0.0176667	0.01239	0.0353294	0.00900724	0.0127126	11817.2	1191671	0.434165	17.979	1.02604	2.24431e-05
GLOBAL_global	5506	1.59482	0.799014	-0.94635	0.956137	-0.698823	1.69991	1989	1201	GLOBAL	NA	1580	11817.2	0	768	0.0172363	0.317631	24.1707	0.12083	0.301532	0.0495427	0.251989	1.2349	0.000351728	0.511285	0.582153	0.42144	0.160712	0.0363849	1.1964	0.000617079	0.627215	8	0	8	1.59984	0.408285	0.0397	0.0176667	0.01239	0.0353294	0.00900724	0.0127126	11817.2	1191671	0.434165	17.979	1.02604	2.24431e-05
GLOBAL_global	10126	0.832446	-0.0159994	-0.683702	-1.69943	-0.787214	-1.48991	1989	1201	GLOBAL	NA	1580	11817.2	0	139	0.0124121	0.546875	320.741	0.319869	0.415868	0.199238	0.21663	0.854537	0.0022108	0.563554	0.857187	0.296635	0.560552	0.160312	0.965037	0.0247862	5.48101	11	0	11	2.60053	0.267554	0.0199	0.0159889	0.0105996	0.00240461	0.00499706	0.0127008	11817.2	1191671	0.623724	34.2035	1.19824	8.92958e-05
GLOBAL_global	10126	0.832446	-0.0159994	-0.683702	-1.69943	-0.787214	-1.48991	1989	1201	GLOBAL	NA	1580	11817.2	0	139	0.0124121	0.546875	320.741	0.319869	0.415868	0.199238	0.21663	0.854537	0.0022108	0.563554	0.857187	0.296635	0.560552	0.160312	0.965037	0.0247862	5.48101	11	0	11	2.60053	0.267554	0.0199	0.0159889	0.0105996	0.00240461	0.00499706	0.0127008	11817.2	1191671	0.623724	34.2035	1.19824	8.92958e-05
GLOBAL_global	10126	0.832446	-0.0159994	-0.683702	-1.69943	-0.787214	-1.48991	1989	1201	GLOBAL	NA	1580	11817.2	0	139	0.0124121	0.546875	320.741	0.319869	0.415868	0.199238	0.21663	0.854537	0.0022108	0.563554	0.857187	0.296635	0.560552	0.160312	0.965037	0.0247862	5.48101	11	0	11	2.60053	0.267554	0.0199	0.0159889	0.0105996	0.00240461	0.00499706	0.0127008	11817.2	1191671	0.623724	34.2035	1.19824	8.92958e-05
GLOBAL_global	1742	0.884336	0.555087	-0.91133	-0.870468	0.0499032	1.72201	1989	NA	GLOBAL	NA	1580	11817.2	0	413	0.01	0.55274	134.55	0.186363	0.292169	-0.0658192	0.357988	1.54654	0.000795106	0.482598	0.893065	0.321295	0.57177	0.0536201	1.52534	0.00169245	1.70316	4	0	4	1.33634	0.332507	0.01	0.0140621	0.0114101	0.00646514	0.00346845	0.0132991	11817.2	1191671	1	39.307	1.16555	2.42131e-05
GLOBAL_global	1742	0.884336	0.555087	-0.91133	-0.870468	0.0499032	1.72201	1989	NA	GLOBAL	NA	1580	11817.2	0	413	0.01	0.55274	134.55	0.186363	0.292169	-0.0658192	0.357988	1.54654	0.000795106	0.482598	0.893065	0.321295	0.57177	0.0536201	1.52534	0.00169245	1.70316	4	0	4	1.33634	0.332507	0.01	0.0140621	0.0114101	0.00646514	0.00346845	0.0132991	11817.2	1191671	1	39.307	1.16555	2.42131e-05
GLOBAL_global	1742	0.884336	0.555087	-0.91133	-0.870468	0.0499032	1.72201	1989	NA	GLOBAL	NA	1580	11817.2	0	413	0.01	0.55274	134.55	0.186363	0.292169	-0.0658192	0.357988	1.54654	0.000795106	0.482598	0.893065	0.321295	0.57177	0.0536201	1.52534	0.00169245	1.70316	4	0	4	1.33634	0.332507	0.01	0.0140621	0.0114101	0.00646514	0.00346845	0.0132991	11817.2	1191671	1	39.307	1.16555	2.42131e-05
GLOBAL_global	10438	1.12782	-0.896939	1.60133	1.24049	-1.55934	-0.480659	1989	1201	GLOBAL	NA	1580	11817.2	0	85	0.0189593	0.328941	69.7826	0.35596	0.452898	0.210183	0.242715	1.35863	0.000627997	0.585013	0.833598	0.281774	0.551824	0.0897084	1.28563	0.0066251	2.03165	8	0	8	1.83251	0.285249	0.01	0.293903	0.162076	0.00968817	0.00649793	0.0140752	11817.2	1191671	1.89593	1.11922	0.0868429	0.00022305
GLOBAL_global	10438	1.12782	-0.896939	1.60133	1.24049	-1.55934	-0.480659	1989	1201	GLOBAL	NA	1580	11817.2	0	85	0.0189593	0.328941	69.7826	0.35596	0.452898	0.210183	0.242715	1.35863	0.000627997	0.585013	0.833598	0.281774	0.551824	0.0897084	1.28563	0.0066251	2.03165	8	0	8	1.83251	0.285249	0.01	0.293903	0.162076	0.00968817	0.00649793	0.0140752	11817.2	1191671	1.89593	1.11922	0.0868429	0.00022305
GLOBAL_global	10438	1.12782	-0.896939	1.60133	1.24049	-1.55934	-0.480659	1989	1201	GLOBAL	NA	1580	11817.2	0	85	0.0189593	0.328941	69.7826	0.35596	0.452898	0.210183	0.242715	1.35863	0.000627997	0.585013	0.833598	0.281774	0.551824	0.0897084	1.28563	0.0066251	2.03165	8	0	8	1.83251	0.285249	0.01	0.293903	0.162076	0.00968817	0.00649793	0.0140752	11817.2	1191671	1.89593	1.11922	0.0868429	0.00022305
GLOBAL_global	12287	-1.4467	1.8423	0.270584	1.19711	-0.649428	-0.848998	1989	1201	GLOBAL	NA	1580	11817.2	0	61	0.0131013	0.665816	142.724	0.045659	0.142685	-0.0628196	0.205505	1.6067	0.00258286	0.41664	0.732451	0.302005	0.430446	0.118388	1.55314	0.00574534	2.61962	16	0	16	2.15375	0.293876	0.0892	0.175239	0.0876202	0.00153841	0.00350905	0.0155905	11817.2	1191671	0.146875	3.79947	0.177932	0.000214775
GLOBAL_global	12287	-1.4467	1.8423	0.270584	1.19711	-0.649428	-0.848998	1989	1201	GLOBAL	NA	1580	11817.2	0	61	0.0131013	0.665816	142.724	0.045659	0.142685	-0.0628196	0.205505	1.6067	0.00258286	0.41664	0.732451	0.302005	0.430446	0.118388	1.55314	0.00574534	2.61962	16	0	16	2.15375	0.293876	0.0892	0.175239	0.0876202	0.00153841	0.00350905	0.0155905	11817.2	1191671	0.146875	3.79947	0.177932	0.000214775
GLOBAL_global	12287	-1.4467	1.8423	0.270584	1.19711	-0.649428	-0.848998	1989	1201	GLOBAL	NA	1580	11817.2	0	61	0.0131013	0.665816	142.724	0.045659	0.142685	-0.0628196	0.205505	1.6067	0.00258286	0.41664	0.732451	0.302005	0.430446	0.118388	1.55314	0.00574534	2.61962	16	0	16	2.15375	0.293876	0.0892	0.175239	0.0876202	0.00153841	0.00350905	0.0155905	11817.2	1191671	0.146875	3.79947	0.177932	0.000214775
GLOBAL_global	306	1.88221	-0.957096	-0.307241	1.38026	1.42517	-0.605894	1989	NA	GLOBAL	NA	1580	11817.2	0	7997	0.160585	0.929174	22.2779	0.164	0.656051	-0.22978	0.885831	0.824301	0.00419794	0.500613	1.10126	-0.116563	1.21782	0.280186	0.817619	0.0733274	6.44367	20	0	20	6.23744	0.277852	0.0496	0.0685932	0.0373616	0.0450934	0.00294865	0.173855	11817.2	1191671	3.2376	13.5462	4.65331	2.00806e-05
GLOBAL_global	306	1.88221	-0.957096	-0.307241	1.38026	1.42517	-0.605894	1989	NA	GLOBAL	NA	1580	11817.2	0	7997	0.160585	0.929174	22.2779	0.164	0.656051	-0.22978	0.885831	0.824301	0.00419794	0.500613	1.10126	-0.116563	1.21782	0.280186	0.817619	0.0733274	6.44367	20	0	20	6.23744	0.277852	0.0496	0.0685932	0.0373616	0.0450934	0.00294865	0.173855	11817.2	1191671	3.2376	13.5462	4.65331	2.00806e-05
GLOBAL_global	306	1.88221	-0.957096	-0.307241	1.38026	1.42517	-0.605894	1989	NA	GLOBAL	NA	1580	11817.2	0	7997	0.160585	0.929174	22.2779	0.164	0.656051	-0.22978	0.885831	0.824301	0.00419794	0.500613	1.10126	-0.116563	1.21782	0.280186	0.817619	0.0733274	6.44367	20	0	20	6.23744	0.277852	0.0496	0.0685932	0.0373616	0.0450934	0.00294865	0.173855	11817.2	1191671	3.2376	13.5462	4.65331	2.00806e-05
GLOBAL_global	5432	-0.85596	-0.826892	-0.403545	-2.07535	0.140894	-1.40887	1989	1201	GLOBAL	NA	1580	11817.2	0	808	0.0423912	0.849592	100	0.239858	0.434587	-0.082307	0.516894	0.766895	0.00176325	0.510033	0.979868	0.0157316	0.964136	0.29157	0.88013	0.0776251	7.21519	19	0	19	5.11532	0.250759	0.01	0.0541519	0.0273755	0.00932199	0.00420037	0.034008	11817.2	1191671	4.23912	15.689	1.24228	5.24644e-05
GLOBAL_global	5432	-0.85596	-0.826892	-0.403545	-2.07535	0.140894	-1.40887	1989	1201	GLOBAL	NA	1580	11817.2	0	808	0.0423912	0.849592	100	0.239858	0.434587	-0.082307	0.516894	0.766895	0.00176325	0.510033	0.979868	0.0157316	0.964136	0.29157	0.88013	0.0776251	7.21519	19	0	19	5.11532	0.250759	0.01	0.0541519	0.0273755	0.00932199	0.00420037	0.034008	11817.2	1191671	4.23912	15.689	1.24228	5.24644e-05
GLOBAL_global	5432	-0.85596	-0.826892	-0.403545	-2.07535	0.140894	-1.40887	1989	1201	GLOBAL	NA	1580	11817.2	0	808	0.0423912	0.849592	100	0.239858	0.434587	-0.082307	0.516894	0.766895	0.00176325	0.510033	0.979868	0.0157316	0.964136	0.29157	0.88013	0.0776251	7.21519	19	0	19	5.11532	0.250759	0.01	0.0541519	0.0273755	0.00932199	0.00420037	0.034008	11817.2	1191671	4.23912	15.689	1.24228	5.24644e-05
GLOBAL_global	1180	-0.2732	0.969598	0.0166912	0.204289	1.1132	-0.296489	1989	NA	GLOBAL	NA	1580	11817.2	0	119	0.0179255	0.752653	315.093	0.204697	0.419184	-0.0544354	0.47362	0.828327	0.00231072	0.546606	1.07363	-0.0592694	1.1329	0.294162	0.64614	0.0811323	8.57532	18	0	18	4.04143	0.275915	0.0298	0.0913599	0.0414987	0.00240572	0.00325567	0.0198905	11817.2	1191671	0.601527	8.23833	0.479304	0.000150635
GLOBAL_global	1180	-0.2732	0.969598	0.0166912	0.204289	1.1132	-0.296489	1989	NA	GLOBAL	NA	1580	11817.2	0	119	0.0179255	0.752653	315.093	0.204697	0.419184	-0.0544354	0.47362	0.828327	0.00231072	0.546606	1.07363	-0.0592694	1.1329	0.294162	0.64614	0.0811323	8.57532	18	0	18	4.04143	0.275915	0.0298	0.0913599	0.0414987	0.00240572	0.00325567	0.0198905	11817.2	1191671	0.601527	8.23833	0.479304	0.000150635
GLOBAL_global	1180	-0.2732	0.969598	0.0166912	0.204289	1.1132	-0.296489	1989	NA	GLOBAL	NA	1580	11817.2	0	119	0.0179255	0.752653	315.093	0.204697	0.419184	-0.0544354	0.47362	0.828327	0.00231072	0.546606	1.07363	-0.0592694	1.1329	0.294162	0.64614	0.0811323	8.57532	18	0	18	4.04143	0.275915	0.0298	0.0913599	0.0414987	0.00240572	0.00325567	0.0198905	11817.2	1191671	0.601527	8.23833	0.479304	0.000150635
GLOBAL_global	11618	1.73053	0.663041	-0.972615	-1.54038	-0.106081	-1.10683	1989	1201	GLOBAL	NA	1580	11817.2	0	1606	0.021716	0.799663	250.796	0.169419	0.341613	-0.0435434	0.385157	0.775342	0.00358065	0.530861	0.959956	0.00831211	0.951644	0.279871	0.830836	0.0679366	8.57152	16	0	16	2.4304	0.208145	0.0298	0.0192148	0.0134126	0.00272979	0.00331941	0.0246545	11817.2	1191671	0.728724	41.617	1.83815	1.35218e-05
GLOBAL_global	11618	1.73053	0.663041	-0.972615	-1.54038	-0.106081	-1.10683	1989	1201	GLOBAL	NA	1580	11817.2	0	1606	0.021716	0.799663	250.796	0.169419	0.341613	-0.0435434	0.385157	0.775342	0.00358065	0.530861	0.959956	0.00831211	0.951644	0.279871	0.830836	0.0679366	8.57152	16	0	16	2.4304	0.208145	0.0298	0.0192148	0.0134126	0.00272979	0.00331941	0.0246545	11817.2	1191671	0.728724	41.617	1.83815	1.35218e-05
GLOBAL_global	11618	1.73053	0.663041	-0.972615	-1.54038	-0.106081	-1.10683	1989	1201	GLOBAL	NA	1580	11817.2	0	1606	0.021716	0.799663	250.796	0.169419	0.341613	-0.0435434	0.385157	0.775342	0.00358065	0.530861	0.959956	0.00831211	0.951644	0.279871	0.830836	0.0679366	8.57152	16	0	16	2.4304	0.208145	0.0298	0.0192148	0.0134126	0.00272979	0.00331941	0.0246545	11817.2	1191671	0.728724	41.617	1.83815	1.35218e-05
GLOBAL_global	2176	-1.3988	-0.924957	0.603271	-0.200552	-1.37736	1.96511	1989	NA	GLOBAL	NA	1580	11817.2	0	177	0.0265402	0.671639	33.7647	0.263869	0.431561	0.0311755	0.400385	1.57235	0.000280868	0.47576	0.640991	0.288159	0.352832	0.0713867	1.5679	0.00204947	1.45316	5	0	5	1.33628	0.292556	0.0397	0.10333	0.0587692	0.0251932	0.00317774	0.0288194	11817.2	1191671	0.668519	6.49997	0.490383	0.000149945
GLOBAL_global	2176	-1.3988	-0.924957	0.603271	-0.200552	-1.37736	1.96511	1989	NA	GLOBAL	NA	1580	11817.2	0	177	0.0265402	0.671639	33.7647	0.263869	0.431561	0.0311755	0.400385	1.57235	0.000280868	0.47576	0.640991	0.288159	0.352832	0.0713867	1.5679	0.00204947	1.45316	5	0	5	1.33628	0.292556	0.0397	0.10333	0.0587692	0.0251932	0.00317774	0.0288194	11817.2	1191671	0.668519	6.49997	0.490383	0.000149945
GLOBAL_global	2176	-1.3988	-0.924957	0.603271	-0.200552	-1.37736	1.96511	1989	NA	GLOBAL	NA	1580	11817.2	0	177	0.0265402	0.671639	33.7647	0.263869	0.431561	0.0311755	0.400385	1.57235	0.000280868	0.47576	0.640991	0.288159	0.352832	0.0713867	1.5679	0.00204947	1.45316	5	0	5	1.33628	0.292556	0.0397	0.10333	0.0587692	0.0251932	0.00317774	0.0288194	11817.2	1191671	0.668519	6.49997	0.490383	0.000149945
GLOBAL_global	1594	2.11771	-0.818651	0.795879	-0.349958	1.1444	-0.620627	1989	NA	GLOBAL	NA	1580	11817.2	0	57	0.0179255	0.297083	159.233	0.243637	0.420048	-0.00263405	0.422682	0.985284	0.00156608	0.628747	1.05873	0.117323	0.941406	0.202689	1.00252	0.0394619	4.33354	11	0	11	2.96605	0.254553	0.0199	0.206883	0.111916	0.00583113	0.00739577	0.0128611	11817.2	1191671	0.90078	1.43599	0.114917	0.000314483
GLOBAL_global	1594	2.11771	-0.818651	0.795879	-0.349958	1.1444	-0.620627	1989	NA	GLOBAL	NA	1580	11817.2	0	57	0.0179255	0.297083	159.233	0.243637	0.420048	-0.00263405	0.422682	0.985284	0.00156608	0.628747	1.05873	0.117323	0.941406	0.202689	1.00252	0.0394619	4.33354	11	0	11	2.96605	0.254553	0.0199	0.206883	0.111916	0.00583113	0.00739577	0.0128611	11817.2	1191671	0.90078	1.43599	0.114917	0.000314483
GLOBAL_global	1594	2.11771	-0.818651	0.795879	-0.349958	1.1444	-0.620627	1989	NA	GLOBAL	NA	1580	11817.2	0	57	0.0179255	0.297083	159.233	0.243637	0.420048	-0.00263405	0.422682	0.985284	0.00156608	0.628747	1.05873	0.117323	0.941406	0.202689	1.00252	0.0394619	4.33354	11	0	11	2.96605	0.254553	0.0199	0.206883	0.111916	0.00583113	0.00739577	0.0128611	11817.2	1191671	0.90078	1.43599	0.114917	0.000314483
GLOBAL_global	7711	-1.31498	1.01163	-1.00763	-1.18856	1.62795	0.462289	1989	1201	GLOBAL	NA	1580	11817.2	0	1104	0.0120675	0.713588	125.923	0.158461	0.274279	0.0396179	0.234661	1.3874	0.000826177	0.615155	1.0149	0.247547	0.767348	0.277607	1.27577	0.0306426	2.07215	8	0	8	1.70604	0.286036	0.0199	0.015911	0.012091	0.00507885	0.00428985	0.0141884	11817.2	1191671	0.606408	44.8488	1.17347	1.09307e-05
GLOBAL_global	7711	-1.31498	1.01163	-1.00763	-1.18856	1.62795	0.462289	1989	1201	GLOBAL	NA	1580	11817.2	0	1104	0.0120675	0.713588	125.923	0.158461	0.274279	0.0396179	0.234661	1.3874	0.000826177	0.615155	1.0149	0.247547	0.767348	0.277607	1.27577	0.0306426	2.07215	8	0	8	1.70604	0.286036	0.0199	0.015911	0.012091	0.00507885	0.00428985	0.0141884	11817.2	1191671	0.606408	44.8488	1.17347	1.09307e-05
GLOBAL_global	7711	-1.31498	1.01163	-1.00763	-1.18856	1.62795	0.462289	1989	1201	GLOBAL	NA	1580	11817.2	0	1104	0.0120675	0.713588	125.923	0.158461	0.274279	0.0396179	0.234661	1.3874	0.000826177	0.615155	1.0149	0.247547	0.767348	0.277607	1.27577	0.0306426	2.07215	8	0	8	1.70604	0.286036	0.0199	0.015911	0.012091	0.00507885	0.00428985	0.0141884	11817.2	1191671	0.606408	44.8488	1.17347	1.09307e-05
GLOBAL_global	10752	-1.43074	0.321872	-0.902575	-0.215011	0.200688	-0.959499	1989	1201	GLOBAL	NA	1580	11817.2	0	2466	0.0417021	0.855473	176.768	0.161895	0.297946	-0.0223421	0.320288	0.746203	0.00200839	0.519008	1.059	-0.0589637	1.11797	0.296573	0.59938	0.0864513	12.5304	27	0	27	4.65202	0.223931	0.0199	0.0236578	0.0146908	0.0035822	0.00351202	0.0395565	11817.2	1191671	2.09558	36.1603	2.6926	1.69108e-05
GLOBAL_global	10752	-1.43074	0.321872	-0.902575	-0.215011	0.200688	-0.959499	1989	1201	GLOBAL	NA	1580	11817.2	0	2466	0.0417021	0.855473	176.768	0.161895	0.297946	-0.0223421	0.320288	0.746203	0.00200839	0.519008	1.059	-0.0589637	1.11797	0.296573	0.59938	0.0864513	12.5304	27	0	27	4.65202	0.223931	0.0199	0.0236578	0.0146908	0.0035822	0.00351202	0.0395565	11817.2	1191671	2.09558	36.1603	2.6926	1.69108e-05
GLOBAL_global	10752	-1.43074	0.321872	-0.902575	-0.215011	0.200688	-0.959499	1989	1201	GLOBAL	NA	1580	11817.2	0	2466	0.0417021	0.855473	176.768	0.161895	0.297946	-0.0223421	0.320288	0.746203	0.00200839	0.519008	1.059	-0.0589637	1.11797	0.296573	0.59938	0.0864513	12.5304	27	0	27	4.65202	0.223931	0.0199	0.0236578	0.0146908	0.0035822	0.00351202	0.0395565	11817.2	1191671	2.09558	36.1603	2.6926	1.69108e-05
GLOBAL_global	7497	1.4192	1.03882	-0.0270834	1.3658	0.247484	-0.723762	1989	1201	GLOBAL	NA	1580	11817.2	0	38	0.0110338	0.529145	488.261	0.236264	0.35581	0.071408	0.284402	0.886551	0.002903	0.567777	0.750876	0.381001	0.369874	0.108194	0.853408	0.0126203	7.10759	12	0	12	2.48768	0.281074	0.0199	0.0957241	0.042582	0.00161759	0.0039785	0.0134836	11817.2	1191671	0.55446	5.52782	0.316651	0.000290362
GLOBAL_global	7497	1.4192	1.03882	-0.0270834	1.3658	0.247484	-0.723762	1989	1201	GLOBAL	NA	1580	11817.2	0	38	0.0110338	0.529145	488.261	0.236264	0.35581	0.071408	0.284402	0.886551	0.002903	0.567777	0.750876	0.381001	0.369874	0.108194	0.853408	0.0126203	7.10759	12	0	12	2.48768	0.281074	0.0199	0.0957241	0.042582	0.00161759	0.0039785	0.0134836	11817.2	1191671	0.55446	5.52782	0.316651	0.000290362
GLOBAL_global	7497	1.4192	1.03882	-0.0270834	1.3658	0.247484	-0.723762	1989	1201	GLOBAL	NA	1580	11817.2	0	38	0.0110338	0.529145	488.261	0.236264	0.35581	0.071408	0.284402	0.886551	0.002903	0.567777	0.750876	0.381001	0.369874	0.108194	0.853408	0.0126203	7.10759	12	0	12	2.48768	0.281074	0.0199	0.0957241	0.042582	0.00161759	0.0039785	0.0134836	11817.2	1191671	0.55446	5.52782	0.316651	0.000290362
GLOBAL_global	10212	0.17784	-0.805466	1.20736	-0.190913	0.322876	-1.34994	1989	1201	GLOBAL	NA	1580	11817.2	0	36	0.0120675	0.339076	191.5	0.343042	0.523304	-0.0499293	0.573233	1.16244	0.00144533	0.498686	0.820234	0.211601	0.608633	0.119916	1.22574	0.0118976	3.15127	10	0	10	2.32764	0.252671	0.0397	0.304488	0.187795	0.00443305	0.00569469	0.0117418	11817.2	1191671	0.303968	1.1136	0.0625245	0.000335209
GLOBAL_global	10212	0.17784	-0.805466	1.20736	-0.190913	0.322876	-1.34994	1989	1201	GLOBAL	NA	1580	11817.2	0	36	0.0120675	0.339076	191.5	0.343042	0.523304	-0.0499293	0.573233	1.16244	0.00144533	0.498686	0.820234	0.211601	0.608633	0.119916	1.22574	0.0118976	3.15127	10	0	10	2.32764	0.252671	0.0397	0.304488	0.187795	0.00443305	0.00569469	0.0117418	11817.2	1191671	0.303968	1.1136	0.0625245	0.000335209
GLOBAL_global	10212	0.17784	-0.805466	1.20736	-0.190913	0.322876	-1.34994	1989	1201	GLOBAL	NA	1580	11817.2	0	36	0.0120675	0.339076	191.5	0.343042	0.523304	-0.0499293	0.573233	1.16244	0.00144533	0.498686	0.820234	0.211601	0.608633	0.119916	1.22574	0.0118976	3.15127	10	0	10	2.32764	0.252671	0.0397	0.304488	0.187795	0.00443305	0.00569469	0.0117418	11817.2	1191671	0.303968	1.1136	0.0625245	0.000335209
GLOBAL_global	12096	-1.33494	-0.287121	-0.955105	0.305499	1.46936	0.933763	1989	1201	GLOBAL	NA	1580	11817.2	0	3276	0.0286077	0.90151	105.162	0.180677	0.329387	0.0197413	0.309646	1.01052	0.00148344	0.561199	1.22534	-0.247649	1.47299	0.319063	0.786576	0.079841	4.92532	11	0	11	2.51092	0.249277	0.0298	0.0191432	0.014137	0.00686252	0.00369987	0.0292666	11817.2	1191671	0.959991	47.093	2.07022	8.73252e-06
GLOBAL_global	12096	-1.33494	-0.287121	-0.955105	0.305499	1.46936	0.933763	1989	1201	GLOBAL	NA	1580	11817.2	0	3276	0.0286077	0.90151	105.162	0.180677	0.329387	0.0197413	0.309646	1.01052	0.00148344	0.561199	1.22534	-0.247649	1.47299	0.319063	0.786576	0.079841	4.92532	11	0	11	2.51092	0.249277	0.0298	0.0191432	0.014137	0.00686252	0.00369987	0.0292666	11817.2	1191671	0.959991	47.093	2.07022	8.73252e-06
GLOBAL_global	12096	-1.33494	-0.287121	-0.955105	0.305499	1.46936	0.933763	1989	1201	GLOBAL	NA	1580	11817.2	0	3276	0.0286077	0.90151	105.162	0.180677	0.329387	0.0197413	0.309646	1.01052	0.00148344	0.561199	1.22534	-0.247649	1.47299	0.319063	0.786576	0.079841	4.92532	11	0	11	2.51092	0.249277	0.0298	0.0191432	0.014137	0.00686252	0.00369987	0.0292666	11817.2	1191671	0.959991	47.093	2.07022	8.73252e-06
GLOBAL_global	856	-0.716257	0.785828	-0.998879	-0.706604	1.27178	-0.686928	1989	NA	GLOBAL	NA	1580	11817.2	0	2752	0.0255064	0.872706	122.831	0.140486	0.327915	-0.0462272	0.374143	1.08171	0.00106705	0.457727	1.0188	0.0494789	0.969319	0.287634	0.999366	0.0511733	5.05316	15	0	15	3.41471	0.273673	0.01	0.0199461	0.0141552	0.00546825	0.00444119	0.022082	11817.2	1191671	2.55064	43.7532	1.56	9.26833e-06
GLOBAL_global	856	-0.716257	0.785828	-0.998879	-0.706604	1.27178	-0.686928	1989	NA	GLOBAL	NA	1580	11817.2	0	2752	0.0255064	0.872706	122.831	0.140486	0.327915	-0.0462272	0.374143	1.08171	0.00106705	0.457727	1.0188	0.0494789	0.969319	0.287634	0.999366	0.0511733	5.05316	15	0	15	3.41471	0.273673	0.01	0.0199461	0.0141552	0.00546825	0.00444119	0.022082	11817.2	1191671	2.55064	43.7532	1.56	9.26833e-06
GLOBAL_global	856	-0.716257	0.785828	-0.998879	-0.706604	1.27178	-0.686928	1989	NA	GLOBAL	NA	1580	11817.2	0	2752	0.0255064	0.872706	122.831	0.140486	0.327915	-0.0462272	0.374143	1.08171	0.00106705	0.457727	1.0188	0.0494789	0.969319	0.287634	0.999366	0.0511733	5.05316	15	0	15	3.41471	0.273673	0.01	0.0199461	0.0141552	0.00546825	0.00444119	0.022082	11817.2	1191671	2.55064	43.7532	1.56	9.26833e-06
GLOBAL_global	10541	2.00994	1.50854	-0.639928	-0.581296	1.39137	-0.377524	1989	1201	GLOBAL	NA	1580	11817.2	0	177	0.0134459	0.544338	306.9	0.182957	0.318899	0.012581	0.306318	0.855536	0.00261028	0.447909	0.901185	0.103168	0.798017	0.273949	0.684663	0.0489957	5.82722	13	0	13	2.13535	0.225499	0.01	0.0502996	0.0259499	0.00191164	0.00448431	0.0140366	11817.2	1191671	1.34459	10.8219	0.54091	7.59654e-05
GLOBAL_global	10541	2.00994	1.50854	-0.639928	-0.581296	1.39137	-0.377524	1989	1201	GLOBAL	NA	1580	11817.2	0	177	0.0134459	0.544338	306.9	0.182957	0.318899	0.012581	0.306318	0.855536	0.00261028	0.447909	0.901185	0.103168	0.798017	0.273949	0.684663	0.0489957	5.82722	13	0	13	2.13535	0.225499	0.01	0.0502996	0.0259499	0.00191164	0.00448431	0.0140366	11817.2	1191671	1.34459	10.8219	0.54091	7.59654e-05
GLOBAL_global	10541	2.00994	1.50854	-0.639928	-0.581296	1.39137	-0.377524	1989	1201	GLOBAL	NA	1580	11817.2	0	177	0.0134459	0.544338	306.9	0.182957	0.318899	0.012581	0.306318	0.855536	0.00261028	0.447909	0.901185	0.103168	0.798017	0.273949	0.684663	0.0489957	5.82722	13	0	13	2.13535	0.225499	0.01	0.0502996	0.0259499	0.00191164	0.00448431	0.0140366	11817.2	1191671	1.34459	10.8219	0.54091	7.59654e-05
GLOBAL_global	10098	1.84629	-0.978522	-0.37728	-0.846371	-0.0332885	0.594891	1989	1201	GLOBAL	NA	1580	11817.2	0	3228	0.0417021	0.920388	18.3571	0.169727	0.479505	-0.117374	0.596879	1.56623	0.00170844	0.505515	1.07747	-0.0983813	1.17585	0.242531	1.52586	0.036789	1.30127	6	0	6	1.40716	0.289891	0.109	0.0667343	0.0400551	0.0545775	0.00288932	0.0471312	11817.2	1191671	0.382588	13.7918	1.17666	1.29189e-05
GLOBAL_global	10098	1.84629	-0.978522	-0.37728	-0.846371	-0.0332885	0.594891	1989	1201	GLOBAL	NA	1580	11817.2	0	3228	0.0417021	0.920388	18.3571	0.169727	0.479505	-0.117374	0.596879	1.56623	0.00170844	0.505515	1.07747	-0.0983813	1.17585	0.242531	1.52586	0.036789	1.30127	6	0	6	1.40716	0.289891	0.109	0.0667343	0.0400551	0.0545775	0.00288932	0.0471312	11817.2	1191671	0.382588	13.7918	1.17666	1.29189e-05
GLOBAL_global	10098	1.84629	-0.978522	-0.37728	-0.846371	-0.0332885	0.594891	1989	1201	GLOBAL	NA	1580	11817.2	0	3228	0.0417021	0.920388	18.3571	0.169727	0.479505	-0.117374	0.596879	1.56623	0.00170844	0.505515	1.07747	-0.0983813	1.17585	0.242531	1.52586	0.036789	1.30127	6	0	6	1.40716	0.289891	0.109	0.0667343	0.0400551	0.0545775	0.00288932	0.0471312	11817.2	1191671	0.382588	13.7918	1.17666	1.29189e-05
GLOBAL_global	10260	0.429304	-0.817827	-0.351015	1.49111	1.27178	1.58204	1989	1201	GLOBAL	NA	1580	11817.2	0	1247	0.0523843	0.876855	55.8951	0.204406	0.439689	-0.0326379	0.472327	0.961522	0.00160453	0.463348	1.27821	-0.272575	1.55078	0.356893	0.462167	0.126734	5.05886	14	0	14	3.57738	0.252518	0.01	0.0663841	0.0387039	0.0153684	0.00346674	0.0496064	11817.2	1191671	5.23843	13.2088	1.28169	4.20082e-05
GLOBAL_global	10260	0.429304	-0.817827	-0.351015	1.49111	1.27178	1.58204	1989	1201	GLOBAL	NA	1580	11817.2	0	1247	0.0523843	0.876855	55.8951	0.204406	0.439689	-0.0326379	0.472327	0.961522	0.00160453	0.463348	1.27821	-0.272575	1.55078	0.356893	0.462167	0.126734	5.05886	14	0	14	3.57738	0.252518	0.01	0.0663841	0.0387039	0.0153684	0.00346674	0.0496064	11817.2	1191671	5.23843	13.2088	1.28169	4.20082e-05
GLOBAL_global	10260	0.429304	-0.817827	-0.351015	1.49111	1.27178	1.58204	1989	1201	GLOBAL	NA	1580	11817.2	0	1247	0.0523843	0.876855	55.8951	0.204406	0.439689	-0.0326379	0.472327	0.961522	0.00160453	0.463348	1.27821	-0.272575	1.55078	0.356893	0.462167	0.126734	5.05886	14	0	14	3.57738	0.252518	0.01	0.0663841	0.0387039	0.0153684	0.00346674	0.0496064	11817.2	1191671	5.23843	13.2088	1.28169	4.20082e-05
GLOBAL_global	10948	0.141916	-0.892818	-0.39479	-0.398153	-1.17718	0.189719	1989	1201	GLOBAL	NA	1580	11817.2	0	2095	0.0692691	0.904717	36.4375	0.235901	0.387232	-0.035512	0.422744	0.970277	0.00125313	0.494846	1.10826	-0.0806186	1.18887	0.275204	0.805344	0.0694399	4.42785	13	0	13	3.34777	0.263301	0.0694	0.0535656	0.0302328	0.0240539	0.0033927	0.0664767	11817.2	1191671	0.998113	16.8899	2.19883	3.3064e-05
GLOBAL_global	10948	0.141916	-0.892818	-0.39479	-0.398153	-1.17718	0.189719	1989	1201	GLOBAL	NA	1580	11817.2	0	2095	0.0692691	0.904717	36.4375	0.235901	0.387232	-0.035512	0.422744	0.970277	0.00125313	0.494846	1.10826	-0.0806186	1.18887	0.275204	0.805344	0.0694399	4.42785	13	0	13	3.34777	0.263301	0.0694	0.0535656	0.0302328	0.0240539	0.0033927	0.0664767	11817.2	1191671	0.998113	16.8899	2.19883	3.3064e-05
GLOBAL_global	10948	0.141916	-0.892818	-0.39479	-0.398153	-1.17718	0.189719	1989	1201	GLOBAL	NA	1580	11817.2	0	2095	0.0692691	0.904717	36.4375	0.235901	0.387232	-0.035512	0.422744	0.970277	0.00125313	0.494846	1.10826	-0.0806186	1.18887	0.275204	0.805344	0.0694399	4.42785	13	0	13	3.34777	0.263301	0.0694	0.0535656	0.0302328	0.0240539	0.0033927	0.0664767	11817.2	1191671	0.998113	16.8899	2.19883	3.3064e-05
GLOBAL_global	11012	0.0740605	0.187548	-0.972615	1.52002	0.463262	-0.871098	1989	1201	GLOBAL	NA	1580	11817.2	0	9809	0.0771946	0.963606	128.698	0.163539	0.38744	-0.0782389	0.465679	0.684912	0.00206775	0.514862	1.07502	-0.0659299	1.14095	0.303513	0.507823	0.0888731	17.5127	40	0	40	8.34328	0.251959	0.01	0.0157729	0.0120772	0.00488585	0.00416601	0.0627154	11817.2	1191671	7.71946	61.0927	5.19286	7.86977e-06
GLOBAL_global	11012	0.0740605	0.187548	-0.972615	1.52002	0.463262	-0.871098	1989	1201	GLOBAL	NA	1580	11817.2	0	9809	0.0771946	0.963606	128.698	0.163539	0.38744	-0.0782389	0.465679	0.684912	0.00206775	0.514862	1.07502	-0.0659299	1.14095	0.303513	0.507823	0.0888731	17.5127	40	0	40	8.34328	0.251959	0.01	0.0157729	0.0120772	0.00488585	0.00416601	0.0627154	11817.2	1191671	7.71946	61.0927	5.19286	7.86977e-06
GLOBAL_global	11012	0.0740605	0.187548	-0.972615	1.52002	0.463262	-0.871098	1989	1201	GLOBAL	NA	1580	11817.2	0	9809	0.0771946	0.963606	128.698	0.163539	0.38744	-0.0782389	0.465679	0.684912	0.00206775	0.514862	1.07502	-0.0659299	1.14095	0.303513	0.507823	0.0888731	17.5127	40	0	40	8.34328	0.251959	0.01	0.0157729	0.0120772	0.00488585	0.00416601	0.0627154	11817.2	1191671	7.71946	61.0927	5.19286	7.86977e-06
GLOBAL_global	6092	-0.133498	-0.427214	-0.421055	1.08626	-1.11478	1.3463	1989	1201	GLOBAL	NA	1580	11817.2	0	423	0.0230943	0.776809	63.931	0.174669	0.30041	0.00254149	0.297869	1.0255	0.000633952	0.505083	0.757673	0.294055	0.463618	0.0753681	0.990372	0.00443977	2.34684	8	0	8	2.64514	0.369109	0.109	0.0402987	0.0255798	0.0126297	0.00281905	0.0269257	11817.2	1191671	0.211875	19.2763	1.05262	5.45965e-05
GLOBAL_global	6092	-0.133498	-0.427214	-0.421055	1.08626	-1.11478	1.3463	1989	1201	GLOBAL	NA	1580	11817.2	0	423	0.0230943	0.776809	63.931	0.174669	0.30041	0.00254149	0.297869	1.0255	0.000633952	0.505083	0.757673	0.294055	0.463618	0.0753681	0.990372	0.00443977	2.34684	8	0	8	2.64514	0.369109	0.109	0.0402987	0.0255798	0.0126297	0.00281905	0.0269257	11817.2	1191671	0.211875	19.2763	1.05262	5.45965e-05
GLOBAL_global	6092	-0.133498	-0.427214	-0.421055	1.08626	-1.11478	1.3463	1989	1201	GLOBAL	NA	1580	11817.2	0	423	0.0230943	0.776809	63.931	0.174669	0.30041	0.00254149	0.297869	1.0255	0.000633952	0.505083	0.757673	0.294055	0.463618	0.0753681	0.990372	0.00443977	2.34684	8	0	8	2.64514	0.369109	0.109	0.0402987	0.0255798	0.0126297	0.00281905	0.0269257	11817.2	1191671	0.211875	19.2763	1.05262	5.45965e-05
GLOBAL_global	5304	-0.832011	-0.487372	1.25113	-0.0559661	-1.24737	0.558058	1989	1201	GLOBAL	NA	1580	11817.2	0	24	0.0106892	0.428776	125.136	0.183226	0.26702	0.0646543	0.202366	1.13826	0.000455651	0.530668	0.609522	0.365715	0.243807	0.0454417	1.13913	0.00102625	1.74241	6	0	6	2.04046	0.381177	0.01	0.296484	0.162054	0.0075091	0.0041081	0.012721	11817.2	1191671	1.06892	1.4462	0.0784985	0.000445382
GLOBAL_global	5304	-0.832011	-0.487372	1.25113	-0.0559661	-1.24737	0.558058	1989	1201	GLOBAL	NA	1580	11817.2	0	24	0.0106892	0.428776	125.136	0.183226	0.26702	0.0646543	0.202366	1.13826	0.000455651	0.530668	0.609522	0.365715	0.243807	0.0454417	1.13913	0.00102625	1.74241	6	0	6	2.04046	0.381177	0.01	0.296484	0.162054	0.0075091	0.0041081	0.012721	11817.2	1191671	1.06892	1.4462	0.0784985	0.000445382
GLOBAL_global	5304	-0.832011	-0.487372	1.25113	-0.0559661	-1.24737	0.558058	1989	1201	GLOBAL	NA	1580	11817.2	0	24	0.0106892	0.428776	125.136	0.183226	0.26702	0.0646543	0.202366	1.13826	0.000455651	0.530668	0.609522	0.365715	0.243807	0.0454417	1.13913	0.00102625	1.74241	6	0	6	2.04046	0.381177	0.01	0.296484	0.162054	0.0075091	0.0041081	0.012721	11817.2	1191671	1.06892	1.4462	0.0784985	0.000445382
GLOBAL_global	1112	-0.728232	-0.278056	-0.202182	0.257304	-0.267265	-1.36467	1989	NA	GLOBAL	NA	1580	11817.2	0	421	0.0740933	0.714871	220.029	0.214438	0.376632	-0.00599309	0.382625	0.602956	0.00201912	0.56578	1.0095	0.0838489	0.925646	0.224464	0.625332	0.0523537	28.6873	52	0	52	9.44058	0.234834	0.0199	0.0588031	0.0284567	0.00409621	0.00448127	0.0489352	11817.2	1191671	3.72328	12.157	1.71963	0.000175994
GLOBAL_global	1112	-0.728232	-0.278056	-0.202182	0.257304	-0.267265	-1.36467	1989	NA	GLOBAL	NA	1580	11817.2	0	421	0.0740933	0.714871	220.029	0.214438	0.376632	-0.00599309	0.382625	0.602956	0.00201912	0.56578	1.0095	0.0838489	0.925646	0.224464	0.625332	0.0523537	28.6873	52	0	52	9.44058	0.234834	0.0199	0.0588031	0.0284567	0.00409621	0.00448127	0.0489352	11817.2	1191671	3.72328	12.157	1.71963	0.000175994
GLOBAL_global	1112	-0.728232	-0.278056	-0.202182	0.257304	-0.267265	-1.36467	1989	NA	GLOBAL	NA	1580	11817.2	0	421	0.0740933	0.714871	220.029	0.214438	0.376632	-0.00599309	0.382625	0.602956	0.00201912	0.56578	1.0095	0.0838489	0.925646	0.224464	0.625332	0.0523537	28.6873	52	0	52	9.44058	0.234834	0.0199	0.0588031	0.0284567	0.00409621	0.00448127	0.0489352	11817.2	1191671	3.72328	12.157	1.71963	0.000175994
GLOBAL_global	10108	-0.400928	0.788301	-0.0533482	0.493461	-1.16938	-1.39414	1989	1201	GLOBAL	NA	1580	11817.2	0	237	0.0386008	0.792076	309.01	0.226277	0.447211	0.0686324	0.378579	0.577237	0.005917	0.487789	0.810127	0.0565554	0.753572	0.172968	0.615095	0.0418476	20.1443	39	0	39	8.51565	0.286674	0.0793	0.0701647	0.0295285	0.00201322	0.00436681	0.0298976	11817.2	1191671	0.486769	11.2888	1.0125	0.000162872
GLOBAL_global	10108	-0.400928	0.788301	-0.0533482	0.493461	-1.16938	-1.39414	1989	1201	GLOBAL	NA	1580	11817.2	0	237	0.0386008	0.792076	309.01	0.226277	0.447211	0.0686324	0.378579	0.577237	0.005917	0.487789	0.810127	0.0565554	0.753572	0.172968	0.615095	0.0418476	20.1443	39	0	39	8.51565	0.286674	0.0793	0.0701647	0.0295285	0.00201322	0.00436681	0.0298976	11817.2	1191671	0.486769	11.2888	1.0125	0.000162872
GLOBAL_global	10108	-0.400928	0.788301	-0.0533482	0.493461	-1.16938	-1.39414	1989	1201	GLOBAL	NA	1580	11817.2	0	237	0.0386008	0.792076	309.01	0.226277	0.447211	0.0686324	0.378579	0.577237	0.005917	0.487789	0.810127	0.0565554	0.753572	0.172968	0.615095	0.0418476	20.1443	39	0	39	8.51565	0.286674	0.0793	0.0701647	0.0295285	0.00201322	0.00436681	0.0298976	11817.2	1191671	0.486769	11.2888	1.0125	0.000162872
GLOBAL_global	10472	-0.556597	-0.203065	-0.0883678	0.0982591	-1.61653	0.130784	1989	1201	GLOBAL	NA	1580	11817.2	0	112	0.015858	0.674379	90.3514	0.173514	0.29225	0.0522301	0.24002	1.17697	0.000543002	0.535526	0.634741	0.415884	0.218858	0.0606203	1.20373	0.00253978	2.11582	6	0	6	2.05926	0.362711	0.0298	0.0353899	0.0204366	0.0103859	0.00340315	0.0187049	11817.2	1191671	0.532147	19.0557	0.915266	0.000141589
GLOBAL_global	10472	-0.556597	-0.203065	-0.0883678	0.0982591	-1.61653	0.130784	1989	1201	GLOBAL	NA	1580	11817.2	0	112	0.015858	0.674379	90.3514	0.173514	0.29225	0.0522301	0.24002	1.17697	0.000543002	0.535526	0.634741	0.415884	0.218858	0.0606203	1.20373	0.00253978	2.11582	6	0	6	2.05926	0.362711	0.0298	0.0353899	0.0204366	0.0103859	0.00340315	0.0187049	11817.2	1191671	0.532147	19.0557	0.915266	0.000141589
GLOBAL_global	10472	-0.556597	-0.203065	-0.0883678	0.0982591	-1.61653	0.130784	1989	1201	GLOBAL	NA	1580	11817.2	0	112	0.015858	0.674379	90.3514	0.173514	0.29225	0.0522301	0.24002	1.17697	0.000543002	0.535526	0.634741	0.415884	0.218858	0.0606203	1.20373	0.00253978	2.11582	6	0	6	2.05926	0.362711	0.0298	0.0353899	0.0204366	0.0103859	0.00340315	0.0187049	11817.2	1191671	0.532147	19.0557	0.915266	0.000141589
GLOBAL_global	5553	0.908285	1.24072	-0.867556	1.15856	1.40697	1.30947	1989	1201	GLOBAL	NA	1580	11817.2	0	860	0.0189593	0.628133	90.8261	0.10801	0.254366	-0.035527	0.289893	1.36352	0.000878512	0.619089	1.07272	-0.0827894	1.15551	0.399619	1.25576	0.0818006	2.6443	13	0	13	2.35216	0.295285	0.01	0.0288925	0.0185316	0.00532347	0.00545192	0.0163414	11817.2	1191671	1.89593	21.7403	0.881811	2.20457e-05
GLOBAL_global	5553	0.908285	1.24072	-0.867556	1.15856	1.40697	1.30947	1989	1201	GLOBAL	NA	1580	11817.2	0	860	0.0189593	0.628133	90.8261	0.10801	0.254366	-0.035527	0.289893	1.36352	0.000878512	0.619089	1.07272	-0.0827894	1.15551	0.399619	1.25576	0.0818006	2.6443	13	0	13	2.35216	0.295285	0.01	0.0288925	0.0185316	0.00532347	0.00545192	0.0163414	11817.2	1191671	1.89593	21.7403	0.881811	2.20457e-05
GLOBAL_global	5553	0.908285	1.24072	-0.867556	1.15856	1.40697	1.30947	1989	1201	GLOBAL	NA	1580	11817.2	0	860	0.0189593	0.628133	90.8261	0.10801	0.254366	-0.035527	0.289893	1.36352	0.000878512	0.619089	1.07272	-0.0827894	1.15551	0.399619	1.25576	0.0818006	2.6443	13	0	13	2.35216	0.295285	0.01	0.0288925	0.0185316	0.00532347	0.00545192	0.0163414	11817.2	1191671	1.89593	21.7403	0.881811	2.20457e-05
GLOBAL_global	6040	-0.788104	0.424882	-0.543624	-1.02469	0.507458	0.926397	1989	1201	GLOBAL	NA	1580	11817.2	0	138	0.01	0.721789	189.45	0.196924	0.335496	-0.00816651	0.343662	1.47319	0.00159272	0.480953	0.832295	0.064391	0.767904	0.244619	1.39499	0.0344943	2.3981	6	0	6	1.23353	0.255674	0.0397	0.0285803	0.015249	0.00403931	0.00273415	0.0146189	11817.2	1191671	0.251889	25.2547	0.958675	7.24638e-05
GLOBAL_global	6040	-0.788104	0.424882	-0.543624	-1.02469	0.507458	0.926397	1989	1201	GLOBAL	NA	1580	11817.2	0	138	0.01	0.721789	189.45	0.196924	0.335496	-0.00816651	0.343662	1.47319	0.00159272	0.480953	0.832295	0.064391	0.767904	0.244619	1.39499	0.0344943	2.3981	6	0	6	1.23353	0.255674	0.0397	0.0285803	0.015249	0.00403931	0.00273415	0.0146189	11817.2	1191671	0.251889	25.2547	0.958675	7.24638e-05
GLOBAL_global	6040	-0.788104	0.424882	-0.543624	-1.02469	0.507458	0.926397	1989	1201	GLOBAL	NA	1580	11817.2	0	138	0.01	0.721789	189.45	0.196924	0.335496	-0.00816651	0.343662	1.47319	0.00159272	0.480953	0.832295	0.064391	0.767904	0.244619	1.39499	0.0344943	2.3981	6	0	6	1.23353	0.255674	0.0397	0.0285803	0.015249	0.00403931	0.00273415	0.0146189	11817.2	1191671	0.251889	25.2547	0.958675	7.24638e-05
GLOBAL_global	6020	0.0860351	-0.711521	0.261829	-0.0848834	0.164292	-0.731129	1989	1201	GLOBAL	NA	1580	11817.2	0	278	0.0482492	0.625454	119.924	0.241647	0.381507	0.00120902	0.380298	0.760133	0.00137142	0.528632	1.08364	-0.0553783	1.13902	0.273916	0.713525	0.0730906	9.94304	23	0	23	5.83795	0.255897	0.01	0.117474	0.0533584	0.00652191	0.00440332	0.0353311	11817.2	1191671	4.82492	5.32419	0.662147	0.000173558
GLOBAL_global	6020	0.0860351	-0.711521	0.261829	-0.0848834	0.164292	-0.731129	1989	1201	GLOBAL	NA	1580	11817.2	0	278	0.0482492	0.625454	119.924	0.241647	0.381507	0.00120902	0.380298	0.760133	0.00137142	0.528632	1.08364	-0.0553783	1.13902	0.273916	0.713525	0.0730906	9.94304	23	0	23	5.83795	0.255897	0.01	0.117474	0.0533584	0.00652191	0.00440332	0.0353311	11817.2	1191671	4.82492	5.32419	0.662147	0.000173558
GLOBAL_global	6020	0.0860351	-0.711521	0.261829	-0.0848834	0.164292	-0.731129	1989	1201	GLOBAL	NA	1580	11817.2	0	278	0.0482492	0.625454	119.924	0.241647	0.381507	0.00120902	0.380298	0.760133	0.00137142	0.528632	1.08364	-0.0553783	1.13902	0.273916	0.713525	0.0730906	9.94304	23	0	23	5.83795	0.255897	0.01	0.117474	0.0533584	0.00652191	0.00440332	0.0353311	11817.2	1191671	4.82492	5.32419	0.662147	0.000173558
GLOBAL_global	7196	-0.321098	-1.00407	-0.438565	0.450086	-0.571435	-1.08473	1989	1201	GLOBAL	NA	1580	11817.2	0	10427	0.100627	0.941268	13.4841	0.162336	0.49179	-0.181737	0.673527	1.13681	0.00480508	0.495383	1.04475	-0.0551837	1.09994	0.268498	1.18169	0.0542108	2.41519	13	0	13	2.89391	0.316383	0.0793	0.0581761	0.03675	0.0664919	0.00336389	0.0985386	11817.2	1191671	1.26893	16.1796	2.68132	9.65057e-06
GLOBAL_global	7196	-0.321098	-1.00407	-0.438565	0.450086	-0.571435	-1.08473	1989	1201	GLOBAL	NA	1580	11817.2	0	10427	0.100627	0.941268	13.4841	0.162336	0.49179	-0.181737	0.673527	1.13681	0.00480508	0.495383	1.04475	-0.0551837	1.09994	0.268498	1.18169	0.0542108	2.41519	13	0	13	2.89391	0.316383	0.0793	0.0581761	0.03675	0.0664919	0.00336389	0.0985386	11817.2	1191671	1.26893	16.1796	2.68132	9.65057e-06
GLOBAL_global	7196	-0.321098	-1.00407	-0.438565	0.450086	-0.571435	-1.08473	1989	1201	GLOBAL	NA	1580	11817.2	0	10427	0.100627	0.941268	13.4841	0.162336	0.49179	-0.181737	0.673527	1.13681	0.00480508	0.495383	1.04475	-0.0551837	1.09994	0.268498	1.18169	0.0542108	2.41519	13	0	13	2.89391	0.316383	0.0793	0.0581761	0.03675	0.0664919	0.00336389	0.0985386	11817.2	1191671	1.26893	16.1796	2.68132	9.65057e-06
GLOBAL_global	10288	-1.13137	-0.376121	-0.42981	-1.39098	0.0759007	0.749594	1989	1201	GLOBAL	NA	1580	11817.2	0	147	0.0131013	0.617579	111.897	0.177859	0.294865	0.0198486	0.275017	1.53954	0.00059231	0.3826	0.797622	0.00782491	0.789797	0.224024	1.39995	0.0299558	2.0538	5	0	5	1.36416	0.251546	0.0397	0.0364886	0.0220101	0.00705531	0.00323279	0.0163892	11817.2	1191671	0.330007	16.9252	0.744621	8.91244e-05
GLOBAL_global	10288	-1.13137	-0.376121	-0.42981	-1.39098	0.0759007	0.749594	1989	1201	GLOBAL	NA	1580	11817.2	0	147	0.0131013	0.617579	111.897	0.177859	0.294865	0.0198486	0.275017	1.53954	0.00059231	0.3826	0.797622	0.00782491	0.789797	0.224024	1.39995	0.0299558	2.0538	5	0	5	1.36416	0.251546	0.0397	0.0364886	0.0220101	0.00705531	0.00323279	0.0163892	11817.2	1191671	0.330007	16.9252	0.744621	8.91244e-05
GLOBAL_global	10288	-1.13137	-0.376121	-0.42981	-1.39098	0.0759007	0.749594	1989	1201	GLOBAL	NA	1580	11817.2	0	147	0.0131013	0.617579	111.897	0.177859	0.294865	0.0198486	0.275017	1.53954	0.00059231	0.3826	0.797622	0.00782491	0.789797	0.224024	1.39995	0.0299558	2.0538	5	0	5	1.36416	0.251546	0.0397	0.0364886	0.0220101	0.00705531	0.00323279	0.0163892	11817.2	1191671	0.330007	16.9252	0.744621	8.91244e-05
GLOBAL_global	2824	-0.676342	-0.00528641	-0.00957356	0.382612	1.56555	-0.930032	1989	NA	GLOBAL	NA	1580	11817.2	0	25	0.0106892	0.443208	363.136	0.207998	0.366185	0.0366339	0.329551	0.996883	0.00311872	0.353027	0.684128	-0.0182869	0.702415	0.163454	1.00356	0.0263318	5.05633	11	0	11	1.84346	0.21815	0.0199	0.0428962	0.0186212	0.00233548	0.00459524	0.012017	11817.2	1191671	0.537144	10.3321	0.645341	0.000427567
GLOBAL_global	2824	-0.676342	-0.00528641	-0.00957356	0.382612	1.56555	-0.930032	1989	NA	GLOBAL	NA	1580	11817.2	0	25	0.0106892	0.443208	363.136	0.207998	0.366185	0.0366339	0.329551	0.996883	0.00311872	0.353027	0.684128	-0.0182869	0.702415	0.163454	1.00356	0.0263318	5.05633	11	0	11	1.84346	0.21815	0.0199	0.0428962	0.0186212	0.00233548	0.00459524	0.012017	11817.2	1191671	0.537144	10.3321	0.645341	0.000427567
GLOBAL_global	2824	-0.676342	-0.00528641	-0.00957356	0.382612	1.56555	-0.930032	1989	NA	GLOBAL	NA	1580	11817.2	0	25	0.0106892	0.443208	363.136	0.207998	0.366185	0.0366339	0.329551	0.996883	0.00311872	0.353027	0.684128	-0.0182869	0.702415	0.163454	1.00356	0.0263318	5.05633	11	0	11	1.84346	0.21815	0.0199	0.0428962	0.0186212	0.00233548	0.00459524	0.012017	11817.2	1191671	0.537144	10.3321	0.645341	0.000427567
GLOBAL_global	12120	-0.712266	-0.918365	1.77643	-0.899386	-1.14858	1.48627	1989	1201	GLOBAL	NA	1580	11817.2	0	38	0.0127567	0.451061	64.6071	0.266472	0.40664	-0.0262327	0.432873	1.72899	0.000221919	0.526546	0.661235	0.273764	0.387471	0.0586052	1.71496	0.00107489	1.14494	4	0	4	1.06645	0.293576	0.1981	0.290089	0.172932	0.0139907	0.00501128	0.0129374	11817.2	1191671	0.0643953	1.55491	0.0748121	0.000335703
GLOBAL_global	12120	-0.712266	-0.918365	1.77643	-0.899386	-1.14858	1.48627	1989	1201	GLOBAL	NA	1580	11817.2	0	38	0.0127567	0.451061	64.6071	0.266472	0.40664	-0.0262327	0.432873	1.72899	0.000221919	0.526546	0.661235	0.273764	0.387471	0.0586052	1.71496	0.00107489	1.14494	4	0	4	1.06645	0.293576	0.1981	0.290089	0.172932	0.0139907	0.00501128	0.0129374	11817.2	1191671	0.0643953	1.55491	0.0748121	0.000335703
GLOBAL_global	12120	-0.712266	-0.918365	1.77643	-0.899386	-1.14858	1.48627	1989	1201	GLOBAL	NA	1580	11817.2	0	38	0.0127567	0.451061	64.6071	0.266472	0.40664	-0.0262327	0.432873	1.72899	0.000221919	0.526546	0.661235	0.273764	0.387471	0.0586052	1.71496	0.00107489	1.14494	4	0	4	1.06645	0.293576	0.1981	0.290089	0.172932	0.0139907	0.00501128	0.0129374	11817.2	1191671	0.0643953	1.55491	0.0748121	0.000335703
GLOBAL_global	1188	0.289602	-0.736243	-0.219692	1.07663	0.827226	0.535957	1989	NA	GLOBAL	NA	1580	11817.2	0	735	0.0506613	0.83207	74.7174	0.209179	0.426341	-0.177314	0.603655	0.874895	0.00157357	0.493597	1.20819	-0.181147	1.38934	0.329427	0.585114	0.106321	6.52595	17	0	17	4.19792	0.254938	0.0397	0.0737113	0.0388625	0.00998645	0.00378635	0.0438196	11817.2	1191671	1.2761	11.2882	1.12755	6.8927e-05
GLOBAL_global	1188	0.289602	-0.736243	-0.219692	1.07663	0.827226	0.535957	1989	NA	GLOBAL	NA	1580	11817.2	0	735	0.0506613	0.83207	74.7174	0.209179	0.426341	-0.177314	0.603655	0.874895	0.00157357	0.493597	1.20819	-0.181147	1.38934	0.329427	0.585114	0.106321	6.52595	17	0	17	4.19792	0.254938	0.0397	0.0737113	0.0388625	0.00998645	0.00378635	0.0438196	11817.2	1191671	1.2761	11.2882	1.12755	6.8927e-05
GLOBAL_global	1188	0.289602	-0.736243	-0.219692	1.07663	0.827226	0.535957	1989	NA	GLOBAL	NA	1580	11817.2	0	735	0.0506613	0.83207	74.7174	0.209179	0.426341	-0.177314	0.603655	0.874895	0.00157357	0.493597	1.20819	-0.181147	1.38934	0.329427	0.585114	0.106321	6.52595	17	0	17	4.19792	0.254938	0.0397	0.0737113	0.0388625	0.00998645	0.00378635	0.0438196	11817.2	1191671	1.2761	11.2882	1.12755	6.8927e-05
GLOBAL_global	6110	0.740642	-0.553298	-0.902575	0.686243	0.819427	1.2358	1989	1201	GLOBAL	NA	1580	11817.2	0	4184	0.0472155	0.892153	59.3047	0.190749	0.356154	-0.0140144	0.370169	1.01739	0.0015095	0.491486	1.18467	-0.139718	1.32439	0.336713	0.771991	0.0948593	4.80443	12	0	12	2.91037	0.259388	0.0694	0.0250639	0.0161419	0.0121649	0.00457777	0.0372668	11817.2	1191671	0.680338	35.5951	2.30869	1.12848e-05
GLOBAL_global	6110	0.740642	-0.553298	-0.902575	0.686243	0.819427	1.2358	1989	1201	GLOBAL	NA	1580	11817.2	0	4184	0.0472155	0.892153	59.3047	0.190749	0.356154	-0.0140144	0.370169	1.01739	0.0015095	0.491486	1.18467	-0.139718	1.32439	0.336713	0.771991	0.0948593	4.80443	12	0	12	2.91037	0.259388	0.0694	0.0250639	0.0161419	0.0121649	0.00457777	0.0372668	11817.2	1191671	0.680338	35.5951	2.30869	1.12848e-05
GLOBAL_global	6110	0.740642	-0.553298	-0.902575	0.686243	0.819427	1.2358	1989	1201	GLOBAL	NA	1580	11817.2	0	4184	0.0472155	0.892153	59.3047	0.190749	0.356154	-0.0140144	0.370169	1.01739	0.0015095	0.491486	1.18467	-0.139718	1.32439	0.336713	0.771991	0.0948593	4.80443	12	0	12	2.91037	0.259388	0.0694	0.0250639	0.0161419	0.0121649	0.00457777	0.0372668	11817.2	1191671	0.680338	35.5951	2.30869	1.12848e-05
GLOBAL_global	2284	-0.0576591	-0.641474	0.559496	-1.1741	1.15479	-0.38489	1989	NA	GLOBAL	NA	1580	11817.2	0	44	0.0134459	0.484315	205.1	0.253238	0.377217	0.0635903	0.313627	1.07871	0.000804452	0.462056	0.990364	0.0385976	0.951767	0.244292	1.07375	0.0546521	3.8943	11	0	11	2.42915	0.242043	0.01	0.143887	0.0676521	0.00476841	0.00399988	0.0141926	11817.2	1191671	1.34459	3.36593	0.209788	0.000305588
GLOBAL_global	2284	-0.0576591	-0.641474	0.559496	-1.1741	1.15479	-0.38489	1989	NA	GLOBAL	NA	1580	11817.2	0	44	0.0134459	0.484315	205.1	0.253238	0.377217	0.0635903	0.313627	1.07871	0.000804452	0.462056	0.990364	0.0385976	0.951767	0.244292	1.07375	0.0546521	3.8943	11	0	11	2.42915	0.242043	0.01	0.143887	0.0676521	0.00476841	0.00399988	0.0141926	11817.2	1191671	1.34459	3.36593	0.209788	0.000305588
GLOBAL_global	2284	-0.0576591	-0.641474	0.559496	-1.1741	1.15479	-0.38489	1989	NA	GLOBAL	NA	1580	11817.2	0	44	0.0134459	0.484315	205.1	0.253238	0.377217	0.0635903	0.313627	1.07871	0.000804452	0.462056	0.990364	0.0385976	0.951767	0.244292	1.07375	0.0546521	3.8943	11	0	11	2.42915	0.242043	0.01	0.143887	0.0676521	0.00476841	0.00399988	0.0141926	11817.2	1191671	1.34459	3.36593	0.209788	0.000305588
GLOBAL_global	623	-1.03558	1.29923	-0.96386	-1.97414	-0.657227	-1.2026	1989	NA	GLOBAL	NA	1580	11817.2	0	1084	0.0189593	0.850541	297.565	0.200826	0.335425	0.0637772	0.271648	0.729487	0.00340706	0.517359	0.987685	0.0472117	0.940473	0.266737	0.824417	0.066337	8.66329	15	0	15	2.43768	0.224147	0.0199	0.0127983	0.0111166	0.00205849	0.00342077	0.0201976	11817.2	1191671	0.952727	66.4573	1.81688	1.74901e-05
GLOBAL_global	623	-1.03558	1.29923	-0.96386	-1.97414	-0.657227	-1.2026	1989	NA	GLOBAL	NA	1580	11817.2	0	1084	0.0189593	0.850541	297.565	0.200826	0.335425	0.0637772	0.271648	0.729487	0.00340706	0.517359	0.987685	0.0472117	0.940473	0.266737	0.824417	0.066337	8.66329	15	0	15	2.43768	0.224147	0.0199	0.0127983	0.0111166	0.00205849	0.00342077	0.0201976	11817.2	1191671	0.952727	66.4573	1.81688	1.74901e-05
GLOBAL_global	623	-1.03558	1.29923	-0.96386	-1.97414	-0.657227	-1.2026	1989	NA	GLOBAL	NA	1580	11817.2	0	1084	0.0189593	0.850541	297.565	0.200826	0.335425	0.0637772	0.271648	0.729487	0.00340706	0.517359	0.987685	0.0472117	0.940473	0.266737	0.824417	0.066337	8.66329	15	0	15	2.43768	0.224147	0.0199	0.0127983	0.0111166	0.00205849	0.00342077	0.0201976	11817.2	1191671	0.952727	66.4573	1.81688	1.74901e-05
GLOBAL_global	7714	1.74251	-0.818651	0.034201	0.353695	1.57335	-0.694295	1989	1201	GLOBAL	NA	1580	11817.2	0	821	0.0799513	0.828299	68.0852	0.199679	0.452832	-0.17656	0.629392	0.742247	0.00199393	0.506431	1.0815	-0.0637024	1.1452	0.291002	0.709071	0.0804589	9.60949	22	0	22	6.0748	0.266242	0.0199	0.0830531	0.0442957	0.0129301	0.00314175	0.0768018	11817.2	1191671	4.01765	9.97312	1.73385	9.73828e-05
GLOBAL_global	7714	1.74251	-0.818651	0.034201	0.353695	1.57335	-0.694295	1989	1201	GLOBAL	NA	1580	11817.2	0	821	0.0799513	0.828299	68.0852	0.199679	0.452832	-0.17656	0.629392	0.742247	0.00199393	0.506431	1.0815	-0.0637024	1.1452	0.291002	0.709071	0.0804589	9.60949	22	0	22	6.0748	0.266242	0.0199	0.0830531	0.0442957	0.0129301	0.00314175	0.0768018	11817.2	1191671	4.01765	9.97312	1.73385	9.73828e-05
GLOBAL_global	7714	1.74251	-0.818651	0.034201	0.353695	1.57335	-0.694295	1989	1201	GLOBAL	NA	1580	11817.2	0	821	0.0799513	0.828299	68.0852	0.199679	0.452832	-0.17656	0.629392	0.742247	0.00199393	0.506431	1.0815	-0.0637024	1.1452	0.291002	0.709071	0.0804589	9.60949	22	0	22	6.0748	0.266242	0.0199	0.0830531	0.0442957	0.0129301	0.00314175	0.0768018	11817.2	1191671	4.01765	9.97312	1.73385	9.73828e-05
GLOBAL_global	1051	0.17784	1.14265	-0.482339	0.488642	-1.83231	-1.33521	1989	NA	GLOBAL	NA	1580	11817.2	0	299	0.0203376	0.767263	246.42	0.341491	0.417244	0.283439	0.133805	0.917751	0.000903751	0.481667	0.622414	0.337947	0.284468	0.0912909	0.821184	0.00690047	7.7981	23	0	23	6.01574	0.31966	0.0595	0.0365081	0.0158139	0.0019859	0.00419958	0.019445	11817.2	1191671	0.341809	21.0163	1.22961	6.80188e-05
GLOBAL_global	1051	0.17784	1.14265	-0.482339	0.488642	-1.83231	-1.33521	1989	NA	GLOBAL	NA	1580	11817.2	0	299	0.0203376	0.767263	246.42	0.341491	0.417244	0.283439	0.133805	0.917751	0.000903751	0.481667	0.622414	0.337947	0.284468	0.0912909	0.821184	0.00690047	7.7981	23	0	23	6.01574	0.31966	0.0595	0.0365081	0.0158139	0.0019859	0.00419958	0.019445	11817.2	1191671	0.341809	21.0163	1.22961	6.80188e-05
GLOBAL_global	1051	0.17784	1.14265	-0.482339	0.488642	-1.83231	-1.33521	1989	NA	GLOBAL	NA	1580	11817.2	0	299	0.0203376	0.767263	246.42	0.341491	0.417244	0.283439	0.133805	0.917751	0.000903751	0.481667	0.622414	0.337947	0.284468	0.0912909	0.821184	0.00690047	7.7981	23	0	23	6.01574	0.31966	0.0595	0.0365081	0.0158139	0.0019859	0.00419958	0.019445	11817.2	1191671	0.341809	21.0163	1.22961	6.80188e-05
GLOBAL_global	7572	0.469219	0.928394	-0.333506	0.310319	-0.308861	0.204452	1989	1201	GLOBAL	NA	1580	11817.2	0	142	0.0141351	0.667824	234.375	0.197505	0.317482	0.0423228	0.275159	1.0765	0.00283206	0.484117	0.867652	0.232614	0.635038	0.211996	0.914398	0.0291236	4.74684	10	0	10	2.07868	0.26816	0.0496	0.045776	0.0224157	0.0022999	0.00395756	0.0152456	11817.2	1191671	0.284981	14.5889	0.68013	9.95426e-05
GLOBAL_global	7572	0.469219	0.928394	-0.333506	0.310319	-0.308861	0.204452	1989	1201	GLOBAL	NA	1580	11817.2	0	142	0.0141351	0.667824	234.375	0.197505	0.317482	0.0423228	0.275159	1.0765	0.00283206	0.484117	0.867652	0.232614	0.635038	0.211996	0.914398	0.0291236	4.74684	10	0	10	2.07868	0.26816	0.0496	0.045776	0.0224157	0.0022999	0.00395756	0.0152456	11817.2	1191671	0.284981	14.5889	0.68013	9.95426e-05
GLOBAL_global	7572	0.469219	0.928394	-0.333506	0.310319	-0.308861	0.204452	1989	1201	GLOBAL	NA	1580	11817.2	0	142	0.0141351	0.667824	234.375	0.197505	0.317482	0.0423228	0.275159	1.0765	0.00283206	0.484117	0.867652	0.232614	0.635038	0.211996	0.914398	0.0291236	4.74684	10	0	10	2.07868	0.26816	0.0496	0.045776	0.0224157	0.0022999	0.00395756	0.0152456	11817.2	1191671	0.284981	14.5889	0.68013	9.95426e-05
GLOBAL_global	5488	-1.13537	-0.0374254	0.200544	-1.23675	-1.30976	1.60414	1989	1201	GLOBAL	NA	1580	11817.2	0	61	0.01	0.551706	91.55	0.18081	0.248489	0.0680422	0.180447	1.63344	0.000268243	0.513876	0.696301	0.445846	0.250455	0.0438782	1.63385	0.00103904	1.15886	4	0	4	1.228	0.338815	0.0595	0.0460513	0.0199362	0.0101659	0.00312845	0.0146759	11817.2	1191671	0.168067	11.9803	0.736143	0.000163934
GLOBAL_global	5488	-1.13537	-0.0374254	0.200544	-1.23675	-1.30976	1.60414	1989	1201	GLOBAL	NA	1580	11817.2	0	61	0.01	0.551706	91.55	0.18081	0.248489	0.0680422	0.180447	1.63344	0.000268243	0.513876	0.696301	0.445846	0.250455	0.0438782	1.63385	0.00103904	1.15886	4	0	4	1.228	0.338815	0.0595	0.0460513	0.0199362	0.0101659	0.00312845	0.0146759	11817.2	1191671	0.168067	11.9803	0.736143	0.000163934
GLOBAL_global	5488	-1.13537	-0.0374254	0.200544	-1.23675	-1.30976	1.60414	1989	1201	GLOBAL	NA	1580	11817.2	0	61	0.01	0.551706	91.55	0.18081	0.248489	0.0680422	0.180447	1.63344	0.000268243	0.513876	0.696301	0.445846	0.250455	0.0438782	1.63385	0.00103904	1.15886	4	0	4	1.228	0.338815	0.0595	0.0460513	0.0199362	0.0101659	0.00312845	0.0146759	11817.2	1191671	0.168067	11.9803	0.736143	0.000163934
GLOBAL_global	11283	-0.0696336	2.21725	-0.622418	0.445266	1.32378	0.138151	1989	1201	GLOBAL	NA	1580	11817.2	0	284	0.0117229	0.766694	451.8	0.194626	0.319608	0.0759053	0.243702	0.855683	0.0011399	0.494072	0.848609	0.19182	0.656789	0.268296	0.600311	0.0627497	7.14873	15	0	15	3.54042	0.278928	0.0298	0.0610146	0.027438	0.00186019	0.00237096	0.0174867	11817.2	1191671	0.393387	12.5657	0.637316	4.12779e-05
GLOBAL_global	11283	-0.0696336	2.21725	-0.622418	0.445266	1.32378	0.138151	1989	1201	GLOBAL	NA	1580	11817.2	0	284	0.0117229	0.766694	451.8	0.194626	0.319608	0.0759053	0.243702	0.855683	0.0011399	0.494072	0.848609	0.19182	0.656789	0.268296	0.600311	0.0627497	7.14873	15	0	15	3.54042	0.278928	0.0298	0.0610146	0.027438	0.00186019	0.00237096	0.0174867	11817.2	1191671	0.393387	12.5657	0.637316	4.12779e-05
GLOBAL_global	11283	-0.0696336	2.21725	-0.622418	0.445266	1.32378	0.138151	1989	1201	GLOBAL	NA	1580	11817.2	0	284	0.0117229	0.766694	451.8	0.194626	0.319608	0.0759053	0.243702	0.855683	0.0011399	0.494072	0.848609	0.19182	0.656789	0.268296	0.600311	0.0627497	7.14873	15	0	15	3.54042	0.278928	0.0298	0.0610146	0.027438	0.00186019	0.00237096	0.0174867	11817.2	1191671	0.393387	12.5657	0.637316	4.12779e-05
GLOBAL_global	12436	0.473211	0.777588	-0.736232	1.17784	-0.756017	0.580158	1989	1201	GLOBAL	NA	1580	11817.2	0	640	0.0203376	0.709155	58.72	0.115657	0.255924	0.00464417	0.251279	1.11249	0.000661967	0.510487	0.793052	0.220901	0.572151	0.200839	0.985265	0.0125985	1.85823	14	0	14	3.02054	0.363703	0.0793	0.0472784	0.0253234	0.0129252	0.00436326	0.0197537	11817.2	1191671	0.256464	14.9996	0.780058	3.17775e-05
GLOBAL_global	12436	0.473211	0.777588	-0.736232	1.17784	-0.756017	0.580158	1989	1201	GLOBAL	NA	1580	11817.2	0	640	0.0203376	0.709155	58.72	0.115657	0.255924	0.00464417	0.251279	1.11249	0.000661967	0.510487	0.793052	0.220901	0.572151	0.200839	0.985265	0.0125985	1.85823	14	0	14	3.02054	0.363703	0.0793	0.0472784	0.0253234	0.0129252	0.00436326	0.0197537	11817.2	1191671	0.256464	14.9996	0.780058	3.17775e-05
GLOBAL_global	12436	0.473211	0.777588	-0.736232	1.17784	-0.756017	0.580158	1989	1201	GLOBAL	NA	1580	11817.2	0	640	0.0203376	0.709155	58.72	0.115657	0.255924	0.00464417	0.251279	1.11249	0.000661967	0.510487	0.793052	0.220901	0.572151	0.200839	0.985265	0.0125985	1.85823	14	0	14	3.02054	0.363703	0.0793	0.0472784	0.0253234	0.0129252	0.00436326	0.0197537	11817.2	1191671	0.256464	14.9996	0.780058	3.17775e-05
GLOBAL_global	5936	-1.11541	-0.570604	-0.639928	0.233206	1.65914	-0.524859	1989	1201	GLOBAL	NA	1580	11817.2	0	1570	0.0554856	0.870365	95.5526	0.183972	0.357021	-0.221435	0.578457	0.790572	0.00176765	0.486622	1.08171	-0.110211	1.19192	0.280198	0.737811	0.0709291	9.19241	19	0	19	4.57625	0.249592	0.01	0.0432684	0.0235604	0.00746482	0.00338906	0.0552136	11817.2	1191671	5.54856	20.1155	2.34349	3.53411e-05
GLOBAL_global	5936	-1.11541	-0.570604	-0.639928	0.233206	1.65914	-0.524859	1989	1201	GLOBAL	NA	1580	11817.2	0	1570	0.0554856	0.870365	95.5526	0.183972	0.357021	-0.221435	0.578457	0.790572	0.00176765	0.486622	1.08171	-0.110211	1.19192	0.280198	0.737811	0.0709291	9.19241	19	0	19	4.57625	0.249592	0.01	0.0432684	0.0235604	0.00746482	0.00338906	0.0552136	11817.2	1191671	5.54856	20.1155	2.34349	3.53411e-05
GLOBAL_global	5936	-1.11541	-0.570604	-0.639928	0.233206	1.65914	-0.524859	1989	1201	GLOBAL	NA	1580	11817.2	0	1570	0.0554856	0.870365	95.5526	0.183972	0.357021	-0.221435	0.578457	0.790572	0.00176765	0.486622	1.08171	-0.110211	1.19192	0.280198	0.737811	0.0709291	9.19241	19	0	19	4.57625	0.249592	0.01	0.0432684	0.0235604	0.00746482	0.00338906	0.0552136	11817.2	1191671	5.54856	20.1155	2.34349	3.53411e-05
GLOBAL_global	11915	0.357457	2.79658	-0.727477	0.281402	0.494459	-1.45307	1989	1201	GLOBAL	NA	1580	11817.2	0	678	0.0427358	0.68374	393.843	0.12559	0.267206	-0.0842349	0.351441	0.546797	0.00300595	0.514129	0.975531	0.0999679	0.875563	0.241131	0.648692	0.0595479	28.6658	57	0	57	10.5531	0.214409	0.0298	0.02911	0.0165858	0.00157487	0.00365263	0.0389272	11817.2	1191671	1.43409	23.4882	2.34702	6.30322e-05
GLOBAL_global	11915	0.357457	2.79658	-0.727477	0.281402	0.494459	-1.45307	1989	1201	GLOBAL	NA	1580	11817.2	0	678	0.0427358	0.68374	393.843	0.12559	0.267206	-0.0842349	0.351441	0.546797	0.00300595	0.514129	0.975531	0.0999679	0.875563	0.241131	0.648692	0.0595479	28.6658	57	0	57	10.5531	0.214409	0.0298	0.02911	0.0165858	0.00157487	0.00365263	0.0389272	11817.2	1191671	1.43409	23.4882	2.34702	6.30322e-05
GLOBAL_global	11915	0.357457	2.79658	-0.727477	0.281402	0.494459	-1.45307	1989	1201	GLOBAL	NA	1580	11817.2	0	678	0.0427358	0.68374	393.843	0.12559	0.267206	-0.0842349	0.351441	0.546797	0.00300595	0.514129	0.975531	0.0999679	0.875563	0.241131	0.648692	0.0595479	28.6658	57	0	57	10.5531	0.214409	0.0298	0.02911	0.0165858	0.00157487	0.00365263	0.0389272	11817.2	1191671	1.43409	23.4882	2.34702	6.30322e-05
GLOBAL_global	11004	-0.416894	0.684467	-0.797516	0.604311	-0.553237	0.904296	1989	1201	GLOBAL	NA	1580	11817.2	0	725	0.0234389	0.779817	72.4915	0.131559	0.249687	0.0182529	0.231434	1.19747	0.000641075	0.514633	1.00721	-0.00774421	1.01496	0.348958	1.04015	0.0511963	2.70696	13	0	13	2.99877	0.323269	0.01	0.037679	0.0214599	0.0101769	0.00534208	0.0202395	11817.2	1191671	2.34389	20.6963	0.943131	3.23295e-05
GLOBAL_global	11004	-0.416894	0.684467	-0.797516	0.604311	-0.553237	0.904296	1989	1201	GLOBAL	NA	1580	11817.2	0	725	0.0234389	0.779817	72.4915	0.131559	0.249687	0.0182529	0.231434	1.19747	0.000641075	0.514633	1.00721	-0.00774421	1.01496	0.348958	1.04015	0.0511963	2.70696	13	0	13	2.99877	0.323269	0.01	0.037679	0.0214599	0.0101769	0.00534208	0.0202395	11817.2	1191671	2.34389	20.6963	0.943131	3.23295e-05
GLOBAL_global	11004	-0.416894	0.684467	-0.797516	0.604311	-0.553237	0.904296	1989	1201	GLOBAL	NA	1580	11817.2	0	725	0.0234389	0.779817	72.4915	0.131559	0.249687	0.0182529	0.231434	1.19747	0.000641075	0.514633	1.00721	-0.00774421	1.01496	0.348958	1.04015	0.0511963	2.70696	13	0	13	2.99877	0.323269	0.01	0.037679	0.0214599	0.0101769	0.00534208	0.0202395	11817.2	1191671	2.34389	20.6963	0.943131	3.23295e-05
GLOBAL_global	716	-0.11354	0.0507509	-0.543624	-0.412612	1.1236	-1.27627	1989	NA	GLOBAL	NA	1580	11817.2	0	262	0.0430804	0.593878	210.397	0.238722	0.422788	0.056946	0.365842	0.671345	0.00331187	0.438186	0.968895	-0.0342301	1.00313	0.239148	0.699849	0.0612327	15.4468	27	0	27	5.80224	0.297386	0.0199	0.0349909	0.0178634	0.00336251	0.00479972	0.0305344	11817.2	1191671	2.16484	16.9723	1.70933	0.000164429
GLOBAL_global	716	-0.11354	0.0507509	-0.543624	-0.412612	1.1236	-1.27627	1989	NA	GLOBAL	NA	1580	11817.2	0	262	0.0430804	0.593878	210.397	0.238722	0.422788	0.056946	0.365842	0.671345	0.00331187	0.438186	0.968895	-0.0342301	1.00313	0.239148	0.699849	0.0612327	15.4468	27	0	27	5.80224	0.297386	0.0199	0.0349909	0.0178634	0.00336251	0.00479972	0.0305344	11817.2	1191671	2.16484	16.9723	1.70933	0.000164429
GLOBAL_global	716	-0.11354	0.0507509	-0.543624	-0.412612	1.1236	-1.27627	1989	NA	GLOBAL	NA	1580	11817.2	0	262	0.0430804	0.593878	210.397	0.238722	0.422788	0.056946	0.365842	0.671345	0.00331187	0.438186	0.968895	-0.0342301	1.00313	0.239148	0.699849	0.0612327	15.4468	27	0	27	5.80224	0.297386	0.0199	0.0349909	0.0178634	0.00336251	0.00479972	0.0305344	11817.2	1191671	2.16484	16.9723	1.70933	0.000164429
GLOBAL_global	1792	-1.43473	0.499873	-0.175917	0.662145	0.554253	-0.885831	1989	NA	GLOBAL	NA	1580	11817.2	0	273	0.043425	0.789413	189.333	0.194112	0.309441	-0.0286936	0.338134	0.673005	0.00200768	0.515056	1.01526	0.0140432	1.00121	0.259747	0.561654	0.0587218	14.0203	27	0	27	5.23334	0.262478	0.0793	0.0601249	0.0269885	0.00340771	0.00446105	0.0331312	11817.2	1191671	0.547604	13.1295	1.22761	0.000159066
GLOBAL_global	1792	-1.43473	0.499873	-0.175917	0.662145	0.554253	-0.885831	1989	NA	GLOBAL	NA	1580	11817.2	0	273	0.043425	0.789413	189.333	0.194112	0.309441	-0.0286936	0.338134	0.673005	0.00200768	0.515056	1.01526	0.0140432	1.00121	0.259747	0.561654	0.0587218	14.0203	27	0	27	5.23334	0.262478	0.0793	0.0601249	0.0269885	0.00340771	0.00446105	0.0331312	11817.2	1191671	0.547604	13.1295	1.22761	0.000159066
GLOBAL_global	1792	-1.43473	0.499873	-0.175917	0.662145	0.554253	-0.885831	1989	NA	GLOBAL	NA	1580	11817.2	0	273	0.043425	0.789413	189.333	0.194112	0.309441	-0.0286936	0.338134	0.673005	0.00200768	0.515056	1.01526	0.0140432	1.00121	0.259747	0.561654	0.0587218	14.0203	27	0	27	5.23334	0.262478	0.0793	0.0601249	0.0269885	0.00340771	0.00446105	0.0331312	11817.2	1191671	0.547604	13.1295	1.22761	0.000159066
GLOBAL_global	5947	0.129942	1.19704	-0.96386	0.5031	-1.29936	1.02953	1989	1201	GLOBAL	NA	1580	11817.2	0	941	0.0134459	0.663766	27.7667	0.108356	0.206212	0.0564625	0.149749	1.26258	0.000295645	0.509441	0.619801	0.385098	0.234703	0.0566211	1.31939	0.00154626	0.527215	7	0	7	1.36542	0.400399	0.0199	0.0163068	0.0126069	0.0264272	0.00533614	0.0131153	11817.2	1191671	0.675672	40.7048	1.04033	1.42889e-05
GLOBAL_global	5947	0.129942	1.19704	-0.96386	0.5031	-1.29936	1.02953	1989	1201	GLOBAL	NA	1580	11817.2	0	941	0.0134459	0.663766	27.7667	0.108356	0.206212	0.0564625	0.149749	1.26258	0.000295645	0.509441	0.619801	0.385098	0.234703	0.0566211	1.31939	0.00154626	0.527215	7	0	7	1.36542	0.400399	0.0199	0.0163068	0.0126069	0.0264272	0.00533614	0.0131153	11817.2	1191671	0.675672	40.7048	1.04033	1.42889e-05
GLOBAL_global	5947	0.129942	1.19704	-0.96386	0.5031	-1.29936	1.02953	1989	1201	GLOBAL	NA	1580	11817.2	0	941	0.0134459	0.663766	27.7667	0.108356	0.206212	0.0564625	0.149749	1.26258	0.000295645	0.509441	0.619801	0.385098	0.234703	0.0566211	1.31939	0.00154626	0.527215	7	0	7	1.36542	0.400399	0.0199	0.0163068	0.0126069	0.0264272	0.00533614	0.0131153	11817.2	1191671	0.675672	40.7048	1.04033	1.42889e-05
GLOBAL_global	1088	-1.35091	-0.9093	2.21418	-0.9524	0.528256	-0.141787	1989	NA	GLOBAL	NA	1580	11817.2	0	49	0.0196485	0.48614	96.4583	0.199478	0.437194	-0.121242	0.558436	1.13448	0.0019834	0.495888	1.0528	-0.0143873	1.06718	0.261041	1.10836	0.0583673	2.93038	8	0	8	2.21234	0.27083	0.4555	0.419156	0.272786	0.00702157	0.00446601	0.0176251	11817.2	1191671	0.043136	1.15981	0.0646115	0.000400989
GLOBAL_global	1088	-1.35091	-0.9093	2.21418	-0.9524	0.528256	-0.141787	1989	NA	GLOBAL	NA	1580	11817.2	0	49	0.0196485	0.48614	96.4583	0.199478	0.437194	-0.121242	0.558436	1.13448	0.0019834	0.495888	1.0528	-0.0143873	1.06718	0.261041	1.10836	0.0583673	2.93038	8	0	8	2.21234	0.27083	0.4555	0.419156	0.272786	0.00702157	0.00446601	0.0176251	11817.2	1191671	0.043136	1.15981	0.0646115	0.000400989
GLOBAL_global	1088	-1.35091	-0.9093	2.21418	-0.9524	0.528256	-0.141787	1989	NA	GLOBAL	NA	1580	11817.2	0	49	0.0196485	0.48614	96.4583	0.199478	0.437194	-0.121242	0.558436	1.13448	0.0019834	0.495888	1.0528	-0.0143873	1.06718	0.261041	1.10836	0.0583673	2.93038	8	0	8	2.21234	0.27083	0.4555	0.419156	0.272786	0.00702157	0.00446601	0.0176251	11817.2	1191671	0.043136	1.15981	0.0646115	0.000400989
GLOBAL_global	7772	-0.221311	-0.40826	-0.000818642	-1.28977	0.122696	0.381255	1989	1201	GLOBAL	NA	1580	11817.2	0	105	0.0137905	0.755875	133.516	0.241762	0.33815	-0.0234647	0.361615	1.41318	0.00174486	0.524075	1.04782	-0.0123791	1.0602	0.209638	1.33372	0.029988	2.61962	6	0	6	1.46619	0.283595	0.01	0.0418826	0.0209116	0.00546038	0.00296818	0.0176243	11817.2	1191671	1.37905	18.0475	0.842798	0.000131338
GLOBAL_global	7772	-0.221311	-0.40826	-0.000818642	-1.28977	0.122696	0.381255	1989	1201	GLOBAL	NA	1580	11817.2	0	105	0.0137905	0.755875	133.516	0.241762	0.33815	-0.0234647	0.361615	1.41318	0.00174486	0.524075	1.04782	-0.0123791	1.0602	0.209638	1.33372	0.029988	2.61962	6	0	6	1.46619	0.283595	0.01	0.0418826	0.0209116	0.00546038	0.00296818	0.0176243	11817.2	1191671	1.37905	18.0475	0.842798	0.000131338
GLOBAL_global	7772	-0.221311	-0.40826	-0.000818642	-1.28977	0.122696	0.381255	1989	1201	GLOBAL	NA	1580	11817.2	0	105	0.0137905	0.755875	133.516	0.241762	0.33815	-0.0234647	0.361615	1.41318	0.00174486	0.524075	1.04782	-0.0123791	1.0602	0.209638	1.33372	0.029988	2.61962	6	0	6	1.46619	0.283595	0.01	0.0418826	0.0209116	0.00546038	0.00296818	0.0176243	11817.2	1191671	1.37905	18.0475	0.842798	0.000131338
GLOBAL_global	12147	-0.149464	2.29966	-0.876311	-0.43189	-0.750818	0.322321	1989	1201	GLOBAL	NA	1580	11817.2	0	373	0.0110338	0.66023	66.3478	0.111347	0.233658	0.0531862	0.180472	1.25901	0.000204981	0.551151	0.659292	0.232922	0.426369	0.136329	1.2599	0.00289265	0.965823	9	0	9	1.74247	0.380409	0.0397	0.0265747	0.0173003	0.013309	0.00486727	0.012851	11817.2	1191671	0.277929	24.8443	0.742823	2.95811e-05
GLOBAL_global	12147	-0.149464	2.29966	-0.876311	-0.43189	-0.750818	0.322321	1989	1201	GLOBAL	NA	1580	11817.2	0	373	0.0110338	0.66023	66.3478	0.111347	0.233658	0.0531862	0.180472	1.25901	0.000204981	0.551151	0.659292	0.232922	0.426369	0.136329	1.2599	0.00289265	0.965823	9	0	9	1.74247	0.380409	0.0397	0.0265747	0.0173003	0.013309	0.00486727	0.012851	11817.2	1191671	0.277929	24.8443	0.742823	2.95811e-05
GLOBAL_global	12147	-0.149464	2.29966	-0.876311	-0.43189	-0.750818	0.322321	1989	1201	GLOBAL	NA	1580	11817.2	0	373	0.0110338	0.66023	66.3478	0.111347	0.233658	0.0531862	0.180472	1.25901	0.000204981	0.551151	0.659292	0.232922	0.426369	0.136329	1.2599	0.00289265	0.965823	9	0	9	1.74247	0.380409	0.0397	0.0265747	0.0173003	0.013309	0.00486727	0.012851	11817.2	1191671	0.277929	24.8443	0.742823	2.95811e-05
GLOBAL_global	5952	-1.33494	0.0293249	-0.280976	-0.53792	-1.21357	-0.104953	1989	1201	GLOBAL	NA	1580	11817.2	0	163	0.021716	0.685444	88.7222	0.173631	0.283164	0.0630513	0.220113	1.14164	0.00069094	0.429982	0.833954	0.210034	0.62392	0.167569	1.00944	0.0130345	3.03228	10	0	10	2.5833	0.29819	0.109	0.0317926	0.0185748	0.00953696	0.00455971	0.0189281	11817.2	1191671	0.199229	21.5599	1.01902	0.000133227
GLOBAL_global	5952	-1.33494	0.0293249	-0.280976	-0.53792	-1.21357	-0.104953	1989	1201	GLOBAL	NA	1580	11817.2	0	163	0.021716	0.685444	88.7222	0.173631	0.283164	0.0630513	0.220113	1.14164	0.00069094	0.429982	0.833954	0.210034	0.62392	0.167569	1.00944	0.0130345	3.03228	10	0	10	2.5833	0.29819	0.109	0.0317926	0.0185748	0.00953696	0.00455971	0.0189281	11817.2	1191671	0.199229	21.5599	1.01902	0.000133227
GLOBAL_global	5952	-1.33494	0.0293249	-0.280976	-0.53792	-1.21357	-0.104953	1989	1201	GLOBAL	NA	1580	11817.2	0	163	0.021716	0.685444	88.7222	0.173631	0.283164	0.0630513	0.220113	1.14164	0.00069094	0.429982	0.833954	0.210034	0.62392	0.167569	1.00944	0.0130345	3.03228	10	0	10	2.5833	0.29819	0.109	0.0317926	0.0185748	0.00953696	0.00455971	0.0189281	11817.2	1191671	0.199229	21.5599	1.01902	0.000133227
GLOBAL_global	5224	-0.53664	0.664689	-0.613663	0.633228	-1.37476	0.0497497	1989	1201	GLOBAL	NA	1580	11817.2	0	458	0.0210268	0.778665	101.269	0.158267	0.263385	0.0100907	0.253295	1.16608	0.00112861	0.546581	0.779646	0.322963	0.456683	0.156208	1.16647	0.007847	3.33291	13	0	13	2.85527	0.29602	0.0496	0.034048	0.0187707	0.00601963	0.00344297	0.022525	11817.2	1191671	0.423927	22.8696	1.20001	4.591e-05
GLOBAL_global	5224	-0.53664	0.664689	-0.613663	0.633228	-1.37476	0.0497497	1989	1201	GLOBAL	NA	1580	11817.2	0	458	0.0210268	0.778665	101.269	0.158267	0.263385	0.0100907	0.253295	1.16608	0.00112861	0.546581	0.779646	0.322963	0.456683	0.156208	1.16647	0.007847	3.33291	13	0	13	2.85527	0.29602	0.0496	0.034048	0.0187707	0.00601963	0.00344297	0.022525	11817.2	1191671	0.423927	22.8696	1.20001	4.591e-05
GLOBAL_global	5224	-0.53664	0.664689	-0.613663	0.633228	-1.37476	0.0497497	1989	1201	GLOBAL	NA	1580	11817.2	0	458	0.0210268	0.778665	101.269	0.158267	0.263385	0.0100907	0.253295	1.16608	0.00112861	0.546581	0.779646	0.322963	0.456683	0.156208	1.16647	0.007847	3.33291	13	0	13	2.85527	0.29602	0.0496	0.034048	0.0187707	0.00601963	0.00344297	0.022525	11817.2	1191671	0.423927	22.8696	1.20001	4.591e-05
GLOBAL_global	3078	1.05198	-0.754373	-0.132142	-0.0270489	1.50316	0.381255	1989	1201	GLOBAL	NA	1580	11817.2	0	347	0.031709	0.727454	95.3012	0.219398	0.569071	-0.0791837	0.648255	0.935134	0.00188549	0.554154	1.12671	-0.145515	1.27223	0.296923	0.810492	0.0752421	5.00633	13	0	13	3.22258	0.241731	0.0694	0.0924031	0.043737	0.00909103	0.00377654	0.0291718	11817.2	1191671	0.456902	7.87261	0.666982	9.13804e-05
GLOBAL_global	3078	1.05198	-0.754373	-0.132142	-0.0270489	1.50316	0.381255	1989	1201	GLOBAL	NA	1580	11817.2	0	347	0.031709	0.727454	95.3012	0.219398	0.569071	-0.0791837	0.648255	0.935134	0.00188549	0.554154	1.12671	-0.145515	1.27223	0.296923	0.810492	0.0752421	5.00633	13	0	13	3.22258	0.241731	0.0694	0.0924031	0.043737	0.00909103	0.00377654	0.0291718	11817.2	1191671	0.456902	7.87261	0.666982	9.13804e-05
GLOBAL_global	3078	1.05198	-0.754373	-0.132142	-0.0270489	1.50316	0.381255	1989	1201	GLOBAL	NA	1580	11817.2	0	347	0.031709	0.727454	95.3012	0.219398	0.569071	-0.0791837	0.648255	0.935134	0.00188549	0.554154	1.12671	-0.145515	1.27223	0.296923	0.810492	0.0752421	5.00633	13	0	13	3.22258	0.241731	0.0694	0.0924031	0.043737	0.00909103	0.00377654	0.0291718	11817.2	1191671	0.456902	7.87261	0.666982	9.13804e-05
GLOBAL_global	10392	-0.772138	0.649031	-0.534869	-0.133079	1.19899	-0.34069	1989	1201	GLOBAL	NA	1580	11817.2	0	238	0.0168918	0.742899	305.275	0.168758	0.328884	-0.00699338	0.335877	0.80295	0.00261955	0.53946	1.07328	0.0928332	0.980452	0.274675	0.693955	0.0729113	7.72848	15	0	15	2.27308	0.21674	0.0298	0.0479749	0.0221094	0.00241471	0.00303505	0.020779	11817.2	1191671	0.566837	15.4852	0.939827	7.09737e-05
GLOBAL_global	10392	-0.772138	0.649031	-0.534869	-0.133079	1.19899	-0.34069	1989	1201	GLOBAL	NA	1580	11817.2	0	238	0.0168918	0.742899	305.275	0.168758	0.328884	-0.00699338	0.335877	0.80295	0.00261955	0.53946	1.07328	0.0928332	0.980452	0.274675	0.693955	0.0729113	7.72848	15	0	15	2.27308	0.21674	0.0298	0.0479749	0.0221094	0.00241471	0.00303505	0.020779	11817.2	1191671	0.566837	15.4852	0.939827	7.09737e-05
GLOBAL_global	10392	-0.772138	0.649031	-0.534869	-0.133079	1.19899	-0.34069	1989	1201	GLOBAL	NA	1580	11817.2	0	238	0.0168918	0.742899	305.275	0.168758	0.328884	-0.00699338	0.335877	0.80295	0.00261955	0.53946	1.07328	0.0928332	0.980452	0.274675	0.693955	0.0729113	7.72848	15	0	15	2.27308	0.21674	0.0298	0.0479749	0.0221094	0.00241471	0.00303505	0.020779	11817.2	1191671	0.566837	15.4852	0.939827	7.09737e-05
GLOBAL_global	6442	2.50888	-0.950504	0.541986	0.739258	0.952014	-0.679562	1989	1201	GLOBAL	NA	1580	11817.2	0	1599	0.12268	0.789248	30.2997	0.172419	0.556483	-0.205088	0.761572	0.813559	0.00307605	0.490963	1.09151	-0.0958232	1.18733	0.278269	0.817517	0.072081	6.65443	21	0	21	5.97977	0.258785	0.0694	0.123947	0.0658176	0.0316899	0.00248097	0.136106	11817.2	1191671	1.76773	6.36762	2.06793	7.6723e-05
GLOBAL_global	6442	2.50888	-0.950504	0.541986	0.739258	0.952014	-0.679562	1989	1201	GLOBAL	NA	1580	11817.2	0	1599	0.12268	0.789248	30.2997	0.172419	0.556483	-0.205088	0.761572	0.813559	0.00307605	0.490963	1.09151	-0.0958232	1.18733	0.278269	0.817517	0.072081	6.65443	21	0	21	5.97977	0.258785	0.0694	0.123947	0.0658176	0.0316899	0.00248097	0.136106	11817.2	1191671	1.76773	6.36762	2.06793	7.6723e-05
GLOBAL_global	6442	2.50888	-0.950504	0.541986	0.739258	0.952014	-0.679562	1989	1201	GLOBAL	NA	1580	11817.2	0	1599	0.12268	0.789248	30.2997	0.172419	0.556483	-0.205088	0.761572	0.813559	0.00307605	0.490963	1.09151	-0.0958232	1.18733	0.278269	0.817517	0.072081	6.65443	21	0	21	5.97977	0.258785	0.0694	0.123947	0.0658176	0.0316899	0.00248097	0.136106	11817.2	1191671	1.76773	6.36762	2.06793	7.6723e-05
GLOBAL_global	7232	-1.35091	-0.278056	0.401908	-0.388514	-0.714421	0.0423829	1989	1201	GLOBAL	NA	1580	11817.2	0	109	0.0224052	0.723357	111.304	0.173933	0.279387	0.0510497	0.228337	1.04734	0.00128593	0.422789	0.771903	-0.0589612	0.830865	0.216105	0.895123	0.0345281	3.94494	10	0	10	2.46858	0.272712	0.0496	0.102264	0.0461055	0.00709948	0.00392306	0.0215526	11817.2	1191671	0.451717	7.07341	0.467462	0.000205552
GLOBAL_global	7232	-1.35091	-0.278056	0.401908	-0.388514	-0.714421	0.0423829	1989	1201	GLOBAL	NA	1580	11817.2	0	109	0.0224052	0.723357	111.304	0.173933	0.279387	0.0510497	0.228337	1.04734	0.00128593	0.422789	0.771903	-0.0589612	0.830865	0.216105	0.895123	0.0345281	3.94494	10	0	10	2.46858	0.272712	0.0496	0.102264	0.0461055	0.00709948	0.00392306	0.0215526	11817.2	1191671	0.451717	7.07341	0.467462	0.000205552
GLOBAL_global	7232	-1.35091	-0.278056	0.401908	-0.388514	-0.714421	0.0423829	1989	1201	GLOBAL	NA	1580	11817.2	0	109	0.0224052	0.723357	111.304	0.173933	0.279387	0.0510497	0.228337	1.04734	0.00128593	0.422789	0.771903	-0.0589612	0.830865	0.216105	0.895123	0.0345281	3.94494	10	0	10	2.46858	0.272712	0.0496	0.102264	0.0461055	0.00709948	0.00392306	0.0215526	11817.2	1191671	0.451717	7.07341	0.467462	0.000205552
GLOBAL_global	10880	-1.38683	-0.987587	3.09842	-1.03433	1.35237	-0.664828	1989	1201	GLOBAL	NA	1580	11817.2	0	73	0.0179255	0.487494	39.8605	0.15265	0.605589	-0.143051	0.74864	1.58008	0.00296006	0.501536	1.03846	-0.0546183	1.09308	0.226019	1.60013	0.0278418	1.08481	6	0	6	1.31697	0.310419	0.01	0.354573	0.172975	0.0233503	0.00302812	0.0206834	11817.2	1191671	1.79255	1.37488	0.119574	0.000245555
GLOBAL_global	10880	-1.38683	-0.987587	3.09842	-1.03433	1.35237	-0.664828	1989	1201	GLOBAL	NA	1580	11817.2	0	73	0.0179255	0.487494	39.8605	0.15265	0.605589	-0.143051	0.74864	1.58008	0.00296006	0.501536	1.03846	-0.0546183	1.09308	0.226019	1.60013	0.0278418	1.08481	6	0	6	1.31697	0.310419	0.01	0.354573	0.172975	0.0233503	0.00302812	0.0206834	11817.2	1191671	1.79255	1.37488	0.119574	0.000245555
GLOBAL_global	10880	-1.38683	-0.987587	3.09842	-1.03433	1.35237	-0.664828	1989	1201	GLOBAL	NA	1580	11817.2	0	73	0.0179255	0.487494	39.8605	0.15265	0.605589	-0.143051	0.74864	1.58008	0.00296006	0.501536	1.03846	-0.0546183	1.09308	0.226019	1.60013	0.0278418	1.08481	6	0	6	1.31697	0.310419	0.01	0.354573	0.172975	0.0233503	0.00302812	0.0206834	11817.2	1191671	1.79255	1.37488	0.119574	0.000245555
GLOBAL_global	11063	-0.612478	1.89174	-0.89382	0.51274	-1.52554	-1.36467	1989	1201	GLOBAL	NA	1580	11817.2	0	2473	0.04756	0.890281	143.93	0.265185	0.343389	0.0749374	0.268451	0.859797	0.00124523	0.498649	0.815209	0.14597	0.66924	0.229642	0.664376	0.0522271	11.7513	44	0	44	9.29072	0.320797	0.0496	0.0264646	0.0165069	0.00221434	0.00659589	0.02694	11817.2	1191671	0.958872	33.6404	1.63204	1.92317e-05
GLOBAL_global	11063	-0.612478	1.89174	-0.89382	0.51274	-1.52554	-1.36467	1989	1201	GLOBAL	NA	1580	11817.2	0	2473	0.04756	0.890281	143.93	0.265185	0.343389	0.0749374	0.268451	0.859797	0.00124523	0.498649	0.815209	0.14597	0.66924	0.229642	0.664376	0.0522271	11.7513	44	0	44	9.29072	0.320797	0.0496	0.0264646	0.0165069	0.00221434	0.00659589	0.02694	11817.2	1191671	0.958872	33.6404	1.63204	1.92317e-05
GLOBAL_global	11063	-0.612478	1.89174	-0.89382	0.51274	-1.52554	-1.36467	1989	1201	GLOBAL	NA	1580	11817.2	0	2473	0.04756	0.890281	143.93	0.265185	0.343389	0.0749374	0.268451	0.859797	0.00124523	0.498649	0.815209	0.14597	0.66924	0.229642	0.664376	0.0522271	11.7513	44	0	44	9.29072	0.320797	0.0496	0.0264646	0.0165069	0.00221434	0.00659589	0.02694	11817.2	1191671	0.958872	33.6404	1.63204	1.92317e-05
GLOBAL_global	10235	0.054103	1.08826	-0.885065	0.209109	1.34718	-0.576427	1989	1201	GLOBAL	NA	1580	11817.2	0	1964	0.0313644	0.853725	127.256	0.147975	0.259841	-0.0067013	0.266542	0.97804	0.00130528	0.567163	1.05507	-0.0757228	1.13079	0.352007	0.707296	0.103731	6.60443	22	0	22	4.41339	0.26849	0.01	0.026622	0.0175338	0.00367652	0.00503355	0.0242132	11817.2	1191671	3.13644	32.0684	1.38094	1.59697e-05
GLOBAL_global	10235	0.054103	1.08826	-0.885065	0.209109	1.34718	-0.576427	1989	1201	GLOBAL	NA	1580	11817.2	0	1964	0.0313644	0.853725	127.256	0.147975	0.259841	-0.0067013	0.266542	0.97804	0.00130528	0.567163	1.05507	-0.0757228	1.13079	0.352007	0.707296	0.103731	6.60443	22	0	22	4.41339	0.26849	0.01	0.026622	0.0175338	0.00367652	0.00503355	0.0242132	11817.2	1191671	3.13644	32.0684	1.38094	1.59697e-05
GLOBAL_global	10235	0.054103	1.08826	-0.885065	0.209109	1.34718	-0.576427	1989	1201	GLOBAL	NA	1580	11817.2	0	1964	0.0313644	0.853725	127.256	0.147975	0.259841	-0.0067013	0.266542	0.97804	0.00130528	0.567163	1.05507	-0.0757228	1.13079	0.352007	0.707296	0.103731	6.60443	22	0	22	4.41339	0.26849	0.01	0.026622	0.0175338	0.00367652	0.00503355	0.0242132	11817.2	1191671	3.13644	32.0684	1.38094	1.59697e-05
GLOBAL_global	10478	0.944209	-0.707401	0.550741	0.633228	-1.16158	1.4568	1989	1201	GLOBAL	NA	1580	11817.2	0	87	0.0182701	0.470147	86.4318	0.295714	0.354365	0.139948	0.214417	1.27848	0.000381078	0.371216	0.529318	0.192544	0.336774	0.0541643	1.23043	0.00165523	2.40696	7	0	7	1.8757	0.309532	0.0298	0.131259	0.0468444	0.00794137	0.00486322	0.0160167	11817.2	1191671	0.613091	3.58184	0.341913	0.000210001
GLOBAL_global	10478	0.944209	-0.707401	0.550741	0.633228	-1.16158	1.4568	1989	1201	GLOBAL	NA	1580	11817.2	0	87	0.0182701	0.470147	86.4318	0.295714	0.354365	0.139948	0.214417	1.27848	0.000381078	0.371216	0.529318	0.192544	0.336774	0.0541643	1.23043	0.00165523	2.40696	7	0	7	1.8757	0.309532	0.0298	0.131259	0.0468444	0.00794137	0.00486322	0.0160167	11817.2	1191671	0.613091	3.58184	0.341913	0.000210001
GLOBAL_global	10478	0.944209	-0.707401	0.550741	0.633228	-1.16158	1.4568	1989	1201	GLOBAL	NA	1580	11817.2	0	87	0.0182701	0.470147	86.4318	0.295714	0.354365	0.139948	0.214417	1.27848	0.000381078	0.371216	0.529318	0.192544	0.336774	0.0541643	1.23043	0.00165523	2.40696	7	0	7	1.8757	0.309532	0.0298	0.131259	0.0468444	0.00794137	0.00486322	0.0160167	11817.2	1191671	0.613091	3.58184	0.341913	0.000210001
GLOBAL_global	2196	0.473211	-0.546706	-0.202182	1.00433	0.101898	-0.583793	1989	NA	GLOBAL	NA	1580	11817.2	0	679	0.0637557	0.83693	127.744	0.207725	0.334	-0.0530362	0.387036	0.690711	0.0019317	0.487039	1.06024	-0.068442	1.12868	0.299752	0.562927	0.0818489	14.2297	29	0	29	6.4229	0.240274	0.0199	0.0653014	0.0331971	0.00585245	0.00338196	0.0561751	11817.2	1191671	3.2038	12.8164	1.69217	9.38964e-05
GLOBAL_global	2196	0.473211	-0.546706	-0.202182	1.00433	0.101898	-0.583793	1989	NA	GLOBAL	NA	1580	11817.2	0	679	0.0637557	0.83693	127.744	0.207725	0.334	-0.0530362	0.387036	0.690711	0.0019317	0.487039	1.06024	-0.068442	1.12868	0.299752	0.562927	0.0818489	14.2297	29	0	29	6.4229	0.240274	0.0199	0.0653014	0.0331971	0.00585245	0.00338196	0.0561751	11817.2	1191671	3.2038	12.8164	1.69217	9.38964e-05
GLOBAL_global	2196	0.473211	-0.546706	-0.202182	1.00433	0.101898	-0.583793	1989	NA	GLOBAL	NA	1580	11817.2	0	679	0.0637557	0.83693	127.744	0.207725	0.334	-0.0530362	0.387036	0.690711	0.0019317	0.487039	1.06024	-0.068442	1.12868	0.299752	0.562927	0.0818489	14.2297	29	0	29	6.4229	0.240274	0.0199	0.0653014	0.0331971	0.00585245	0.00338196	0.0561751	11817.2	1191671	3.2038	12.8164	1.69217	9.38964e-05
GLOBAL_global	11066	2.12969	-0.884577	1.36495	0.782634	1.43037	-0.259655	1989	1201	GLOBAL	NA	1580	11817.2	0	146	0.0454925	0.543552	87.9675	0.196487	0.474011	-0.159794	0.633805	0.822411	0.00204608	0.509353	1.12671	-0.112936	1.23965	0.274305	0.817685	0.0689997	6.8481	17	0	17	4.8531	0.276939	0.0298	0.246186	0.156377	0.00941601	0.00601472	0.0263443	11817.2	1191671	1.52659	2.20789	0.168467	0.000311593
GLOBAL_global	11066	2.12969	-0.884577	1.36495	0.782634	1.43037	-0.259655	1989	1201	GLOBAL	NA	1580	11817.2	0	146	0.0454925	0.543552	87.9675	0.196487	0.474011	-0.159794	0.633805	0.822411	0.00204608	0.509353	1.12671	-0.112936	1.23965	0.274305	0.817685	0.0689997	6.8481	17	0	17	4.8531	0.276939	0.0298	0.246186	0.156377	0.00941601	0.00601472	0.0263443	11817.2	1191671	1.52659	2.20789	0.168467	0.000311593
GLOBAL_global	11066	2.12969	-0.884577	1.36495	0.782634	1.43037	-0.259655	1989	1201	GLOBAL	NA	1580	11817.2	0	146	0.0454925	0.543552	87.9675	0.196487	0.474011	-0.159794	0.633805	0.822411	0.00204608	0.509353	1.12671	-0.112936	1.23965	0.274305	0.817685	0.0689997	6.8481	17	0	17	4.8531	0.276939	0.0298	0.246186	0.156377	0.00941601	0.00601472	0.0263443	11817.2	1191671	1.52659	2.20789	0.168467	0.000311593
GLOBAL_global	11068	-0.365005	-0.380242	-0.569888	0.247665	0.975412	1.95038	1989	1201	GLOBAL	NA	1580	11817.2	0	474	0.0175809	0.784981	113.31	0.20069	0.327959	0.00322334	0.324736	1.18736	0.0011407	0.376629	1.03145	-0.15969	1.19114	0.300208	1.00478	0.054982	3.01203	8	0	8	2.02404	0.289191	0.01	0.0460762	0.027601	0.00605091	0.00256748	0.0231451	11817.2	1191671	1.75809	17.0366	0.838558	3.70906e-05
GLOBAL_global	11068	-0.365005	-0.380242	-0.569888	0.247665	0.975412	1.95038	1989	1201	GLOBAL	NA	1580	11817.2	0	474	0.0175809	0.784981	113.31	0.20069	0.327959	0.00322334	0.324736	1.18736	0.0011407	0.376629	1.03145	-0.15969	1.19114	0.300208	1.00478	0.054982	3.01203	8	0	8	2.02404	0.289191	0.01	0.0460762	0.027601	0.00605091	0.00256748	0.0231451	11817.2	1191671	1.75809	17.0366	0.838558	3.70906e-05
GLOBAL_global	11068	-0.365005	-0.380242	-0.569888	0.247665	0.975412	1.95038	1989	1201	GLOBAL	NA	1580	11817.2	0	474	0.0175809	0.784981	113.31	0.20069	0.327959	0.00322334	0.324736	1.18736	0.0011407	0.376629	1.03145	-0.15969	1.19114	0.300208	1.00478	0.054982	3.01203	8	0	8	2.02404	0.289191	0.01	0.0460762	0.027601	0.00605091	0.00256748	0.0231451	11817.2	1191671	1.75809	17.0366	0.838558	3.70906e-05
GLOBAL_global	5359	-1.05154	1.50113	0.165525	0.917581	1.57075	-0.686928	1989	1201	GLOBAL	NA	1580	11817.2	0	45	0.0155134	0.585139	283.972	0.130795	0.264046	-0.0335913	0.297637	0.976935	0.00150116	0.512593	0.868323	0.231538	0.636784	0.1773	0.854607	0.0207686	6.47025	18	0	18	3.70266	0.243875	0.0496	0.109032	0.0536606	0.00222157	0.00491398	0.0141238	11817.2	1191671	0.31277	5.36667	0.263207	0.000344742
GLOBAL_global	5359	-1.05154	1.50113	0.165525	0.917581	1.57075	-0.686928	1989	1201	GLOBAL	NA	1580	11817.2	0	45	0.0155134	0.585139	283.972	0.130795	0.264046	-0.0335913	0.297637	0.976935	0.00150116	0.512593	0.868323	0.231538	0.636784	0.1773	0.854607	0.0207686	6.47025	18	0	18	3.70266	0.243875	0.0496	0.109032	0.0536606	0.00222157	0.00491398	0.0141238	11817.2	1191671	0.31277	5.36667	0.263207	0.000344742
GLOBAL_global	5359	-1.05154	1.50113	0.165525	0.917581	1.57075	-0.686928	1989	1201	GLOBAL	NA	1580	11817.2	0	45	0.0155134	0.585139	283.972	0.130795	0.264046	-0.0335913	0.297637	0.976935	0.00150116	0.512593	0.868323	0.231538	0.636784	0.1773	0.854607	0.0207686	6.47025	18	0	18	3.70266	0.243875	0.0496	0.109032	0.0536606	0.00222157	0.00491398	0.0141238	11817.2	1191671	0.31277	5.36667	0.263207	0.000344742
GLOBAL_global	1288	-0.672351	0.251002	-0.272221	-1.1259	1.19119	-0.00181778	1989	NA	GLOBAL	NA	1580	11817.2	0	66	0.0106892	0.538145	258.5	0.205206	0.400304	-0.0165245	0.416829	1.20675	0.00281873	0.433336	0.804055	0.073093	0.730962	0.214868	1.15457	0.0435036	3.59937	7	0	7	1.21928	0.22366	0.0298	0.0383063	0.0174958	0.00293031	0.00321485	0.014123	11817.2	1191671	0.358697	14.0485	0.80722	0.000161957
GLOBAL_global	1288	-0.672351	0.251002	-0.272221	-1.1259	1.19119	-0.00181778	1989	NA	GLOBAL	NA	1580	11817.2	0	66	0.0106892	0.538145	258.5	0.205206	0.400304	-0.0165245	0.416829	1.20675	0.00281873	0.433336	0.804055	0.073093	0.730962	0.214868	1.15457	0.0435036	3.59937	7	0	7	1.21928	0.22366	0.0298	0.0383063	0.0174958	0.00293031	0.00321485	0.014123	11817.2	1191671	0.358697	14.0485	0.80722	0.000161957
GLOBAL_global	1288	-0.672351	0.251002	-0.272221	-1.1259	1.19119	-0.00181778	1989	NA	GLOBAL	NA	1580	11817.2	0	66	0.0106892	0.538145	258.5	0.205206	0.400304	-0.0165245	0.416829	1.20675	0.00281873	0.433336	0.804055	0.073093	0.730962	0.214868	1.15457	0.0435036	3.59937	7	0	7	1.21928	0.22366	0.0298	0.0383063	0.0174958	0.00293031	0.00321485	0.014123	11817.2	1191671	0.358697	14.0485	0.80722	0.000161957
GLOBAL_global	8115	-0.105557	2.50238	-0.955105	1.13446	0.356673	0.0423829	1989	1201	GLOBAL	NA	1580	11817.2	0	1950	0.021716	0.707404	192.981	0.160622	0.322599	-0.00151613	0.324115	0.917678	0.00321336	0.58965	1.06002	-0.107571	1.16759	0.370653	0.597303	0.157118	6.59557	18	0	18	3.01533	0.231175	0.0496	0.0171322	0.0130547	0.00185361	0.00789983	0.0158338	11817.2	1191671	0.437822	41.2908	1.21288	1.11364e-05
GLOBAL_global	8115	-0.105557	2.50238	-0.955105	1.13446	0.356673	0.0423829	1989	1201	GLOBAL	NA	1580	11817.2	0	1950	0.021716	0.707404	192.981	0.160622	0.322599	-0.00151613	0.324115	0.917678	0.00321336	0.58965	1.06002	-0.107571	1.16759	0.370653	0.597303	0.157118	6.59557	18	0	18	3.01533	0.231175	0.0496	0.0171322	0.0130547	0.00185361	0.00789983	0.0158338	11817.2	1191671	0.437822	41.2908	1.21288	1.11364e-05
GLOBAL_global	8115	-0.105557	2.50238	-0.955105	1.13446	0.356673	0.0423829	1989	1201	GLOBAL	NA	1580	11817.2	0	1950	0.021716	0.707404	192.981	0.160622	0.322599	-0.00151613	0.324115	0.917678	0.00321336	0.58965	1.06002	-0.107571	1.16759	0.370653	0.597303	0.157118	6.59557	18	0	18	3.01533	0.231175	0.0496	0.0171322	0.0130547	0.00185361	0.00789983	0.0158338	11817.2	1191671	0.437822	41.2908	1.21288	1.11364e-05
GLOBAL_global	12712	-0.472776	-0.965337	-0.421055	0.700702	-1.75952	-0.465925	1989	1201	GLOBAL	NA	1580	11817.2	0	8503	0.176091	0.933197	16.3048	0.266236	0.4511	0.0504477	0.400652	0.898465	0.000915443	0.506352	0.960819	-0.0996586	1.06048	0.253007	0.830309	0.060463	5.18038	21	0	21	5.03072	0.278583	0.0199	0.0455797	0.0297365	0.0512564	0.00325247	0.161364	11817.2	1191671	8.8488	20.474	5.42647	2.07093e-05
GLOBAL_global	12712	-0.472776	-0.965337	-0.421055	0.700702	-1.75952	-0.465925	1989	1201	GLOBAL	NA	1580	11817.2	0	8503	0.176091	0.933197	16.3048	0.266236	0.4511	0.0504477	0.400652	0.898465	0.000915443	0.506352	0.960819	-0.0996586	1.06048	0.253007	0.830309	0.060463	5.18038	21	0	21	5.03072	0.278583	0.0199	0.0455797	0.0297365	0.0512564	0.00325247	0.161364	11817.2	1191671	8.8488	20.474	5.42647	2.07093e-05
GLOBAL_global	12712	-0.472776	-0.965337	-0.421055	0.700702	-1.75952	-0.465925	1989	1201	GLOBAL	NA	1580	11817.2	0	8503	0.176091	0.933197	16.3048	0.266236	0.4511	0.0504477	0.400652	0.898465	0.000915443	0.506352	0.960819	-0.0996586	1.06048	0.253007	0.830309	0.060463	5.18038	21	0	21	5.03072	0.278583	0.0199	0.0455797	0.0297365	0.0512564	0.00325247	0.161364	11817.2	1191671	8.8488	20.474	5.42647	2.07093e-05
GLOBAL_global	358	1.22761	0.971246	-0.184672	-0.802995	-0.199672	-1.07737	1989	NA	GLOBAL	NA	1580	11817.2	0	45	0.01	0.42323	563.6	0.277316	0.475728	0.0788685	0.39686	0.774432	0.00427566	0.500973	0.816187	0.0667628	0.749424	0.218805	0.847434	0.0525532	7.13418	14	0	14	3.07697	0.259987	0.01	0.11141	0.0474573	0.00131957	0.00412545	0.0120229	11817.2	1191671	1	3.79887	0.253341	0.000222222
GLOBAL_global	358	1.22761	0.971246	-0.184672	-0.802995	-0.199672	-1.07737	1989	NA	GLOBAL	NA	1580	11817.2	0	45	0.01	0.42323	563.6	0.277316	0.475728	0.0788685	0.39686	0.774432	0.00427566	0.500973	0.816187	0.0667628	0.749424	0.218805	0.847434	0.0525532	7.13418	14	0	14	3.07697	0.259987	0.01	0.11141	0.0474573	0.00131957	0.00412545	0.0120229	11817.2	1191671	1	3.79887	0.253341	0.000222222
GLOBAL_global	358	1.22761	0.971246	-0.184672	-0.802995	-0.199672	-1.07737	1989	NA	GLOBAL	NA	1580	11817.2	0	45	0.01	0.42323	563.6	0.277316	0.475728	0.0788685	0.39686	0.774432	0.00427566	0.500973	0.816187	0.0667628	0.749424	0.218805	0.847434	0.0525532	7.13418	14	0	14	3.07697	0.259987	0.01	0.11141	0.0474573	0.00131957	0.00412545	0.0120229	11817.2	1191671	1	3.79887	0.253341	0.000222222
GLOBAL_global	990	0.740642	-0.937318	2.37176	1.19229	0.0603022	1.81778	1989	NA	GLOBAL	NA	1580	11817.2	0	87	0.0289523	0.530853	62.9067	0.188568	0.560416	-0.133195	0.69361	1.09871	0.00150699	0.487804	1.32413	-0.356179	1.68031	0.269149	0.903145	0.0614986	2.98608	9	0	9	2.59459	0.276564	0.208	0.385858	0.217176	0.0130851	0.00399721	0.0244934	11817.2	1191671	0.139194	1.37577	0.112781	0.000332785
GLOBAL_global	990	0.740642	-0.937318	2.37176	1.19229	0.0603022	1.81778	1989	NA	GLOBAL	NA	1580	11817.2	0	87	0.0289523	0.530853	62.9067	0.188568	0.560416	-0.133195	0.69361	1.09871	0.00150699	0.487804	1.32413	-0.356179	1.68031	0.269149	0.903145	0.0614986	2.98608	9	0	9	2.59459	0.276564	0.208	0.385858	0.217176	0.0130851	0.00399721	0.0244934	11817.2	1191671	0.139194	1.37577	0.112781	0.000332785
GLOBAL_global	990	0.740642	-0.937318	2.37176	1.19229	0.0603022	1.81778	1989	NA	GLOBAL	NA	1580	11817.2	0	87	0.0289523	0.530853	62.9067	0.188568	0.560416	-0.133195	0.69361	1.09871	0.00150699	0.487804	1.32413	-0.356179	1.68031	0.269149	0.903145	0.0614986	2.98608	9	0	9	2.59459	0.276564	0.208	0.385858	0.217176	0.0130851	0.00399721	0.0244934	11817.2	1191671	0.139194	1.37577	0.112781	0.000332785
GLOBAL_global	2328	-0.800079	-0.886226	2.66068	1.43327	-0.558437	-1.48991	1989	NA	GLOBAL	NA	1580	11817.2	0	25	0.0110338	0.386945	253.043	0.351077	0.512066	0.00741634	0.50465	1.0077	0.00157946	0.333846	0.782787	0.0258986	0.756889	0.150248	1.09757	0.0185642	3.68354	8	0	8	2.49683	0.300871	0.0397	0.589938	0.451355	0.0028615	0.00581462	0.0112359	11817.2	1191671	0.277929	0.655908	0.0248937	0.000441351
GLOBAL_global	2328	-0.800079	-0.886226	2.66068	1.43327	-0.558437	-1.48991	1989	NA	GLOBAL	NA	1580	11817.2	0	25	0.0110338	0.386945	253.043	0.351077	0.512066	0.00741634	0.50465	1.0077	0.00157946	0.333846	0.782787	0.0258986	0.756889	0.150248	1.09757	0.0185642	3.68354	8	0	8	2.49683	0.300871	0.0397	0.589938	0.451355	0.0028615	0.00581462	0.0112359	11817.2	1191671	0.277929	0.655908	0.0248937	0.000441351
GLOBAL_global	2328	-0.800079	-0.886226	2.66068	1.43327	-0.558437	-1.48991	1989	NA	GLOBAL	NA	1580	11817.2	0	25	0.0110338	0.386945	253.043	0.351077	0.512066	0.00741634	0.50465	1.0077	0.00157946	0.333846	0.782787	0.0258986	0.756889	0.150248	1.09757	0.0185642	3.68354	8	0	8	2.49683	0.300871	0.0397	0.589938	0.451355	0.0028615	0.00581462	0.0112359	11817.2	1191671	0.277929	0.655908	0.0248937	0.000441351
GLOBAL_global	12480	-1.36687	-0.768382	-0.937595	-0.865649	1.03521	1.92828	1989	1201	GLOBAL	NA	1580	11817.2	0	3588	0.0310198	0.668374	29.0494	0.176441	0.361899	-0.157734	0.519633	1.55673	0.000847864	0.455298	1.24173	-0.156564	1.39829	0.255337	1.47749	0.0277553	1.48924	5	0	5	1.35072	0.284725	0.01	0.020466	0.0145091	0.028431	0.0077086	0.0215123	11817.2	1191671	3.10198	32.6578	1.48268	8.64544e-06
GLOBAL_global	12480	-1.36687	-0.768382	-0.937595	-0.865649	1.03521	1.92828	1989	1201	GLOBAL	NA	1580	11817.2	0	3588	0.0310198	0.668374	29.0494	0.176441	0.361899	-0.157734	0.519633	1.55673	0.000847864	0.455298	1.24173	-0.156564	1.39829	0.255337	1.47749	0.0277553	1.48924	5	0	5	1.35072	0.284725	0.01	0.020466	0.0145091	0.028431	0.0077086	0.0215123	11817.2	1191671	3.10198	32.6578	1.48268	8.64544e-06
GLOBAL_global	12480	-1.36687	-0.768382	-0.937595	-0.865649	1.03521	1.92828	1989	1201	GLOBAL	NA	1580	11817.2	0	3588	0.0310198	0.668374	29.0494	0.176441	0.361899	-0.157734	0.519633	1.55673	0.000847864	0.455298	1.24173	-0.156564	1.39829	0.255337	1.47749	0.0277553	1.48924	5	0	5	1.35072	0.284725	0.01	0.020466	0.0145091	0.028431	0.0077086	0.0215123	11817.2	1191671	3.10198	32.6578	1.48268	8.64544e-06
GLOBAL_global	875	0.473211	1.22836	-0.91133	-1.57894	-0.493443	-1.51201	1989	NA	GLOBAL	NA	1580	11817.2	0	2353	0.0489384	0.845964	212.489	0.137473	0.325974	-0.013477	0.339451	0.7115	0.00317028	0.501024	0.992185	0.0123221	0.979862	0.281907	0.687358	0.0736788	17.8867	44	0	44	7.62054	0.215579	0.0397	0.0181837	0.0137693	0.00263907	0.00441907	0.038652	11817.2	1191671	1.23271	46.5233	2.80712	2.07983e-05
GLOBAL_global	875	0.473211	1.22836	-0.91133	-1.57894	-0.493443	-1.51201	1989	NA	GLOBAL	NA	1580	11817.2	0	2353	0.0489384	0.845964	212.489	0.137473	0.325974	-0.013477	0.339451	0.7115	0.00317028	0.501024	0.992185	0.0123221	0.979862	0.281907	0.687358	0.0736788	17.8867	44	0	44	7.62054	0.215579	0.0397	0.0181837	0.0137693	0.00263907	0.00441907	0.038652	11817.2	1191671	1.23271	46.5233	2.80712	2.07983e-05
GLOBAL_global	875	0.473211	1.22836	-0.91133	-1.57894	-0.493443	-1.51201	1989	NA	GLOBAL	NA	1580	11817.2	0	2353	0.0489384	0.845964	212.489	0.137473	0.325974	-0.013477	0.339451	0.7115	0.00317028	0.501024	0.992185	0.0123221	0.979862	0.281907	0.687358	0.0736788	17.8867	44	0	44	7.62054	0.215579	0.0397	0.0181837	0.0137693	0.00263907	0.00441907	0.038652	11817.2	1191671	1.23271	46.5233	2.80712	2.07983e-05
GLOBAL_global	10536	-0.48475	1.00421	-0.000818642	1.02843	0.0265056	-0.81953	1989	1201	GLOBAL	NA	1580	11817.2	0	158	0.0234389	0.727263	441.22	0.212121	0.355189	-0.0522795	0.407469	0.673395	0.00208896	0.459457	1.02178	0.110091	0.911685	0.23021	0.586276	0.0522108	16.4759	28	0	28	5.79632	0.279739	0.0199	0.0851934	0.0388211	0.00164113	0.00384329	0.022369	11817.2	1191671	1.17783	8.5366	0.576206	0.000148348
GLOBAL_global	10536	-0.48475	1.00421	-0.000818642	1.02843	0.0265056	-0.81953	1989	1201	GLOBAL	NA	1580	11817.2	0	158	0.0234389	0.727263	441.22	0.212121	0.355189	-0.0522795	0.407469	0.673395	0.00208896	0.459457	1.02178	0.110091	0.911685	0.23021	0.586276	0.0522108	16.4759	28	0	28	5.79632	0.279739	0.0199	0.0851934	0.0388211	0.00164113	0.00384329	0.022369	11817.2	1191671	1.17783	8.5366	0.576206	0.000148348
GLOBAL_global	10536	-0.48475	1.00421	-0.000818642	1.02843	0.0265056	-0.81953	1989	1201	GLOBAL	NA	1580	11817.2	0	158	0.0234389	0.727263	441.22	0.212121	0.355189	-0.0522795	0.407469	0.673395	0.00208896	0.459457	1.02178	0.110091	0.911685	0.23021	0.586276	0.0522108	16.4759	28	0	28	5.79632	0.279739	0.0199	0.0851934	0.0388211	0.00164113	0.00384329	0.022369	11817.2	1191671	1.17783	8.5366	0.576206	0.000148348
GLOBAL_global	576	-1.35091	-0.407436	-0.0796129	1.18266	1.108	0.845362	1989	NA	GLOBAL	NA	1580	11817.2	0	233	0.027574	0.813442	128.873	0.202927	0.370871	-0.0206949	0.391566	0.906657	0.00183078	0.498281	1.15616	-0.213315	1.36947	0.303685	0.724481	0.0801095	5.79114	13	0	13	2.9607	0.260643	0.01	0.0475758	0.0276863	0.00592995	0.00319508	0.028566	11817.2	1191671	2.7574	17.0978	1.03178	0.000118343
GLOBAL_global	576	-1.35091	-0.407436	-0.0796129	1.18266	1.108	0.845362	1989	NA	GLOBAL	NA	1580	11817.2	0	233	0.027574	0.813442	128.873	0.202927	0.370871	-0.0206949	0.391566	0.906657	0.00183078	0.498281	1.15616	-0.213315	1.36947	0.303685	0.724481	0.0801095	5.79114	13	0	13	2.9607	0.260643	0.01	0.0475758	0.0276863	0.00592995	0.00319508	0.028566	11817.2	1191671	2.7574	17.0978	1.03178	0.000118343
GLOBAL_global	576	-1.35091	-0.407436	-0.0796129	1.18266	1.108	0.845362	1989	NA	GLOBAL	NA	1580	11817.2	0	233	0.027574	0.813442	128.873	0.202927	0.370871	-0.0206949	0.391566	0.906657	0.00183078	0.498281	1.15616	-0.213315	1.36947	0.303685	0.724481	0.0801095	5.79114	13	0	13	2.9607	0.260643	0.01	0.0475758	0.0276863	0.00592995	0.00319508	0.028566	11817.2	1191671	2.7574	17.0978	1.03178	0.000118343
GLOBAL_global	5742	0.964166	-0.84667	-0.070858	-0.32586	1.31078	0.71276	1989	1201	GLOBAL	NA	1580	11817.2	0	518	0.0323982	0.837831	64.6588	0.207447	0.363357	-0.149489	0.512846	1.08029	0.00143421	0.522692	1.12176	-0.204811	1.32657	0.277421	0.954797	0.0634835	3.47848	9	0	9	2.50702	0.253212	0.1486	0.0944348	0.0513752	0.0146407	0.0032064	0.035264	11817.2	1191671	0.218023	8.87205	0.686401	6.25448e-05
GLOBAL_global	5742	0.964166	-0.84667	-0.070858	-0.32586	1.31078	0.71276	1989	1201	GLOBAL	NA	1580	11817.2	0	518	0.0323982	0.837831	64.6588	0.207447	0.363357	-0.149489	0.512846	1.08029	0.00143421	0.522692	1.12176	-0.204811	1.32657	0.277421	0.954797	0.0634835	3.47848	9	0	9	2.50702	0.253212	0.1486	0.0944348	0.0513752	0.0146407	0.0032064	0.035264	11817.2	1191671	0.218023	8.87205	0.686401	6.25448e-05
GLOBAL_global	5742	0.964166	-0.84667	-0.070858	-0.32586	1.31078	0.71276	1989	1201	GLOBAL	NA	1580	11817.2	0	518	0.0323982	0.837831	64.6588	0.207447	0.363357	-0.149489	0.512846	1.08029	0.00143421	0.522692	1.12176	-0.204811	1.32657	0.277421	0.954797	0.0634835	3.47848	9	0	9	2.50702	0.253212	0.1486	0.0944348	0.0513752	0.0146407	0.0032064	0.035264	11817.2	1191671	0.218023	8.87205	0.686401	6.25448e-05
GLOBAL_global	1247	-1.24314	2.45376	-0.990124	-0.0270489	0.458063	-0.598527	1989	NA	GLOBAL	NA	1580	11817.2	0	2855	0.0227497	0.823792	138.702	0.166322	0.269116	-0.00631429	0.275431	0.906714	0.00179496	0.642631	1.01479	0.0132634	1.00153	0.226866	0.74655	0.023818	5.0038	18	0	18	3.5905	0.272845	0.0199	0.0190509	0.0136076	0.0038961	0.0057352	0.0178776	11817.2	1191671	1.1432	43.2417	1.3138	7.96838e-06
GLOBAL_global	1247	-1.24314	2.45376	-0.990124	-0.0270489	0.458063	-0.598527	1989	NA	GLOBAL	NA	1580	11817.2	0	2855	0.0227497	0.823792	138.702	0.166322	0.269116	-0.00631429	0.275431	0.906714	0.00179496	0.642631	1.01479	0.0132634	1.00153	0.226866	0.74655	0.023818	5.0038	18	0	18	3.5905	0.272845	0.0199	0.0190509	0.0136076	0.0038961	0.0057352	0.0178776	11817.2	1191671	1.1432	43.2417	1.3138	7.96838e-06
GLOBAL_global	1247	-1.24314	2.45376	-0.990124	-0.0270489	0.458063	-0.598527	1989	NA	GLOBAL	NA	1580	11817.2	0	2855	0.0227497	0.823792	138.702	0.166322	0.269116	-0.00631429	0.275431	0.906714	0.00179496	0.642631	1.01479	0.0132634	1.00153	0.226866	0.74655	0.023818	5.0038	18	0	18	3.5905	0.272845	0.0199	0.0190509	0.0136076	0.0038961	0.0057352	0.0178776	11817.2	1191671	1.1432	43.2417	1.3138	7.96838e-06
GLOBAL_global	12732	-0.345047	-0.587085	1.02351	-0.504183	0.400869	1.85461	1989	1201	GLOBAL	NA	1580	11817.2	0	36	0.0127567	0.453606	111.821	0.211876	0.372161	0.116946	0.255215	1.45945	0.000677132	0.485503	0.778378	0.230345	0.548034	0.0693845	1.43005	0.00275016	1.98165	5	0	5	1.45319	0.309519	0.01	0.146607	0.0634333	0.00779096	0.00457583	0.0130381	11817.2	1191671	1.27567	3.09402	0.205541	0.000354353
GLOBAL_global	12732	-0.345047	-0.587085	1.02351	-0.504183	0.400869	1.85461	1989	1201	GLOBAL	NA	1580	11817.2	0	36	0.0127567	0.453606	111.821	0.211876	0.372161	0.116946	0.255215	1.45945	0.000677132	0.485503	0.778378	0.230345	0.548034	0.0693845	1.43005	0.00275016	1.98165	5	0	5	1.45319	0.309519	0.01	0.146607	0.0634333	0.00779096	0.00457583	0.0130381	11817.2	1191671	1.27567	3.09402	0.205541	0.000354353
GLOBAL_global	12732	-0.345047	-0.587085	1.02351	-0.504183	0.400869	1.85461	1989	1201	GLOBAL	NA	1580	11817.2	0	36	0.0127567	0.453606	111.821	0.211876	0.372161	0.116946	0.255215	1.45945	0.000677132	0.485503	0.778378	0.230345	0.548034	0.0693845	1.43005	0.00275016	1.98165	5	0	5	1.45319	0.309519	0.01	0.146607	0.0634333	0.00779096	0.00457583	0.0130381	11817.2	1191671	1.27567	3.09402	0.205541	0.000354353
GLOBAL_global	10910	0.73665	-0.861503	-0.280976	0.975415	-1.49174	0.329687	1989	1201	GLOBAL	NA	1580	11817.2	0	1782	0.080985	0.852429	47.7566	0.26961	0.378777	0.0478482	0.330929	0.826481	0.000540747	0.427788	1.02236	-0.0754595	1.09782	0.264765	0.595922	0.064884	6.83101	17	0	17	4.91498	0.292136	0.0793	0.0637802	0.0320333	0.0167527	0.00308717	0.0783784	11817.2	1191671	1.02125	13.3651	2.44677	4.54461e-05
GLOBAL_global	10910	0.73665	-0.861503	-0.280976	0.975415	-1.49174	0.329687	1989	1201	GLOBAL	NA	1580	11817.2	0	1782	0.080985	0.852429	47.7566	0.26961	0.378777	0.0478482	0.330929	0.826481	0.000540747	0.427788	1.02236	-0.0754595	1.09782	0.264765	0.595922	0.064884	6.83101	17	0	17	4.91498	0.292136	0.0793	0.0637802	0.0320333	0.0167527	0.00308717	0.0783784	11817.2	1191671	1.02125	13.3651	2.44677	4.54461e-05
GLOBAL_global	10910	0.73665	-0.861503	-0.280976	0.975415	-1.49174	0.329687	1989	1201	GLOBAL	NA	1580	11817.2	0	1782	0.080985	0.852429	47.7566	0.26961	0.378777	0.0478482	0.330929	0.826481	0.000540747	0.427788	1.02236	-0.0754595	1.09782	0.264765	0.595922	0.064884	6.83101	17	0	17	4.91498	0.292136	0.0793	0.0637802	0.0320333	0.0167527	0.00308717	0.0783784	11817.2	1191671	1.02125	13.3651	2.44677	4.54461e-05
GLOBAL_global	10184	-0.632436	0.898727	-0.96386	-0.258387	-0.644228	0.145518	1989	1201	GLOBAL	NA	1580	11817.2	0	1717	0.0230943	0.848651	93.8103	0.157874	0.33249	0.012667	0.319823	1.41884	0.00171583	0.354203	1.10161	0.035764	1.06585	0.304249	1.28314	0.0439775	3.44367	13	0	13	2.50294	0.268414	0.01	0.0180339	0.0136756	0.00438976	0.00434717	0.020612	11817.2	1191671	2.30943	47.0587	1.50721	1.34504e-05
GLOBAL_global	10184	-0.632436	0.898727	-0.96386	-0.258387	-0.644228	0.145518	1989	1201	GLOBAL	NA	1580	11817.2	0	1717	0.0230943	0.848651	93.8103	0.157874	0.33249	0.012667	0.319823	1.41884	0.00171583	0.354203	1.10161	0.035764	1.06585	0.304249	1.28314	0.0439775	3.44367	13	0	13	2.50294	0.268414	0.01	0.0180339	0.0136756	0.00438976	0.00434717	0.020612	11817.2	1191671	2.30943	47.0587	1.50721	1.34504e-05
GLOBAL_global	10184	-0.632436	0.898727	-0.96386	-0.258387	-0.644228	0.145518	1989	1201	GLOBAL	NA	1580	11817.2	0	1717	0.0230943	0.848651	93.8103	0.157874	0.33249	0.012667	0.319823	1.41884	0.00171583	0.354203	1.10161	0.035764	1.06585	0.304249	1.28314	0.0439775	3.44367	13	0	13	2.50294	0.268414	0.01	0.0180339	0.0136756	0.00438976	0.00434717	0.020612	11817.2	1191671	2.30943	47.0587	1.50721	1.34504e-05
GLOBAL_global	12170	2.32926	-0.776623	-0.175917	-0.648769	1.71114	0.005549	1989	1201	GLOBAL	NA	1580	11817.2	0	447	0.0330874	0.80396	89.9885	0.206962	0.431536	-0.0955747	0.52711	0.920573	0.00162485	0.50939	1.08634	-0.0863065	1.17265	0.273744	0.814139	0.0656288	4.95506	13	0	13	3.23727	0.230538	0.01	0.0773007	0.0381799	0.00956438	0.00310827	0.0350089	11817.2	1191671	3.30874	10.4004	0.916947	7.4021e-05
GLOBAL_global	12170	2.32926	-0.776623	-0.175917	-0.648769	1.71114	0.005549	1989	1201	GLOBAL	NA	1580	11817.2	0	447	0.0330874	0.80396	89.9885	0.206962	0.431536	-0.0955747	0.52711	0.920573	0.00162485	0.50939	1.08634	-0.0863065	1.17265	0.273744	0.814139	0.0656288	4.95506	13	0	13	3.23727	0.230538	0.01	0.0773007	0.0381799	0.00956438	0.00310827	0.0350089	11817.2	1191671	3.30874	10.4004	0.916947	7.4021e-05
GLOBAL_global	12170	2.32926	-0.776623	-0.175917	-0.648769	1.71114	0.005549	1989	1201	GLOBAL	NA	1580	11817.2	0	447	0.0330874	0.80396	89.9885	0.206962	0.431536	-0.0955747	0.52711	0.920573	0.00162485	0.50939	1.08634	-0.0863065	1.17265	0.273744	0.814139	0.0656288	4.95506	13	0	13	3.23727	0.230538	0.01	0.0773007	0.0381799	0.00956438	0.00310827	0.0350089	11817.2	1191671	3.30874	10.4004	0.916947	7.4021e-05
GLOBAL_global	5670	1.24756	-0.0572033	-0.753742	1.31278	-0.880805	-0.524859	1989	1201	GLOBAL	NA	1580	11817.2	0	1339	0.0479046	0.77231	171.762	0.239992	0.386232	0.0227257	0.363507	0.741669	0.00226388	0.491078	1.04781	-0.0786007	1.12641	0.296928	0.489598	0.0852475	14.1323	28	0	28	5.7723	0.2611	0.01	0.0328247	0.0176813	0.00396689	0.00447069	0.0357683	11817.2	1191671	4.79046	23.5283	2.02294	3.57764e-05
GLOBAL_global	5670	1.24756	-0.0572033	-0.753742	1.31278	-0.880805	-0.524859	1989	1201	GLOBAL	NA	1580	11817.2	0	1339	0.0479046	0.77231	171.762	0.239992	0.386232	0.0227257	0.363507	0.741669	0.00226388	0.491078	1.04781	-0.0786007	1.12641	0.296928	0.489598	0.0852475	14.1323	28	0	28	5.7723	0.2611	0.01	0.0328247	0.0176813	0.00396689	0.00447069	0.0357683	11817.2	1191671	4.79046	23.5283	2.02294	3.57764e-05
GLOBAL_global	5670	1.24756	-0.0572033	-0.753742	1.31278	-0.880805	-0.524859	1989	1201	GLOBAL	NA	1580	11817.2	0	1339	0.0479046	0.77231	171.762	0.239992	0.386232	0.0227257	0.363507	0.741669	0.00226388	0.491078	1.04781	-0.0786007	1.12641	0.296928	0.489598	0.0852475	14.1323	28	0	28	5.7723	0.2611	0.01	0.0328247	0.0176813	0.00396689	0.00447069	0.0357683	11817.2	1191671	4.79046	23.5283	2.02294	3.57764e-05
GLOBAL_global	1985	0.612914	2.72571	-0.639928	-0.730702	-0.342658	-1.51201	1989	NA	GLOBAL	NA	1580	11817.2	0	82	0.0117229	0.600583	575.36	0.22764	0.399051	0.0268991	0.372152	0.839646	0.00879314	0.308657	0.456725	0.149292	0.307434	0.0915945	0.861825	0.00750337	9.1038	16	0	16	2.94374	0.250845	0.0397	0.0197271	0.0132521	0.00117552	0.00272858	0.0159454	11817.2	1191671	0.295288	30.4445	1.20323	0.000142963
GLOBAL_global	1985	0.612914	2.72571	-0.639928	-0.730702	-0.342658	-1.51201	1989	NA	GLOBAL	NA	1580	11817.2	0	82	0.0117229	0.600583	575.36	0.22764	0.399051	0.0268991	0.372152	0.839646	0.00879314	0.308657	0.456725	0.149292	0.307434	0.0915945	0.861825	0.00750337	9.1038	16	0	16	2.94374	0.250845	0.0397	0.0197271	0.0132521	0.00117552	0.00272858	0.0159454	11817.2	1191671	0.295288	30.4445	1.20323	0.000142963
GLOBAL_global	1985	0.612914	2.72571	-0.639928	-0.730702	-0.342658	-1.51201	1989	NA	GLOBAL	NA	1580	11817.2	0	82	0.0117229	0.600583	575.36	0.22764	0.399051	0.0268991	0.372152	0.839646	0.00879314	0.308657	0.456725	0.149292	0.307434	0.0915945	0.861825	0.00750337	9.1038	16	0	16	2.94374	0.250845	0.0397	0.0197271	0.0132521	0.00117552	0.00272858	0.0159454	11817.2	1191671	0.295288	30.4445	1.20323	0.000142963
GLOBAL_global	2898	2.03788	-0.226963	-0.858801	1.28869	1.25098	1.47154	1989	NA	GLOBAL	NA	1580	11817.2	0	1259	0.0292969	0.710153	94	0.208007	0.391697	0.00907136	0.382626	1.09796	0.00202937	0.577642	1.14685	-0.149429	1.29628	0.375969	0.721071	0.121944	4.52152	11	0	11	3.07107	0.310009	0.0496	0.0208594	0.0157208	0.00629464	0.00475572	0.0247401	11817.2	1191671	0.590663	34.0448	1.57372	2.327e-05
GLOBAL_global	2898	2.03788	-0.226963	-0.858801	1.28869	1.25098	1.47154	1989	NA	GLOBAL	NA	1580	11817.2	0	1259	0.0292969	0.710153	94	0.208007	0.391697	0.00907136	0.382626	1.09796	0.00202937	0.577642	1.14685	-0.149429	1.29628	0.375969	0.721071	0.121944	4.52152	11	0	11	3.07107	0.310009	0.0496	0.0208594	0.0157208	0.00629464	0.00475572	0.0247401	11817.2	1191671	0.590663	34.0448	1.57372	2.327e-05
GLOBAL_global	2898	2.03788	-0.226963	-0.858801	1.28869	1.25098	1.47154	1989	NA	GLOBAL	NA	1580	11817.2	0	1259	0.0292969	0.710153	94	0.208007	0.391697	0.00907136	0.382626	1.09796	0.00202937	0.577642	1.14685	-0.149429	1.29628	0.375969	0.721071	0.121944	4.52152	11	0	11	3.07107	0.310009	0.0496	0.0208594	0.0157208	0.00629464	0.00475572	0.0247401	11817.2	1191671	0.590663	34.0448	1.57372	2.327e-05
GLOBAL_global	2294	1.31542	1.00091	-0.89382	0.570574	1.04041	0.167618	1989	NA	GLOBAL	NA	1580	11817.2	0	1487	0.0241281	0.80833	123.902	0.137464	0.299365	-0.0149831	0.314348	1.00872	0.00123171	0.579845	1.10935	-0.0368393	1.14619	0.324688	0.835798	0.0728501	4.78354	15	0	15	3.20346	0.247123	0.01	0.0259738	0.016075	0.00408764	0.00443741	0.0217019	11817.2	1191671	2.41281	31.121	1.35004	1.6226e-05
GLOBAL_global	2294	1.31542	1.00091	-0.89382	0.570574	1.04041	0.167618	1989	NA	GLOBAL	NA	1580	11817.2	0	1487	0.0241281	0.80833	123.902	0.137464	0.299365	-0.0149831	0.314348	1.00872	0.00123171	0.579845	1.10935	-0.0368393	1.14619	0.324688	0.835798	0.0728501	4.78354	15	0	15	3.20346	0.247123	0.01	0.0259738	0.016075	0.00408764	0.00443741	0.0217019	11817.2	1191671	2.41281	31.121	1.35004	1.6226e-05
GLOBAL_global	2294	1.31542	1.00091	-0.89382	0.570574	1.04041	0.167618	1989	NA	GLOBAL	NA	1580	11817.2	0	1487	0.0241281	0.80833	123.902	0.137464	0.299365	-0.0149831	0.314348	1.00872	0.00123171	0.579845	1.10935	-0.0368393	1.14619	0.324688	0.835798	0.0728501	4.78354	15	0	15	3.20346	0.247123	0.01	0.0259738	0.016075	0.00408764	0.00443741	0.0217019	11817.2	1191671	2.41281	31.121	1.35004	1.6226e-05
GLOBAL_global	11955	-0.0816081	1.47146	-0.482339	1.55376	0.89222	1.1474	1989	1201	GLOBAL	NA	1580	11817.2	0	162	0.0113784	0.432909	217.083	0.172584	0.2757	-0.0273687	0.303069	1.32997	0.00490221	0.515528	0.9904	-0.0182313	1.00863	0.423809	1.15483	0.147573	3.29747	12	0	12	1.96811	0.243884	0.0694	0.075441	0.0381639	0.00130257	0.00499304	0.0130071	11817.2	1191671	0.163953	5.73837	0.340821	7.02367e-05
GLOBAL_global	11955	-0.0816081	1.47146	-0.482339	1.55376	0.89222	1.1474	1989	1201	GLOBAL	NA	1580	11817.2	0	162	0.0113784	0.432909	217.083	0.172584	0.2757	-0.0273687	0.303069	1.32997	0.00490221	0.515528	0.9904	-0.0182313	1.00863	0.423809	1.15483	0.147573	3.29747	12	0	12	1.96811	0.243884	0.0694	0.075441	0.0381639	0.00130257	0.00499304	0.0130071	11817.2	1191671	0.163953	5.73837	0.340821	7.02367e-05
GLOBAL_global	11955	-0.0816081	1.47146	-0.482339	1.55376	0.89222	1.1474	1989	1201	GLOBAL	NA	1580	11817.2	0	162	0.0113784	0.432909	217.083	0.172584	0.2757	-0.0273687	0.303069	1.32997	0.00490221	0.515528	0.9904	-0.0182313	1.00863	0.423809	1.15483	0.147573	3.29747	12	0	12	1.96811	0.243884	0.0694	0.075441	0.0381639	0.00130257	0.00499304	0.0130071	11817.2	1191671	0.163953	5.73837	0.340821	7.02367e-05
GLOBAL_global	734	0.760599	0.93581	-0.701212	-0.00777073	-0.587034	-1.38677	1989	NA	GLOBAL	NA	1580	11817.2	0	1399	0.0637557	0.832504	224.045	0.163443	0.350501	-0.104389	0.45489	0.627938	0.0033474	0.464006	1.00317	-0.0119793	1.01514	0.290702	0.594427	0.0825598	24.957	47	0	47	9.0694	0.239756	0.0199	0.0355873	0.0211445	0.00264003	0.00511227	0.0435972	11817.2	1191671	3.2038	23.3933	2.06188	4.55723e-05
GLOBAL_global	734	0.760599	0.93581	-0.701212	-0.00777073	-0.587034	-1.38677	1989	NA	GLOBAL	NA	1580	11817.2	0	1399	0.0637557	0.832504	224.045	0.163443	0.350501	-0.104389	0.45489	0.627938	0.0033474	0.464006	1.00317	-0.0119793	1.01514	0.290702	0.594427	0.0825598	24.957	47	0	47	9.0694	0.239756	0.0199	0.0355873	0.0211445	0.00264003	0.00511227	0.0435972	11817.2	1191671	3.2038	23.3933	2.06188	4.55723e-05
GLOBAL_global	734	0.760599	0.93581	-0.701212	-0.00777073	-0.587034	-1.38677	1989	NA	GLOBAL	NA	1580	11817.2	0	1399	0.0637557	0.832504	224.045	0.163443	0.350501	-0.104389	0.45489	0.627938	0.0033474	0.464006	1.00317	-0.0119793	1.01514	0.290702	0.594427	0.0825598	24.957	47	0	47	9.0694	0.239756	0.0199	0.0355873	0.0211445	0.00264003	0.00511227	0.0435972	11817.2	1191671	3.2038	23.3933	2.06188	4.55723e-05
GLOBAL_global	10620	-0.388954	-0.983467	0.12175	-1.21748	-1.53594	-0.458558	1989	1201	GLOBAL	NA	1580	11817.2	0	1378	0.053418	0.859521	20.1438	0.23103	0.441346	0.0164893	0.424857	1.31026	0.00122222	0.497802	1.01358	0.0133686	1.00021	0.253982	1.35319	0.0489672	1.86139	9	0	9	1.85453	0.287012	0.0892	0.0825478	0.0465188	0.0438496	0.0030795	0.0534365	11817.2	1191671	0.598857	10.4124	1.14871	3.87649e-05
GLOBAL_global	10620	-0.388954	-0.983467	0.12175	-1.21748	-1.53594	-0.458558	1989	1201	GLOBAL	NA	1580	11817.2	0	1378	0.053418	0.859521	20.1438	0.23103	0.441346	0.0164893	0.424857	1.31026	0.00122222	0.497802	1.01358	0.0133686	1.00021	0.253982	1.35319	0.0489672	1.86139	9	0	9	1.85453	0.287012	0.0892	0.0825478	0.0465188	0.0438496	0.0030795	0.0534365	11817.2	1191671	0.598857	10.4124	1.14871	3.87649e-05
GLOBAL_global	10620	-0.388954	-0.983467	0.12175	-1.21748	-1.53594	-0.458558	1989	1201	GLOBAL	NA	1580	11817.2	0	1378	0.053418	0.859521	20.1438	0.23103	0.441346	0.0164893	0.424857	1.31026	0.00122222	0.497802	1.01358	0.0133686	1.00021	0.253982	1.35319	0.0489672	1.86139	9	0	9	1.85453	0.287012	0.0892	0.0825478	0.0465188	0.0438496	0.0030795	0.0534365	11817.2	1191671	0.598857	10.4124	1.14871	3.87649e-05
GLOBAL_global	5760	-1.39082	-0.798873	0.112995	1.39953	0.442464	-1.04053	1989	1201	GLOBAL	NA	1580	11817.2	0	1206	0.15645	0.828525	70.5303	0.207728	0.423738	-0.153746	0.577484	0.621139	0.00131176	0.504633	1.06569	-0.0656052	1.1313	0.286306	0.640328	0.0819761	19.8646	41	0	41	11.9769	0.287833	0.0199	0.0983366	0.0519041	0.0106381	0.00387814	0.117798	11817.2	1191671	7.86179	8.4254	2.26952	0.000129726
GLOBAL_global	5760	-1.39082	-0.798873	0.112995	1.39953	0.442464	-1.04053	1989	1201	GLOBAL	NA	1580	11817.2	0	1206	0.15645	0.828525	70.5303	0.207728	0.423738	-0.153746	0.577484	0.621139	0.00131176	0.504633	1.06569	-0.0656052	1.1313	0.286306	0.640328	0.0819761	19.8646	41	0	41	11.9769	0.287833	0.0199	0.0983366	0.0519041	0.0106381	0.00387814	0.117798	11817.2	1191671	7.86179	8.4254	2.26952	0.000129726
GLOBAL_global	5760	-1.39082	-0.798873	0.112995	1.39953	0.442464	-1.04053	1989	1201	GLOBAL	NA	1580	11817.2	0	1206	0.15645	0.828525	70.5303	0.207728	0.423738	-0.153746	0.577484	0.621139	0.00131176	0.504633	1.06569	-0.0656052	1.1313	0.286306	0.640328	0.0819761	19.8646	41	0	41	11.9769	0.287833	0.0199	0.0983366	0.0519041	0.0106381	0.00387814	0.117798	11817.2	1191671	7.86179	8.4254	2.26952	0.000129726
GLOBAL_global	5639	-0.93579	2.90948	-0.674947	1.11518	-0.254267	-0.0312849	1989	1201	GLOBAL	NA	1580	11817.2	0	178	0.0131013	0.680028	46.6207	0.145356	0.275155	0.0691209	0.206034	0.995868	0.00029132	0.507554	0.784411	0.313445	0.470966	0.157459	0.975249	0.00211002	0.855696	15	0	15	1.96246	0.388263	0.0397	0.0303074	0.0185027	0.0167735	0.00353502	0.0152037	11817.2	1191671	0.330007	22.4377	0.8217	7.36027e-05
GLOBAL_global	5639	-0.93579	2.90948	-0.674947	1.11518	-0.254267	-0.0312849	1989	1201	GLOBAL	NA	1580	11817.2	0	178	0.0131013	0.680028	46.6207	0.145356	0.275155	0.0691209	0.206034	0.995868	0.00029132	0.507554	0.784411	0.313445	0.470966	0.157459	0.975249	0.00211002	0.855696	15	0	15	1.96246	0.388263	0.0397	0.0303074	0.0185027	0.0167735	0.00353502	0.0152037	11817.2	1191671	0.330007	22.4377	0.8217	7.36027e-05
GLOBAL_global	5639	-0.93579	2.90948	-0.674947	1.11518	-0.254267	-0.0312849	1989	1201	GLOBAL	NA	1580	11817.2	0	178	0.0131013	0.680028	46.6207	0.145356	0.275155	0.0691209	0.206034	0.995868	0.00029132	0.507554	0.784411	0.313445	0.470966	0.157459	0.975249	0.00211002	0.855696	15	0	15	1.96246	0.388263	0.0397	0.0303074	0.0185027	0.0167735	0.00353502	0.0152037	11817.2	1191671	0.330007	22.4377	0.8217	7.36027e-05
GLOBAL_global	2360	-0.859951	0.0614639	-0.158407	-1.04879	1.43297	0.668559	1989	NA	GLOBAL	NA	1580	11817.2	0	61	0.0103446	0.534873	225.286	0.185482	0.302132	-0.0401222	0.342254	1.37942	0.00242095	0.484423	1.08617	0.0158924	1.07028	0.29063	1.31423	0.0718619	2.9943	7	0	7	1.37538	0.231932	0.0496	0.0369781	0.0168127	0.00357738	0.00296316	0.0144217	11817.2	1191671	0.20856	14.4646	0.857787	0.000169583
GLOBAL_global	2360	-0.859951	0.0614639	-0.158407	-1.04879	1.43297	0.668559	1989	NA	GLOBAL	NA	1580	11817.2	0	61	0.0103446	0.534873	225.286	0.185482	0.302132	-0.0401222	0.342254	1.37942	0.00242095	0.484423	1.08617	0.0158924	1.07028	0.29063	1.31423	0.0718619	2.9943	7	0	7	1.37538	0.231932	0.0496	0.0369781	0.0168127	0.00357738	0.00296316	0.0144217	11817.2	1191671	0.20856	14.4646	0.857787	0.000169583
GLOBAL_global	2360	-0.859951	0.0614639	-0.158407	-1.04879	1.43297	0.668559	1989	NA	GLOBAL	NA	1580	11817.2	0	61	0.0103446	0.534873	225.286	0.185482	0.302132	-0.0401222	0.342254	1.37942	0.00242095	0.484423	1.08617	0.0158924	1.07028	0.29063	1.31423	0.0718619	2.9943	7	0	7	1.37538	0.231932	0.0496	0.0369781	0.0168127	0.00357738	0.00296316	0.0144217	11817.2	1191671	0.20856	14.4646	0.857787	0.000169583
GLOBAL_global	1999	-1.13537	1.4624	-0.315996	0.0741614	1.25098	0.48439	1989	NA	GLOBAL	NA	1580	11817.2	0	173	0.0110338	0.771921	279.913	0.168105	0.262544	0.0323775	0.230167	1.1394	0.00123801	0.698395	1.06528	0.243689	0.821594	0.188967	0.931456	0.0271478	4.07468	10	0	10	1.79916	0.208253	0.0496	0.107601	0.0489089	0.00167789	0.00275393	0.016192	11817.2	1191671	0.222455	7.17394	0.331065	6.3779e-05
GLOBAL_global	1999	-1.13537	1.4624	-0.315996	0.0741614	1.25098	0.48439	1989	NA	GLOBAL	NA	1580	11817.2	0	173	0.0110338	0.771921	279.913	0.168105	0.262544	0.0323775	0.230167	1.1394	0.00123801	0.698395	1.06528	0.243689	0.821594	0.188967	0.931456	0.0271478	4.07468	10	0	10	1.79916	0.208253	0.0496	0.107601	0.0489089	0.00167789	0.00275393	0.016192	11817.2	1191671	0.222455	7.17394	0.331065	6.3779e-05
GLOBAL_global	1999	-1.13537	1.4624	-0.315996	0.0741614	1.25098	0.48439	1989	NA	GLOBAL	NA	1580	11817.2	0	173	0.0110338	0.771921	279.913	0.168105	0.262544	0.0323775	0.230167	1.1394	0.00123801	0.698395	1.06528	0.243689	0.821594	0.188967	0.931456	0.0271478	4.07468	10	0	10	1.79916	0.208253	0.0496	0.107601	0.0489089	0.00167789	0.00275393	0.016192	11817.2	1191671	0.222455	7.17394	0.331065	6.3779e-05
GLOBAL_global	6193	0.864378	1.3289	-0.333506	-0.0607857	0.00570762	-0.0386517	1989	1201	GLOBAL	NA	1580	11817.2	0	104	0.0110338	0.637454	251.087	0.25156	0.350087	0.0545854	0.295501	1.084	0.00122669	0.47907	1.07917	0.228914	0.850252	0.295782	1.08187	0.0754115	3.65506	10	0	10	1.96438	0.263283	0.01	0.107067	0.0414853	0.00147617	0.00396799	0.0136422	11817.2	1191671	1.10338	5.95377	0.328844	0.000106094
GLOBAL_global	6193	0.864378	1.3289	-0.333506	-0.0607857	0.00570762	-0.0386517	1989	1201	GLOBAL	NA	1580	11817.2	0	104	0.0110338	0.637454	251.087	0.25156	0.350087	0.0545854	0.295501	1.084	0.00122669	0.47907	1.07917	0.228914	0.850252	0.295782	1.08187	0.0754115	3.65506	10	0	10	1.96438	0.263283	0.01	0.107067	0.0414853	0.00147617	0.00396799	0.0136422	11817.2	1191671	1.10338	5.95377	0.328844	0.000106094
GLOBAL_global	6193	0.864378	1.3289	-0.333506	-0.0607857	0.00570762	-0.0386517	1989	1201	GLOBAL	NA	1580	11817.2	0	104	0.0110338	0.637454	251.087	0.25156	0.350087	0.0545854	0.295501	1.084	0.00122669	0.47907	1.07917	0.228914	0.850252	0.295782	1.08187	0.0754115	3.65506	10	0	10	1.96438	0.263283	0.01	0.107067	0.0414853	0.00147617	0.00396799	0.0136422	11817.2	1191671	1.10338	5.95377	0.328844	0.000106094
GLOBAL_global	481	0.680769	1.14513	-1.00763	-1.05361	0.38527	-0.119686	1989	NA	GLOBAL	NA	1580	11817.2	0	1875	0.0210268	0.753094	67.8654	0.157223	0.315153	0.00598653	0.309167	1.29441	0.00111837	0.605136	1.03011	0.136984	0.893128	0.276083	1.21172	0.0315743	2.23354	11	0	11	2.08448	0.304989	0.0199	0.0103261	0.0100713	0.00754897	0.00671486	0.0173809	11817.2	1191671	1.05662	72.9313	1.72579	1.12143e-05
GLOBAL_global	481	0.680769	1.14513	-1.00763	-1.05361	0.38527	-0.119686	1989	NA	GLOBAL	NA	1580	11817.2	0	1875	0.0210268	0.753094	67.8654	0.157223	0.315153	0.00598653	0.309167	1.29441	0.00111837	0.605136	1.03011	0.136984	0.893128	0.276083	1.21172	0.0315743	2.23354	11	0	11	2.08448	0.304989	0.0199	0.0103261	0.0100713	0.00754897	0.00671486	0.0173809	11817.2	1191671	1.05662	72.9313	1.72579	1.12143e-05
GLOBAL_global	481	0.680769	1.14513	-1.00763	-1.05361	0.38527	-0.119686	1989	NA	GLOBAL	NA	1580	11817.2	0	1875	0.0210268	0.753094	67.8654	0.157223	0.315153	0.00598653	0.309167	1.29441	0.00111837	0.605136	1.03011	0.136984	0.893128	0.276083	1.21172	0.0315743	2.23354	11	0	11	2.08448	0.304989	0.0199	0.0103261	0.0100713	0.00754897	0.00671486	0.0173809	11817.2	1191671	1.05662	72.9313	1.72579	1.12143e-05
GLOBAL_global	2164	0.333508	0.669633	-0.709967	-0.754799	-0.168475	-0.377524	1989	NA	GLOBAL	NA	1580	11817.2	0	446	0.0168918	0.765032	243.675	0.197484	0.338835	-0.00663743	0.345472	0.914903	0.00348893	0.535601	1.05608	0.0139666	1.04212	0.280304	0.774497	0.0782023	6.16899	13	0	13	2.39879	0.24834	0.0793	0.0314004	0.0179308	0.00299772	0.00316031	0.0193963	11817.2	1191671	0.213011	24.3638	1.08173	3.78739e-05
GLOBAL_global	2164	0.333508	0.669633	-0.709967	-0.754799	-0.168475	-0.377524	1989	NA	GLOBAL	NA	1580	11817.2	0	446	0.0168918	0.765032	243.675	0.197484	0.338835	-0.00663743	0.345472	0.914903	0.00348893	0.535601	1.05608	0.0139666	1.04212	0.280304	0.774497	0.0782023	6.16899	13	0	13	2.39879	0.24834	0.0793	0.0314004	0.0179308	0.00299772	0.00316031	0.0193963	11817.2	1191671	0.213011	24.3638	1.08173	3.78739e-05
GLOBAL_global	2164	0.333508	0.669633	-0.709967	-0.754799	-0.168475	-0.377524	1989	NA	GLOBAL	NA	1580	11817.2	0	446	0.0168918	0.765032	243.675	0.197484	0.338835	-0.00663743	0.345472	0.914903	0.00348893	0.535601	1.05608	0.0139666	1.04212	0.280304	0.774497	0.0782023	6.16899	13	0	13	2.39879	0.24834	0.0793	0.0314004	0.0179308	0.00299772	0.00316031	0.0193963	11817.2	1191671	0.213011	24.3638	1.08173	3.78739e-05
GLOBAL_global	544	-1.25511	-0.944735	2.86204	0.276582	-0.743018	1.3684	1989	NA	GLOBAL	NA	1580	11817.2	0	39	0.0151688	0.438969	82.0571	0.226925	0.458185	0.003005	0.45518	1.38415	0.000923036	0.47403	1.1899	-0.130634	1.32054	0.17499	1.34927	0.0186775	1.81772	6	0	6	1.62888	0.282404	0.0595	0.659539	0.40527	0.00901127	0.00385825	0.0163238	11817.2	1191671	0.254938	0.665569	0.0402787	0.000388944
GLOBAL_global	544	-1.25511	-0.944735	2.86204	0.276582	-0.743018	1.3684	1989	NA	GLOBAL	NA	1580	11817.2	0	39	0.0151688	0.438969	82.0571	0.226925	0.458185	0.003005	0.45518	1.38415	0.000923036	0.47403	1.1899	-0.130634	1.32054	0.17499	1.34927	0.0186775	1.81772	6	0	6	1.62888	0.282404	0.0595	0.659539	0.40527	0.00901127	0.00385825	0.0163238	11817.2	1191671	0.254938	0.665569	0.0402787	0.000388944
GLOBAL_global	544	-1.25511	-0.944735	2.86204	0.276582	-0.743018	1.3684	1989	NA	GLOBAL	NA	1580	11817.2	0	39	0.0151688	0.438969	82.0571	0.226925	0.458185	0.003005	0.45518	1.38415	0.000923036	0.47403	1.1899	-0.130634	1.32054	0.17499	1.34927	0.0186775	1.81772	6	0	6	1.62888	0.282404	0.0595	0.659539	0.40527	0.00901127	0.00385825	0.0163238	11817.2	1191671	0.254938	0.665569	0.0402787	0.000388944
GLOBAL_global	1092	0.149899	0.606179	-1.00763	-1.48737	-0.836609	0.30022	1989	NA	GLOBAL	NA	1580	11817.2	0	893	0.0110338	0.730227	87.8696	0.146523	0.250481	0.0124441	0.238037	1.52782	0.00108066	0.460318	0.760063	0.204464	0.555599	0.207221	1.42193	0.01409	1.27911	6	0	6	1.47684	0.344636	0.01	0.0192347	0.0138762	0.00902418	0.00424793	0.0125834	11817.2	1191671	1.10338	37.9641	0.906834	1.23558e-05
GLOBAL_global	1092	0.149899	0.606179	-1.00763	-1.48737	-0.836609	0.30022	1989	NA	GLOBAL	NA	1580	11817.2	0	893	0.0110338	0.730227	87.8696	0.146523	0.250481	0.0124441	0.238037	1.52782	0.00108066	0.460318	0.760063	0.204464	0.555599	0.207221	1.42193	0.01409	1.27911	6	0	6	1.47684	0.344636	0.01	0.0192347	0.0138762	0.00902418	0.00424793	0.0125834	11817.2	1191671	1.10338	37.9641	0.906834	1.23558e-05
GLOBAL_global	1092	0.149899	0.606179	-1.00763	-1.48737	-0.836609	0.30022	1989	NA	GLOBAL	NA	1580	11817.2	0	893	0.0110338	0.730227	87.8696	0.146523	0.250481	0.0124441	0.238037	1.52782	0.00108066	0.460318	0.760063	0.204464	0.555599	0.207221	1.42193	0.01409	1.27911	6	0	6	1.47684	0.344636	0.01	0.0192347	0.0138762	0.00902418	0.00424793	0.0125834	11817.2	1191671	1.10338	37.9641	0.906834	1.23558e-05
GLOBAL_global	1521	0.812489	1.27698	-0.815026	0.165733	-0.246467	0.314954	1989	NA	GLOBAL	NA	1580	11817.2	0	815	0.0189593	0.816626	105.326	0.150134	0.267414	0.0244999	0.242914	1.32311	0.00128635	0.595879	1.0369	-0.0707544	1.10765	0.412374	1.23632	0.0906279	3.06646	15	0	15	2.4839	0.283059	0.0397	0.0361842	0.0220213	0.00443388	0.00389419	0.0191983	11817.2	1191671	0.477564	22.5686	0.871806	2.32629e-05
GLOBAL_global	1521	0.812489	1.27698	-0.815026	0.165733	-0.246467	0.314954	1989	NA	GLOBAL	NA	1580	11817.2	0	815	0.0189593	0.816626	105.326	0.150134	0.267414	0.0244999	0.242914	1.32311	0.00128635	0.595879	1.0369	-0.0707544	1.10765	0.412374	1.23632	0.0906279	3.06646	15	0	15	2.4839	0.283059	0.0397	0.0361842	0.0220213	0.00443388	0.00389419	0.0191983	11817.2	1191671	0.477564	22.5686	0.871806	2.32629e-05
GLOBAL_global	1521	0.812489	1.27698	-0.815026	0.165733	-0.246467	0.314954	1989	NA	GLOBAL	NA	1580	11817.2	0	815	0.0189593	0.816626	105.326	0.150134	0.267414	0.0244999	0.242914	1.32311	0.00128635	0.595879	1.0369	-0.0707544	1.10765	0.412374	1.23632	0.0906279	3.06646	15	0	15	2.4839	0.283059	0.0397	0.0361842	0.0220213	0.00443388	0.00389419	0.0191983	11817.2	1191671	0.477564	22.5686	0.871806	2.32629e-05
GLOBAL_global	2716	-0.265217	-0.802994	-0.280976	-1.50665	1.65654	-1.46044	1989	NA	GLOBAL	NA	1580	11817.2	0	1176	0.0909781	0.861751	89.4314	0.194138	0.442826	-0.102395	0.545221	0.675666	0.00216553	0.489698	1.01114	-0.0020227	1.01317	0.270434	0.765606	0.0707591	14.4335	30	0	30	8.78222	0.259877	0.0595	0.0777729	0.0411373	0.00957692	0.00353747	0.0772448	11817.2	1191671	1.52904	11.0803	1.87773	7.73623e-05
GLOBAL_global	2716	-0.265217	-0.802994	-0.280976	-1.50665	1.65654	-1.46044	1989	NA	GLOBAL	NA	1580	11817.2	0	1176	0.0909781	0.861751	89.4314	0.194138	0.442826	-0.102395	0.545221	0.675666	0.00216553	0.489698	1.01114	-0.0020227	1.01317	0.270434	0.765606	0.0707591	14.4335	30	0	30	8.78222	0.259877	0.0595	0.0777729	0.0411373	0.00957692	0.00353747	0.0772448	11817.2	1191671	1.52904	11.0803	1.87773	7.73623e-05
GLOBAL_global	2716	-0.265217	-0.802994	-0.280976	-1.50665	1.65654	-1.46044	1989	NA	GLOBAL	NA	1580	11817.2	0	1176	0.0909781	0.861751	89.4314	0.194138	0.442826	-0.102395	0.545221	0.675666	0.00216553	0.489698	1.01114	-0.0020227	1.01317	0.270434	0.765606	0.0707591	14.4335	30	0	30	8.78222	0.259877	0.0595	0.0777729	0.0411373	0.00957692	0.00353747	0.0772448	11817.2	1191671	1.52904	11.0803	1.87773	7.73623e-05
GLOBAL_global	6202	2.10973	-0.943087	-0.00957356	1.28387	-0.675425	0.624359	1989	1201	GLOBAL	NA	1580	11817.2	0	2224	0.120957	0.874938	24.2632	0.193196	0.426301	-0.0418864	0.468188	0.880141	0.00159115	0.537518	1.23419	-0.237109	1.4713	0.289399	0.704218	0.0739326	5.2519	17	0	17	4.53051	0.263325	0.1288	0.0754568	0.0432358	0.0347644	0.00297695	0.119049	11817.2	1191671	0.939109	11.5952	2.75349	5.43872e-05
GLOBAL_global	6202	2.10973	-0.943087	-0.00957356	1.28387	-0.675425	0.624359	1989	1201	GLOBAL	NA	1580	11817.2	0	2224	0.120957	0.874938	24.2632	0.193196	0.426301	-0.0418864	0.468188	0.880141	0.00159115	0.537518	1.23419	-0.237109	1.4713	0.289399	0.704218	0.0739326	5.2519	17	0	17	4.53051	0.263325	0.1288	0.0754568	0.0432358	0.0347644	0.00297695	0.119049	11817.2	1191671	0.939109	11.5952	2.75349	5.43872e-05
GLOBAL_global	6202	2.10973	-0.943087	-0.00957356	1.28387	-0.675425	0.624359	1989	1201	GLOBAL	NA	1580	11817.2	0	2224	0.120957	0.874938	24.2632	0.193196	0.426301	-0.0418864	0.468188	0.880141	0.00159115	0.537518	1.23419	-0.237109	1.4713	0.289399	0.704218	0.0739326	5.2519	17	0	17	4.53051	0.263325	0.1288	0.0754568	0.0432358	0.0347644	0.00297695	0.119049	11817.2	1191671	0.939109	11.5952	2.75349	5.43872e-05
GLOBAL_global	428	0.022171	0.481744	-0.972615	0.454905	-0.441448	1.62624	1989	NA	GLOBAL	NA	1580	11817.2	0	1245	0.0210268	0.659492	49.6154	0.144033	0.258233	0.0124875	0.245746	1.31554	0.000473805	0.294357	0.612502	-0.0838627	0.696364	0.271002	1.14339	0.0247263	1.63291	9	0	9	2.21874	0.361121	0.0298	0.0191746	0.0143106	0.0151281	0.00620731	0.015822	11817.2	1191671	0.705597	34.3941	1.10561	1.6889e-05
GLOBAL_global	428	0.022171	0.481744	-0.972615	0.454905	-0.441448	1.62624	1989	NA	GLOBAL	NA	1580	11817.2	0	1245	0.0210268	0.659492	49.6154	0.144033	0.258233	0.0124875	0.245746	1.31554	0.000473805	0.294357	0.612502	-0.0838627	0.696364	0.271002	1.14339	0.0247263	1.63291	9	0	9	2.21874	0.361121	0.0298	0.0191746	0.0143106	0.0151281	0.00620731	0.015822	11817.2	1191671	0.705597	34.3941	1.10561	1.6889e-05
GLOBAL_global	428	0.022171	0.481744	-0.972615	0.454905	-0.441448	1.62624	1989	NA	GLOBAL	NA	1580	11817.2	0	1245	0.0210268	0.659492	49.6154	0.144033	0.258233	0.0124875	0.245746	1.31554	0.000473805	0.294357	0.612502	-0.0838627	0.696364	0.271002	1.14339	0.0247263	1.63291	9	0	9	2.21874	0.361121	0.0298	0.0191746	0.0143106	0.0151281	0.00620731	0.015822	11817.2	1191671	0.705597	34.3941	1.10561	1.6889e-05
GLOBAL_global	5234	1.83431	-0.976874	0.830899	-1.38134	-1.03419	-0.281755	1989	1201	GLOBAL	NA	1580	11817.2	0	575	0.0396345	0.752936	28.8208	0.184997	0.439019	-0.0209513	0.45997	1.34789	0.00136846	0.504849	1.04742	-0.0383142	1.08573	0.254958	1.35439	0.0500439	1.93354	8	0	8	1.85784	0.27491	0.0298	0.137928	0.0846769	0.0326684	0.00245196	0.0487388	11817.2	1191671	1.33002	5.45889	0.575586	6.89296e-05
GLOBAL_global	5234	1.83431	-0.976874	0.830899	-1.38134	-1.03419	-0.281755	1989	1201	GLOBAL	NA	1580	11817.2	0	575	0.0396345	0.752936	28.8208	0.184997	0.439019	-0.0209513	0.45997	1.34789	0.00136846	0.504849	1.04742	-0.0383142	1.08573	0.254958	1.35439	0.0500439	1.93354	8	0	8	1.85784	0.27491	0.0298	0.137928	0.0846769	0.0326684	0.00245196	0.0487388	11817.2	1191671	1.33002	5.45889	0.575586	6.89296e-05
GLOBAL_global	5234	1.83431	-0.976874	0.830899	-1.38134	-1.03419	-0.281755	1989	1201	GLOBAL	NA	1580	11817.2	0	575	0.0396345	0.752936	28.8208	0.184997	0.439019	-0.0209513	0.45997	1.34789	0.00136846	0.504849	1.04742	-0.0383142	1.08573	0.254958	1.35439	0.0500439	1.93354	8	0	8	1.85784	0.27491	0.0298	0.137928	0.0846769	0.0326684	0.00245196	0.0487388	11817.2	1191671	1.33002	5.45889	0.575586	6.89296e-05
GLOBAL_global	7652	0.185823	-0.491492	-0.613663	-0.460807	0.460663	0.675926	1989	1201	GLOBAL	NA	1580	11817.2	0	635	0.0241281	0.873626	115.721	0.20529	0.360939	0.00271865	0.358221	1.03063	0.00189634	0.508535	1.10567	-0.0819359	1.18761	0.303891	0.921567	0.0787483	4.46772	9	0	9	2.35556	0.270541	0.0199	0.0414455	0.0221687	0.00643782	0.00281192	0.0294621	11817.2	1191671	1.21247	21.0789	1.329	3.7997e-05
GLOBAL_global	7652	0.185823	-0.491492	-0.613663	-0.460807	0.460663	0.675926	1989	1201	GLOBAL	NA	1580	11817.2	0	635	0.0241281	0.873626	115.721	0.20529	0.360939	0.00271865	0.358221	1.03063	0.00189634	0.508535	1.10567	-0.0819359	1.18761	0.303891	0.921567	0.0787483	4.46772	9	0	9	2.35556	0.270541	0.0199	0.0414455	0.0221687	0.00643782	0.00281192	0.0294621	11817.2	1191671	1.21247	21.0789	1.329	3.7997e-05
GLOBAL_global	7652	0.185823	-0.491492	-0.613663	-0.460807	0.460663	0.675926	1989	1201	GLOBAL	NA	1580	11817.2	0	635	0.0241281	0.873626	115.721	0.20529	0.360939	0.00271865	0.358221	1.03063	0.00189634	0.508535	1.10567	-0.0819359	1.18761	0.303891	0.921567	0.0787483	4.46772	9	0	9	2.35556	0.270541	0.0199	0.0414455	0.0221687	0.00643782	0.00281192	0.0294621	11817.2	1191671	1.21247	21.0789	1.329	3.7997e-05
GLOBAL_global	2934	1.35134	-0.668669	0.034201	-1.19338	0.0551027	0.646459	1989	NA	GLOBAL	NA	1580	11817.2	0	105	0.0141351	0.63153	96.625	0.26511	0.417958	-0.0368192	0.454777	1.50454	0.000873466	0.480339	0.892365	-0.161534	1.0539	0.216852	1.40517	0.0282591	1.95696	7	0	7	1.50555	0.271072	0.0397	0.100839	0.0487462	0.0087134	0.0039721	0.0149763	11817.2	1191671	0.356047	6.26273	0.30723	0.00013462
GLOBAL_global	2934	1.35134	-0.668669	0.034201	-1.19338	0.0551027	0.646459	1989	NA	GLOBAL	NA	1580	11817.2	0	105	0.0141351	0.63153	96.625	0.26511	0.417958	-0.0368192	0.454777	1.50454	0.000873466	0.480339	0.892365	-0.161534	1.0539	0.216852	1.40517	0.0282591	1.95696	7	0	7	1.50555	0.271072	0.0397	0.100839	0.0487462	0.0087134	0.0039721	0.0149763	11817.2	1191671	0.356047	6.26273	0.30723	0.00013462
GLOBAL_global	2934	1.35134	-0.668669	0.034201	-1.19338	0.0551027	0.646459	1989	NA	GLOBAL	NA	1580	11817.2	0	105	0.0141351	0.63153	96.625	0.26511	0.417958	-0.0368192	0.454777	1.50454	0.000873466	0.480339	0.892365	-0.161534	1.0539	0.216852	1.40517	0.0282591	1.95696	7	0	7	1.50555	0.271072	0.0397	0.100839	0.0487462	0.0087134	0.0039721	0.0149763	11817.2	1191671	0.356047	6.26273	0.30723	0.00013462
GLOBAL_global	7128	-0.756172	-0.804642	-0.0883678	-0.918664	-0.758617	-0.59116	1989	1201	GLOBAL	NA	1580	11817.2	0	636	0.0458371	0.827441	72.0242	0.250298	0.385194	-0.00634458	0.391538	0.828467	0.00200622	0.463554	1.04145	-0.0844309	1.12588	0.260701	0.815983	0.0644728	5.65253	15	0	15	3.70357	0.251028	0.01	0.0645381	0.0318352	0.0107805	0.00345644	0.0444354	11817.2	1191671	4.58371	12.821	1.39579	7.20709e-05
GLOBAL_global	7128	-0.756172	-0.804642	-0.0883678	-0.918664	-0.758617	-0.59116	1989	1201	GLOBAL	NA	1580	11817.2	0	636	0.0458371	0.827441	72.0242	0.250298	0.385194	-0.00634458	0.391538	0.828467	0.00200622	0.463554	1.04145	-0.0844309	1.12588	0.260701	0.815983	0.0644728	5.65253	15	0	15	3.70357	0.251028	0.01	0.0645381	0.0318352	0.0107805	0.00345644	0.0444354	11817.2	1191671	4.58371	12.821	1.39579	7.20709e-05
GLOBAL_global	7128	-0.756172	-0.804642	-0.0883678	-0.918664	-0.758617	-0.59116	1989	1201	GLOBAL	NA	1580	11817.2	0	636	0.0458371	0.827441	72.0242	0.250298	0.385194	-0.00634458	0.391538	0.828467	0.00200622	0.463554	1.04145	-0.0844309	1.12588	0.260701	0.815983	0.0644728	5.65253	15	0	15	3.70357	0.251028	0.01	0.0645381	0.0318352	0.0107805	0.00345644	0.0444354	11817.2	1191671	4.58371	12.821	1.39579	7.20709e-05
GLOBAL_global	6870	1.51499	-0.954624	2.72196	1.35134	-1.13558	-0.915299	1989	1201	GLOBAL	NA	1580	11817.2	0	102	0.0361887	0.488158	82.3125	0.290382	0.516477	0.0407263	0.475751	0.841086	0.0021376	0.479927	1.04232	-0.0808254	1.12314	0.252652	0.888644	0.0633628	5.00127	16	0	16	4.2894	0.279351	0.0298	0.572212	0.383067	0.0076261	0.00574438	0.0237609	11817.2	1191671	1.21438	0.853106	0.0620282	0.000354791
GLOBAL_global	6870	1.51499	-0.954624	2.72196	1.35134	-1.13558	-0.915299	1989	1201	GLOBAL	NA	1580	11817.2	0	102	0.0361887	0.488158	82.3125	0.290382	0.516477	0.0407263	0.475751	0.841086	0.0021376	0.479927	1.04232	-0.0808254	1.12314	0.252652	0.888644	0.0633628	5.00127	16	0	16	4.2894	0.279351	0.0298	0.572212	0.383067	0.0076261	0.00574438	0.0237609	11817.2	1191671	1.21438	0.853106	0.0620282	0.000354791
GLOBAL_global	6870	1.51499	-0.954624	2.72196	1.35134	-1.13558	-0.915299	1989	1201	GLOBAL	NA	1580	11817.2	0	102	0.0361887	0.488158	82.3125	0.290382	0.516477	0.0407263	0.475751	0.841086	0.0021376	0.479927	1.04232	-0.0808254	1.12314	0.252652	0.888644	0.0633628	5.00127	16	0	16	4.2894	0.279351	0.0298	0.572212	0.383067	0.0076261	0.00574438	0.0237609	11817.2	1191671	1.21438	0.853106	0.0620282	0.000354791
GLOBAL_global	1118	0.772574	-0.783216	0.445682	0.792273	-0.72222	0.852729	1989	NA	GLOBAL	NA	1580	11817.2	0	207	0.0382562	0.654172	71.0196	0.259612	0.370807	0.0278655	0.342941	0.973717	0.000801854	0.44903	0.803185	-0.0297497	0.832935	0.229429	0.761938	0.0455907	4.58481	12	0	12	3.17483	0.269154	0.0199	0.117846	0.0539329	0.00937392	0.00448487	0.0284276	11817.2	1191671	1.92242	5.55105	0.527092	0.000184812
GLOBAL_global	1118	0.772574	-0.783216	0.445682	0.792273	-0.72222	0.852729	1989	NA	GLOBAL	NA	1580	11817.2	0	207	0.0382562	0.654172	71.0196	0.259612	0.370807	0.0278655	0.342941	0.973717	0.000801854	0.44903	0.803185	-0.0297497	0.832935	0.229429	0.761938	0.0455907	4.58481	12	0	12	3.17483	0.269154	0.0199	0.117846	0.0539329	0.00937392	0.00448487	0.0284276	11817.2	1191671	1.92242	5.55105	0.527092	0.000184812
GLOBAL_global	1118	0.772574	-0.783216	0.445682	0.792273	-0.72222	0.852729	1989	NA	GLOBAL	NA	1580	11817.2	0	207	0.0382562	0.654172	71.0196	0.259612	0.370807	0.0278655	0.342941	0.973717	0.000801854	0.44903	0.803185	-0.0297497	0.832935	0.229429	0.761938	0.0455907	4.58481	12	0	12	3.17483	0.269154	0.0199	0.117846	0.0539329	0.00937392	0.00448487	0.0284276	11817.2	1191671	1.92242	5.55105	0.527092	0.000184812
GLOBAL_global	8046	0.972149	-0.416501	-0.657438	-0.0222293	-0.42585	1.2137	1989	1201	GLOBAL	NA	1580	11817.2	0	496	0.0224052	0.685292	87.4286	0.180673	0.341044	-0.0603757	0.40142	1.18319	0.000900537	0.64468	1.13718	0.246662	0.890523	0.259777	1.09254	0.0403174	3.09873	8	0	8	2.11011	0.282071	0.0298	0.0404516	0.021645	0.00969913	0.00350843	0.0238859	11817.2	1191671	0.751851	16.9411	1.10353	4.51717e-05
GLOBAL_global	8046	0.972149	-0.416501	-0.657438	-0.0222293	-0.42585	1.2137	1989	1201	GLOBAL	NA	1580	11817.2	0	496	0.0224052	0.685292	87.4286	0.180673	0.341044	-0.0603757	0.40142	1.18319	0.000900537	0.64468	1.13718	0.246662	0.890523	0.259777	1.09254	0.0403174	3.09873	8	0	8	2.11011	0.282071	0.0298	0.0404516	0.021645	0.00969913	0.00350843	0.0238859	11817.2	1191671	0.751851	16.9411	1.10353	4.51717e-05
GLOBAL_global	8046	0.972149	-0.416501	-0.657438	-0.0222293	-0.42585	1.2137	1989	1201	GLOBAL	NA	1580	11817.2	0	496	0.0224052	0.685292	87.4286	0.180673	0.341044	-0.0603757	0.40142	1.18319	0.000900537	0.64468	1.13718	0.246662	0.890523	0.259777	1.09254	0.0403174	3.09873	8	0	8	2.11011	0.282071	0.0298	0.0404516	0.021645	0.00969913	0.00350843	0.0238859	11817.2	1191671	0.751851	16.9411	1.10353	4.51717e-05
GLOBAL_global	7863	-0.580546	2.03678	-0.91133	-0.33068	0.533455	-0.0460185	1989	1201	GLOBAL	NA	1580	11817.2	0	990	0.0162026	0.80351	55.9474	0.105741	0.158974	0.0223419	0.136632	1.28218	0.000440773	0.548222	0.964383	0.0627222	0.901661	0.340197	1.11154	0.048252	1.34557	13	0	13	2.24488	0.355506	0.0496	0.0272347	0.0182335	0.0120545	0.00472036	0.0150451	11817.2	1191671	0.326665	29.5032	0.825133	1.63662e-05
GLOBAL_global	7863	-0.580546	2.03678	-0.91133	-0.33068	0.533455	-0.0460185	1989	1201	GLOBAL	NA	1580	11817.2	0	990	0.0162026	0.80351	55.9474	0.105741	0.158974	0.0223419	0.136632	1.28218	0.000440773	0.548222	0.964383	0.0627222	0.901661	0.340197	1.11154	0.048252	1.34557	13	0	13	2.24488	0.355506	0.0496	0.0272347	0.0182335	0.0120545	0.00472036	0.0150451	11817.2	1191671	0.326665	29.5032	0.825133	1.63662e-05
GLOBAL_global	7863	-0.580546	2.03678	-0.91133	-0.33068	0.533455	-0.0460185	1989	1201	GLOBAL	NA	1580	11817.2	0	990	0.0162026	0.80351	55.9474	0.105741	0.158974	0.0223419	0.136632	1.28218	0.000440773	0.548222	0.964383	0.0627222	0.901661	0.340197	1.11154	0.048252	1.34557	13	0	13	2.24488	0.355506	0.0496	0.0272347	0.0182335	0.0120545	0.00472036	0.0150451	11817.2	1191671	0.326665	29.5032	0.825133	1.63662e-05
GLOBAL_global	4788	0.421321	-0.232732	-0.727477	-0.335499	-1.38256	0.219186	1989	1201	GLOBAL	NA	1580	11817.2	0	482	0.0148242	0.704499	157.441	0.250812	0.368705	0.131412	0.237294	1.26497	0.00111548	0.507056	0.73491	0.238051	0.496859	0.153958	1.14284	0.0179158	3.38797	9	0	9	1.99035	0.272553	0.0199	0.0338501	0.0180325	0.00451892	0.00375646	0.0157171	11817.2	1191671	0.744936	20.8123	0.8716	3.07557e-05
GLOBAL_global	4788	0.421321	-0.232732	-0.727477	-0.335499	-1.38256	0.219186	1989	1201	GLOBAL	NA	1580	11817.2	0	482	0.0148242	0.704499	157.441	0.250812	0.368705	0.131412	0.237294	1.26497	0.00111548	0.507056	0.73491	0.238051	0.496859	0.153958	1.14284	0.0179158	3.38797	9	0	9	1.99035	0.272553	0.0199	0.0338501	0.0180325	0.00451892	0.00375646	0.0157171	11817.2	1191671	0.744936	20.8123	0.8716	3.07557e-05
GLOBAL_global	4788	0.421321	-0.232732	-0.727477	-0.335499	-1.38256	0.219186	1989	1201	GLOBAL	NA	1580	11817.2	0	482	0.0148242	0.704499	157.441	0.250812	0.368705	0.131412	0.237294	1.26497	0.00111548	0.507056	0.73491	0.238051	0.496859	0.153958	1.14284	0.0179158	3.38797	9	0	9	1.99035	0.272553	0.0199	0.0338501	0.0180325	0.00451892	0.00375646	0.0157171	11817.2	1191671	0.744936	20.8123	0.8716	3.07557e-05
GLOBAL_global	5620	0.313551	-0.873864	0.699575	-0.417432	0.809028	-0.0386517	1989	1201	GLOBAL	NA	1580	11817.2	0	219	0.0392899	0.716723	62.1429	0.201896	0.496689	-0.200835	0.697523	1.00676	0.00155219	0.493619	1.11031	-0.0946944	1.20501	0.267197	0.941866	0.0636747	4.12975	11	0	11	2.8392	0.249785	0.0991	0.134577	0.0841212	0.012815	0.00301423	0.039382	11817.2	1191671	0.396468	5.32573	0.468157	0.000179406
GLOBAL_global	5620	0.313551	-0.873864	0.699575	-0.417432	0.809028	-0.0386517	1989	1201	GLOBAL	NA	1580	11817.2	0	219	0.0392899	0.716723	62.1429	0.201896	0.496689	-0.200835	0.697523	1.00676	0.00155219	0.493619	1.11031	-0.0946944	1.20501	0.267197	0.941866	0.0636747	4.12975	11	0	11	2.8392	0.249785	0.0991	0.134577	0.0841212	0.012815	0.00301423	0.039382	11817.2	1191671	0.396468	5.32573	0.468157	0.000179406
GLOBAL_global	5620	0.313551	-0.873864	0.699575	-0.417432	0.809028	-0.0386517	1989	1201	GLOBAL	NA	1580	11817.2	0	219	0.0392899	0.716723	62.1429	0.201896	0.496689	-0.200835	0.697523	1.00676	0.00155219	0.493619	1.11031	-0.0946944	1.20501	0.267197	0.941866	0.0636747	4.12975	11	0	11	2.8392	0.249785	0.0991	0.134577	0.0841212	0.012815	0.00301423	0.039382	11817.2	1191671	0.396468	5.32573	0.468157	0.000179406
GLOBAL_global	211	-0.00177803	1.18468	-0.315996	-0.190913	-0.860007	-0.944766	1989	NA	GLOBAL	NA	1580	11817.2	0	224	0.0203376	0.720077	361.02	0.254296	0.408521	0.0829249	0.325596	0.769495	0.00286588	0.478193	0.948173	0.0750595	0.873114	0.232953	0.622693	0.0519532	11.4247	25	0	25	5.04897	0.252271	0.0397	0.0744495	0.0309591	0.00174462	0.00409478	0.0200449	11817.2	1191671	0.512283	9.67201	0.647462	9.0793e-05
GLOBAL_global	211	-0.00177803	1.18468	-0.315996	-0.190913	-0.860007	-0.944766	1989	NA	GLOBAL	NA	1580	11817.2	0	224	0.0203376	0.720077	361.02	0.254296	0.408521	0.0829249	0.325596	0.769495	0.00286588	0.478193	0.948173	0.0750595	0.873114	0.232953	0.622693	0.0519532	11.4247	25	0	25	5.04897	0.252271	0.0397	0.0744495	0.0309591	0.00174462	0.00409478	0.0200449	11817.2	1191671	0.512283	9.67201	0.647462	9.0793e-05
GLOBAL_global	211	-0.00177803	1.18468	-0.315996	-0.190913	-0.860007	-0.944766	1989	NA	GLOBAL	NA	1580	11817.2	0	224	0.0203376	0.720077	361.02	0.254296	0.408521	0.0829249	0.325596	0.769495	0.00286588	0.478193	0.948173	0.0750595	0.873114	0.232953	0.622693	0.0519532	11.4247	25	0	25	5.04897	0.252271	0.0397	0.0744495	0.0309591	0.00174462	0.00409478	0.0200449	11817.2	1191671	0.512283	9.67201	0.647462	9.0793e-05
GLOBAL_global	10603	0.481194	2.42409	-1.00763	0.797092	1.53436	-1.01107	1989	1201	GLOBAL	NA	1580	11817.2	0	6204	0.037567	0.871797	85.56	0.111129	0.280426	-0.0140353	0.294462	1.08855	0.00252462	0.46842	1.03851	-0.0377946	1.07631	0.362172	0.94774	0.112006	5.41519	37	0	37	5.87573	0.317307	0.0199	0.0194532	0.0145979	0.00280585	0.00709325	0.0217313	11817.2	1191671	1.88779	44.8151	1.48866	6.05529e-06
GLOBAL_global	10603	0.481194	2.42409	-1.00763	0.797092	1.53436	-1.01107	1989	1201	GLOBAL	NA	1580	11817.2	0	6204	0.037567	0.871797	85.56	0.111129	0.280426	-0.0140353	0.294462	1.08855	0.00252462	0.46842	1.03851	-0.0377946	1.07631	0.362172	0.94774	0.112006	5.41519	37	0	37	5.87573	0.317307	0.0199	0.0194532	0.0145979	0.00280585	0.00709325	0.0217313	11817.2	1191671	1.88779	44.8151	1.48866	6.05529e-06
GLOBAL_global	10603	0.481194	2.42409	-1.00763	0.797092	1.53436	-1.01107	1989	1201	GLOBAL	NA	1580	11817.2	0	6204	0.037567	0.871797	85.56	0.111129	0.280426	-0.0140353	0.294462	1.08855	0.00252462	0.46842	1.03851	-0.0377946	1.07631	0.362172	0.94774	0.112006	5.41519	37	0	37	5.87573	0.317307	0.0199	0.0194532	0.0145979	0.00280585	0.00709325	0.0217313	11817.2	1191671	1.88779	44.8151	1.48866	6.05529e-06
GLOBAL_global	10425	1.15975	1.72198	-0.937595	-0.335499	1.48496	0.160251	1989	1201	GLOBAL	NA	1580	11817.2	0	419	0.0137905	0.402923	126.516	0.141728	0.266055	-0.0173644	0.28342	1.41527	0.000894241	0.550767	1.00808	-0.0718703	1.07995	0.397507	1.29004	0.0885717	2.48228	12	0	12	2.30242	0.306246	0.0199	0.0271242	0.0169905	0.00243949	0.00620832	0.0124021	11817.2	1191671	0.692988	14.8548	0.729944	3.29128e-05
GLOBAL_global	10425	1.15975	1.72198	-0.937595	-0.335499	1.48496	0.160251	1989	1201	GLOBAL	NA	1580	11817.2	0	419	0.0137905	0.402923	126.516	0.141728	0.266055	-0.0173644	0.28342	1.41527	0.000894241	0.550767	1.00808	-0.0718703	1.07995	0.397507	1.29004	0.0885717	2.48228	12	0	12	2.30242	0.306246	0.0199	0.0271242	0.0169905	0.00243949	0.00620832	0.0124021	11817.2	1191671	0.692988	14.8548	0.729944	3.29128e-05
GLOBAL_global	10425	1.15975	1.72198	-0.937595	-0.335499	1.48496	0.160251	1989	1201	GLOBAL	NA	1580	11817.2	0	419	0.0137905	0.402923	126.516	0.141728	0.266055	-0.0173644	0.28342	1.41527	0.000894241	0.550767	1.00808	-0.0718703	1.07995	0.397507	1.29004	0.0885717	2.48228	12	0	12	2.30242	0.306246	0.0199	0.0271242	0.0169905	0.00243949	0.00620832	0.0124021	11817.2	1191671	0.692988	14.8548	0.729944	3.29128e-05
GLOBAL_global	2124	-0.105557	-0.9093	-0.464829	-1.76208	-1.59053	0.565424	1989	NA	GLOBAL	NA	1580	11817.2	0	595	0.0165472	0.290705	46.7949	0.277777	0.364449	0.148967	0.215482	1.77227	0.000184441	0.481109	0.776267	0.227775	0.548492	0.1922	1.715	0.0214661	1.15506	4	0	4	1.07626	0.278543	0.01	0.061526	0.0363436	0.0225563	0.00659086	0.0135432	11817.2	1191671	1.65472	4.72492	0.372644	2.78104e-05
GLOBAL_global	2124	-0.105557	-0.9093	-0.464829	-1.76208	-1.59053	0.565424	1989	NA	GLOBAL	NA	1580	11817.2	0	595	0.0165472	0.290705	46.7949	0.277777	0.364449	0.148967	0.215482	1.77227	0.000184441	0.481109	0.776267	0.227775	0.548492	0.1922	1.715	0.0214661	1.15506	4	0	4	1.07626	0.278543	0.01	0.061526	0.0363436	0.0225563	0.00659086	0.0135432	11817.2	1191671	1.65472	4.72492	0.372644	2.78104e-05
GLOBAL_global	2124	-0.105557	-0.9093	-0.464829	-1.76208	-1.59053	0.565424	1989	NA	GLOBAL	NA	1580	11817.2	0	595	0.0165472	0.290705	46.7949	0.277777	0.364449	0.148967	0.215482	1.77227	0.000184441	0.481109	0.776267	0.227775	0.548492	0.1922	1.715	0.0214661	1.15506	4	0	4	1.07626	0.278543	0.01	0.061526	0.0363436	0.0225563	0.00659086	0.0135432	11817.2	1191671	1.65472	4.72492	0.372644	2.78104e-05
GLOBAL_global	12796	-0.440844	0.958885	-0.543624	-1.47773	0.260482	-0.988966	1989	1201	GLOBAL	NA	1580	11817.2	0	313	0.0168918	0.804736	294.4	0.157522	0.319947	-0.0425579	0.362505	0.827664	0.00403258	0.540217	1.02004	-0.020476	1.04051	0.27712	0.81952	0.0674088	7.45316	14	0	14	2.36578	0.228934	0.0298	0.027581	0.0158398	0.00259153	0.00312061	0.0217447	11817.2	1191671	0.566837	29.1772	1.37279	5.39673e-05
GLOBAL_global	12796	-0.440844	0.958885	-0.543624	-1.47773	0.260482	-0.988966	1989	1201	GLOBAL	NA	1580	11817.2	0	313	0.0168918	0.804736	294.4	0.157522	0.319947	-0.0425579	0.362505	0.827664	0.00403258	0.540217	1.02004	-0.020476	1.04051	0.27712	0.81952	0.0674088	7.45316	14	0	14	2.36578	0.228934	0.0298	0.027581	0.0158398	0.00259153	0.00312061	0.0217447	11817.2	1191671	0.566837	29.1772	1.37279	5.39673e-05
GLOBAL_global	12796	-0.440844	0.958885	-0.543624	-1.47773	0.260482	-0.988966	1989	1201	GLOBAL	NA	1580	11817.2	0	313	0.0168918	0.804736	294.4	0.157522	0.319947	-0.0425579	0.362505	0.827664	0.00403258	0.540217	1.02004	-0.020476	1.04051	0.27712	0.81952	0.0674088	7.45316	14	0	14	2.36578	0.228934	0.0298	0.027581	0.0158398	0.00259153	0.00312061	0.0217447	11817.2	1191671	0.566837	29.1772	1.37279	5.39673e-05
GLOBAL_global	36	0.233721	-0.442872	0.19179	0.29586	-0.704022	-0.627994	1989	NA	GLOBAL	NA	1580	11817.2	0	65	0.0144796	0.633507	188.03	0.332418	0.394726	0.224374	0.170352	1.09546	0.000458647	0.497877	0.679025	0.26173	0.417295	0.105455	0.991833	0.00876275	3.92722	11	0	11	2.77401	0.283178	0.0199	0.108858	0.0459658	0.00464175	0.00384105	0.0151449	11817.2	1191671	0.72762	5.81955	0.329483	0.000222764
GLOBAL_global	36	0.233721	-0.442872	0.19179	0.29586	-0.704022	-0.627994	1989	NA	GLOBAL	NA	1580	11817.2	0	65	0.0144796	0.633507	188.03	0.332418	0.394726	0.224374	0.170352	1.09546	0.000458647	0.497877	0.679025	0.26173	0.417295	0.105455	0.991833	0.00876275	3.92722	11	0	11	2.77401	0.283178	0.0199	0.108858	0.0459658	0.00464175	0.00384105	0.0151449	11817.2	1191671	0.72762	5.81955	0.329483	0.000222764
GLOBAL_global	36	0.233721	-0.442872	0.19179	0.29586	-0.704022	-0.627994	1989	NA	GLOBAL	NA	1580	11817.2	0	65	0.0144796	0.633507	188.03	0.332418	0.394726	0.224374	0.170352	1.09546	0.000458647	0.497877	0.679025	0.26173	0.417295	0.105455	0.991833	0.00876275	3.92722	11	0	11	2.77401	0.283178	0.0199	0.108858	0.0459658	0.00464175	0.00384105	0.0151449	11817.2	1191671	0.72762	5.81955	0.329483	0.000222764
GLOBAL_global	7392	-1.30301	-0.0102309	-0.622418	1.26941	0.153893	1.02953	1989	1201	GLOBAL	NA	1580	11817.2	0	734	0.0286077	0.84115	101.973	0.181936	0.339608	-0.0552733	0.394882	0.992509	0.00166717	0.605896	1.15404	0.0794484	1.07459	0.296868	0.876999	0.0582209	4.77595	13	0	13	3.16795	0.29614	0.01	0.0346621	0.0164434	0.00722636	0.00340013	0.0294252	11817.2	1191671	2.86077	24.2672	1.78949	3.89751e-05
GLOBAL_global	7392	-1.30301	-0.0102309	-0.622418	1.26941	0.153893	1.02953	1989	1201	GLOBAL	NA	1580	11817.2	0	734	0.0286077	0.84115	101.973	0.181936	0.339608	-0.0552733	0.394882	0.992509	0.00166717	0.605896	1.15404	0.0794484	1.07459	0.296868	0.876999	0.0582209	4.77595	13	0	13	3.16795	0.29614	0.01	0.0346621	0.0164434	0.00722636	0.00340013	0.0294252	11817.2	1191671	2.86077	24.2672	1.78949	3.89751e-05
GLOBAL_global	7392	-1.30301	-0.0102309	-0.622418	1.26941	0.153893	1.02953	1989	1201	GLOBAL	NA	1580	11817.2	0	734	0.0286077	0.84115	101.973	0.181936	0.339608	-0.0552733	0.394882	0.992509	0.00166717	0.605896	1.15404	0.0794484	1.07459	0.296868	0.876999	0.0582209	4.77595	13	0	13	3.16795	0.29614	0.01	0.0346621	0.0164434	0.00722636	0.00340013	0.0294252	11817.2	1191671	2.86077	24.2672	1.78949	3.89751e-05
GLOBAL_global	2412	-0.0177441	-0.0333051	-0.35977	1.13446	-0.246467	1.1916	1989	NA	GLOBAL	NA	1580	11817.2	0	183	0.0193039	0.615272	76.9362	0.20467	0.384721	-0.0321867	0.416908	1.19752	0.00116319	0.533269	1.01253	0.215966	0.796569	0.225629	1.22836	0.0252422	2.28861	11	0	11	2.47347	0.346392	0.0199	0.0387674	0.0210998	0.00856455	0.00365722	0.0201313	11817.2	1191671	0.970043	15.8709	0.954097	0.000105486
GLOBAL_global	2412	-0.0177441	-0.0333051	-0.35977	1.13446	-0.246467	1.1916	1989	NA	GLOBAL	NA	1580	11817.2	0	183	0.0193039	0.615272	76.9362	0.20467	0.384721	-0.0321867	0.416908	1.19752	0.00116319	0.533269	1.01253	0.215966	0.796569	0.225629	1.22836	0.0252422	2.28861	11	0	11	2.47347	0.346392	0.0199	0.0387674	0.0210998	0.00856455	0.00365722	0.0201313	11817.2	1191671	0.970043	15.8709	0.954097	0.000105486
GLOBAL_global	2412	-0.0177441	-0.0333051	-0.35977	1.13446	-0.246467	1.1916	1989	NA	GLOBAL	NA	1580	11817.2	0	183	0.0193039	0.615272	76.9362	0.20467	0.384721	-0.0321867	0.416908	1.19752	0.00116319	0.533269	1.01253	0.215966	0.796569	0.225629	1.22836	0.0252422	2.28861	11	0	11	2.47347	0.346392	0.0199	0.0387674	0.0210998	0.00856455	0.00365722	0.0201313	11817.2	1191671	0.970043	15.8709	0.954097	0.000105486
GLOBAL_global	7884	-0.11354	-0.834309	-0.307241	0.705521	0.619247	1.08847	1989	1201	GLOBAL	NA	1580	11817.2	0	1197	0.0544518	0.884753	51.7785	0.198673	0.39791	-0.125585	0.523495	0.941609	0.00129783	0.489351	1.05178	-0.206188	1.25797	0.330197	0.639717	0.103046	4.88291	14	0	14	3.39815	0.247927	0.0199	0.0755341	0.0413147	0.0159695	0.00338123	0.0526437	11817.2	1191671	2.73627	11.7133	1.27421	4.54902e-05
GLOBAL_global	7884	-0.11354	-0.834309	-0.307241	0.705521	0.619247	1.08847	1989	1201	GLOBAL	NA	1580	11817.2	0	1197	0.0544518	0.884753	51.7785	0.198673	0.39791	-0.125585	0.523495	0.941609	0.00129783	0.489351	1.05178	-0.206188	1.25797	0.330197	0.639717	0.103046	4.88291	14	0	14	3.39815	0.247927	0.0199	0.0755341	0.0413147	0.0159695	0.00338123	0.0526437	11817.2	1191671	2.73627	11.7133	1.27421	4.54902e-05
GLOBAL_global	7884	-0.11354	-0.834309	-0.307241	0.705521	0.619247	1.08847	1989	1201	GLOBAL	NA	1580	11817.2	0	1197	0.0544518	0.884753	51.7785	0.198673	0.39791	-0.125585	0.523495	0.941609	0.00129783	0.489351	1.05178	-0.206188	1.25797	0.330197	0.639717	0.103046	4.88291	14	0	14	3.39815	0.247927	0.0199	0.0755341	0.0413147	0.0159695	0.00338123	0.0526437	11817.2	1191671	2.73627	11.7133	1.27421	4.54902e-05
GLOBAL_global	5700	0.153891	0.479271	-0.307241	1.21639	-1.81931	-0.00181778	1989	1201	GLOBAL	NA	1580	11817.2	0	97	0.0120675	0.273242	149.192	0.297925	0.334881	0.263157	0.0717243	1.25301	0.000204709	0.511494	0.556992	0.478558	0.0784342	0.0097989	1.24505	4.68343e-05	2.45506	9	0	9	2.37437	0.319483	0.0199	0.0393058	0.0184351	0.0037879	0.00487381	0.012309	11817.2	1191671	0.606408	6.95171	0.667694	0.000124407
GLOBAL_global	5700	0.153891	0.479271	-0.307241	1.21639	-1.81931	-0.00181778	1989	1201	GLOBAL	NA	1580	11817.2	0	97	0.0120675	0.273242	149.192	0.297925	0.334881	0.263157	0.0717243	1.25301	0.000204709	0.511494	0.556992	0.478558	0.0784342	0.0097989	1.24505	4.68343e-05	2.45506	9	0	9	2.37437	0.319483	0.0199	0.0393058	0.0184351	0.0037879	0.00487381	0.012309	11817.2	1191671	0.606408	6.95171	0.667694	0.000124407
GLOBAL_global	5700	0.153891	0.479271	-0.307241	1.21639	-1.81931	-0.00181778	1989	1201	GLOBAL	NA	1580	11817.2	0	97	0.0120675	0.273242	149.192	0.297925	0.334881	0.263157	0.0717243	1.25301	0.000204709	0.511494	0.556992	0.478558	0.0784342	0.0097989	1.24505	4.68343e-05	2.45506	9	0	9	2.37437	0.319483	0.0199	0.0393058	0.0184351	0.0037879	0.00487381	0.012309	11817.2	1191671	0.606408	6.95171	0.667694	0.000124407
GLOBAL_global	10864	-1.15133	-0.782392	0.0254461	0.0886201	-0.62343	-1.43097	1989	1201	GLOBAL	NA	1580	11817.2	0	1691	0.231914	0.825659	75.9398	0.246304	0.445047	-0.00790985	0.452957	0.586477	0.00126849	0.503401	1.02407	-0.0111511	1.03522	0.285885	0.66799	0.0792439	31.9139	60	0	60	18.8508	0.32216	0.0298	0.0789347	0.0396652	0.00945666	0.00429068	0.153795	11817.2	1191671	7.78236	10.46	3.87733	0.000137146
GLOBAL_global	10864	-1.15133	-0.782392	0.0254461	0.0886201	-0.62343	-1.43097	1989	1201	GLOBAL	NA	1580	11817.2	0	1691	0.231914	0.825659	75.9398	0.246304	0.445047	-0.00790985	0.452957	0.586477	0.00126849	0.503401	1.02407	-0.0111511	1.03522	0.285885	0.66799	0.0792439	31.9139	60	0	60	18.8508	0.32216	0.0298	0.0789347	0.0396652	0.00945666	0.00429068	0.153795	11817.2	1191671	7.78236	10.46	3.87733	0.000137146
GLOBAL_global	10864	-1.15133	-0.782392	0.0254461	0.0886201	-0.62343	-1.43097	1989	1201	GLOBAL	NA	1580	11817.2	0	1691	0.231914	0.825659	75.9398	0.246304	0.445047	-0.00790985	0.452957	0.586477	0.00126849	0.503401	1.02407	-0.0111511	1.03522	0.285885	0.66799	0.0792439	31.9139	60	0	60	18.8508	0.32216	0.0298	0.0789347	0.0396652	0.00945666	0.00429068	0.153795	11817.2	1191671	7.78236	10.46	3.87733	0.000137146
GLOBAL_global	5640	-0.688317	-0.877985	2.22293	0.310319	-0.937999	0.189719	1989	1201	GLOBAL	NA	1580	11817.2	0	34	0.0131013	0.525342	131.724	0.281415	0.393486	0.0883928	0.305093	1.21823	0.000656449	0.528544	0.868371	0.101495	0.766876	0.115706	1.20632	0.0100461	2.41772	7	0	7	1.93274	0.299284	0.3169	0.52215	0.354921	0.00553842	0.00408295	0.0138436	11817.2	1191671	0.041342	1.00611	0.0390047	0.000385332
GLOBAL_global	5640	-0.688317	-0.877985	2.22293	0.310319	-0.937999	0.189719	1989	1201	GLOBAL	NA	1580	11817.2	0	34	0.0131013	0.525342	131.724	0.281415	0.393486	0.0883928	0.305093	1.21823	0.000656449	0.528544	0.868371	0.101495	0.766876	0.115706	1.20632	0.0100461	2.41772	7	0	7	1.93274	0.299284	0.3169	0.52215	0.354921	0.00553842	0.00408295	0.0138436	11817.2	1191671	0.041342	1.00611	0.0390047	0.000385332
GLOBAL_global	5640	-0.688317	-0.877985	2.22293	0.310319	-0.937999	0.189719	1989	1201	GLOBAL	NA	1580	11817.2	0	34	0.0131013	0.525342	131.724	0.281415	0.393486	0.0883928	0.305093	1.21823	0.000656449	0.528544	0.868371	0.101495	0.766876	0.115706	1.20632	0.0100461	2.41772	7	0	7	1.93274	0.299284	0.3169	0.52215	0.354921	0.00553842	0.00408295	0.0138436	11817.2	1191671	0.041342	1.00611	0.0390047	0.000385332
GLOBAL_global	8983	-0.552606	1.57117	-0.955105	-1.87775	1.70854	-0.701662	1989	1201	GLOBAL	NA	1580	11817.2	0	584	0.01	0.781337	369.9	0.164366	0.315763	-0.00358757	0.319351	1.07943	0.00199249	0.502688	0.845077	0.029388	0.815689	0.247774	1.07867	0.0532206	4.68228	9	0	9	1.66408	0.202325	0.01	0.0157347	0.0121191	0.0020306	0.00292158	0.0137505	11817.2	1191671	1	49.6571	1.13461	1.71233e-05
GLOBAL_global	8983	-0.552606	1.57117	-0.955105	-1.87775	1.70854	-0.701662	1989	1201	GLOBAL	NA	1580	11817.2	0	584	0.01	0.781337	369.9	0.164366	0.315763	-0.00358757	0.319351	1.07943	0.00199249	0.502688	0.845077	0.029388	0.815689	0.247774	1.07867	0.0532206	4.68228	9	0	9	1.66408	0.202325	0.01	0.0157347	0.0121191	0.0020306	0.00292158	0.0137505	11817.2	1191671	1	49.6571	1.13461	1.71233e-05
GLOBAL_global	8983	-0.552606	1.57117	-0.955105	-1.87775	1.70854	-0.701662	1989	1201	GLOBAL	NA	1580	11817.2	0	584	0.01	0.781337	369.9	0.164366	0.315763	-0.00358757	0.319351	1.07943	0.00199249	0.502688	0.845077	0.029388	0.815689	0.247774	1.07867	0.0532206	4.68228	9	0	9	1.66408	0.202325	0.01	0.0157347	0.0121191	0.0020306	0.00292158	0.0137505	11817.2	1191671	1	49.6571	1.13461	1.71233e-05
GLOBAL_global	780	-0.185387	-0.763438	-0.797516	1.54412	-0.979595	-0.325956	1989	NA	GLOBAL	NA	1580	11817.2	0	12092	0.144389	0.953246	47.3585	0.223776	0.385403	-0.0923787	0.477782	0.697738	0.00159918	0.463611	0.987065	-0.115572	1.10264	0.274898	0.490795	0.0726897	12.2892	31	0	31	7.59774	0.245204	0.0298	0.0317209	0.0186298	0.0141844	0.00431967	0.109917	11817.2	1191671	4.84527	30.0511	5.90008	1.19409e-05
GLOBAL_global	780	-0.185387	-0.763438	-0.797516	1.54412	-0.979595	-0.325956	1989	NA	GLOBAL	NA	1580	11817.2	0	12092	0.144389	0.953246	47.3585	0.223776	0.385403	-0.0923787	0.477782	0.697738	0.00159918	0.463611	0.987065	-0.115572	1.10264	0.274898	0.490795	0.0726897	12.2892	31	0	31	7.59774	0.245204	0.0298	0.0317209	0.0186298	0.0141844	0.00431967	0.109917	11817.2	1191671	4.84527	30.0511	5.90008	1.19409e-05
GLOBAL_global	780	-0.185387	-0.763438	-0.797516	1.54412	-0.979595	-0.325956	1989	NA	GLOBAL	NA	1580	11817.2	0	12092	0.144389	0.953246	47.3585	0.223776	0.385403	-0.0923787	0.477782	0.697738	0.00159918	0.463611	0.987065	-0.115572	1.10264	0.274898	0.490795	0.0726897	12.2892	31	0	31	7.59774	0.245204	0.0298	0.0317209	0.0186298	0.0141844	0.00431967	0.109917	11817.2	1191671	4.84527	30.0511	5.90008	1.19409e-05
GLOBAL_global	12812	-0.185387	0.198261	-0.622418	1.15856	-1.52034	1.66307	1989	1201	GLOBAL	NA	1580	11817.2	0	437	0.0172363	0.66355	104.122	0.181968	0.288476	0.0572963	0.231179	1.06581	0.000976741	0.487018	0.576227	0.425721	0.150506	0.0397898	1.0514	0.00124564	2.7019	8	0	8	2.54218	0.343991	0.01	0.0191562	0.0139922	0.00731308	0.00317549	0.0200902	11817.2	1191671	1.72363	34.639	1.43581	3.94424e-05
GLOBAL_global	12812	-0.185387	0.198261	-0.622418	1.15856	-1.52034	1.66307	1989	1201	GLOBAL	NA	1580	11817.2	0	437	0.0172363	0.66355	104.122	0.181968	0.288476	0.0572963	0.231179	1.06581	0.000976741	0.487018	0.576227	0.425721	0.150506	0.0397898	1.0514	0.00124564	2.7019	8	0	8	2.54218	0.343991	0.01	0.0191562	0.0139922	0.00731308	0.00317549	0.0200902	11817.2	1191671	1.72363	34.639	1.43581	3.94424e-05
GLOBAL_global	12812	-0.185387	0.198261	-0.622418	1.15856	-1.52034	1.66307	1989	1201	GLOBAL	NA	1580	11817.2	0	437	0.0172363	0.66355	104.122	0.181968	0.288476	0.0572963	0.231179	1.06581	0.000976741	0.487018	0.576227	0.425721	0.150506	0.0397898	1.0514	0.00124564	2.7019	8	0	8	2.54218	0.343991	0.01	0.0191562	0.0139922	0.00731308	0.00317549	0.0200902	11817.2	1191671	1.72363	34.639	1.43581	3.94424e-05
GLOBAL_global	10808	-0.871926	-0.119833	-0.657438	0.9224	1.73714	1.64097	1989	1201	GLOBAL	NA	1580	11817.2	0	369	0.0182701	0.75453	157.386	0.189887	0.407822	-0.0692391	0.477061	1.10846	0.00210741	0.583004	1.15063	-0.21073	1.36136	0.393894	0.747021	0.123296	4.38291	12	0	12	2.62488	0.257331	0.01	0.0443026	0.0232543	0.0042142	0.00329511	0.0201069	11817.2	1191671	1.82701	17.0313	0.864655	4.95125e-05
GLOBAL_global	10808	-0.871926	-0.119833	-0.657438	0.9224	1.73714	1.64097	1989	1201	GLOBAL	NA	1580	11817.2	0	369	0.0182701	0.75453	157.386	0.189887	0.407822	-0.0692391	0.477061	1.10846	0.00210741	0.583004	1.15063	-0.21073	1.36136	0.393894	0.747021	0.123296	4.38291	12	0	12	2.62488	0.257331	0.01	0.0443026	0.0232543	0.0042142	0.00329511	0.0201069	11817.2	1191671	1.82701	17.0313	0.864655	4.95125e-05
GLOBAL_global	10808	-0.871926	-0.119833	-0.657438	0.9224	1.73714	1.64097	1989	1201	GLOBAL	NA	1580	11817.2	0	369	0.0182701	0.75453	157.386	0.189887	0.407822	-0.0692391	0.477061	1.10846	0.00210741	0.583004	1.15063	-0.21073	1.36136	0.393894	0.747021	0.123296	4.38291	12	0	12	2.62488	0.257331	0.01	0.0443026	0.0232543	0.0042142	0.00329511	0.0201069	11817.2	1191671	1.82701	17.0313	0.864655	4.95125e-05
GLOBAL_global	11175	-0.72424	1.43438	-0.552379	-1.24639	-1.36956	-0.716396	1989	1201	GLOBAL	NA	1580	11817.2	0	153	0.01	0.71646	145.75	0.20608	0.260607	0.16042	0.100187	1.50909	0.000276017	0.524162	0.785118	0.394505	0.390613	0.131012	1.47479	0.00554525	1.84494	7	0	7	1.52767	0.306724	0.0199	0.0293997	0.0154075	0.0046619	0.00289966	0.0144628	11817.2	1191671	0.502513	24.3696	0.938683	6.53595e-05
GLOBAL_global	11175	-0.72424	1.43438	-0.552379	-1.24639	-1.36956	-0.716396	1989	1201	GLOBAL	NA	1580	11817.2	0	153	0.01	0.71646	145.75	0.20608	0.260607	0.16042	0.100187	1.50909	0.000276017	0.524162	0.785118	0.394505	0.390613	0.131012	1.47479	0.00554525	1.84494	7	0	7	1.52767	0.306724	0.0199	0.0293997	0.0154075	0.0046619	0.00289966	0.0144628	11817.2	1191671	0.502513	24.3696	0.938683	6.53595e-05
GLOBAL_global	11175	-0.72424	1.43438	-0.552379	-1.24639	-1.36956	-0.716396	1989	1201	GLOBAL	NA	1580	11817.2	0	153	0.01	0.71646	145.75	0.20608	0.260607	0.16042	0.100187	1.50909	0.000276017	0.524162	0.785118	0.394505	0.390613	0.131012	1.47479	0.00554525	1.84494	7	0	7	1.52767	0.306724	0.0199	0.0293997	0.0154075	0.0046619	0.00289966	0.0144628	11817.2	1191671	0.502513	24.3696	0.938683	6.53595e-05
GLOBAL_global	8262	1.14378	-0.972754	3.21224	-0.677687	-1.16938	0.889563	1989	1201	GLOBAL	NA	1580	11817.2	0	50	0.0155134	0.4573	51.9167	0.234769	0.380825	0.0152664	0.365559	1.6505	0.000794834	0.483383	1.14799	-0.0110673	1.15906	0.211991	1.61477	0.025789	1.18291	5	0	5	1.21895	0.293214	0.0595	0.529477	0.306078	0.018702	0.00316333	0.0178625	11817.2	1191671	0.260729	0.863683	0.0583595	0.000310268
GLOBAL_global	8262	1.14378	-0.972754	3.21224	-0.677687	-1.16938	0.889563	1989	1201	GLOBAL	NA	1580	11817.2	0	50	0.0155134	0.4573	51.9167	0.234769	0.380825	0.0152664	0.365559	1.6505	0.000794834	0.483383	1.14799	-0.0110673	1.15906	0.211991	1.61477	0.025789	1.18291	5	0	5	1.21895	0.293214	0.0595	0.529477	0.306078	0.018702	0.00316333	0.0178625	11817.2	1191671	0.260729	0.863683	0.0583595	0.000310268
GLOBAL_global	8262	1.14378	-0.972754	3.21224	-0.677687	-1.16938	0.889563	1989	1201	GLOBAL	NA	1580	11817.2	0	50	0.0155134	0.4573	51.9167	0.234769	0.380825	0.0152664	0.365559	1.6505	0.000794834	0.483383	1.14799	-0.0110673	1.15906	0.211991	1.61477	0.025789	1.18291	5	0	5	1.21895	0.293214	0.0595	0.529477	0.306078	0.018702	0.00316333	0.0178625	11817.2	1191671	0.260729	0.863683	0.0583595	0.000310268
GLOBAL_global	2430	0.604931	-0.917541	0.12175	0.729619	1.68774	1.52311	1989	NA	GLOBAL	NA	1580	11817.2	0	742	0.0399791	0.846746	38.729	0.168959	0.461613	-0.154761	0.616374	1.18757	0.00158205	0.496204	1.28083	-0.290136	1.57096	0.272828	1.02404	0.0559257	2.62278	8	0	8	2.20615	0.274293	0.0793	0.102371	0.064125	0.0231954	0.00258033	0.0475264	11817.2	1191671	0.50415	8.27131	0.741153	5.38802e-05
GLOBAL_global	2430	0.604931	-0.917541	0.12175	0.729619	1.68774	1.52311	1989	NA	GLOBAL	NA	1580	11817.2	0	742	0.0399791	0.846746	38.729	0.168959	0.461613	-0.154761	0.616374	1.18757	0.00158205	0.496204	1.28083	-0.290136	1.57096	0.272828	1.02404	0.0559257	2.62278	8	0	8	2.20615	0.274293	0.0793	0.102371	0.064125	0.0231954	0.00258033	0.0475264	11817.2	1191671	0.50415	8.27131	0.741153	5.38802e-05
GLOBAL_global	2430	0.604931	-0.917541	0.12175	0.729619	1.68774	1.52311	1989	NA	GLOBAL	NA	1580	11817.2	0	742	0.0399791	0.846746	38.729	0.168959	0.461613	-0.154761	0.616374	1.18757	0.00158205	0.496204	1.28083	-0.290136	1.57096	0.272828	1.02404	0.0559257	2.62278	8	0	8	2.20615	0.274293	0.0793	0.102371	0.064125	0.0231954	0.00258033	0.0475264	11817.2	1191671	0.50415	8.27131	0.741153	5.38802e-05
GLOBAL_global	12276	0.301576	-0.429686	-0.0533482	-0.147537	0.031705	1.14003	1989	1201	GLOBAL	NA	1580	11817.2	0	106	0.0193039	0.536985	142.085	0.205756	0.344155	-0.0258767	0.370032	1.09508	0.00174987	0.503543	1.1021	-0.133048	1.23515	0.318557	0.939079	0.0818884	4.22658	9	0	9	2.05172	0.255084	0.1288	0.0587454	0.0306298	0.00605554	0.00384924	0.0190397	11817.2	1191671	0.149875	9.1409	0.621607	0.000182112
GLOBAL_global	12276	0.301576	-0.429686	-0.0533482	-0.147537	0.031705	1.14003	1989	1201	GLOBAL	NA	1580	11817.2	0	106	0.0193039	0.536985	142.085	0.205756	0.344155	-0.0258767	0.370032	1.09508	0.00174987	0.503543	1.1021	-0.133048	1.23515	0.318557	0.939079	0.0818884	4.22658	9	0	9	2.05172	0.255084	0.1288	0.0587454	0.0306298	0.00605554	0.00384924	0.0190397	11817.2	1191671	0.149875	9.1409	0.621607	0.000182112
GLOBAL_global	12276	0.301576	-0.429686	-0.0533482	-0.147537	0.031705	1.14003	1989	1201	GLOBAL	NA	1580	11817.2	0	106	0.0193039	0.536985	142.085	0.205756	0.344155	-0.0258767	0.370032	1.09508	0.00174987	0.503543	1.1021	-0.133048	1.23515	0.318557	0.939079	0.0818884	4.22658	9	0	9	2.05172	0.255084	0.1288	0.0587454	0.0306298	0.00605554	0.00384924	0.0190397	11817.2	1191671	0.149875	9.1409	0.621607	0.000182112
GLOBAL_global	11184	-1.09545	0.0458064	-0.0621031	0.763356	1.01961	-0.605894	1989	1201	GLOBAL	NA	1580	11817.2	0	185	0.0351549	0.747565	193.505	0.201949	0.334386	0.0313256	0.30306	0.720398	0.00216344	0.474361	1.07249	-0.0469712	1.11947	0.267779	0.634648	0.068959	11.3899	21	0	21	4.15576	0.271317	0.01	0.052445	0.0214793	0.00372136	0.00447836	0.0269887	11817.2	1191671	3.51549	14.2543	1.25649	0.000190026
GLOBAL_global	11184	-1.09545	0.0458064	-0.0621031	0.763356	1.01961	-0.605894	1989	1201	GLOBAL	NA	1580	11817.2	0	185	0.0351549	0.747565	193.505	0.201949	0.334386	0.0313256	0.30306	0.720398	0.00216344	0.474361	1.07249	-0.0469712	1.11947	0.267779	0.634648	0.068959	11.3899	21	0	21	4.15576	0.271317	0.01	0.052445	0.0214793	0.00372136	0.00447836	0.0269887	11817.2	1191671	3.51549	14.2543	1.25649	0.000190026
GLOBAL_global	11184	-1.09545	0.0458064	-0.0621031	0.763356	1.01961	-0.605894	1989	1201	GLOBAL	NA	1580	11817.2	0	185	0.0351549	0.747565	193.505	0.201949	0.334386	0.0313256	0.30306	0.720398	0.00216344	0.474361	1.07249	-0.0469712	1.11947	0.267779	0.634648	0.068959	11.3899	21	0	21	4.15576	0.271317	0.01	0.052445	0.0214793	0.00372136	0.00447836	0.0269887	11817.2	1191671	3.51549	14.2543	1.25649	0.000190026
GLOBAL_global	10822	1.15576	-0.718938	-0.534869	-1.72353	0.00310787	-0.377524	1989	1201	GLOBAL	NA	1580	11817.2	0	498	0.021716	0.852785	85.4074	0.231937	0.409044	-0.119497	0.528541	1.19584	0.00129529	0.480967	0.974292	0.0599632	0.914329	0.256454	1.2702	0.0521712	2.91899	7	0	7	1.8164	0.242945	0.0199	0.0516551	0.0231989	0.00987374	0.00297894	0.0247568	11817.2	1191671	1.09126	16.5092	1.06716	4.36064e-05
GLOBAL_global	10822	1.15576	-0.718938	-0.534869	-1.72353	0.00310787	-0.377524	1989	1201	GLOBAL	NA	1580	11817.2	0	498	0.021716	0.852785	85.4074	0.231937	0.409044	-0.119497	0.528541	1.19584	0.00129529	0.480967	0.974292	0.0599632	0.914329	0.256454	1.2702	0.0521712	2.91899	7	0	7	1.8164	0.242945	0.0199	0.0516551	0.0231989	0.00987374	0.00297894	0.0247568	11817.2	1191671	1.09126	16.5092	1.06716	4.36064e-05
GLOBAL_global	10822	1.15576	-0.718938	-0.534869	-1.72353	0.00310787	-0.377524	1989	1201	GLOBAL	NA	1580	11817.2	0	498	0.021716	0.852785	85.4074	0.231937	0.409044	-0.119497	0.528541	1.19584	0.00129529	0.480967	0.974292	0.0599632	0.914329	0.256454	1.2702	0.0521712	2.91899	7	0	7	1.8164	0.242945	0.0199	0.0516551	0.0231989	0.00987374	0.00297894	0.0247568	11817.2	1191671	1.09126	16.5092	1.06716	4.36064e-05
GLOBAL_global	5174	1.36731	-0.944735	1.75892	0.464544	1.44077	-0.200721	1989	1201	GLOBAL	NA	1580	11817.2	0	234	0.0578977	0.627413	41.1195	0.173853	0.491398	-0.213009	0.704407	0.977013	0.00281449	0.493995	1.15142	-0.111447	1.26287	0.265732	0.948599	0.0636401	4.13797	14	0	14	3.79008	0.258689	0.0892	0.18487	0.101042	0.0244482	0.00373972	0.045996	11817.2	1191671	0.649077	3.39381	0.455215	0.000247426
GLOBAL_global	5174	1.36731	-0.944735	1.75892	0.464544	1.44077	-0.200721	1989	1201	GLOBAL	NA	1580	11817.2	0	234	0.0578977	0.627413	41.1195	0.173853	0.491398	-0.213009	0.704407	0.977013	0.00281449	0.493995	1.15142	-0.111447	1.26287	0.265732	0.948599	0.0636401	4.13797	14	0	14	3.79008	0.258689	0.0892	0.18487	0.101042	0.0244482	0.00373972	0.045996	11817.2	1191671	0.649077	3.39381	0.455215	0.000247426
GLOBAL_global	5174	1.36731	-0.944735	1.75892	0.464544	1.44077	-0.200721	1989	1201	GLOBAL	NA	1580	11817.2	0	234	0.0578977	0.627413	41.1195	0.173853	0.491398	-0.213009	0.704407	0.977013	0.00281449	0.493995	1.15142	-0.111447	1.26287	0.265732	0.948599	0.0636401	4.13797	14	0	14	3.79008	0.258689	0.0892	0.18487	0.101042	0.0244482	0.00373972	0.045996	11817.2	1191671	0.649077	3.39381	0.455215	0.000247426
GLOBAL_global	252	-0.436852	-0.0168235	-0.718722	-1.33314	1.01961	0.550691	1989	NA	GLOBAL	NA	1580	11817.2	0	335	0.0113784	0.737473	167.208	0.192348	0.350999	0.0246718	0.326327	1.45801	0.00187121	0.521167	1.08746	0.147453	0.940002	0.212241	1.41278	0.0350732	2.53987	6	0	6	1.1681	0.205559	0.01	0.014308	0.0115088	0.0049233	0.00285856	0.0156249	11817.2	1191671	1.13784	51.5429	1.35764	3.39652e-05
GLOBAL_global	252	-0.436852	-0.0168235	-0.718722	-1.33314	1.01961	0.550691	1989	NA	GLOBAL	NA	1580	11817.2	0	335	0.0113784	0.737473	167.208	0.192348	0.350999	0.0246718	0.326327	1.45801	0.00187121	0.521167	1.08746	0.147453	0.940002	0.212241	1.41278	0.0350732	2.53987	6	0	6	1.1681	0.205559	0.01	0.014308	0.0115088	0.0049233	0.00285856	0.0156249	11817.2	1191671	1.13784	51.5429	1.35764	3.39652e-05
GLOBAL_global	252	-0.436852	-0.0168235	-0.718722	-1.33314	1.01961	0.550691	1989	NA	GLOBAL	NA	1580	11817.2	0	335	0.0113784	0.737473	167.208	0.192348	0.350999	0.0246718	0.326327	1.45801	0.00187121	0.521167	1.08746	0.147453	0.940002	0.212241	1.41278	0.0350732	2.53987	6	0	6	1.1681	0.205559	0.01	0.014308	0.0115088	0.0049233	0.00285856	0.0156249	11817.2	1191671	1.13784	51.5429	1.35764	3.39652e-05
GLOBAL_global	10340	0.209772	0.349067	-0.552379	0.652506	-1.60093	1.11057	1989	1201	GLOBAL	NA	1580	11817.2	0	275	0.0103446	0.434508	224.286	0.25031	0.344451	0.162053	0.182398	1.19154	0.000414972	0.563649	0.65004	0.477841	0.172198	0.0401536	1.21574	0.000677218	2.98101	7	0	7	1.88851	0.282599	0.0694	0.0556896	0.023346	0.00336892	0.00298833	0.0141859	11817.2	1191671	0.149057	7.8023	0.607639	3.76167e-05
GLOBAL_global	10340	0.209772	0.349067	-0.552379	0.652506	-1.60093	1.11057	1989	1201	GLOBAL	NA	1580	11817.2	0	275	0.0103446	0.434508	224.286	0.25031	0.344451	0.162053	0.182398	1.19154	0.000414972	0.563649	0.65004	0.477841	0.172198	0.0401536	1.21574	0.000677218	2.98101	7	0	7	1.88851	0.282599	0.0694	0.0556896	0.023346	0.00336892	0.00298833	0.0141859	11817.2	1191671	0.149057	7.8023	0.607639	3.76167e-05
GLOBAL_global	10340	0.209772	0.349067	-0.552379	0.652506	-1.60093	1.11057	1989	1201	GLOBAL	NA	1580	11817.2	0	275	0.0103446	0.434508	224.286	0.25031	0.344451	0.162053	0.182398	1.19154	0.000414972	0.563649	0.65004	0.477841	0.172198	0.0401536	1.21574	0.000677218	2.98101	7	0	7	1.88851	0.282599	0.0694	0.0556896	0.023346	0.00336892	0.00298833	0.0141859	11817.2	1191671	0.149057	7.8023	0.607639	3.76167e-05
GLOBAL_global	5180	-0.380971	-0.692567	-0.499849	-1.41508	0.759633	-1.30574	1989	1201	GLOBAL	NA	1580	11817.2	0	1434	0.0627219	0.876014	104.26	0.214793	0.43942	-0.0164203	0.45584	0.729029	0.00155356	0.485392	1.01393	-0.0125066	1.02644	0.284441	0.798854	0.0738966	11.4158	25	0	25	6.16492	0.225083	0.0298	0.0527225	0.0262775	0.00715775	0.00294762	0.0651947	11817.2	1191671	2.10476	16.6156	2.48101	4.37391e-05
GLOBAL_global	5180	-0.380971	-0.692567	-0.499849	-1.41508	0.759633	-1.30574	1989	1201	GLOBAL	NA	1580	11817.2	0	1434	0.0627219	0.876014	104.26	0.214793	0.43942	-0.0164203	0.45584	0.729029	0.00155356	0.485392	1.01393	-0.0125066	1.02644	0.284441	0.798854	0.0738966	11.4158	25	0	25	6.16492	0.225083	0.0298	0.0527225	0.0262775	0.00715775	0.00294762	0.0651947	11817.2	1191671	2.10476	16.6156	2.48101	4.37391e-05
GLOBAL_global	5180	-0.380971	-0.692567	-0.499849	-1.41508	0.759633	-1.30574	1989	1201	GLOBAL	NA	1580	11817.2	0	1434	0.0627219	0.876014	104.26	0.214793	0.43942	-0.0164203	0.45584	0.729029	0.00155356	0.485392	1.01393	-0.0125066	1.02644	0.284441	0.798854	0.0738966	11.4158	25	0	25	6.16492	0.225083	0.0298	0.0527225	0.0262775	0.00715775	0.00294762	0.0651947	11817.2	1191671	2.10476	16.6156	2.48101	4.37391e-05
GLOBAL_global	238	0.936226	-0.901883	-0.561133	-0.658409	-0.917201	0.219186	1989	NA	GLOBAL	NA	1580	11817.2	0	3215	0.0699582	0.936169	28.9845	0.21467	0.404744	-0.00190849	0.406652	1.06395	0.00137705	0.493922	1.13193	-0.10405	1.23598	0.269094	0.922161	0.0632508	3.55886	10	0	10	2.74704	0.275922	0.0199	0.0480932	0.0277241	0.0279158	0.00321153	0.0648046	11817.2	1191671	3.51549	19.4657	2.33748	2.17599e-05
GLOBAL_global	238	0.936226	-0.901883	-0.561133	-0.658409	-0.917201	0.219186	1989	NA	GLOBAL	NA	1580	11817.2	0	3215	0.0699582	0.936169	28.9845	0.21467	0.404744	-0.00190849	0.406652	1.06395	0.00137705	0.493922	1.13193	-0.10405	1.23598	0.269094	0.922161	0.0632508	3.55886	10	0	10	2.74704	0.275922	0.0199	0.0480932	0.0277241	0.0279158	0.00321153	0.0648046	11817.2	1191671	3.51549	19.4657	2.33748	2.17599e-05
GLOBAL_global	238	0.936226	-0.901883	-0.561133	-0.658409	-0.917201	0.219186	1989	NA	GLOBAL	NA	1580	11817.2	0	3215	0.0699582	0.936169	28.9845	0.21467	0.404744	-0.00190849	0.406652	1.06395	0.00137705	0.493922	1.13193	-0.10405	1.23598	0.269094	0.922161	0.0632508	3.55886	10	0	10	2.74704	0.275922	0.0199	0.0480932	0.0277241	0.0279158	0.00321153	0.0648046	11817.2	1191671	3.51549	19.4657	2.33748	2.17599e-05
GLOBAL_global	806	1.25555	0.438067	-0.876311	-0.137898	0.445064	0.395988	1989	NA	GLOBAL	NA	1580	11817.2	0	530	0.0168918	0.47027	193.55	0.182805	0.305603	-0.0701072	0.37571	0.973396	0.00138441	0.429004	0.907697	-0.0345739	0.942271	0.264635	0.822938	0.052717	4.9	12	0	12	2.38666	0.252354	0.0595	0.0328517	0.0168581	0.00421713	0.00458646	0.0157213	11817.2	1191671	0.283895	14.3149	0.932571	3.18712e-05
GLOBAL_global	806	1.25555	0.438067	-0.876311	-0.137898	0.445064	0.395988	1989	NA	GLOBAL	NA	1580	11817.2	0	530	0.0168918	0.47027	193.55	0.182805	0.305603	-0.0701072	0.37571	0.973396	0.00138441	0.429004	0.907697	-0.0345739	0.942271	0.264635	0.822938	0.052717	4.9	12	0	12	2.38666	0.252354	0.0595	0.0328517	0.0168581	0.00421713	0.00458646	0.0157213	11817.2	1191671	0.283895	14.3149	0.932571	3.18712e-05
GLOBAL_global	806	1.25555	0.438067	-0.876311	-0.137898	0.445064	0.395988	1989	NA	GLOBAL	NA	1580	11817.2	0	530	0.0168918	0.47027	193.55	0.182805	0.305603	-0.0701072	0.37571	0.973396	0.00138441	0.429004	0.907697	-0.0345739	0.942271	0.264635	0.822938	0.052717	4.9	12	0	12	2.38666	0.252354	0.0595	0.0328517	0.0168581	0.00421713	0.00458646	0.0157213	11817.2	1191671	0.283895	14.3149	0.932571	3.18712e-05
GLOBAL_global	2999	-0.600504	1.62062	-0.718722	1.10072	-0.867806	0.801161	1989	NA	GLOBAL	NA	1580	11817.2	0	370	0.0148242	0.527674	89.9706	0.178654	0.244419	0.112231	0.132188	1.01143	0.00045743	0.439851	0.720876	0.312759	0.408117	0.173102	0.960954	0.00553141	1.93608	15	0	15	3.03625	0.366181	0.0298	0.0436692	0.0233623	0.00706264	0.00521414	0.0138461	11817.2	1191671	0.497457	12.0834	0.592669	4.00655e-05
GLOBAL_global	2999	-0.600504	1.62062	-0.718722	1.10072	-0.867806	0.801161	1989	NA	GLOBAL	NA	1580	11817.2	0	370	0.0148242	0.527674	89.9706	0.178654	0.244419	0.112231	0.132188	1.01143	0.00045743	0.439851	0.720876	0.312759	0.408117	0.173102	0.960954	0.00553141	1.93608	15	0	15	3.03625	0.366181	0.0298	0.0436692	0.0233623	0.00706264	0.00521414	0.0138461	11817.2	1191671	0.497457	12.0834	0.592669	4.00655e-05
GLOBAL_global	2999	-0.600504	1.62062	-0.718722	1.10072	-0.867806	0.801161	1989	NA	GLOBAL	NA	1580	11817.2	0	370	0.0148242	0.527674	89.9706	0.178654	0.244419	0.112231	0.132188	1.01143	0.00045743	0.439851	0.720876	0.312759	0.408117	0.173102	0.960954	0.00553141	1.93608	15	0	15	3.03625	0.366181	0.0298	0.0436692	0.0233623	0.00706264	0.00521414	0.0138461	11817.2	1191671	0.497457	12.0834	0.592669	4.00655e-05
GLOBAL_global	2940	-0.396937	-0.921661	2.28422	0.146455	1.19379	1.75148	1989	NA	GLOBAL	NA	1580	11817.2	0	50	0.0175809	0.535636	75.6429	0.212792	0.470066	-0.143622	0.613688	1.33559	0.00150928	0.488815	1.27059	-0.172358	1.44295	0.2395	1.25671	0.0390362	2.01076	6	0	6	1.76534	0.28679	0.1585	0.325371	0.199106	0.0129721	0.00398899	0.0173633	11817.2	1191671	0.110921	1.64623	0.0872065	0.000351619
GLOBAL_global	2940	-0.396937	-0.921661	2.28422	0.146455	1.19379	1.75148	1989	NA	GLOBAL	NA	1580	11817.2	0	50	0.0175809	0.535636	75.6429	0.212792	0.470066	-0.143622	0.613688	1.33559	0.00150928	0.488815	1.27059	-0.172358	1.44295	0.2395	1.25671	0.0390362	2.01076	6	0	6	1.76534	0.28679	0.1585	0.325371	0.199106	0.0129721	0.00398899	0.0173633	11817.2	1191671	0.110921	1.64623	0.0872065	0.000351619
GLOBAL_global	2940	-0.396937	-0.921661	2.28422	0.146455	1.19379	1.75148	1989	NA	GLOBAL	NA	1580	11817.2	0	50	0.0175809	0.535636	75.6429	0.212792	0.470066	-0.143622	0.613688	1.33559	0.00150928	0.488815	1.27059	-0.172358	1.44295	0.2395	1.25671	0.0390362	2.01076	6	0	6	1.76534	0.28679	0.1585	0.325371	0.199106	0.0129721	0.00398899	0.0173633	11817.2	1191671	0.110921	1.64623	0.0872065	0.000351619
GLOBAL_global	8775	-0.843985	2.05244	-0.718722	0.980235	-0.675425	-0.650095	1989	1201	GLOBAL	NA	1580	11817.2	0	647	0.0279186	0.859838	104.056	0.15753	0.291113	-0.0227491	0.313862	0.970018	0.00136354	0.447757	0.857433	0.032427	0.825006	0.299369	0.797225	0.0367411	4.74177	27	0	27	4.24642	0.295357	0.0397	0.0328551	0.0202894	0.00367425	0.00392387	0.0255841	11817.2	1191671	0.703238	26.1706	1.26096	4.31508e-05
GLOBAL_global	8775	-0.843985	2.05244	-0.718722	0.980235	-0.675425	-0.650095	1989	1201	GLOBAL	NA	1580	11817.2	0	647	0.0279186	0.859838	104.056	0.15753	0.291113	-0.0227491	0.313862	0.970018	0.00136354	0.447757	0.857433	0.032427	0.825006	0.299369	0.797225	0.0367411	4.74177	27	0	27	4.24642	0.295357	0.0397	0.0328551	0.0202894	0.00367425	0.00392387	0.0255841	11817.2	1191671	0.703238	26.1706	1.26096	4.31508e-05
GLOBAL_global	8775	-0.843985	2.05244	-0.718722	0.980235	-0.675425	-0.650095	1989	1201	GLOBAL	NA	1580	11817.2	0	647	0.0279186	0.859838	104.056	0.15753	0.291113	-0.0227491	0.313862	0.970018	0.00136354	0.447757	0.857433	0.032427	0.825006	0.299369	0.797225	0.0367411	4.74177	27	0	27	4.24642	0.295357	0.0397	0.0328551	0.0202894	0.00367425	0.00392387	0.0255841	11817.2	1191671	0.703238	26.1706	1.26096	4.31508e-05
GLOBAL_global	5254	1.10387	0.711661	-0.920085	0.281402	-0.506442	1.83251	1989	1201	GLOBAL	NA	1580	11817.2	0	435	0.0141351	0.0825274	29.0938	0.119269	0.170721	0.0372039	0.133517	1.21922	0.000317755	0.499034	0.587071	0.398193	0.188878	0.0420419	1.24441	0.00126883	0.589241	6	0	6	1.43387	0.40089	0.01	0.0227321	0.0144832	0.0269419	0.012791	0.0104858	11817.2	1191671	1.41351	3.63043	0.723998	3.24944e-05
GLOBAL_global	5254	1.10387	0.711661	-0.920085	0.281402	-0.506442	1.83251	1989	1201	GLOBAL	NA	1580	11817.2	0	435	0.0141351	0.0825274	29.0938	0.119269	0.170721	0.0372039	0.133517	1.21922	0.000317755	0.499034	0.587071	0.398193	0.188878	0.0420419	1.24441	0.00126883	0.589241	6	0	6	1.43387	0.40089	0.01	0.0227321	0.0144832	0.0269419	0.012791	0.0104858	11817.2	1191671	1.41351	3.63043	0.723998	3.24944e-05
GLOBAL_global	5254	1.10387	0.711661	-0.920085	0.281402	-0.506442	1.83251	1989	1201	GLOBAL	NA	1580	11817.2	0	435	0.0141351	0.0825274	29.0938	0.119269	0.170721	0.0372039	0.133517	1.21922	0.000317755	0.499034	0.587071	0.398193	0.188878	0.0420419	1.24441	0.00126883	0.589241	6	0	6	1.43387	0.40089	0.01	0.0227321	0.0144832	0.0269419	0.012791	0.0104858	11817.2	1191671	1.41351	3.63043	0.723998	3.24944e-05
GLOBAL_global	11088	-0.955748	-0.159389	-0.850046	-0.658409	-1.09918	-0.399624	1989	1201	GLOBAL	NA	1580	11817.2	0	1797	0.0358441	0.883709	120.453	0.172794	0.339603	0.0128897	0.326714	0.866868	0.00192858	0.515908	1.04039	0.098488	0.941906	0.268756	0.678995	0.06256	7.24241	15	0	15	3.01738	0.22923	0.01	0.0214858	0.0144177	0.0060308	0.00344943	0.0373247	11817.2	1191671	3.58441	41.1299	2.58881	1.99466e-05
GLOBAL_global	11088	-0.955748	-0.159389	-0.850046	-0.658409	-1.09918	-0.399624	1989	1201	GLOBAL	NA	1580	11817.2	0	1797	0.0358441	0.883709	120.453	0.172794	0.339603	0.0128897	0.326714	0.866868	0.00192858	0.515908	1.04039	0.098488	0.941906	0.268756	0.678995	0.06256	7.24241	15	0	15	3.01738	0.22923	0.01	0.0214858	0.0144177	0.0060308	0.00344943	0.0373247	11817.2	1191671	3.58441	41.1299	2.58881	1.99466e-05
GLOBAL_global	11088	-0.955748	-0.159389	-0.850046	-0.658409	-1.09918	-0.399624	1989	1201	GLOBAL	NA	1580	11817.2	0	1797	0.0358441	0.883709	120.453	0.172794	0.339603	0.0128897	0.326714	0.866868	0.00192858	0.515908	1.04039	0.098488	0.941906	0.268756	0.678995	0.06256	7.24241	15	0	15	3.01738	0.22923	0.01	0.0214858	0.0144177	0.0060308	0.00344943	0.0373247	11817.2	1191671	3.58441	41.1299	2.58881	1.99466e-05
GLOBAL_global	456	-0.632436	-0.561539	0.515722	0.623589	-1.83751	0.152885	1989	NA	GLOBAL	NA	1580	11817.2	0	102	0.0251619	0.657671	64.0312	0.198832	0.258228	0.0956944	0.162534	1.07626	0.00036571	0.515807	0.642279	0.394922	0.247358	0.0387157	1.12811	0.000953685	2.59367	7	0	7	2.4226	0.344978	0.0595	0.0948897	0.0437421	0.0133408	0.00347833	0.0252334	11817.2	1191671	0.422888	6.9309	0.576868	0.000246685
GLOBAL_global	456	-0.632436	-0.561539	0.515722	0.623589	-1.83751	0.152885	1989	NA	GLOBAL	NA	1580	11817.2	0	102	0.0251619	0.657671	64.0312	0.198832	0.258228	0.0956944	0.162534	1.07626	0.00036571	0.515807	0.642279	0.394922	0.247358	0.0387157	1.12811	0.000953685	2.59367	7	0	7	2.4226	0.344978	0.0595	0.0948897	0.0437421	0.0133408	0.00347833	0.0252334	11817.2	1191671	0.422888	6.9309	0.576868	0.000246685
GLOBAL_global	456	-0.632436	-0.561539	0.515722	0.623589	-1.83751	0.152885	1989	NA	GLOBAL	NA	1580	11817.2	0	102	0.0251619	0.657671	64.0312	0.198832	0.258228	0.0956944	0.162534	1.07626	0.00036571	0.515807	0.642279	0.394922	0.247358	0.0387157	1.12811	0.000953685	2.59367	7	0	7	2.4226	0.344978	0.0595	0.0948897	0.0437421	0.0133408	0.00347833	0.0252334	11817.2	1191671	0.422888	6.9309	0.576868	0.000246685
GLOBAL_global	1372	-0.205345	-0.222843	-0.070858	0.917581	-0.886004	-1.2468	1989	NA	GLOBAL	NA	1580	11817.2	0	31	0.0110338	0.601302	368.478	0.247135	0.380533	0.155046	0.225487	0.956137	0.00472287	0.600499	0.918022	0.401634	0.516388	0.146937	0.934204	0.0293059	5.36392	10	0	10	2.30507	0.262434	0.0199	0.0332816	0.0162572	0.00242381	0.00382682	0.01343	11817.2	1191671	0.55446	18.0671	0.826092	0.000355928
GLOBAL_global	1372	-0.205345	-0.222843	-0.070858	0.917581	-0.886004	-1.2468	1989	NA	GLOBAL	NA	1580	11817.2	0	31	0.0110338	0.601302	368.478	0.247135	0.380533	0.155046	0.225487	0.956137	0.00472287	0.600499	0.918022	0.401634	0.516388	0.146937	0.934204	0.0293059	5.36392	10	0	10	2.30507	0.262434	0.0199	0.0332816	0.0162572	0.00242381	0.00382682	0.01343	11817.2	1191671	0.55446	18.0671	0.826092	0.000355928
GLOBAL_global	1372	-0.205345	-0.222843	-0.070858	0.917581	-0.886004	-1.2468	1989	NA	GLOBAL	NA	1580	11817.2	0	31	0.0110338	0.601302	368.478	0.247135	0.380533	0.155046	0.225487	0.956137	0.00472287	0.600499	0.918022	0.401634	0.516388	0.146937	0.934204	0.0293059	5.36392	10	0	10	2.30507	0.262434	0.0199	0.0332816	0.0162572	0.00242381	0.00382682	0.01343	11817.2	1191671	0.55446	18.0671	0.826092	0.000355928
GLOBAL_global	6295	-0.524665	1.59672	-0.552379	-0.108981	-0.433649	-1.54147	1989	1201	GLOBAL	NA	1580	11817.2	0	329	0.0406683	0.726074	477.743	0.172403	0.294767	0.00368682	0.29108	0.544805	0.00357847	0.483478	0.804807	0.0925312	0.712275	0.169515	0.644982	0.0355596	32.9582	52	0	52	8.7009	0.274094	0.01	0.0693693	0.0311636	0.00147571	0.00441665	0.0300436	11817.2	1191671	4.06683	10.4668	0.964059	0.000123612
GLOBAL_global	6295	-0.524665	1.59672	-0.552379	-0.108981	-0.433649	-1.54147	1989	1201	GLOBAL	NA	1580	11817.2	0	329	0.0406683	0.726074	477.743	0.172403	0.294767	0.00368682	0.29108	0.544805	0.00357847	0.483478	0.804807	0.0925312	0.712275	0.169515	0.644982	0.0355596	32.9582	52	0	52	8.7009	0.274094	0.01	0.0693693	0.0311636	0.00147571	0.00441665	0.0300436	11817.2	1191671	4.06683	10.4668	0.964059	0.000123612
GLOBAL_global	6295	-0.524665	1.59672	-0.552379	-0.108981	-0.433649	-1.54147	1989	1201	GLOBAL	NA	1580	11817.2	0	329	0.0406683	0.726074	477.743	0.172403	0.294767	0.00368682	0.29108	0.544805	0.00357847	0.483478	0.804807	0.0925312	0.712275	0.169515	0.644982	0.0355596	32.9582	52	0	52	8.7009	0.274094	0.01	0.0693693	0.0311636	0.00147571	0.00441665	0.0300436	11817.2	1191671	4.06683	10.4668	0.964059	0.000123612
GLOBAL_global	10852	0.221746	-0.656308	0.506967	1.2935	1.53696	0.889563	1989	1201	GLOBAL	NA	1580	11817.2	0	111	0.0244727	0.671887	135.29	0.216266	0.412424	0.03492	0.377504	0.981454	0.00143369	0.524119	1.08596	-0.0964403	1.1824	0.31632	0.785741	0.100489	5.30886	13	0	13	3.161	0.251513	0.0595	0.155753	0.0765904	0.00576731	0.00416012	0.0211104	11817.2	1191671	0.411305	4.3138	0.275628	0.000220475
GLOBAL_global	10852	0.221746	-0.656308	0.506967	1.2935	1.53696	0.889563	1989	1201	GLOBAL	NA	1580	11817.2	0	111	0.0244727	0.671887	135.29	0.216266	0.412424	0.03492	0.377504	0.981454	0.00143369	0.524119	1.08596	-0.0964403	1.1824	0.31632	0.785741	0.100489	5.30886	13	0	13	3.161	0.251513	0.0595	0.155753	0.0765904	0.00576731	0.00416012	0.0211104	11817.2	1191671	0.411305	4.3138	0.275628	0.000220475
GLOBAL_global	10852	0.221746	-0.656308	0.506967	1.2935	1.53696	0.889563	1989	1201	GLOBAL	NA	1580	11817.2	0	111	0.0244727	0.671887	135.29	0.216266	0.412424	0.03492	0.377504	0.981454	0.00143369	0.524119	1.08596	-0.0964403	1.1824	0.31632	0.785741	0.100489	5.30886	13	0	13	3.161	0.251513	0.0595	0.155753	0.0765904	0.00576731	0.00416012	0.0211104	11817.2	1191671	0.411305	4.3138	0.275628	0.000220475
GLOBAL_global	280	-0.80407	0.370493	-0.0621031	-0.301763	-1.70752	0.447556	1989	NA	GLOBAL	NA	1580	11817.2	0	77	0.0106892	0.723328	57.0455	0.205847	0.246589	0.151631	0.0949585	1.3916	0.000115862	0.463291	0.543706	0.386725	0.156981	0.0358214	1.30676	0.000715544	0.794304	6	0	6	1.5003	0.396903	0.0397	0.0587288	0.0312323	0.0136559	0.00289871	0.0149058	11817.2	1191671	0.269249	12.3164	0.477255	0.00013882
GLOBAL_global	280	-0.80407	0.370493	-0.0621031	-0.301763	-1.70752	0.447556	1989	NA	GLOBAL	NA	1580	11817.2	0	77	0.0106892	0.723328	57.0455	0.205847	0.246589	0.151631	0.0949585	1.3916	0.000115862	0.463291	0.543706	0.386725	0.156981	0.0358214	1.30676	0.000715544	0.794304	6	0	6	1.5003	0.396903	0.0397	0.0587288	0.0312323	0.0136559	0.00289871	0.0149058	11817.2	1191671	0.269249	12.3164	0.477255	0.00013882
GLOBAL_global	280	-0.80407	0.370493	-0.0621031	-0.301763	-1.70752	0.447556	1989	NA	GLOBAL	NA	1580	11817.2	0	77	0.0106892	0.723328	57.0455	0.205847	0.246589	0.151631	0.0949585	1.3916	0.000115862	0.463291	0.543706	0.386725	0.156981	0.0358214	1.30676	0.000715544	0.794304	6	0	6	1.5003	0.396903	0.0397	0.0587288	0.0312323	0.0136559	0.00289871	0.0149058	11817.2	1191671	0.269249	12.3164	0.477255	0.00013882
GLOBAL_global	5751	-0.656385	1.55222	-0.228447	0.879025	0.741435	-0.502759	1989	1201	GLOBAL	NA	1580	11817.2	0	86	0.0131013	0.661996	594	0.204309	0.308568	0.0215042	0.287064	0.710076	0.00224519	0.520506	0.86148	0.178952	0.682528	0.215974	0.664995	0.0523534	10.9025	18	0	18	3.9143	0.289277	0.0595	0.130449	0.0500149	0.00150573	0.0035557	0.0155611	11817.2	1191671	0.22019	5.07475	0.311129	0.000152341
GLOBAL_global	5751	-0.656385	1.55222	-0.228447	0.879025	0.741435	-0.502759	1989	1201	GLOBAL	NA	1580	11817.2	0	86	0.0131013	0.661996	594	0.204309	0.308568	0.0215042	0.287064	0.710076	0.00224519	0.520506	0.86148	0.178952	0.682528	0.215974	0.664995	0.0523534	10.9025	18	0	18	3.9143	0.289277	0.0595	0.130449	0.0500149	0.00150573	0.0035557	0.0155611	11817.2	1191671	0.22019	5.07475	0.311129	0.000152341
GLOBAL_global	5751	-0.656385	1.55222	-0.228447	0.879025	0.741435	-0.502759	1989	1201	GLOBAL	NA	1580	11817.2	0	86	0.0131013	0.661996	594	0.204309	0.308568	0.0215042	0.287064	0.710076	0.00224519	0.520506	0.86148	0.178952	0.682528	0.215974	0.664995	0.0523534	10.9025	18	0	18	3.9143	0.289277	0.0595	0.130449	0.0500149	0.00150573	0.0035557	0.0155611	11817.2	1191671	0.22019	5.07475	0.311129	0.000152341
GLOBAL_global	2476	0.030154	-0.774975	2.11787	0.946498	-1.14338	0.0202826	1989	NA	GLOBAL	NA	1580	11817.2	0	26	0.0103446	0.394701	153.333	0.357763	0.423505	0.208403	0.215102	1.30316	0.000143168	0.505624	0.636969	0.3199	0.317069	0.0317314	1.31936	0.000576373	2.03797	6	0	6	1.75507	0.307596	0.0298	0.424056	0.211348	0.00471048	0.00512733	0.0116227	11817.2	1191671	0.347134	0.930776	0.0549932	0.000397869
GLOBAL_global	2476	0.030154	-0.774975	2.11787	0.946498	-1.14338	0.0202826	1989	NA	GLOBAL	NA	1580	11817.2	0	26	0.0103446	0.394701	153.333	0.357763	0.423505	0.208403	0.215102	1.30316	0.000143168	0.505624	0.636969	0.3199	0.317069	0.0317314	1.31936	0.000576373	2.03797	6	0	6	1.75507	0.307596	0.0298	0.424056	0.211348	0.00471048	0.00512733	0.0116227	11817.2	1191671	0.347134	0.930776	0.0549932	0.000397869
GLOBAL_global	2476	0.030154	-0.774975	2.11787	0.946498	-1.14338	0.0202826	1989	NA	GLOBAL	NA	1580	11817.2	0	26	0.0103446	0.394701	153.333	0.357763	0.423505	0.208403	0.215102	1.30316	0.000143168	0.505624	0.636969	0.3199	0.317069	0.0317314	1.31936	0.000576373	2.03797	6	0	6	1.75507	0.307596	0.0298	0.424056	0.211348	0.00471048	0.00512733	0.0116227	11817.2	1191671	0.347134	0.930776	0.0549932	0.000397869
GLOBAL_global	10680	-0.843985	0.293854	-0.298486	-1.53556	0.723237	-1.49727	1989	1201	GLOBAL	NA	1580	11817.2	0	135	0.0306753	0.712602	360.9	0.195992	0.357307	-0.021611	0.378918	0.619337	0.00319701	0.42008	0.927621	0.0141834	0.913437	0.235506	0.70755	0.0578855	18.2734	30	0	30	4.40464	0.241821	0.01	0.0492641	0.0234234	0.00218979	0.00420247	0.0244749	11817.2	1191671	3.06753	14.4649	1.04489	0.000227224
GLOBAL_global	10680	-0.843985	0.293854	-0.298486	-1.53556	0.723237	-1.49727	1989	1201	GLOBAL	NA	1580	11817.2	0	135	0.0306753	0.712602	360.9	0.195992	0.357307	-0.021611	0.378918	0.619337	0.00319701	0.42008	0.927621	0.0141834	0.913437	0.235506	0.70755	0.0578855	18.2734	30	0	30	4.40464	0.241821	0.01	0.0492641	0.0234234	0.00218979	0.00420247	0.0244749	11817.2	1191671	3.06753	14.4649	1.04489	0.000227224
GLOBAL_global	10680	-0.843985	0.293854	-0.298486	-1.53556	0.723237	-1.49727	1989	1201	GLOBAL	NA	1580	11817.2	0	135	0.0306753	0.712602	360.9	0.195992	0.357307	-0.021611	0.378918	0.619337	0.00319701	0.42008	0.927621	0.0141834	0.913437	0.235506	0.70755	0.0578855	18.2734	30	0	30	4.40464	0.241821	0.01	0.0492641	0.0234234	0.00218979	0.00420247	0.0244749	11817.2	1191671	3.06753	14.4649	1.04489	0.000227224
GLOBAL_global	10803	-0.121523	1.64699	-0.98137	0.122357	-1.22137	-1.23207	1989	1201	GLOBAL	NA	1580	11817.2	0	6764	0.0737487	0.912188	86.1268	0.158352	0.304721	0.0304259	0.274295	0.847122	0.00114163	0.493008	1.02093	0.00582222	1.01511	0.299268	0.575846	0.0615231	11.1747	49	0	49	8.87931	0.284716	0.0496	0.0165259	0.0128383	0.00687736	0.00821369	0.0309397	11817.2	1191671	1.48687	55.1975	2.40995	1.09031e-05
GLOBAL_global	10803	-0.121523	1.64699	-0.98137	0.122357	-1.22137	-1.23207	1989	1201	GLOBAL	NA	1580	11817.2	0	6764	0.0737487	0.912188	86.1268	0.158352	0.304721	0.0304259	0.274295	0.847122	0.00114163	0.493008	1.02093	0.00582222	1.01511	0.299268	0.575846	0.0615231	11.1747	49	0	49	8.87931	0.284716	0.0496	0.0165259	0.0128383	0.00687736	0.00821369	0.0309397	11817.2	1191671	1.48687	55.1975	2.40995	1.09031e-05
GLOBAL_global	10803	-0.121523	1.64699	-0.98137	0.122357	-1.22137	-1.23207	1989	1201	GLOBAL	NA	1580	11817.2	0	6764	0.0737487	0.912188	86.1268	0.158352	0.304721	0.0304259	0.274295	0.847122	0.00114163	0.493008	1.02093	0.00582222	1.01511	0.299268	0.575846	0.0615231	11.1747	49	0	49	8.87931	0.284716	0.0496	0.0165259	0.0128383	0.00687736	0.00821369	0.0309397	11817.2	1191671	1.48687	55.1975	2.40995	1.09031e-05
GLOBAL_global	7403	0.44527	1.75659	-0.94635	-0.0704247	-0.984794	-0.517492	1989	1201	GLOBAL	NA	1580	11817.2	0	1480	0.0261956	0.75591	78.3433	0.118047	0.309533	0.0269376	0.282596	1.06358	0.00111744	0.567922	0.94191	0.115335	0.826575	0.24961	0.975876	0.0246103	3.32215	16	0	16	2.85551	0.28573	0.0595	0.0182757	0.0132446	0.00724704	0.00716636	0.0167156	11817.2	1191671	0.440262	41.3615	1.26207	1.76997e-05
GLOBAL_global	7403	0.44527	1.75659	-0.94635	-0.0704247	-0.984794	-0.517492	1989	1201	GLOBAL	NA	1580	11817.2	0	1480	0.0261956	0.75591	78.3433	0.118047	0.309533	0.0269376	0.282596	1.06358	0.00111744	0.567922	0.94191	0.115335	0.826575	0.24961	0.975876	0.0246103	3.32215	16	0	16	2.85551	0.28573	0.0595	0.0182757	0.0132446	0.00724704	0.00716636	0.0167156	11817.2	1191671	0.440262	41.3615	1.26207	1.76997e-05
GLOBAL_global	7403	0.44527	1.75659	-0.94635	-0.0704247	-0.984794	-0.517492	1989	1201	GLOBAL	NA	1580	11817.2	0	1480	0.0261956	0.75591	78.3433	0.118047	0.309533	0.0269376	0.282596	1.06358	0.00111744	0.567922	0.94191	0.115335	0.826575	0.24961	0.975876	0.0246103	3.32215	16	0	16	2.85551	0.28573	0.0595	0.0182757	0.0132446	0.00724704	0.00716636	0.0167156	11817.2	1191671	0.440262	41.3615	1.26207	1.76997e-05
GLOBAL_global	1936	-1.04356	0.799838	0.12175	-1.36688	0.198089	-1.54147	1989	NA	GLOBAL	NA	1580	11817.2	0	84	0.0261956	0.689912	453.015	0.158735	0.356336	-0.0746407	0.430977	0.601341	0.00309744	0.400501	0.772775	0.0320971	0.740677	0.181004	0.702382	0.0386166	19.2101	28	0	28	4.60788	0.292816	0.0199	0.106059	0.0449876	0.00139997	0.0046997	0.0209611	11817.2	1191671	1.31636	6.50499	0.465931	0.000311853
GLOBAL_global	1936	-1.04356	0.799838	0.12175	-1.36688	0.198089	-1.54147	1989	NA	GLOBAL	NA	1580	11817.2	0	84	0.0261956	0.689912	453.015	0.158735	0.356336	-0.0746407	0.430977	0.601341	0.00309744	0.400501	0.772775	0.0320971	0.740677	0.181004	0.702382	0.0386166	19.2101	28	0	28	4.60788	0.292816	0.0199	0.106059	0.0449876	0.00139997	0.0046997	0.0209611	11817.2	1191671	1.31636	6.50499	0.465931	0.000311853
GLOBAL_global	1936	-1.04356	0.799838	0.12175	-1.36688	0.198089	-1.54147	1989	NA	GLOBAL	NA	1580	11817.2	0	84	0.0261956	0.689912	453.015	0.158735	0.356336	-0.0746407	0.430977	0.601341	0.00309744	0.400501	0.772775	0.0320971	0.740677	0.181004	0.702382	0.0386166	19.2101	28	0	28	4.60788	0.292816	0.0199	0.106059	0.0449876	0.00139997	0.0046997	0.0209611	11817.2	1191671	1.31636	6.50499	0.465931	0.000311853
GLOBAL_global	6251	0.457245	1.42366	-0.534869	0.642867	0.546454	0.543324	1989	1201	GLOBAL	NA	1580	11817.2	0	166	0.0134459	0.517512	131.867	0.198656	0.293516	0.049028	0.244488	1.0704	0.00139232	0.509847	1.01922	0.127649	0.891575	0.316952	0.897655	0.0520072	2.5038	13	0	13	2.71941	0.320309	0.0694	0.0679612	0.03355	0.00265127	0.00540829	0.0139476	11817.2	1191671	0.193745	7.61482	0.415726	8.09992e-05
GLOBAL_global	6251	0.457245	1.42366	-0.534869	0.642867	0.546454	0.543324	1989	1201	GLOBAL	NA	1580	11817.2	0	166	0.0134459	0.517512	131.867	0.198656	0.293516	0.049028	0.244488	1.0704	0.00139232	0.509847	1.01922	0.127649	0.891575	0.316952	0.897655	0.0520072	2.5038	13	0	13	2.71941	0.320309	0.0694	0.0679612	0.03355	0.00265127	0.00540829	0.0139476	11817.2	1191671	0.193745	7.61482	0.415726	8.09992e-05
GLOBAL_global	6251	0.457245	1.42366	-0.534869	0.642867	0.546454	0.543324	1989	1201	GLOBAL	NA	1580	11817.2	0	166	0.0134459	0.517512	131.867	0.198656	0.293516	0.049028	0.244488	1.0704	0.00139232	0.509847	1.01922	0.127649	0.891575	0.316952	0.897655	0.0520072	2.5038	13	0	13	2.71941	0.320309	0.0694	0.0679612	0.03355	0.00265127	0.00540829	0.0139476	11817.2	1191671	0.193745	7.61482	0.415726	8.09992e-05
GLOBAL_global	3030	1.49104	-0.937318	0.935958	-1.68015	-0.841809	-0.443825	1989	1201	GLOBAL	NA	1580	11817.2	0	199	0.0268848	0.687856	44.6957	0.235855	0.40967	0.0470926	0.362577	1.38901	0.00161101	0.487821	1.01172	-0.0176058	1.02933	0.24423	1.41003	0.0470491	1.9519	7	0	7	1.66253	0.266583	0.0892	0.198394	0.093003	0.0189376	0.00508125	0.02043	11817.2	1191671	0.301399	3.46712	0.21967	0.000135099
GLOBAL_global	3030	1.49104	-0.937318	0.935958	-1.68015	-0.841809	-0.443825	1989	1201	GLOBAL	NA	1580	11817.2	0	199	0.0268848	0.687856	44.6957	0.235855	0.40967	0.0470926	0.362577	1.38901	0.00161101	0.487821	1.01172	-0.0176058	1.02933	0.24423	1.41003	0.0470491	1.9519	7	0	7	1.66253	0.266583	0.0892	0.198394	0.093003	0.0189376	0.00508125	0.02043	11817.2	1191671	0.301399	3.46712	0.21967	0.000135099
GLOBAL_global	3030	1.49104	-0.937318	0.935958	-1.68015	-0.841809	-0.443825	1989	1201	GLOBAL	NA	1580	11817.2	0	199	0.0268848	0.687856	44.6957	0.235855	0.40967	0.0470926	0.362577	1.38901	0.00161101	0.487821	1.01172	-0.0176058	1.02933	0.24423	1.41003	0.0470491	1.9519	7	0	7	1.66253	0.266583	0.0892	0.198394	0.093003	0.0189376	0.00508125	0.02043	11817.2	1191671	0.301399	3.46712	0.21967	0.000135099
GLOBAL_global	1026	1.55491	-0.498909	-0.639928	1.16338	-0.581834	1.87671	1989	NA	GLOBAL	NA	1580	11817.2	0	823	0.0299861	0.793662	58.359	0.177276	0.337815	-0.0109798	0.348794	1.11118	0.000914204	0.485209	1.04181	0.170346	0.871459	0.117301	1.05057	0.00967246	2.88101	8	0	8	2.43206	0.320232	0.0793	0.0330524	0.0183996	0.0133789	0.00304387	0.0330666	11817.2	1191671	0.378135	24.0122	1.79713	3.64351e-05
GLOBAL_global	1026	1.55491	-0.498909	-0.639928	1.16338	-0.581834	1.87671	1989	NA	GLOBAL	NA	1580	11817.2	0	823	0.0299861	0.793662	58.359	0.177276	0.337815	-0.0109798	0.348794	1.11118	0.000914204	0.485209	1.04181	0.170346	0.871459	0.117301	1.05057	0.00967246	2.88101	8	0	8	2.43206	0.320232	0.0793	0.0330524	0.0183996	0.0133789	0.00304387	0.0330666	11817.2	1191671	0.378135	24.0122	1.79713	3.64351e-05
GLOBAL_global	1026	1.55491	-0.498909	-0.639928	1.16338	-0.581834	1.87671	1989	NA	GLOBAL	NA	1580	11817.2	0	823	0.0299861	0.793662	58.359	0.177276	0.337815	-0.0109798	0.348794	1.11118	0.000914204	0.485209	1.04181	0.170346	0.871459	0.117301	1.05057	0.00967246	2.88101	8	0	8	2.43206	0.320232	0.0793	0.0330524	0.0183996	0.0133789	0.00304387	0.0330666	11817.2	1191671	0.378135	24.0122	1.79713	3.64351e-05
GLOBAL_global	11233	0.680769	2.47519	-0.91133	1.40435	-1.17198	-0.635361	1989	1201	GLOBAL	NA	1580	11817.2	0	889	0.019993	0.603577	168.449	0.10849	0.202954	0.0312233	0.171731	1.00491	0.000705267	0.556966	0.895949	0.337404	0.558544	0.163681	0.954162	0.00866692	5.22405	19	0	19	4.28576	0.268093	0.0694	0.0231487	0.0154312	0.00415184	0.00567141	0.0156601	11817.2	1191671	0.288084	26.0738	1.01483	2.24894e-05
GLOBAL_global	11233	0.680769	2.47519	-0.91133	1.40435	-1.17198	-0.635361	1989	1201	GLOBAL	NA	1580	11817.2	0	889	0.019993	0.603577	168.449	0.10849	0.202954	0.0312233	0.171731	1.00491	0.000705267	0.556966	0.895949	0.337404	0.558544	0.163681	0.954162	0.00866692	5.22405	19	0	19	4.28576	0.268093	0.0694	0.0231487	0.0154312	0.00415184	0.00567141	0.0156601	11817.2	1191671	0.288084	26.0738	1.01483	2.24894e-05
GLOBAL_global	11233	0.680769	2.47519	-0.91133	1.40435	-1.17198	-0.635361	1989	1201	GLOBAL	NA	1580	11817.2	0	889	0.019993	0.603577	168.449	0.10849	0.202954	0.0312233	0.171731	1.00491	0.000705267	0.556966	0.895949	0.337404	0.558544	0.163681	0.954162	0.00866692	5.22405	19	0	19	4.28576	0.268093	0.0694	0.0231487	0.0154312	0.00415184	0.00567141	0.0156601	11817.2	1191671	0.288084	26.0738	1.01483	2.24894e-05
GLOBAL_global	6922	2.31729	-0.883753	1.82896	-0.634311	0.28128	1.69254	1989	1201	GLOBAL	NA	1580	11817.2	0	52	0.015858	0.575698	73.2703	0.208367	0.465102	-0.0116915	0.476793	1.48444	0.000584928	0.504544	1.04239	-0.188953	1.23134	0.134991	1.47756	0.00935181	1.71582	5	0	5	1.43277	0.289659	0.0199	0.236925	0.137673	0.0126465	0.0036879	0.0170395	11817.2	1191671	0.796884	2.42987	0.123768	0.000304961
GLOBAL_global	6922	2.31729	-0.883753	1.82896	-0.634311	0.28128	1.69254	1989	1201	GLOBAL	NA	1580	11817.2	0	52	0.015858	0.575698	73.2703	0.208367	0.465102	-0.0116915	0.476793	1.48444	0.000584928	0.504544	1.04239	-0.188953	1.23134	0.134991	1.47756	0.00935181	1.71582	5	0	5	1.43277	0.289659	0.0199	0.236925	0.137673	0.0126465	0.0036879	0.0170395	11817.2	1191671	0.796884	2.42987	0.123768	0.000304961
GLOBAL_global	6922	2.31729	-0.883753	1.82896	-0.634311	0.28128	1.69254	1989	1201	GLOBAL	NA	1580	11817.2	0	52	0.015858	0.575698	73.2703	0.208367	0.465102	-0.0116915	0.476793	1.48444	0.000584928	0.504544	1.04239	-0.188953	1.23134	0.134991	1.47756	0.00935181	1.71582	5	0	5	1.43277	0.289659	0.0199	0.236925	0.137673	0.0126465	0.0036879	0.0170395	11817.2	1191671	0.796884	2.42987	0.123768	0.000304961
GLOBAL_global	2668	-0.0297186	-0.976874	3.40484	-0.383695	-0.919801	-0.480659	1989	NA	GLOBAL	NA	1580	11817.2	0	63	0.0220606	0.433324	63.9818	0.235382	0.455654	-0.0680199	0.523674	1.19572	0.00163249	0.482095	1.03058	-0.0651422	1.09573	0.261221	1.2345	0.0559337	2.22722	9	0	9	2.12429	0.276857	0.0892	0.557075	0.37915	0.0121553	0.00374624	0.0216533	11817.2	1191671	0.247316	0.777856	0.05711	0.000350168
GLOBAL_global	2668	-0.0297186	-0.976874	3.40484	-0.383695	-0.919801	-0.480659	1989	NA	GLOBAL	NA	1580	11817.2	0	63	0.0220606	0.433324	63.9818	0.235382	0.455654	-0.0680199	0.523674	1.19572	0.00163249	0.482095	1.03058	-0.0651422	1.09573	0.261221	1.2345	0.0559337	2.22722	9	0	9	2.12429	0.276857	0.0892	0.557075	0.37915	0.0121553	0.00374624	0.0216533	11817.2	1191671	0.247316	0.777856	0.05711	0.000350168
GLOBAL_global	2668	-0.0297186	-0.976874	3.40484	-0.383695	-0.919801	-0.480659	1989	NA	GLOBAL	NA	1580	11817.2	0	63	0.0220606	0.433324	63.9818	0.235382	0.455654	-0.0680199	0.523674	1.19572	0.00163249	0.482095	1.03058	-0.0651422	1.09573	0.261221	1.2345	0.0559337	2.22722	9	0	9	2.12429	0.276857	0.0892	0.557075	0.37915	0.0121553	0.00374624	0.0216533	11817.2	1191671	0.247316	0.777856	0.05711	0.000350168
GLOBAL_global	10448	-0.991671	0.491633	0.148015	1.10554	-0.0800839	0.955864	1989	1201	GLOBAL	NA	1580	11817.2	0	78	0.0124121	0.681449	272.296	0.182092	0.283548	-0.0305577	0.314106	0.996817	0.00174711	0.530223	0.836518	0.229079	0.607439	0.165991	0.999801	0.0253118	4.65316	8	0	8	1.65634	0.264079	0.0397	0.0456453	0.0227177	0.00302366	0.00352166	0.0152599	11817.2	1191671	0.312648	14.9292	0.671718	0.00015913
GLOBAL_global	10448	-0.991671	0.491633	0.148015	1.10554	-0.0800839	0.955864	1989	1201	GLOBAL	NA	1580	11817.2	0	78	0.0124121	0.681449	272.296	0.182092	0.283548	-0.0305577	0.314106	0.996817	0.00174711	0.530223	0.836518	0.229079	0.607439	0.165991	0.999801	0.0253118	4.65316	8	0	8	1.65634	0.264079	0.0397	0.0456453	0.0227177	0.00302366	0.00352166	0.0152599	11817.2	1191671	0.312648	14.9292	0.671718	0.00015913
GLOBAL_global	10448	-0.991671	0.491633	0.148015	1.10554	-0.0800839	0.955864	1989	1201	GLOBAL	NA	1580	11817.2	0	78	0.0124121	0.681449	272.296	0.182092	0.283548	-0.0305577	0.314106	0.996817	0.00174711	0.530223	0.836518	0.229079	0.607439	0.165991	0.999801	0.0253118	4.65316	8	0	8	1.65634	0.264079	0.0397	0.0456453	0.0227177	0.00302366	0.00352166	0.0152599	11817.2	1191671	0.312648	14.9292	0.671718	0.00015913
GLOBAL_global	848	-0.967722	-0.479131	0.612026	0.638048	-0.779415	-1.34994	1989	NA	GLOBAL	NA	1580	11817.2	0	33	0.0137905	0.304346	348.065	0.213657	0.366269	0.0727715	0.293497	0.905338	0.00292579	0.478354	0.843616	0.303962	0.539654	0.100692	0.95331	0.0131866	6.82911	12	0	12	3.21431	0.278078	0.01	0.137576	0.0665061	0.00322877	0.00711337	0.0115312	11817.2	1191671	1.37905	2.21221	0.173386	0.000417893
GLOBAL_global	848	-0.967722	-0.479131	0.612026	0.638048	-0.779415	-1.34994	1989	NA	GLOBAL	NA	1580	11817.2	0	33	0.0137905	0.304346	348.065	0.213657	0.366269	0.0727715	0.293497	0.905338	0.00292579	0.478354	0.843616	0.303962	0.539654	0.100692	0.95331	0.0131866	6.82911	12	0	12	3.21431	0.278078	0.01	0.137576	0.0665061	0.00322877	0.00711337	0.0115312	11817.2	1191671	1.37905	2.21221	0.173386	0.000417893
GLOBAL_global	848	-0.967722	-0.479131	0.612026	0.638048	-0.779415	-1.34994	1989	NA	GLOBAL	NA	1580	11817.2	0	33	0.0137905	0.304346	348.065	0.213657	0.366269	0.0727715	0.293497	0.905338	0.00292579	0.478354	0.843616	0.303962	0.539654	0.100692	0.95331	0.0131866	6.82911	12	0	12	3.21431	0.278078	0.01	0.137576	0.0665061	0.00322877	0.00711337	0.0115312	11817.2	1191671	1.37905	2.21221	0.173386	0.000417893
GLOBAL_global	11604	0.545058	0.852579	-0.245956	0.941679	0.406068	0.160251	1989	1201	GLOBAL	NA	1580	11817.2	0	99	0.0165472	0.567762	212.667	0.158144	0.30452	0.0431769	0.261343	0.996549	0.00119513	0.403496	0.89668	-0.0375039	0.934184	0.252108	0.870054	0.0410889	5.24937	13	0	13	2.94102	0.262659	0.01	0.0597542	0.0287666	0.00342024	0.00508044	0.0150602	11817.2	1191671	1.65472	9.50162	0.523531	0.000167143
GLOBAL_global	11604	0.545058	0.852579	-0.245956	0.941679	0.406068	0.160251	1989	1201	GLOBAL	NA	1580	11817.2	0	99	0.0165472	0.567762	212.667	0.158144	0.30452	0.0431769	0.261343	0.996549	0.00119513	0.403496	0.89668	-0.0375039	0.934184	0.252108	0.870054	0.0410889	5.24937	13	0	13	2.94102	0.262659	0.01	0.0597542	0.0287666	0.00342024	0.00508044	0.0150602	11817.2	1191671	1.65472	9.50162	0.523531	0.000167143
GLOBAL_global	11604	0.545058	0.852579	-0.245956	0.941679	0.406068	0.160251	1989	1201	GLOBAL	NA	1580	11817.2	0	99	0.0165472	0.567762	212.667	0.158144	0.30452	0.0431769	0.261343	0.996549	0.00119513	0.403496	0.89668	-0.0375039	0.934184	0.252108	0.870054	0.0410889	5.24937	13	0	13	2.94102	0.262659	0.01	0.0597542	0.0287666	0.00342024	0.00508044	0.0150602	11817.2	1191671	1.65472	9.50162	0.523531	0.000167143
GLOBAL_global	5590	1.49903	-0.811235	-0.823781	-1.15482	0.980611	0.344421	1989	1201	GLOBAL	NA	1580	11817.2	0	2795	0.0399791	0.904021	40.1495	0.186602	0.446463	-0.100274	0.546737	1.25499	0.00145806	0.538389	1.09646	-0.0850078	1.18146	0.2718	1.19489	0.0565088	2.71899	7	0	7	1.89216	0.25569	0.01	0.0308894	0.0184963	0.0212046	0.00459316	0.031605	11817.2	1191671	3.99791	29.2664	1.70872	1.43038e-05
GLOBAL_global	5590	1.49903	-0.811235	-0.823781	-1.15482	0.980611	0.344421	1989	1201	GLOBAL	NA	1580	11817.2	0	2795	0.0399791	0.904021	40.1495	0.186602	0.446463	-0.100274	0.546737	1.25499	0.00145806	0.538389	1.09646	-0.0850078	1.18146	0.2718	1.19489	0.0565088	2.71899	7	0	7	1.89216	0.25569	0.01	0.0308894	0.0184963	0.0212046	0.00459316	0.031605	11817.2	1191671	3.99791	29.2664	1.70872	1.43038e-05
GLOBAL_global	5590	1.49903	-0.811235	-0.823781	-1.15482	0.980611	0.344421	1989	1201	GLOBAL	NA	1580	11817.2	0	2795	0.0399791	0.904021	40.1495	0.186602	0.446463	-0.100274	0.546737	1.25499	0.00145806	0.538389	1.09646	-0.0850078	1.18146	0.2718	1.19489	0.0565088	2.71899	7	0	7	1.89216	0.25569	0.01	0.0308894	0.0184963	0.0212046	0.00459316	0.031605	11817.2	1191671	3.99791	29.2664	1.70872	1.43038e-05
GLOBAL_global	10512	-1.04755	-0.699984	-0.237201	-0.243928	1.44857	1.89144	1989	1201	GLOBAL	NA	1580	11817.2	0	295	0.0175809	0.770016	85.5	0.208055	0.394251	-0.0617576	0.456008	1.30554	0.000958685	0.59649	1.26685	-0.0983218	1.36517	0.266269	1.30861	0.0408164	2.27278	6	0	6	1.61324	0.271916	0.0199	0.0749353	0.0345144	0.0105547	0.00327612	0.0202588	11817.2	1191671	0.883464	10.2757	0.586967	5.95964e-05
GLOBAL_global	10512	-1.04755	-0.699984	-0.237201	-0.243928	1.44857	1.89144	1989	1201	GLOBAL	NA	1580	11817.2	0	295	0.0175809	0.770016	85.5	0.208055	0.394251	-0.0617576	0.456008	1.30554	0.000958685	0.59649	1.26685	-0.0983218	1.36517	0.266269	1.30861	0.0408164	2.27278	6	0	6	1.61324	0.271916	0.0199	0.0749353	0.0345144	0.0105547	0.00327612	0.0202588	11817.2	1191671	0.883464	10.2757	0.586967	5.95964e-05
GLOBAL_global	10512	-1.04755	-0.699984	-0.237201	-0.243928	1.44857	1.89144	1989	1201	GLOBAL	NA	1580	11817.2	0	295	0.0175809	0.770016	85.5	0.208055	0.394251	-0.0617576	0.456008	1.30554	0.000958685	0.59649	1.26685	-0.0983218	1.36517	0.266269	1.30861	0.0408164	2.27278	6	0	6	1.61324	0.271916	0.0199	0.0749353	0.0345144	0.0105547	0.00327612	0.0202588	11817.2	1191671	0.883464	10.2757	0.586967	5.95964e-05
GLOBAL_global	12884	0.529092	-0.969457	3.685	1.32724	1.57855	-0.244922	1989	1201	GLOBAL	NA	1580	11817.2	0	45	0.0162026	0.375644	83.1842	0.182248	0.576502	-0.193092	0.769593	1.30053	0.00388014	0.503606	1.1269	-0.122323	1.24922	0.262853	1.31472	0.0529573	2.00063	9	0	9	1.94754	0.27605	0.3961	0.637368	0.435439	0.00982835	0.00381446	0.0167869	11817.2	1191671	0.0409053	0.589367	0.0385517	0.000360057
GLOBAL_global	12884	0.529092	-0.969457	3.685	1.32724	1.57855	-0.244922	1989	1201	GLOBAL	NA	1580	11817.2	0	45	0.0162026	0.375644	83.1842	0.182248	0.576502	-0.193092	0.769593	1.30053	0.00388014	0.503606	1.1269	-0.122323	1.24922	0.262853	1.31472	0.0529573	2.00063	9	0	9	1.94754	0.27605	0.3961	0.637368	0.435439	0.00982835	0.00381446	0.0167869	11817.2	1191671	0.0409053	0.589367	0.0385517	0.000360057
GLOBAL_global	12884	0.529092	-0.969457	3.685	1.32724	1.57855	-0.244922	1989	1201	GLOBAL	NA	1580	11817.2	0	45	0.0162026	0.375644	83.1842	0.182248	0.576502	-0.193092	0.769593	1.30053	0.00388014	0.503606	1.1269	-0.122323	1.24922	0.262853	1.31472	0.0529573	2.00063	9	0	9	1.94754	0.27605	0.3961	0.637368	0.435439	0.00982835	0.00381446	0.0167869	11817.2	1191671	0.0409053	0.589367	0.0385517	0.000360057
GLOBAL_global	4868	0.070069	-0.382714	-0.289731	0.695882	-0.152877	1.74411	1989	1201	GLOBAL	NA	1580	11817.2	0	263	0.021716	0.75982	87.1852	0.181986	0.409276	-0.054432	0.463708	1.17648	0.0012119	0.464705	0.781996	-0.13509	0.917086	0.112972	1.12747	0.00837718	2.97975	7	0	7	1.88144	0.2929	0.01	0.0347906	0.0195298	0.00818475	0.00328738	0.0230066	11817.2	1191671	2.1716	21.8398	1.17803	8.25703e-05
GLOBAL_global	4868	0.070069	-0.382714	-0.289731	0.695882	-0.152877	1.74411	1989	1201	GLOBAL	NA	1580	11817.2	0	263	0.021716	0.75982	87.1852	0.181986	0.409276	-0.054432	0.463708	1.17648	0.0012119	0.464705	0.781996	-0.13509	0.917086	0.112972	1.12747	0.00837718	2.97975	7	0	7	1.88144	0.2929	0.01	0.0347906	0.0195298	0.00818475	0.00328738	0.0230066	11817.2	1191671	2.1716	21.8398	1.17803	8.25703e-05
GLOBAL_global	4868	0.070069	-0.382714	-0.289731	0.695882	-0.152877	1.74411	1989	1201	GLOBAL	NA	1580	11817.2	0	263	0.021716	0.75982	87.1852	0.181986	0.409276	-0.054432	0.463708	1.17648	0.0012119	0.464705	0.781996	-0.13509	0.917086	0.112972	1.12747	0.00837718	2.97975	7	0	7	1.88144	0.2929	0.01	0.0347906	0.0195298	0.00818475	0.00328738	0.0230066	11817.2	1191671	2.1716	21.8398	1.17803	8.25703e-05
GLOBAL_global	6512	-1.13936	-0.793105	1.39121	-0.166816	1.37837	1.22843	1989	1201	GLOBAL	NA	1580	11817.2	0	30	0.0117229	0.386474	179.2	0.250607	0.403254	0.00308451	0.400169	1.2557	0.00068977	0.490604	1.1466	-0.127082	1.27369	0.2436	1.09026	0.0501256	2.83544	7	0	7	2.10148	0.273351	0.01	0.329802	0.163523	0.00429417	0.00516839	0.0121353	11817.2	1191671	1.17229	1.17184	0.0742117	0.000390765
GLOBAL_global	6512	-1.13936	-0.793105	1.39121	-0.166816	1.37837	1.22843	1989	1201	GLOBAL	NA	1580	11817.2	0	30	0.0117229	0.386474	179.2	0.250607	0.403254	0.00308451	0.400169	1.2557	0.00068977	0.490604	1.1466	-0.127082	1.27369	0.2436	1.09026	0.0501256	2.83544	7	0	7	2.10148	0.273351	0.01	0.329802	0.163523	0.00429417	0.00516839	0.0121353	11817.2	1191671	1.17229	1.17184	0.0742117	0.000390765
GLOBAL_global	6512	-1.13936	-0.793105	1.39121	-0.166816	1.37837	1.22843	1989	1201	GLOBAL	NA	1580	11817.2	0	30	0.0117229	0.386474	179.2	0.250607	0.403254	0.00308451	0.400169	1.2557	0.00068977	0.490604	1.1466	-0.127082	1.27369	0.2436	1.09026	0.0501256	2.83544	7	0	7	2.10148	0.273351	0.01	0.329802	0.163523	0.00429417	0.00516839	0.0121353	11817.2	1191671	1.17229	1.17184	0.0742117	0.000390765
GLOBAL_global	6694	1.24756	-0.812883	0.410663	-1.91631	0.0447038	-0.149153	1989	1201	GLOBAL	NA	1580	11817.2	0	86	0.0120675	0.643964	117.308	0.241745	0.38671	0.0937188	0.292991	1.44409	0.00279723	0.529329	1.03885	0.118331	0.920523	0.247142	1.54215	0.0446815	1.93038	6	0	6	1.42766	0.24623	0.0397	0.109806	0.056778	0.00735966	0.00403367	0.0139015	11817.2	1191671	0.303968	5.86459	0.24484	0.00014032
GLOBAL_global	6694	1.24756	-0.812883	0.410663	-1.91631	0.0447038	-0.149153	1989	1201	GLOBAL	NA	1580	11817.2	0	86	0.0120675	0.643964	117.308	0.241745	0.38671	0.0937188	0.292991	1.44409	0.00279723	0.529329	1.03885	0.118331	0.920523	0.247142	1.54215	0.0446815	1.93038	6	0	6	1.42766	0.24623	0.0397	0.109806	0.056778	0.00735966	0.00403367	0.0139015	11817.2	1191671	0.303968	5.86459	0.24484	0.00014032
GLOBAL_global	6694	1.24756	-0.812883	0.410663	-1.91631	0.0447038	-0.149153	1989	1201	GLOBAL	NA	1580	11817.2	0	86	0.0120675	0.643964	117.308	0.241745	0.38671	0.0937188	0.292991	1.44409	0.00279723	0.529329	1.03885	0.118331	0.920523	0.247142	1.54215	0.0446815	1.93038	6	0	6	1.42766	0.24623	0.0397	0.109806	0.056778	0.00735966	0.00403367	0.0139015	11817.2	1191671	0.303968	5.86459	0.24484	0.00014032
GLOBAL_global	5783	-0.516682	2.35734	-1.01639	-0.615033	-0.808012	-0.267022	1989	1201	GLOBAL	NA	1580	11817.2	0	1466	0.0186147	0.723241	70.3778	0.166945	0.248067	0.00541392	0.242654	1.15479	0.00109524	0.478397	0.857555	0.131978	0.725577	0.28145	1.02112	0.0329987	2.00443	13	0	13	2.6979	0.337085	0.01	0.0154217	0.0121181	0.0101391	0.00649147	0.0136548	11817.2	1191671	1.86147	46.8976	1.12682	1.26976e-05
GLOBAL_global	5783	-0.516682	2.35734	-1.01639	-0.615033	-0.808012	-0.267022	1989	1201	GLOBAL	NA	1580	11817.2	0	1466	0.0186147	0.723241	70.3778	0.166945	0.248067	0.00541392	0.242654	1.15479	0.00109524	0.478397	0.857555	0.131978	0.725577	0.28145	1.02112	0.0329987	2.00443	13	0	13	2.6979	0.337085	0.01	0.0154217	0.0121181	0.0101391	0.00649147	0.0136548	11817.2	1191671	1.86147	46.8976	1.12682	1.26976e-05
GLOBAL_global	5783	-0.516682	2.35734	-1.01639	-0.615033	-0.808012	-0.267022	1989	1201	GLOBAL	NA	1580	11817.2	0	1466	0.0186147	0.723241	70.3778	0.166945	0.248067	0.00541392	0.242654	1.15479	0.00109524	0.478397	0.857555	0.131978	0.725577	0.28145	1.02112	0.0329987	2.00443	13	0	13	2.6979	0.337085	0.01	0.0154217	0.0121181	0.0101391	0.00649147	0.0136548	11817.2	1191671	1.86147	46.8976	1.12682	1.26976e-05
GLOBAL_global	2447	-1.15532	1.18221	0.428172	-0.32586	0.850624	-1.25417	1989	NA	GLOBAL	NA	1580	11817.2	0	30	0.0120675	0.452843	397.269	0.141333	0.291208	0.0221695	0.269039	0.903735	0.00179265	0.489696	0.699624	0.215997	0.483627	0.134461	0.857241	0.0193809	6.53734	15	0	15	3.05603	0.248205	0.0298	0.162641	0.0726191	0.00173537	0.00414816	0.013289	11817.2	1191671	0.404951	2.78432	0.182996	0.000402251
GLOBAL_global	2447	-1.15532	1.18221	0.428172	-0.32586	0.850624	-1.25417	1989	NA	GLOBAL	NA	1580	11817.2	0	30	0.0120675	0.452843	397.269	0.141333	0.291208	0.0221695	0.269039	0.903735	0.00179265	0.489696	0.699624	0.215997	0.483627	0.134461	0.857241	0.0193809	6.53734	15	0	15	3.05603	0.248205	0.0298	0.162641	0.0726191	0.00173537	0.00414816	0.013289	11817.2	1191671	0.404951	2.78432	0.182996	0.000402251
GLOBAL_global	2447	-1.15532	1.18221	0.428172	-0.32586	0.850624	-1.25417	1989	NA	GLOBAL	NA	1580	11817.2	0	30	0.0120675	0.452843	397.269	0.141333	0.291208	0.0221695	0.269039	0.903735	0.00179265	0.489696	0.699624	0.215997	0.483627	0.134461	0.857241	0.0193809	6.53734	15	0	15	3.05603	0.248205	0.0298	0.162641	0.0726191	0.00173537	0.00414816	0.013289	11817.2	1191671	0.404951	2.78432	0.182996	0.000402251
GLOBAL_global	6032	-1.03957	-0.837605	0.428172	0.854927	-1.08618	0.263386	1989	1201	GLOBAL	NA	1580	11817.2	0	366	0.055141	0.770488	58.8543	0.258087	0.443336	0.0224419	0.420894	0.853388	0.00109419	0.531208	1.06965	-0.0869592	1.15661	0.246508	0.752737	0.0559142	5.62468	15	0	15	4.04256	0.285866	0.0298	0.110052	0.0562455	0.0126176	0.00406491	0.044005	11817.2	1191671	1.85037	7.00113	0.782373	0.000150658
GLOBAL_global	6032	-1.03957	-0.837605	0.428172	0.854927	-1.08618	0.263386	1989	1201	GLOBAL	NA	1580	11817.2	0	366	0.055141	0.770488	58.8543	0.258087	0.443336	0.0224419	0.420894	0.853388	0.00109419	0.531208	1.06965	-0.0869592	1.15661	0.246508	0.752737	0.0559142	5.62468	15	0	15	4.04256	0.285866	0.0298	0.110052	0.0562455	0.0126176	0.00406491	0.044005	11817.2	1191671	1.85037	7.00113	0.782373	0.000150658
GLOBAL_global	6032	-1.03957	-0.837605	0.428172	0.854927	-1.08618	0.263386	1989	1201	GLOBAL	NA	1580	11817.2	0	366	0.055141	0.770488	58.8543	0.258087	0.443336	0.0224419	0.420894	0.853388	0.00109419	0.531208	1.06965	-0.0869592	1.15661	0.246508	0.752737	0.0559142	5.62468	15	0	15	4.04256	0.285866	0.0298	0.110052	0.0562455	0.0126176	0.00406491	0.044005	11817.2	1191671	1.85037	7.00113	0.782373	0.000150658
GLOBAL_global	10351	-1.03957	2.11671	-0.876311	0.382612	0.902619	-0.878465	1989	1201	GLOBAL	NA	1580	11817.2	0	1871	0.0265402	0.859592	144.015	0.124192	0.271821	-0.0113954	0.283216	0.984844	0.00193328	0.475599	0.935353	-0.0407959	0.976149	0.332339	0.779958	0.0675119	6.1981	30	0	30	5.57856	0.289021	0.0298	0.039118	0.0235745	0.00292157	0.00492325	0.0218622	11817.2	1191671	0.890611	21.9743	0.927368	1.4185e-05
GLOBAL_global	10351	-1.03957	2.11671	-0.876311	0.382612	0.902619	-0.878465	1989	1201	GLOBAL	NA	1580	11817.2	0	1871	0.0265402	0.859592	144.015	0.124192	0.271821	-0.0113954	0.283216	0.984844	0.00193328	0.475599	0.935353	-0.0407959	0.976149	0.332339	0.779958	0.0675119	6.1981	30	0	30	5.57856	0.289021	0.0298	0.039118	0.0235745	0.00292157	0.00492325	0.0218622	11817.2	1191671	0.890611	21.9743	0.927368	1.4185e-05
GLOBAL_global	10351	-1.03957	2.11671	-0.876311	0.382612	0.902619	-0.878465	1989	1201	GLOBAL	NA	1580	11817.2	0	1871	0.0265402	0.859592	144.015	0.124192	0.271821	-0.0113954	0.283216	0.984844	0.00193328	0.475599	0.935353	-0.0407959	0.976149	0.332339	0.779958	0.0675119	6.1981	30	0	30	5.57856	0.289021	0.0298	0.039118	0.0235745	0.00292157	0.00492325	0.0218622	11817.2	1191671	0.890611	21.9743	0.927368	1.4185e-05
GLOBAL_global	5796	0.293593	-0.357168	-0.937595	-1.6175	1.52396	-0.208088	1989	1201	GLOBAL	NA	1580	11817.2	0	1144	0.0151688	0.800152	151.6	0.183526	0.362987	0.0176484	0.345339	1.21934	0.00164187	0.506892	0.988978	0.0528041	0.936174	0.259111	1.20835	0.0515266	3.35823	8	0	8	1.58748	0.227784	0.0298	0.0195212	0.0133435	0.00534868	0.00270803	0.0207211	11817.2	1191671	0.509021	40.9889	1.55289	1.32595e-05
GLOBAL_global	5796	0.293593	-0.357168	-0.937595	-1.6175	1.52396	-0.208088	1989	1201	GLOBAL	NA	1580	11817.2	0	1144	0.0151688	0.800152	151.6	0.183526	0.362987	0.0176484	0.345339	1.21934	0.00164187	0.506892	0.988978	0.0528041	0.936174	0.259111	1.20835	0.0515266	3.35823	8	0	8	1.58748	0.227784	0.0298	0.0195212	0.0133435	0.00534868	0.00270803	0.0207211	11817.2	1191671	0.509021	40.9889	1.55289	1.32595e-05
GLOBAL_global	5796	0.293593	-0.357168	-0.937595	-1.6175	1.52396	-0.208088	1989	1201	GLOBAL	NA	1580	11817.2	0	1144	0.0151688	0.800152	151.6	0.183526	0.362987	0.0176484	0.345339	1.21934	0.00164187	0.506892	0.988978	0.0528041	0.936174	0.259111	1.20835	0.0515266	3.35823	8	0	8	1.58748	0.227784	0.0298	0.0195212	0.0133435	0.00534868	0.00270803	0.0207211	11817.2	1191671	0.509021	40.9889	1.55289	1.32595e-05
GLOBAL_global	12175	-1.16331	2.75702	-0.815026	0.960957	0.346274	-1.32047	1989	1201	GLOBAL	NA	1580	11817.2	0	2013	0.043425	0.848581	337.966	0.140273	0.314125	-0.00545451	0.319579	0.670441	0.00329616	0.510059	0.978584	-0.0219219	1.00051	0.281599	0.509186	0.0773718	25.0266	54	0	54	8.46791	0.193395	0.0199	0.0275504	0.0164388	0.00159557	0.00389762	0.0392653	11817.2	1191671	2.18216	30.801	2.38857	2.15723e-05
GLOBAL_global	12175	-1.16331	2.75702	-0.815026	0.960957	0.346274	-1.32047	1989	1201	GLOBAL	NA	1580	11817.2	0	2013	0.043425	0.848581	337.966	0.140273	0.314125	-0.00545451	0.319579	0.670441	0.00329616	0.510059	0.978584	-0.0219219	1.00051	0.281599	0.509186	0.0773718	25.0266	54	0	54	8.46791	0.193395	0.0199	0.0275504	0.0164388	0.00159557	0.00389762	0.0392653	11817.2	1191671	2.18216	30.801	2.38857	2.15723e-05
GLOBAL_global	12175	-1.16331	2.75702	-0.815026	0.960957	0.346274	-1.32047	1989	1201	GLOBAL	NA	1580	11817.2	0	2013	0.043425	0.848581	337.966	0.140273	0.314125	-0.00545451	0.319579	0.670441	0.00329616	0.510059	0.978584	-0.0219219	1.00051	0.281599	0.509186	0.0773718	25.0266	54	0	54	8.46791	0.193395	0.0199	0.0275504	0.0164388	0.00159557	0.00389762	0.0392653	11817.2	1191671	2.18216	30.801	2.38857	2.15723e-05
GLOBAL_global	12904	-0.528657	-0.77992	0.865918	-0.0800638	-0.184074	0.0350161	1989	1201	GLOBAL	NA	1580	11817.2	0	94	0.0279186	0.516883	98.0417	0.251483	0.379257	-0.0916934	0.470951	0.967617	0.000949737	0.475099	1.0847	-0.0759966	1.1607	0.236495	0.867496	0.0472137	4.46772	12	0	12	3.158	0.287557	0.0199	0.206973	0.105227	0.00838969	0.00521838	0.0209426	11817.2	1191671	1.40294	2.49735	0.199023	0.000297006
GLOBAL_global	12904	-0.528657	-0.77992	0.865918	-0.0800638	-0.184074	0.0350161	1989	1201	GLOBAL	NA	1580	11817.2	0	94	0.0279186	0.516883	98.0417	0.251483	0.379257	-0.0916934	0.470951	0.967617	0.000949737	0.475099	1.0847	-0.0759966	1.1607	0.236495	0.867496	0.0472137	4.46772	12	0	12	3.158	0.287557	0.0199	0.206973	0.105227	0.00838969	0.00521838	0.0209426	11817.2	1191671	1.40294	2.49735	0.199023	0.000297006
GLOBAL_global	12904	-0.528657	-0.77992	0.865918	-0.0800638	-0.184074	0.0350161	1989	1201	GLOBAL	NA	1580	11817.2	0	94	0.0279186	0.516883	98.0417	0.251483	0.379257	-0.0916934	0.470951	0.967617	0.000949737	0.475099	1.0847	-0.0759966	1.1607	0.236495	0.867496	0.0472137	4.46772	12	0	12	3.158	0.287557	0.0199	0.206973	0.105227	0.00838969	0.00521838	0.0209426	11817.2	1191671	1.40294	2.49735	0.199023	0.000297006
GLOBAL_global	11265	0.553041	2.84767	-0.780006	-0.22465	-0.384254	-0.193354	1989	1201	GLOBAL	NA	1580	11817.2	0	243	0.0106892	0.618844	105.409	0.167694	0.285008	0.11591	0.169097	1.33653	0.000419548	0.508762	0.650608	0.237756	0.412852	0.124081	1.19369	0.00207267	1.46772	10	0	10	1.92338	0.351489	0.0298	0.0429804	0.0200194	0.00703409	0.00311196	0.0142774	11817.2	1191671	0.358697	14.3983	0.713176	4.39884e-05
GLOBAL_global	11265	0.553041	2.84767	-0.780006	-0.22465	-0.384254	-0.193354	1989	1201	GLOBAL	NA	1580	11817.2	0	243	0.0106892	0.618844	105.409	0.167694	0.285008	0.11591	0.169097	1.33653	0.000419548	0.508762	0.650608	0.237756	0.412852	0.124081	1.19369	0.00207267	1.46772	10	0	10	1.92338	0.351489	0.0298	0.0429804	0.0200194	0.00703409	0.00311196	0.0142774	11817.2	1191671	0.358697	14.3983	0.713176	4.39884e-05
GLOBAL_global	11265	0.553041	2.84767	-0.780006	-0.22465	-0.384254	-0.193354	1989	1201	GLOBAL	NA	1580	11817.2	0	243	0.0106892	0.618844	105.409	0.167694	0.285008	0.11591	0.169097	1.33653	0.000419548	0.508762	0.650608	0.237756	0.412852	0.124081	1.19369	0.00207267	1.46772	10	0	10	1.92338	0.351489	0.0298	0.0429804	0.0200194	0.00703409	0.00311196	0.0142774	11817.2	1191671	0.358697	14.3983	0.713176	4.39884e-05
GLOBAL_global	10396	-0.2732	-0.865624	2.68694	0.40189	-1.07579	0.985331	1989	1201	GLOBAL	NA	1580	11817.2	0	28	0.0127567	0.461442	108.571	0.309433	0.396679	0.0811698	0.315509	1.41602	0.000220666	0.506522	0.86841	0.2903	0.57811	0.0796942	1.39643	0.00338793	1.92405	7	0	7	1.66263	0.294663	0.1783	0.470355	0.256153	0.00663172	0.00448582	0.0137236	11817.2	1191671	0.0715463	0.98105	0.0535759	0.000455596
GLOBAL_global	10396	-0.2732	-0.865624	2.68694	0.40189	-1.07579	0.985331	1989	1201	GLOBAL	NA	1580	11817.2	0	28	0.0127567	0.461442	108.571	0.309433	0.396679	0.0811698	0.315509	1.41602	0.000220666	0.506522	0.86841	0.2903	0.57811	0.0796942	1.39643	0.00338793	1.92405	7	0	7	1.66263	0.294663	0.1783	0.470355	0.256153	0.00663172	0.00448582	0.0137236	11817.2	1191671	0.0715463	0.98105	0.0535759	0.000455596
GLOBAL_global	10396	-0.2732	-0.865624	2.68694	0.40189	-1.07579	0.985331	1989	1201	GLOBAL	NA	1580	11817.2	0	28	0.0127567	0.461442	108.571	0.309433	0.396679	0.0811698	0.315509	1.41602	0.000220666	0.506522	0.86841	0.2903	0.57811	0.0796942	1.39643	0.00338793	1.92405	7	0	7	1.66263	0.294663	0.1783	0.470355	0.256153	0.00663172	0.00448582	0.0137236	11817.2	1191671	0.0715463	0.98105	0.0535759	0.000455596
GLOBAL_global	12184	-0.792096	-0.14538	-0.00957356	-1.31869	-0.22307	-0.104953	1989	1201	GLOBAL	NA	1580	11817.2	0	101	0.0127567	0.748169	238.464	0.213709	0.33512	-0.0210092	0.356129	1.01922	0.00226905	0.482633	0.942339	0.0105527	0.931786	0.273983	1.02634	0.0679136	4.22595	9	0	9	1.70688	0.214246	0.01	0.0677748	0.0296051	0.00377204	0.00248995	0.0177585	11817.2	1191671	1.27567	11.039	0.599845	0.000126304
GLOBAL_global	12184	-0.792096	-0.14538	-0.00957356	-1.31869	-0.22307	-0.104953	1989	1201	GLOBAL	NA	1580	11817.2	0	101	0.0127567	0.748169	238.464	0.213709	0.33512	-0.0210092	0.356129	1.01922	0.00226905	0.482633	0.942339	0.0105527	0.931786	0.273983	1.02634	0.0679136	4.22595	9	0	9	1.70688	0.214246	0.01	0.0677748	0.0296051	0.00377204	0.00248995	0.0177585	11817.2	1191671	1.27567	11.039	0.599845	0.000126304
GLOBAL_global	12184	-0.792096	-0.14538	-0.00957356	-1.31869	-0.22307	-0.104953	1989	1201	GLOBAL	NA	1580	11817.2	0	101	0.0127567	0.748169	238.464	0.213709	0.33512	-0.0210092	0.356129	1.01922	0.00226905	0.482633	0.942339	0.0105527	0.931786	0.273983	1.02634	0.0679136	4.22595	9	0	9	1.70688	0.214246	0.01	0.0677748	0.0296051	0.00377204	0.00248995	0.0177585	11817.2	1191671	1.27567	11.039	0.599845	0.000126304
GLOBAL_global	336	-0.963731	0.528716	-0.753742	1.27905	0.541255	0.197085	1989	NA	GLOBAL	NA	1580	11817.2	0	1106	0.0268848	0.880925	198.594	0.163894	0.287515	-0.0507996	0.338314	0.881071	0.00153591	0.504259	1.14102	-0.0666334	1.20765	0.355618	0.611965	0.143962	8.67278	20	0	20	4.5717	0.257242	0.0199	0.0394004	0.0195908	0.00333333	0.00314025	0.030005	11817.2	1191671	1.35099	22.3583	1.53158	2.43081e-05
GLOBAL_global	336	-0.963731	0.528716	-0.753742	1.27905	0.541255	0.197085	1989	NA	GLOBAL	NA	1580	11817.2	0	1106	0.0268848	0.880925	198.594	0.163894	0.287515	-0.0507996	0.338314	0.881071	0.00153591	0.504259	1.14102	-0.0666334	1.20765	0.355618	0.611965	0.143962	8.67278	20	0	20	4.5717	0.257242	0.0199	0.0394004	0.0195908	0.00333333	0.00314025	0.030005	11817.2	1191671	1.35099	22.3583	1.53158	2.43081e-05
GLOBAL_global	336	-0.963731	0.528716	-0.753742	1.27905	0.541255	0.197085	1989	NA	GLOBAL	NA	1580	11817.2	0	1106	0.0268848	0.880925	198.594	0.163894	0.287515	-0.0507996	0.338314	0.881071	0.00153591	0.504259	1.14102	-0.0666334	1.20765	0.355618	0.611965	0.143962	8.67278	20	0	20	4.5717	0.257242	0.0199	0.0394004	0.0195908	0.00333333	0.00314025	0.030005	11817.2	1191671	1.35099	22.3583	1.53158	2.43081e-05
GLOBAL_global	1980	-0.357022	-0.905179	0.69082	-1.29941	-0.654627	0.0644833	1989	NA	GLOBAL	NA	1580	11817.2	0	183	0.0299861	0.714431	45.8974	0.241462	0.461622	-0.0339361	0.495558	1.33065	0.000863205	0.491605	1.02985	0.020465	1.00939	0.247993	1.27861	0.0456426	2.26582	7	0	7	1.76418	0.274778	0.1189	0.132422	0.0678784	0.016996	0.00372018	0.0277639	11817.2	1191671	0.252196	5.39511	0.409025	0.000163858
GLOBAL_global	1980	-0.357022	-0.905179	0.69082	-1.29941	-0.654627	0.0644833	1989	NA	GLOBAL	NA	1580	11817.2	0	183	0.0299861	0.714431	45.8974	0.241462	0.461622	-0.0339361	0.495558	1.33065	0.000863205	0.491605	1.02985	0.020465	1.00939	0.247993	1.27861	0.0456426	2.26582	7	0	7	1.76418	0.274778	0.1189	0.132422	0.0678784	0.016996	0.00372018	0.0277639	11817.2	1191671	0.252196	5.39511	0.409025	0.000163858
GLOBAL_global	1980	-0.357022	-0.905179	0.69082	-1.29941	-0.654627	0.0644833	1989	NA	GLOBAL	NA	1580	11817.2	0	183	0.0299861	0.714431	45.8974	0.241462	0.461622	-0.0339361	0.495558	1.33065	0.000863205	0.491605	1.02985	0.020465	1.00939	0.247993	1.27861	0.0456426	2.26582	7	0	7	1.76418	0.274778	0.1189	0.132422	0.0678784	0.016996	0.00372018	0.0277639	11817.2	1191671	0.252196	5.39511	0.409025	0.000163858
GLOBAL_global	1008	-1.19524	-0.240149	-0.937595	0.180191	0.117497	1.09583	1989	NA	GLOBAL	NA	1580	11817.2	0	2114	0.0306753	0.839034	90.425	0.185583	0.358718	-0.0746026	0.433321	1.01039	0.00115699	0.49803	1.01192	-0.181283	1.1932	0.314055	0.802981	0.0673698	4.57848	12	0	12	2.54724	0.237189	0.0298	0.0173191	0.0134723	0.00805909	0.00487165	0.0267781	11817.2	1191671	1.02937	48.4457	1.98764	1.45105e-05
GLOBAL_global	1008	-1.19524	-0.240149	-0.937595	0.180191	0.117497	1.09583	1989	NA	GLOBAL	NA	1580	11817.2	0	2114	0.0306753	0.839034	90.425	0.185583	0.358718	-0.0746026	0.433321	1.01039	0.00115699	0.49803	1.01192	-0.181283	1.1932	0.314055	0.802981	0.0673698	4.57848	12	0	12	2.54724	0.237189	0.0298	0.0173191	0.0134723	0.00805909	0.00487165	0.0267781	11817.2	1191671	1.02937	48.4457	1.98764	1.45105e-05
GLOBAL_global	1008	-1.19524	-0.240149	-0.937595	0.180191	0.117497	1.09583	1989	NA	GLOBAL	NA	1580	11817.2	0	2114	0.0306753	0.839034	90.425	0.185583	0.358718	-0.0746026	0.433321	1.01039	0.00115699	0.49803	1.01192	-0.181283	1.1932	0.314055	0.802981	0.0673698	4.57848	12	0	12	2.54724	0.237189	0.0298	0.0173191	0.0134723	0.00805909	0.00487165	0.0267781	11817.2	1191671	1.02937	48.4457	1.98764	1.45105e-05
GLOBAL_global	1800	-0.684325	-0.763438	1.43499	-0.677687	-1.03939	-1.55621	1989	NA	GLOBAL	NA	1580	11817.2	0	44	0.0172363	0.557755	334.561	0.263539	0.423825	-0.155183	0.579008	0.782496	0.00173275	0.515941	0.873626	0.187339	0.686287	0.13257	0.873699	0.0171013	8.68165	17	0	17	4.76934	0.270432	0.1288	0.39941	0.24699	0.00230861	0.00443663	0.0163456	11817.2	1191671	0.133823	1.39645	0.066179	0.000391735
GLOBAL_global	1800	-0.684325	-0.763438	1.43499	-0.677687	-1.03939	-1.55621	1989	NA	GLOBAL	NA	1580	11817.2	0	44	0.0172363	0.557755	334.561	0.263539	0.423825	-0.155183	0.579008	0.782496	0.00173275	0.515941	0.873626	0.187339	0.686287	0.13257	0.873699	0.0171013	8.68165	17	0	17	4.76934	0.270432	0.1288	0.39941	0.24699	0.00230861	0.00443663	0.0163456	11817.2	1191671	0.133823	1.39645	0.066179	0.000391735
GLOBAL_global	1800	-0.684325	-0.763438	1.43499	-0.677687	-1.03939	-1.55621	1989	NA	GLOBAL	NA	1580	11817.2	0	44	0.0172363	0.557755	334.561	0.263539	0.423825	-0.155183	0.579008	0.782496	0.00173275	0.515941	0.873626	0.187339	0.686287	0.13257	0.873699	0.0171013	8.68165	17	0	17	4.76934	0.270432	0.1288	0.39941	0.24699	0.00230861	0.00443663	0.0163456	11817.2	1191671	0.133823	1.39645	0.066179	0.000391735
GLOBAL_global	6904	-0.919824	-0.134667	-0.578643	0.348875	-1.19277	-1.18787	1989	1201	GLOBAL	NA	1580	11817.2	0	1504	0.0895997	0.883263	156.227	0.197567	0.335109	-0.0133192	0.348428	0.603651	0.00225827	0.474229	1.02404	-0.019845	1.04388	0.281636	0.540132	0.0745474	24.8184	44	0	44	8.02612	0.261088	0.0199	0.0327413	0.016858	0.00476268	0.00387027	0.0739424	11817.2	1191671	4.5025	26.977	4.38619	5.95743e-05
GLOBAL_global	6904	-0.919824	-0.134667	-0.578643	0.348875	-1.19277	-1.18787	1989	1201	GLOBAL	NA	1580	11817.2	0	1504	0.0895997	0.883263	156.227	0.197567	0.335109	-0.0133192	0.348428	0.603651	0.00225827	0.474229	1.02404	-0.019845	1.04388	0.281636	0.540132	0.0745474	24.8184	44	0	44	8.02612	0.261088	0.0199	0.0327413	0.016858	0.00476268	0.00387027	0.0739424	11817.2	1191671	4.5025	26.977	4.38619	5.95743e-05
GLOBAL_global	6904	-0.919824	-0.134667	-0.578643	0.348875	-1.19277	-1.18787	1989	1201	GLOBAL	NA	1580	11817.2	0	1504	0.0895997	0.883263	156.227	0.197567	0.335109	-0.0133192	0.348428	0.603651	0.00225827	0.474229	1.02404	-0.019845	1.04388	0.281636	0.540132	0.0745474	24.8184	44	0	44	8.02612	0.261088	0.0199	0.0327413	0.016858	0.00476268	0.00387027	0.0739424	11817.2	1191671	4.5025	26.977	4.38619	5.95743e-05
GLOBAL_global	5994	2.46896	-0.664549	-0.202182	1.13928	1.1184	1.05163	1989	1201	GLOBAL	NA	1580	11817.2	0	434	0.0368778	0.742846	96.102	0.208676	0.404303	-0.0561053	0.460408	0.926564	0.00120137	0.456738	1.07487	-0.238673	1.31355	0.329821	0.527992	0.0950079	5.96076	15	0	15	3.74044	0.266629	0.01	0.0719431	0.0397055	0.00731846	0.00366129	0.0334249	11817.2	1191671	3.68778	10.3255	0.84182	8.4972e-05
GLOBAL_global	5994	2.46896	-0.664549	-0.202182	1.13928	1.1184	1.05163	1989	1201	GLOBAL	NA	1580	11817.2	0	434	0.0368778	0.742846	96.102	0.208676	0.404303	-0.0561053	0.460408	0.926564	0.00120137	0.456738	1.07487	-0.238673	1.31355	0.329821	0.527992	0.0950079	5.96076	15	0	15	3.74044	0.266629	0.01	0.0719431	0.0397055	0.00731846	0.00366129	0.0334249	11817.2	1191671	3.68778	10.3255	0.84182	8.4972e-05
GLOBAL_global	5994	2.46896	-0.664549	-0.202182	1.13928	1.1184	1.05163	1989	1201	GLOBAL	NA	1580	11817.2	0	434	0.0368778	0.742846	96.102	0.208676	0.404303	-0.0561053	0.460408	0.926564	0.00120137	0.456738	1.07487	-0.238673	1.31355	0.329821	0.527992	0.0950079	5.96076	15	0	15	3.74044	0.266629	0.01	0.0719431	0.0397055	0.00731846	0.00366129	0.0334249	11817.2	1191671	3.68778	10.3255	0.84182	8.4972e-05
GLOBAL_global	10672	-1.09146	-0.967809	1.30366	1.41399	-1.32276	-0.826897	1989	1201	GLOBAL	NA	1580	11817.2	0	608	0.147835	0.590706	28.0667	0.242522	0.421845	-0.0344942	0.456339	0.765773	0.00169227	0.500394	1.06763	-0.0868358	1.15447	0.271576	0.803103	0.0702461	7.46076	26	0	26	6.93079	0.28249	0.0694	0.197101	0.109657	0.0277077	0.00439632	0.0935623	11817.2	1191671	2.13019	2.99697	0.85323	0.00024315
GLOBAL_global	10672	-1.09146	-0.967809	1.30366	1.41399	-1.32276	-0.826897	1989	1201	GLOBAL	NA	1580	11817.2	0	608	0.147835	0.590706	28.0667	0.242522	0.421845	-0.0344942	0.456339	0.765773	0.00169227	0.500394	1.06763	-0.0868358	1.15447	0.271576	0.803103	0.0702461	7.46076	26	0	26	6.93079	0.28249	0.0694	0.197101	0.109657	0.0277077	0.00439632	0.0935623	11817.2	1191671	2.13019	2.99697	0.85323	0.00024315
GLOBAL_global	10672	-1.09146	-0.967809	1.30366	1.41399	-1.32276	-0.826897	1989	1201	GLOBAL	NA	1580	11817.2	0	608	0.147835	0.590706	28.0667	0.242522	0.421845	-0.0344942	0.456339	0.765773	0.00169227	0.500394	1.06763	-0.0868358	1.15447	0.271576	0.803103	0.0702461	7.46076	26	0	26	6.93079	0.28249	0.0694	0.197101	0.109657	0.0277077	0.00439632	0.0935623	11817.2	1191671	2.13019	2.99697	0.85323	0.00024315
GLOBAL_global	11280	-1.06751	-0.812059	0.664555	-0.629491	0.413867	1.02216	1989	1201	GLOBAL	NA	1580	11817.2	0	112	0.0220606	0.581355	87.1273	0.231737	0.360884	-0.0135122	0.374396	1.18678	0.000914368	0.50014	1.18284	-0.0578272	1.24067	0.295527	1.01368	0.0718995	3.03291	9	0	9	2.20545	0.256228	0.0199	0.163038	0.0828182	0.0110101	0.00468301	0.019716	11817.2	1191671	1.10857	3.56576	0.238063	0.000196969
GLOBAL_global	11280	-1.06751	-0.812059	0.664555	-0.629491	0.413867	1.02216	1989	1201	GLOBAL	NA	1580	11817.2	0	112	0.0220606	0.581355	87.1273	0.231737	0.360884	-0.0135122	0.374396	1.18678	0.000914368	0.50014	1.18284	-0.0578272	1.24067	0.295527	1.01368	0.0718995	3.03291	9	0	9	2.20545	0.256228	0.0199	0.163038	0.0828182	0.0110101	0.00468301	0.019716	11817.2	1191671	1.10857	3.56576	0.238063	0.000196969
GLOBAL_global	11280	-1.06751	-0.812059	0.664555	-0.629491	0.413867	1.02216	1989	1201	GLOBAL	NA	1580	11817.2	0	112	0.0220606	0.581355	87.1273	0.231737	0.360884	-0.0135122	0.374396	1.18678	0.000914368	0.50014	1.18284	-0.0578272	1.24067	0.295527	1.01368	0.0718995	3.03291	9	0	9	2.20545	0.256228	0.0199	0.163038	0.0828182	0.0110101	0.00468301	0.019716	11817.2	1191671	1.10857	3.56576	0.238063	0.000196969
GLOBAL_global	3080	-0.692308	0.508114	-0.456074	-0.827092	-0.545438	-1.16577	1989	1201	GLOBAL	NA	1580	11817.2	0	267	0.0289523	0.742826	237.88	0.211228	0.384704	0.0502784	0.334425	0.76579	0.00422185	0.471434	0.966345	0.0220612	0.944283	0.256397	0.775971	0.070925	11.2918	22	0	22	3.82324	0.240485	0.01	0.0457662	0.0212217	0.00245857	0.00422935	0.0245521	11817.2	1191671	2.89523	16.2309	1.15694	0.000108436
GLOBAL_global	3080	-0.692308	0.508114	-0.456074	-0.827092	-0.545438	-1.16577	1989	1201	GLOBAL	NA	1580	11817.2	0	267	0.0289523	0.742826	237.88	0.211228	0.384704	0.0502784	0.334425	0.76579	0.00422185	0.471434	0.966345	0.0220612	0.944283	0.256397	0.775971	0.070925	11.2918	22	0	22	3.82324	0.240485	0.01	0.0457662	0.0212217	0.00245857	0.00422935	0.0245521	11817.2	1191671	2.89523	16.2309	1.15694	0.000108436
GLOBAL_global	3080	-0.692308	0.508114	-0.456074	-0.827092	-0.545438	-1.16577	1989	1201	GLOBAL	NA	1580	11817.2	0	267	0.0289523	0.742826	237.88	0.211228	0.384704	0.0502784	0.334425	0.76579	0.00422185	0.471434	0.966345	0.0220612	0.944283	0.256397	0.775971	0.070925	11.2918	22	0	22	3.82324	0.240485	0.01	0.0457662	0.0212217	0.00245857	0.00422935	0.0245521	11817.2	1191671	2.89523	16.2309	1.15694	0.000108436
GLOBAL_global	7456	-1.23116	0.817967	-0.709967	-0.142718	-1.82971	1.84724	1989	1201	GLOBAL	NA	1580	11817.2	0	244	0.0120675	0.600422	34.1923	0.161087	0.195364	0.131915	0.0634488	1.34689	8.34352e-05	0.494239	0.548246	0.422692	0.125554	0.0372177	1.28469	0.000785294	0.562658	6	0	6	1.33516	0.419191	0.0199	0.0210035	0.0138168	0.0242299	0.00470263	0.012648	11817.2	1191671	0.606408	28.5868	0.915408	4.94571e-05
GLOBAL_global	7456	-1.23116	0.817967	-0.709967	-0.142718	-1.82971	1.84724	1989	1201	GLOBAL	NA	1580	11817.2	0	244	0.0120675	0.600422	34.1923	0.161087	0.195364	0.131915	0.0634488	1.34689	8.34352e-05	0.494239	0.548246	0.422692	0.125554	0.0372177	1.28469	0.000785294	0.562658	6	0	6	1.33516	0.419191	0.0199	0.0210035	0.0138168	0.0242299	0.00470263	0.012648	11817.2	1191671	0.606408	28.5868	0.915408	4.94571e-05
GLOBAL_global	7456	-1.23116	0.817967	-0.709967	-0.142718	-1.82971	1.84724	1989	1201	GLOBAL	NA	1580	11817.2	0	244	0.0120675	0.600422	34.1923	0.161087	0.195364	0.131915	0.0634488	1.34689	8.34352e-05	0.494239	0.548246	0.422692	0.125554	0.0372177	1.28469	0.000785294	0.562658	6	0	6	1.33516	0.419191	0.0199	0.0210035	0.0138168	0.0242299	0.00470263	0.012648	11817.2	1191671	0.606408	28.5868	0.915408	4.94571e-05
GLOBAL_global	650	2.3572	-0.929078	-0.902575	-2.05608	0.866223	-0.0828524	1989	NA	GLOBAL	NA	1580	11817.2	0	4117	0.0303307	0.841314	25.0633	0.183538	0.437962	-0.109673	0.547636	1.73367	0.00110176	0.483766	1.02158	0.0160771	1.0055	0.244987	1.75091	0.0335082	1.25316	5	0	5	1.1374	0.265463	0.0199	0.0267836	0.0176268	0.0375142	0.00457858	0.0253391	11817.2	1191671	1.52415	31.4116	1.43754	7.36718e-06
GLOBAL_global	650	2.3572	-0.929078	-0.902575	-2.05608	0.866223	-0.0828524	1989	NA	GLOBAL	NA	1580	11817.2	0	4117	0.0303307	0.841314	25.0633	0.183538	0.437962	-0.109673	0.547636	1.73367	0.00110176	0.483766	1.02158	0.0160771	1.0055	0.244987	1.75091	0.0335082	1.25316	5	0	5	1.1374	0.265463	0.0199	0.0267836	0.0176268	0.0375142	0.00457858	0.0253391	11817.2	1191671	1.52415	31.4116	1.43754	7.36718e-06
GLOBAL_global	650	2.3572	-0.929078	-0.902575	-2.05608	0.866223	-0.0828524	1989	NA	GLOBAL	NA	1580	11817.2	0	4117	0.0303307	0.841314	25.0633	0.183538	0.437962	-0.109673	0.547636	1.73367	0.00110176	0.483766	1.02158	0.0160771	1.0055	0.244987	1.75091	0.0335082	1.25316	5	0	5	1.1374	0.265463	0.0199	0.0267836	0.0176268	0.0375142	0.00457858	0.0253391	11817.2	1191671	1.52415	31.4116	1.43754	7.36718e-06
GLOBAL_global	9463	-0.676342	1.18633	-0.736232	-1.3717	0.447664	-1.14367	1989	1201	GLOBAL	NA	1580	11817.2	0	650	0.0220606	0.840328	268.745	0.164188	0.303307	-0.0194105	0.322718	0.795277	0.00241785	0.504549	0.994071	0.021653	0.972418	0.29849	0.71225	0.0928002	9.35506	18	0	18	2.86533	0.207404	0.0595	0.0316783	0.0192803	0.00227788	0.00303006	0.0252166	11817.2	1191671	0.370766	26.527	1.30789	3.39393e-05
GLOBAL_global	9463	-0.676342	1.18633	-0.736232	-1.3717	0.447664	-1.14367	1989	1201	GLOBAL	NA	1580	11817.2	0	650	0.0220606	0.840328	268.745	0.164188	0.303307	-0.0194105	0.322718	0.795277	0.00241785	0.504549	0.994071	0.021653	0.972418	0.29849	0.71225	0.0928002	9.35506	18	0	18	2.86533	0.207404	0.0595	0.0316783	0.0192803	0.00227788	0.00303006	0.0252166	11817.2	1191671	0.370766	26.527	1.30789	3.39393e-05
GLOBAL_global	9463	-0.676342	1.18633	-0.736232	-1.3717	0.447664	-1.14367	1989	1201	GLOBAL	NA	1580	11817.2	0	650	0.0220606	0.840328	268.745	0.164188	0.303307	-0.0194105	0.322718	0.795277	0.00241785	0.504549	0.994071	0.021653	0.972418	0.29849	0.71225	0.0928002	9.35506	18	0	18	2.86533	0.207404	0.0595	0.0316783	0.0192803	0.00227788	0.00303006	0.0252166	11817.2	1191671	0.370766	26.527	1.30789	3.39393e-05
GLOBAL_global	6912	-1.42675	-0.631586	-0.42981	-0.364417	0.962413	0.587525	1989	1201	GLOBAL	NA	1580	11817.2	0	527	0.025851	0.780887	98.0455	0.214491	0.396451	0.00751545	0.388936	1.05802	0.00118342	0.524655	1.14583	-0.108563	1.25439	0.293103	0.915645	0.0705698	4.09557	11	0	11	2.50883	0.247143	0.01	0.0561838	0.0287028	0.00873028	0.00327006	0.0276095	11817.2	1191671	2.5851	13.8988	0.96191	4.90532e-05
GLOBAL_global	6912	-1.42675	-0.631586	-0.42981	-0.364417	0.962413	0.587525	1989	1201	GLOBAL	NA	1580	11817.2	0	527	0.025851	0.780887	98.0455	0.214491	0.396451	0.00751545	0.388936	1.05802	0.00118342	0.524655	1.14583	-0.108563	1.25439	0.293103	0.915645	0.0705698	4.09557	11	0	11	2.50883	0.247143	0.01	0.0561838	0.0287028	0.00873028	0.00327006	0.0276095	11817.2	1191671	2.5851	13.8988	0.96191	4.90532e-05
GLOBAL_global	6912	-1.42675	-0.631586	-0.42981	-0.364417	0.962413	0.587525	1989	1201	GLOBAL	NA	1580	11817.2	0	527	0.025851	0.780887	98.0455	0.214491	0.396451	0.00751545	0.388936	1.05802	0.00118342	0.524655	1.14583	-0.108563	1.25439	0.293103	0.915645	0.0705698	4.09557	11	0	11	2.50883	0.247143	0.01	0.0561838	0.0287028	0.00873028	0.00327006	0.0276095	11817.2	1191671	2.5851	13.8988	0.96191	4.90532e-05
GLOBAL_global	1324	0.014188	0.692708	-0.517359	1.22121	0.109697	-0.826897	1989	NA	GLOBAL	NA	1580	11817.2	0	477	0.0423912	0.616541	184.64	0.17369	0.296703	-0.0276492	0.324352	0.758198	0.00177438	0.550522	1.02934	-0.0868203	1.11616	0.310043	0.583314	0.0825226	13.3222	30	0	30	6.62891	0.264485	0.01	0.0413792	0.0210699	0.00328974	0.0045693	0.0314892	11817.2	1191671	4.23912	14.8998	1.49451	8.88705e-05
GLOBAL_global	1324	0.014188	0.692708	-0.517359	1.22121	0.109697	-0.826897	1989	NA	GLOBAL	NA	1580	11817.2	0	477	0.0423912	0.616541	184.64	0.17369	0.296703	-0.0276492	0.324352	0.758198	0.00177438	0.550522	1.02934	-0.0868203	1.11616	0.310043	0.583314	0.0825226	13.3222	30	0	30	6.62891	0.264485	0.01	0.0413792	0.0210699	0.00328974	0.0045693	0.0314892	11817.2	1191671	4.23912	14.8998	1.49451	8.88705e-05
GLOBAL_global	1324	0.014188	0.692708	-0.517359	1.22121	0.109697	-0.826897	1989	NA	GLOBAL	NA	1580	11817.2	0	477	0.0423912	0.616541	184.64	0.17369	0.296703	-0.0276492	0.324352	0.758198	0.00177438	0.550522	1.02934	-0.0868203	1.11616	0.310043	0.583314	0.0825226	13.3222	30	0	30	6.62891	0.264485	0.01	0.0413792	0.0210699	0.00328974	0.0045693	0.0314892	11817.2	1191671	4.23912	14.8998	1.49451	8.88705e-05
GLOBAL_global	5820	-0.329081	-0.988411	1.80269	-0.142718	-1.32016	-1.42361	1989	1201	GLOBAL	NA	1580	11817.2	0	613	0.130261	0.674421	31.7751	0.241211	0.493625	-0.0488357	0.54246	0.734446	0.0024921	0.500644	1.02308	-0.0252709	1.04835	0.281786	0.82511	0.0740804	7.42089	27	0	27	7.09079	0.289918	0.0694	0.251234	0.137841	0.0243508	0.00378561	0.100895	11817.2	1191671	1.87696	2.68444	0.73197	0.000212498
GLOBAL_global	5820	-0.329081	-0.988411	1.80269	-0.142718	-1.32016	-1.42361	1989	1201	GLOBAL	NA	1580	11817.2	0	613	0.130261	0.674421	31.7751	0.241211	0.493625	-0.0488357	0.54246	0.734446	0.0024921	0.500644	1.02308	-0.0252709	1.04835	0.281786	0.82511	0.0740804	7.42089	27	0	27	7.09079	0.289918	0.0694	0.251234	0.137841	0.0243508	0.00378561	0.100895	11817.2	1191671	1.87696	2.68444	0.73197	0.000212498
GLOBAL_global	5820	-0.329081	-0.988411	1.80269	-0.142718	-1.32016	-1.42361	1989	1201	GLOBAL	NA	1580	11817.2	0	613	0.130261	0.674421	31.7751	0.241211	0.493625	-0.0488357	0.54246	0.734446	0.0024921	0.500644	1.02308	-0.0252709	1.04835	0.281786	0.82511	0.0740804	7.42089	27	0	27	7.09079	0.289918	0.0694	0.251234	0.137841	0.0243508	0.00378561	0.100895	11817.2	1191671	1.87696	2.68444	0.73197	0.000212498
GLOBAL_global	9648	-1.09146	-0.209658	0.12175	-1.8151	1.39397	-1.20997	1989	1201	GLOBAL	NA	1580	11817.2	0	66	0.0144796	0.591264	302.727	0.233164	0.396228	0.0229688	0.373259	0.813826	0.0036979	0.596132	0.986118	0.0629675	0.923151	0.237245	0.942399	0.0524341	6.32278	12	0	12	2.25726	0.212059	0.0199	0.0610942	0.0246797	0.00295399	0.0030235	0.0178055	11817.2	1191671	0.72762	9.67791	0.721463	0.000219388
GLOBAL_global	9648	-1.09146	-0.209658	0.12175	-1.8151	1.39397	-1.20997	1989	1201	GLOBAL	NA	1580	11817.2	0	66	0.0144796	0.591264	302.727	0.233164	0.396228	0.0229688	0.373259	0.813826	0.0036979	0.596132	0.986118	0.0629675	0.923151	0.237245	0.942399	0.0524341	6.32278	12	0	12	2.25726	0.212059	0.0199	0.0610942	0.0246797	0.00295399	0.0030235	0.0178055	11817.2	1191671	0.72762	9.67791	0.721463	0.000219388
GLOBAL_global	9648	-1.09146	-0.209658	0.12175	-1.8151	1.39397	-1.20997	1989	1201	GLOBAL	NA	1580	11817.2	0	66	0.0144796	0.591264	302.727	0.233164	0.396228	0.0229688	0.373259	0.813826	0.0036979	0.596132	0.986118	0.0629675	0.923151	0.237245	0.942399	0.0524341	6.32278	12	0	12	2.25726	0.212059	0.0199	0.0610942	0.0246797	0.00295399	0.0030235	0.0178055	11817.2	1191671	0.72762	9.67791	0.721463	0.000219388
GLOBAL_global	900	0.0820436	-0.842549	1.92526	0.483822	0.48926	-1.52674	1989	NA	GLOBAL	NA	1580	11817.2	0	27	0.0113784	0.517494	355.792	0.314781	0.563571	-0.158257	0.721827	0.894522	0.00347623	0.506664	0.868949	-0.013478	0.882427	0.199089	0.906161	0.0376017	5.40443	11	0	11	3.336	0.291373	0.01	0.576275	0.362372	0.00178878	0.00435353	0.0128493	11817.2	1191671	1.13784	0.897997	0.035459	0.00042142
GLOBAL_global	900	0.0820436	-0.842549	1.92526	0.483822	0.48926	-1.52674	1989	NA	GLOBAL	NA	1580	11817.2	0	27	0.0113784	0.517494	355.792	0.314781	0.563571	-0.158257	0.721827	0.894522	0.00347623	0.506664	0.868949	-0.013478	0.882427	0.199089	0.906161	0.0376017	5.40443	11	0	11	3.336	0.291373	0.01	0.576275	0.362372	0.00178878	0.00435353	0.0128493	11817.2	1191671	1.13784	0.897997	0.035459	0.00042142
GLOBAL_global	900	0.0820436	-0.842549	1.92526	0.483822	0.48926	-1.52674	1989	NA	GLOBAL	NA	1580	11817.2	0	27	0.0113784	0.517494	355.792	0.314781	0.563571	-0.158257	0.721827	0.894522	0.00347623	0.506664	0.868949	-0.013478	0.882427	0.199089	0.906161	0.0376017	5.40443	11	0	11	3.336	0.291373	0.01	0.576275	0.362372	0.00178878	0.00435353	0.0128493	11817.2	1191671	1.13784	0.897997	0.035459	0.00042142
GLOBAL_global	355	-0.2732	1.47723	-0.832536	0.806731	-1.56714	-0.635361	1989	NA	GLOBAL	NA	1580	11817.2	0	869	0.0193039	0.574647	95.383	0.161171	0.286994	0.0642253	0.222769	1.41255	0.00252768	0.377888	0.643507	0.207146	0.436361	0.167171	1.30283	0.00920752	2.83734	15	0	15	2.82116	0.314709	0.0496	0.0375466	0.0215728	0.00264085	0.00736654	0.0136162	11817.2	1191671	0.389191	15.3049	0.631176	2.22139e-05
GLOBAL_global	355	-0.2732	1.47723	-0.832536	0.806731	-1.56714	-0.635361	1989	NA	GLOBAL	NA	1580	11817.2	0	869	0.0193039	0.574647	95.383	0.161171	0.286994	0.0642253	0.222769	1.41255	0.00252768	0.377888	0.643507	0.207146	0.436361	0.167171	1.30283	0.00920752	2.83734	15	0	15	2.82116	0.314709	0.0496	0.0375466	0.0215728	0.00264085	0.00736654	0.0136162	11817.2	1191671	0.389191	15.3049	0.631176	2.22139e-05
GLOBAL_global	355	-0.2732	1.47723	-0.832536	0.806731	-1.56714	-0.635361	1989	NA	GLOBAL	NA	1580	11817.2	0	869	0.0193039	0.574647	95.383	0.161171	0.286994	0.0642253	0.222769	1.41255	0.00252768	0.377888	0.643507	0.207146	0.436361	0.167171	1.30283	0.00920752	2.83734	15	0	15	2.82116	0.314709	0.0496	0.0375466	0.0215728	0.00264085	0.00736654	0.0136162	11817.2	1191671	0.389191	15.3049	0.631176	2.22139e-05
GLOBAL_global	540	-0.317107	-0.882105	1.32993	1.01397	1.25098	1.86934	1989	NA	GLOBAL	NA	1580	11817.2	0	121	0.0286077	0.626193	77.0135	0.206394	0.430293	-0.19064	0.620933	1.0405	0.00167771	0.554088	1.34118	-0.288306	1.62949	0.338745	0.817123	0.0973978	3.60696	9	0	9	2.65578	0.285847	0.01	0.20149	0.126286	0.0115583	0.00351708	0.0270197	11817.2	1191671	2.86077	3.10781	0.213957	0.000236427
GLOBAL_global	540	-0.317107	-0.882105	1.32993	1.01397	1.25098	1.86934	1989	NA	GLOBAL	NA	1580	11817.2	0	121	0.0286077	0.626193	77.0135	0.206394	0.430293	-0.19064	0.620933	1.0405	0.00167771	0.554088	1.34118	-0.288306	1.62949	0.338745	0.817123	0.0973978	3.60696	9	0	9	2.65578	0.285847	0.01	0.20149	0.126286	0.0115583	0.00351708	0.0270197	11817.2	1191671	2.86077	3.10781	0.213957	0.000236427
GLOBAL_global	540	-0.317107	-0.882105	1.32993	1.01397	1.25098	1.86934	1989	NA	GLOBAL	NA	1580	11817.2	0	121	0.0286077	0.626193	77.0135	0.206394	0.430293	-0.19064	0.620933	1.0405	0.00167771	0.554088	1.34118	-0.288306	1.62949	0.338745	0.817123	0.0973978	3.60696	9	0	9	2.65578	0.285847	0.01	0.20149	0.126286	0.0115583	0.00351708	0.0270197	11817.2	1191671	2.86077	3.10781	0.213957	0.000236427
GLOBAL_global	4188	-0.229294	0.354836	-0.263466	0.291041	0.439865	1.31684	1989	1201	GLOBAL	NA	1580	11817.2	0	91	0.0127567	0.613903	157.964	0.141853	0.284015	-0.0109385	0.294954	1.23853	0.00296077	0.408609	0.932484	-0.0708828	1.00337	0.304831	1.11132	0.0816227	2.79937	8	0	8	2.18194	0.303907	0.0694	0.0396544	0.0205012	0.00381946	0.00361366	0.014962	11817.2	1191671	0.183814	15.4813	0.729813	0.000140184
GLOBAL_global	4188	-0.229294	0.354836	-0.263466	0.291041	0.439865	1.31684	1989	1201	GLOBAL	NA	1580	11817.2	0	91	0.0127567	0.613903	157.964	0.141853	0.284015	-0.0109385	0.294954	1.23853	0.00296077	0.408609	0.932484	-0.0708828	1.00337	0.304831	1.11132	0.0816227	2.79937	8	0	8	2.18194	0.303907	0.0694	0.0396544	0.0205012	0.00381946	0.00361366	0.014962	11817.2	1191671	0.183814	15.4813	0.729813	0.000140184
GLOBAL_global	4188	-0.229294	0.354836	-0.263466	0.291041	0.439865	1.31684	1989	1201	GLOBAL	NA	1580	11817.2	0	91	0.0127567	0.613903	157.964	0.141853	0.284015	-0.0109385	0.294954	1.23853	0.00296077	0.408609	0.932484	-0.0708828	1.00337	0.304831	1.11132	0.0816227	2.79937	8	0	8	2.18194	0.303907	0.0694	0.0396544	0.0205012	0.00381946	0.00361366	0.014962	11817.2	1191671	0.183814	15.4813	0.729813	0.000140184
GLOBAL_global	1454	1.03202	0.992672	-0.692457	-1.21266	-1.07319	-1.15104	1989	NA	GLOBAL	NA	1580	11817.2	0	630	0.0286077	0.792806	187.23	0.235829	0.35291	0.0498506	0.30306	0.696358	0.00556593	0.518338	1.01619	0.0063135	1.00988	0.32685	0.662505	0.0954182	8.76899	18	0	18	3.3655	0.263071	0.0694	0.0346046	0.0196269	0.00302547	0.0042385	0.0250379	11817.2	1191671	0.412215	22.9104	1.2757	4.54091e-05
GLOBAL_global	1454	1.03202	0.992672	-0.692457	-1.21266	-1.07319	-1.15104	1989	NA	GLOBAL	NA	1580	11817.2	0	630	0.0286077	0.792806	187.23	0.235829	0.35291	0.0498506	0.30306	0.696358	0.00556593	0.518338	1.01619	0.0063135	1.00988	0.32685	0.662505	0.0954182	8.76899	18	0	18	3.3655	0.263071	0.0694	0.0346046	0.0196269	0.00302547	0.0042385	0.0250379	11817.2	1191671	0.412215	22.9104	1.2757	4.54091e-05
GLOBAL_global	1454	1.03202	0.992672	-0.692457	-1.21266	-1.07319	-1.15104	1989	NA	GLOBAL	NA	1580	11817.2	0	630	0.0286077	0.792806	187.23	0.235829	0.35291	0.0498506	0.30306	0.696358	0.00556593	0.518338	1.01619	0.0063135	1.00988	0.32685	0.662505	0.0954182	8.76899	18	0	18	3.3655	0.263071	0.0694	0.0346046	0.0196269	0.00302547	0.0042385	0.0250379	11817.2	1191671	0.412215	22.9104	1.2757	4.54091e-05
GLOBAL_global	6680	-0.808062	0.00789884	0.00793628	-2.24886	0.897419	-1.42361	1989	1201	GLOBAL	NA	1580	11817.2	0	37	0.0103446	0.568323	465.81	0.24114	0.388979	0.0160757	0.372903	0.773374	0.00436148	0.615288	0.964875	0.22103	0.743845	0.219343	1.04563	0.0425693	6.19114	9	0	9	2.37576	0.335833	0.0199	0.0661362	0.02323	0.00201506	0.00344195	0.0133628	11817.2	1191671	0.519829	8.59322	0.57524	0.000279583
GLOBAL_global	6680	-0.808062	0.00789884	0.00793628	-2.24886	0.897419	-1.42361	1989	1201	GLOBAL	NA	1580	11817.2	0	37	0.0103446	0.568323	465.81	0.24114	0.388979	0.0160757	0.372903	0.773374	0.00436148	0.615288	0.964875	0.22103	0.743845	0.219343	1.04563	0.0425693	6.19114	9	0	9	2.37576	0.335833	0.0199	0.0661362	0.02323	0.00201506	0.00344195	0.0133628	11817.2	1191671	0.519829	8.59322	0.57524	0.000279583
GLOBAL_global	6680	-0.808062	0.00789884	0.00793628	-2.24886	0.897419	-1.42361	1989	1201	GLOBAL	NA	1580	11817.2	0	37	0.0103446	0.568323	465.81	0.24114	0.388979	0.0160757	0.372903	0.773374	0.00436148	0.615288	0.964875	0.22103	0.743845	0.219343	1.04563	0.0425693	6.19114	9	0	9	2.37576	0.335833	0.0199	0.0661362	0.02323	0.00201506	0.00344195	0.0133628	11817.2	1191671	0.519829	8.59322	0.57524	0.000279583
GLOBAL_global	360	-0.524665	-0.798873	-0.508604	0.00186835	0.941615	0.91903	1989	NA	GLOBAL	NA	1580	11817.2	0	1326	0.0396345	0.885636	59.3962	0.202141	0.363809	-0.108522	0.472331	1.0181	0.00173384	0.544103	1.13859	-0.150948	1.28954	0.307755	0.888804	0.0801181	3.98481	11	0	11	2.82525	0.253282	0.1486	0.0659711	0.0357514	0.0143155	0.00389202	0.0378105	11817.2	1191671	0.26672	13.4246	1.05759	2.98903e-05
GLOBAL_global	360	-0.524665	-0.798873	-0.508604	0.00186835	0.941615	0.91903	1989	NA	GLOBAL	NA	1580	11817.2	0	1326	0.0396345	0.885636	59.3962	0.202141	0.363809	-0.108522	0.472331	1.0181	0.00173384	0.544103	1.13859	-0.150948	1.28954	0.307755	0.888804	0.0801181	3.98481	11	0	11	2.82525	0.253282	0.1486	0.0659711	0.0357514	0.0143155	0.00389202	0.0378105	11817.2	1191671	0.26672	13.4246	1.05759	2.98903e-05
GLOBAL_global	360	-0.524665	-0.798873	-0.508604	0.00186835	0.941615	0.91903	1989	NA	GLOBAL	NA	1580	11817.2	0	1326	0.0396345	0.885636	59.3962	0.202141	0.363809	-0.108522	0.472331	1.0181	0.00173384	0.544103	1.13859	-0.150948	1.28954	0.307755	0.888804	0.0801181	3.98481	11	0	11	2.82525	0.253282	0.1486	0.0659711	0.0357514	0.0143155	0.00389202	0.0378105	11817.2	1191671	0.26672	13.4246	1.05759	2.98903e-05
GLOBAL_global	12392	-0.540631	0.225455	-0.998879	0.425988	0.338475	-1.51201	1989	1201	GLOBAL	NA	1580	11817.2	0	24088	0.24363	0.994445	87.9341	0.149541	0.388798	-0.0365504	0.425349	0.612518	0.00132054	0.489131	1.01143	-0.0121705	1.0236	0.30308	0.555597	0.089426	38.8468	86	0	86	19.5331	0.276491	0.0397	0.0162694	0.0123513	0.00583327	0.00478489	0.163968	11817.2	1191671	6.13678	61.1237	13.2753	1.01142e-05
GLOBAL_global	12392	-0.540631	0.225455	-0.998879	0.425988	0.338475	-1.51201	1989	1201	GLOBAL	NA	1580	11817.2	0	24088	0.24363	0.994445	87.9341	0.149541	0.388798	-0.0365504	0.425349	0.612518	0.00132054	0.489131	1.01143	-0.0121705	1.0236	0.30308	0.555597	0.089426	38.8468	86	0	86	19.5331	0.276491	0.0397	0.0162694	0.0123513	0.00583327	0.00478489	0.163968	11817.2	1191671	6.13678	61.1237	13.2753	1.01142e-05
GLOBAL_global	12392	-0.540631	0.225455	-0.998879	0.425988	0.338475	-1.51201	1989	1201	GLOBAL	NA	1580	11817.2	0	24088	0.24363	0.994445	87.9341	0.149541	0.388798	-0.0365504	0.425349	0.612518	0.00132054	0.489131	1.01143	-0.0121705	1.0236	0.30308	0.555597	0.089426	38.8468	86	0	86	19.5331	0.276491	0.0397	0.0162694	0.0123513	0.00583327	0.00478489	0.163968	11817.2	1191671	6.13678	61.1237	13.2753	1.01142e-05
GLOBAL_global	6014	0.600939	-0.789808	0.603271	0.199469	-0.132079	-1.48991	1989	1201	GLOBAL	NA	1580	11817.2	0	404	0.110964	0.707633	136.409	0.277038	0.515344	-0.0905503	0.605895	0.600794	0.00186084	0.465684	0.981293	-0.0142099	0.995502	0.21392	0.705724	0.0516952	27.0228	58	0	58	16.9821	0.28352	0.0298	0.200448	0.0998104	0.00583596	0.00681936	0.0496559	11817.2	1191671	3.72363	3.53026	0.497502	0.000274664
GLOBAL_global	6014	0.600939	-0.789808	0.603271	0.199469	-0.132079	-1.48991	1989	1201	GLOBAL	NA	1580	11817.2	0	404	0.110964	0.707633	136.409	0.277038	0.515344	-0.0905503	0.605895	0.600794	0.00186084	0.465684	0.981293	-0.0142099	0.995502	0.21392	0.705724	0.0516952	27.0228	58	0	58	16.9821	0.28352	0.0298	0.200448	0.0998104	0.00583596	0.00681936	0.0496559	11817.2	1191671	3.72363	3.53026	0.497502	0.000274664
GLOBAL_global	6014	0.600939	-0.789808	0.603271	0.199469	-0.132079	-1.48991	1989	1201	GLOBAL	NA	1580	11817.2	0	404	0.110964	0.707633	136.409	0.277038	0.515344	-0.0905503	0.605895	0.600794	0.00186084	0.465684	0.981293	-0.0142099	0.995502	0.21392	0.705724	0.0516952	27.0228	58	0	58	16.9821	0.28352	0.0298	0.200448	0.0998104	0.00583596	0.00681936	0.0496559	11817.2	1191671	3.72363	3.53026	0.497502	0.000274664
GLOBAL_global	7290	2.08179	-0.972754	1.93402	-0.455988	1.73194	1.86934	1989	1201	GLOBAL	NA	1580	11817.2	0	101	0.0134459	0.601571	39.5333	0.151287	0.492912	-0.121763	0.614676	1.78187	0.00110352	0.52265	1.16022	-0.219511	1.37973	0.244429	1.77029	0.0225542	0.750633	5	0	5	0.945557	0.313731	0.0298	0.201363	0.125526	0.0264586	0.00229037	0.0198762	11817.2	1191671	0.451204	2.98749	0.158344	0.000133127
GLOBAL_global	7290	2.08179	-0.972754	1.93402	-0.455988	1.73194	1.86934	1989	1201	GLOBAL	NA	1580	11817.2	0	101	0.0134459	0.601571	39.5333	0.151287	0.492912	-0.121763	0.614676	1.78187	0.00110352	0.52265	1.16022	-0.219511	1.37973	0.244429	1.77029	0.0225542	0.750633	5	0	5	0.945557	0.313731	0.0298	0.201363	0.125526	0.0264586	0.00229037	0.0198762	11817.2	1191671	0.451204	2.98749	0.158344	0.000133127
GLOBAL_global	7290	2.08179	-0.972754	1.93402	-0.455988	1.73194	1.86934	1989	1201	GLOBAL	NA	1580	11817.2	0	101	0.0134459	0.601571	39.5333	0.151287	0.492912	-0.121763	0.614676	1.78187	0.00110352	0.52265	1.16022	-0.219511	1.37973	0.244429	1.77029	0.0225542	0.750633	5	0	5	0.945557	0.313731	0.0298	0.201363	0.125526	0.0264586	0.00229037	0.0198762	11817.2	1191671	0.451204	2.98749	0.158344	0.000133127
GLOBAL_global	910	0.832446	-0.589558	-0.972615	-1.3958	1.62795	0.0202826	1989	NA	GLOBAL	NA	1580	11817.2	0	3124	0.0289523	0.752911	60.3067	0.180191	0.433286	-0.0254899	0.458776	1.30406	0.00143942	0.48132	1.03167	-0.0102621	1.04194	0.267658	1.23737	0.0488797	2.86266	8	0	8	1.89483	0.259693	0.01	0.0162085	0.0125559	0.0149712	0.00657538	0.0212816	11817.2	1191671	2.89523	46.4516	1.69495	9.26771e-06
GLOBAL_global	910	0.832446	-0.589558	-0.972615	-1.3958	1.62795	0.0202826	1989	NA	GLOBAL	NA	1580	11817.2	0	3124	0.0289523	0.752911	60.3067	0.180191	0.433286	-0.0254899	0.458776	1.30406	0.00143942	0.48132	1.03167	-0.0102621	1.04194	0.267658	1.23737	0.0488797	2.86266	8	0	8	1.89483	0.259693	0.01	0.0162085	0.0125559	0.0149712	0.00657538	0.0212816	11817.2	1191671	2.89523	46.4516	1.69495	9.26771e-06
GLOBAL_global	910	0.832446	-0.589558	-0.972615	-1.3958	1.62795	0.0202826	1989	NA	GLOBAL	NA	1580	11817.2	0	3124	0.0289523	0.752911	60.3067	0.180191	0.433286	-0.0254899	0.458776	1.30406	0.00143942	0.48132	1.03167	-0.0102621	1.04194	0.267658	1.23737	0.0488797	2.86266	8	0	8	1.89483	0.259693	0.01	0.0162085	0.0125559	0.0149712	0.00657538	0.0212816	11817.2	1191671	2.89523	46.4516	1.69495	9.26771e-06
GLOBAL_global	1460	0.405355	-0.648891	0.752104	0.532018	-1.41375	-0.81953	1989	NA	GLOBAL	NA	1580	11817.2	0	78	0.0155134	0.370432	121.583	0.327577	0.429042	0.215631	0.21341	1.25919	0.000618676	0.496566	0.625245	0.356452	0.268794	0.0695136	1.24099	0.00353189	2.77025	8	0	8	2.01508	0.282645	0.1189	0.112096	0.0444774	0.00535939	0.00488151	0.0141784	11817.2	1191671	0.130474	3.30459	0.318777	0.00019889
GLOBAL_global	1460	0.405355	-0.648891	0.752104	0.532018	-1.41375	-0.81953	1989	NA	GLOBAL	NA	1580	11817.2	0	78	0.0155134	0.370432	121.583	0.327577	0.429042	0.215631	0.21341	1.25919	0.000618676	0.496566	0.625245	0.356452	0.268794	0.0695136	1.24099	0.00353189	2.77025	8	0	8	2.01508	0.282645	0.1189	0.112096	0.0444774	0.00535939	0.00488151	0.0141784	11817.2	1191671	0.130474	3.30459	0.318777	0.00019889
GLOBAL_global	1460	0.405355	-0.648891	0.752104	0.532018	-1.41375	-0.81953	1989	NA	GLOBAL	NA	1580	11817.2	0	78	0.0155134	0.370432	121.583	0.327577	0.429042	0.215631	0.21341	1.25919	0.000618676	0.496566	0.625245	0.356452	0.268794	0.0695136	1.24099	0.00353189	2.77025	8	0	8	2.01508	0.282645	0.1189	0.112096	0.0444774	0.00535939	0.00488151	0.0141784	11817.2	1191671	0.130474	3.30459	0.318777	0.00019889
GLOBAL_global	6930	1.94208	-0.25251	-0.91133	0.0356051	-0.971796	0.25602	1989	1201	GLOBAL	NA	1580	11817.2	0	981	0.0261956	0.447291	96.3582	0.224478	0.346214	0.0794842	0.26673	1.09078	0.00113533	0.566813	0.932413	0.279885	0.652528	0.177864	0.970397	0.0176162	4.08608	11	0	11	2.6291	0.267207	0.0199	0.0263185	0.0159599	0.00680827	0.00953396	0.0162231	11817.2	1191671	1.31636	16.9953	1.01649	2.6703e-05
GLOBAL_global	6930	1.94208	-0.25251	-0.91133	0.0356051	-0.971796	0.25602	1989	1201	GLOBAL	NA	1580	11817.2	0	981	0.0261956	0.447291	96.3582	0.224478	0.346214	0.0794842	0.26673	1.09078	0.00113533	0.566813	0.932413	0.279885	0.652528	0.177864	0.970397	0.0176162	4.08608	11	0	11	2.6291	0.267207	0.0199	0.0263185	0.0159599	0.00680827	0.00953396	0.0162231	11817.2	1191671	1.31636	16.9953	1.01649	2.6703e-05
GLOBAL_global	6930	1.94208	-0.25251	-0.91133	0.0356051	-0.971796	0.25602	1989	1201	GLOBAL	NA	1580	11817.2	0	981	0.0261956	0.447291	96.3582	0.224478	0.346214	0.0794842	0.26673	1.09078	0.00113533	0.566813	0.932413	0.279885	0.652528	0.177864	0.970397	0.0176162	4.08608	11	0	11	2.6291	0.267207	0.0199	0.0263185	0.0159599	0.00680827	0.00953396	0.0162231	11817.2	1191671	1.31636	16.9953	1.01649	2.6703e-05
GLOBAL_global	12035	-0.432861	1.19539	-0.0358383	0.40671	0.302078	0.793795	1989	1201	GLOBAL	NA	1580	11817.2	0	92	0.0117229	0.727509	291.76	0.18775	0.277816	-0.0698902	0.347707	1.01975	0.000860984	0.630513	0.830003	0.284636	0.545367	0.19509	0.962533	0.0179481	4.61646	11	0	11	2.4708	0.257434	0.0199	0.0898182	0.0409522	0.00221639	0.00347298	0.0146407	11817.2	1191671	0.589092	8.09979	0.357507	0.000127423
GLOBAL_global	12035	-0.432861	1.19539	-0.0358383	0.40671	0.302078	0.793795	1989	1201	GLOBAL	NA	1580	11817.2	0	92	0.0117229	0.727509	291.76	0.18775	0.277816	-0.0698902	0.347707	1.01975	0.000860984	0.630513	0.830003	0.284636	0.545367	0.19509	0.962533	0.0179481	4.61646	11	0	11	2.4708	0.257434	0.0199	0.0898182	0.0409522	0.00221639	0.00347298	0.0146407	11817.2	1191671	0.589092	8.09979	0.357507	0.000127423
GLOBAL_global	12035	-0.432861	1.19539	-0.0358383	0.40671	0.302078	0.793795	1989	1201	GLOBAL	NA	1580	11817.2	0	92	0.0117229	0.727509	291.76	0.18775	0.277816	-0.0698902	0.347707	1.01975	0.000860984	0.630513	0.830003	0.284636	0.545367	0.19509	0.962533	0.0179481	4.61646	11	0	11	2.4708	0.257434	0.0199	0.0898182	0.0409522	0.00221639	0.00347298	0.0146407	11817.2	1191671	0.589092	8.09979	0.357507	0.000127423
GLOBAL_global	11307	0.493169	1.52255	-0.858801	1.3176	0.127896	0.970597	1989	1201	GLOBAL	NA	1580	11817.2	0	808	0.0165472	0.669998	52.1282	0.113662	0.242345	0.00332204	0.239023	1.25561	0.000676709	0.496531	0.906001	0.158018	0.747983	0.218222	1.18068	0.00887379	1.28671	14	0	14	2.26563	0.369938	0.0496	0.0351905	0.0202516	0.0109187	0.00545989	0.0156702	11817.2	1191671	0.333612	19.0392	0.773773	2.04792e-05
GLOBAL_global	11307	0.493169	1.52255	-0.858801	1.3176	0.127896	0.970597	1989	1201	GLOBAL	NA	1580	11817.2	0	808	0.0165472	0.669998	52.1282	0.113662	0.242345	0.00332204	0.239023	1.25561	0.000676709	0.496531	0.906001	0.158018	0.747983	0.218222	1.18068	0.00887379	1.28671	14	0	14	2.26563	0.369938	0.0496	0.0351905	0.0202516	0.0109187	0.00545989	0.0156702	11817.2	1191671	0.333612	19.0392	0.773773	2.04792e-05
GLOBAL_global	11307	0.493169	1.52255	-0.858801	1.3176	0.127896	0.970597	1989	1201	GLOBAL	NA	1580	11817.2	0	808	0.0165472	0.669998	52.1282	0.113662	0.242345	0.00332204	0.239023	1.25561	0.000676709	0.496531	0.906001	0.158018	0.747983	0.218222	1.18068	0.00887379	1.28671	14	0	14	2.26563	0.369938	0.0496	0.0351905	0.0202516	0.0109187	0.00545989	0.0156702	11817.2	1191671	0.333612	19.0392	0.773773	2.04792e-05
GLOBAL_global	1224	-0.61647	-0.957096	0.13926	-2.04162	-0.795013	-0.709029	1989	NA	GLOBAL	NA	1580	11817.2	0	390	0.0237835	0.559803	43.8333	0.208525	0.412208	-0.0297734	0.441981	1.44986	0.00202978	0.458607	0.971459	0.0242811	0.947178	0.23937	1.53188	0.0409403	1.66456	5	0	5	1.48333	0.3	0.01	0.1266	0.0585991	0.0198493	0.00751561	0.0155074	11817.2	1191671	2.37835	4.42181	0.264635	6.09833e-05
GLOBAL_global	1224	-0.61647	-0.957096	0.13926	-2.04162	-0.795013	-0.709029	1989	NA	GLOBAL	NA	1580	11817.2	0	390	0.0237835	0.559803	43.8333	0.208525	0.412208	-0.0297734	0.441981	1.44986	0.00202978	0.458607	0.971459	0.0242811	0.947178	0.23937	1.53188	0.0409403	1.66456	5	0	5	1.48333	0.3	0.01	0.1266	0.0585991	0.0198493	0.00751561	0.0155074	11817.2	1191671	2.37835	4.42181	0.264635	6.09833e-05
GLOBAL_global	1224	-0.61647	-0.957096	0.13926	-2.04162	-0.795013	-0.709029	1989	NA	GLOBAL	NA	1580	11817.2	0	390	0.0237835	0.559803	43.8333	0.208525	0.412208	-0.0297734	0.441981	1.44986	0.00202978	0.458607	0.971459	0.0242811	0.947178	0.23937	1.53188	0.0409403	1.66456	5	0	5	1.48333	0.3	0.01	0.1266	0.0585991	0.0198493	0.00751561	0.0155074	11817.2	1191671	2.37835	4.42181	0.264635	6.09833e-05
GLOBAL_global	11314	1.86625	-0.874689	-0.701212	0.107898	1.15219	-0.244922	1989	1201	GLOBAL	NA	1580	11817.2	0	6156	0.101316	0.947775	35.0491	0.186703	0.454352	-0.19857	0.652922	0.851425	0.00187499	0.505967	1.12134	-0.115286	1.23662	0.286005	0.727361	0.0729752	6.32215	17	0	17	4.43167	0.252106	0.01	0.0402096	0.026391	0.0250756	0.00433618	0.0793147	11817.2	1191671	10.1316	23.5709	3.00537	1.6458e-05
GLOBAL_global	11314	1.86625	-0.874689	-0.701212	0.107898	1.15219	-0.244922	1989	1201	GLOBAL	NA	1580	11817.2	0	6156	0.101316	0.947775	35.0491	0.186703	0.454352	-0.19857	0.652922	0.851425	0.00187499	0.505967	1.12134	-0.115286	1.23662	0.286005	0.727361	0.0729752	6.32215	17	0	17	4.43167	0.252106	0.01	0.0402096	0.026391	0.0250756	0.00433618	0.0793147	11817.2	1191671	10.1316	23.5709	3.00537	1.6458e-05
GLOBAL_global	11314	1.86625	-0.874689	-0.701212	0.107898	1.15219	-0.244922	1989	1201	GLOBAL	NA	1580	11817.2	0	6156	0.101316	0.947775	35.0491	0.186703	0.454352	-0.19857	0.652922	0.851425	0.00187499	0.505967	1.12134	-0.115286	1.23662	0.286005	0.727361	0.0729752	6.32215	17	0	17	4.43167	0.252106	0.01	0.0402096	0.026391	0.0250756	0.00433618	0.0793147	11817.2	1191671	10.1316	23.5709	3.00537	1.6458e-05
GLOBAL_global	742	1.19966	-0.644771	-0.464829	1.26459	-1.21357	1.11057	1989	NA	GLOBAL	NA	1580	11817.2	0	229	0.0210268	0.232573	91.0577	0.307321	0.377193	0.115001	0.262192	1.1522	0.000179251	0.438106	0.743103	0.259066	0.484037	0.081121	1.19054	0.00457727	2.99684	8	0	8	2.3358	0.292437	0.0496	0.0584873	0.0253059	0.00739078	0.00845236	0.0133704	11817.2	1191671	0.423927	3.97646	0.528351	9.18201e-05
GLOBAL_global	742	1.19966	-0.644771	-0.464829	1.26459	-1.21357	1.11057	1989	NA	GLOBAL	NA	1580	11817.2	0	229	0.0210268	0.232573	91.0577	0.307321	0.377193	0.115001	0.262192	1.1522	0.000179251	0.438106	0.743103	0.259066	0.484037	0.081121	1.19054	0.00457727	2.99684	8	0	8	2.3358	0.292437	0.0496	0.0584873	0.0253059	0.00739078	0.00845236	0.0133704	11817.2	1191671	0.423927	3.97646	0.528351	9.18201e-05
GLOBAL_global	742	1.19966	-0.644771	-0.464829	1.26459	-1.21357	1.11057	1989	NA	GLOBAL	NA	1580	11817.2	0	229	0.0210268	0.232573	91.0577	0.307321	0.377193	0.115001	0.262192	1.1522	0.000179251	0.438106	0.743103	0.259066	0.484037	0.081121	1.19054	0.00457727	2.99684	8	0	8	2.3358	0.292437	0.0496	0.0584873	0.0253059	0.00739078	0.00845236	0.0133704	11817.2	1191671	0.423927	3.97646	0.528351	9.18201e-05
GLOBAL_global	12956	-0.265217	0.52954	-0.96386	-0.600574	-1.36436	1.4568	1989	1201	GLOBAL	NA	1580	11817.2	0	697	0.0124121	0.511434	79.3704	0.112164	0.301859	0.00863266	0.293227	1.4951	0.000362087	0.488647	0.657902	0.341273	0.316629	0.0623472	1.55554	0.0016143	1.35633	5	0	5	1.46013	0.311387	0.0397	0.0109312	0.0104888	0.0100207	0.00436341	0.0136716	11817.2	1191671	0.312648	46.7866	1.30345	1.78079e-05
GLOBAL_global	12956	-0.265217	0.52954	-0.96386	-0.600574	-1.36436	1.4568	1989	1201	GLOBAL	NA	1580	11817.2	0	697	0.0124121	0.511434	79.3704	0.112164	0.301859	0.00863266	0.293227	1.4951	0.000362087	0.488647	0.657902	0.341273	0.316629	0.0623472	1.55554	0.0016143	1.35633	5	0	5	1.46013	0.311387	0.0397	0.0109312	0.0104888	0.0100207	0.00436341	0.0136716	11817.2	1191671	0.312648	46.7866	1.30345	1.78079e-05
GLOBAL_global	12956	-0.265217	0.52954	-0.96386	-0.600574	-1.36436	1.4568	1989	1201	GLOBAL	NA	1580	11817.2	0	697	0.0124121	0.511434	79.3704	0.112164	0.301859	0.00863266	0.293227	1.4951	0.000362087	0.488647	0.657902	0.341273	0.316629	0.0623472	1.55554	0.0016143	1.35633	5	0	5	1.46013	0.311387	0.0397	0.0109312	0.0104888	0.0100207	0.00436341	0.0136716	11817.2	1191671	0.312648	46.7866	1.30345	1.78079e-05
GLOBAL_global	5850	2.2614	-0.957096	-0.972615	0.0259661	0.0733009	1.36104	1989	1201	GLOBAL	NA	1580	11817.2	0	53762	0.130606	0.94967	9.99189	0.171031	0.543017	-0.16507	0.708086	1.21217	0.00178748	0.493223	1.21635	-0.273549	1.4899	0.329239	1.06145	0.0789929	2.33987	9	0	9	2.31148	0.264399	0.0298	0.0186467	0.0134198	0.0967798	0.00901486	0.0572919	11817.2	1191671	4.38274	50.9295	4.26922	2.42933e-06
GLOBAL_global	5850	2.2614	-0.957096	-0.972615	0.0259661	0.0733009	1.36104	1989	1201	GLOBAL	NA	1580	11817.2	0	53762	0.130606	0.94967	9.99189	0.171031	0.543017	-0.16507	0.708086	1.21217	0.00178748	0.493223	1.21635	-0.273549	1.4899	0.329239	1.06145	0.0789929	2.33987	9	0	9	2.31148	0.264399	0.0298	0.0186467	0.0134198	0.0967798	0.00901486	0.0572919	11817.2	1191671	4.38274	50.9295	4.26922	2.42933e-06
GLOBAL_global	5850	2.2614	-0.957096	-0.972615	0.0259661	0.0733009	1.36104	1989	1201	GLOBAL	NA	1580	11817.2	0	53762	0.130606	0.94967	9.99189	0.171031	0.543017	-0.16507	0.708086	1.21217	0.00178748	0.493223	1.21635	-0.273549	1.4899	0.329239	1.06145	0.0789929	2.33987	9	0	9	2.31148	0.264399	0.0298	0.0186467	0.0134198	0.0967798	0.00901486	0.0572919	11817.2	1191671	4.38274	50.9295	4.26922	2.42933e-06
GLOBAL_global	11623	-0.764155	1.1682	-0.333506	1.13928	-1.47095	-0.664828	1989	1201	GLOBAL	NA	1580	11817.2	0	246	0.0213714	0.684251	137.434	0.192612	0.256679	0.0798268	0.176852	1.05611	0.00076689	0.569796	0.695489	0.224998	0.470491	0.139719	0.889848	0.00978903	4.61013	19	0	19	3.33631	0.270701	0.0496	0.0826638	0.0369016	0.00278669	0.00466338	0.0182376	11817.2	1191671	0.430875	8.27752	0.494222	8.68756e-05
GLOBAL_global	11623	-0.764155	1.1682	-0.333506	1.13928	-1.47095	-0.664828	1989	1201	GLOBAL	NA	1580	11817.2	0	246	0.0213714	0.684251	137.434	0.192612	0.256679	0.0798268	0.176852	1.05611	0.00076689	0.569796	0.695489	0.224998	0.470491	0.139719	0.889848	0.00978903	4.61013	19	0	19	3.33631	0.270701	0.0496	0.0826638	0.0369016	0.00278669	0.00466338	0.0182376	11817.2	1191671	0.430875	8.27752	0.494222	8.68756e-05
GLOBAL_global	11623	-0.764155	1.1682	-0.333506	1.13928	-1.47095	-0.664828	1989	1201	GLOBAL	NA	1580	11817.2	0	246	0.0213714	0.684251	137.434	0.192612	0.256679	0.0798268	0.176852	1.05611	0.00076689	0.569796	0.695489	0.224998	0.470491	0.139719	0.889848	0.00978903	4.61013	19	0	19	3.33631	0.270701	0.0496	0.0826638	0.0369016	0.00278669	0.00466338	0.0182376	11817.2	1191671	0.430875	8.27752	0.494222	8.68756e-05
GLOBAL_global	2936	-0.895875	0.594642	-0.937595	-0.388514	-1.08358	-1.34257	1989	NA	GLOBAL	NA	1580	11817.2	0	5372	0.0661678	0.912856	163.634	0.144228	0.346301	-0.0129896	0.359291	0.633842	0.00320888	0.453155	1.02528	-0.0152303	1.04051	0.300131	0.627852	0.0912845	18.9525	41	0	41	7.0942	0.217126	0.0199	0.0219588	0.014894	0.00356925	0.00442053	0.0499646	11817.2	1191671	3.32501	41.5713	3.35469	1.23172e-05
GLOBAL_global	2936	-0.895875	0.594642	-0.937595	-0.388514	-1.08358	-1.34257	1989	NA	GLOBAL	NA	1580	11817.2	0	5372	0.0661678	0.912856	163.634	0.144228	0.346301	-0.0129896	0.359291	0.633842	0.00320888	0.453155	1.02528	-0.0152303	1.04051	0.300131	0.627852	0.0912845	18.9525	41	0	41	7.0942	0.217126	0.0199	0.0219588	0.014894	0.00356925	0.00442053	0.0499646	11817.2	1191671	3.32501	41.5713	3.35469	1.23172e-05
GLOBAL_global	2936	-0.895875	0.594642	-0.937595	-0.388514	-1.08358	-1.34257	1989	NA	GLOBAL	NA	1580	11817.2	0	5372	0.0661678	0.912856	163.634	0.144228	0.346301	-0.0129896	0.359291	0.633842	0.00320888	0.453155	1.02528	-0.0152303	1.04051	0.300131	0.627852	0.0912845	18.9525	41	0	41	7.0942	0.217126	0.0199	0.0219588	0.014894	0.00356925	0.00442053	0.0499646	11817.2	1191671	3.32501	41.5713	3.35469	1.23172e-05
GLOBAL_global	6400	-1.42275	0.374613	0.296849	0.131996	-1.26557	1.69254	1989	1201	GLOBAL	NA	1580	11817.2	0	73	0.0144796	0.585033	35.1212	0.141792	0.193465	0.0784864	0.114979	1.2948	0.000148543	0.49224	0.560061	0.39545	0.164611	0.0341986	1.28538	0.000613754	0.733544	6	0	6	1.54125	0.407174	0.0298	0.0585074	0.0265134	0.0241566	0.00544738	0.0148848	11817.2	1191671	0.485894	9.99929	0.561409	0.000198351
GLOBAL_global	6400	-1.42275	0.374613	0.296849	0.131996	-1.26557	1.69254	1989	1201	GLOBAL	NA	1580	11817.2	0	73	0.0144796	0.585033	35.1212	0.141792	0.193465	0.0784864	0.114979	1.2948	0.000148543	0.49224	0.560061	0.39545	0.164611	0.0341986	1.28538	0.000613754	0.733544	6	0	6	1.54125	0.407174	0.0298	0.0585074	0.0265134	0.0241566	0.00544738	0.0148848	11817.2	1191671	0.485894	9.99929	0.561409	0.000198351
GLOBAL_global	6400	-1.42275	0.374613	0.296849	0.131996	-1.26557	1.69254	1989	1201	GLOBAL	NA	1580	11817.2	0	73	0.0144796	0.585033	35.1212	0.141792	0.193465	0.0784864	0.114979	1.2948	0.000148543	0.49224	0.560061	0.39545	0.164611	0.0341986	1.28538	0.000613754	0.733544	6	0	6	1.54125	0.407174	0.0298	0.0585074	0.0265134	0.0241566	0.00544738	0.0148848	11817.2	1191671	0.485894	9.99929	0.561409	0.000198351
GLOBAL_global	10959	-1.10343	1.37916	-0.718722	1.47665	1.32378	0.410722	1989	1201	GLOBAL	NA	1580	11817.2	0	799	0.0220606	0.775072	143.473	0.153783	0.306093	0.0118549	0.294238	1.27812	0.00231564	0.371725	1.08538	-0.0968401	1.18222	0.356382	1.08899	0.0744222	4.9943	18	0	18	3.88441	0.271912	0.0694	0.0414722	0.0240563	0.00307066	0.004277	0.0203763	11817.2	1191671	0.317876	18.689	0.847024	2.76102e-05
GLOBAL_global	10959	-1.10343	1.37916	-0.718722	1.47665	1.32378	0.410722	1989	1201	GLOBAL	NA	1580	11817.2	0	799	0.0220606	0.775072	143.473	0.153783	0.306093	0.0118549	0.294238	1.27812	0.00231564	0.371725	1.08538	-0.0968401	1.18222	0.356382	1.08899	0.0744222	4.9943	18	0	18	3.88441	0.271912	0.0694	0.0414722	0.0240563	0.00307066	0.004277	0.0203763	11817.2	1191671	0.317876	18.689	0.847024	2.76102e-05
GLOBAL_global	10959	-1.10343	1.37916	-0.718722	1.47665	1.32378	0.410722	1989	1201	GLOBAL	NA	1580	11817.2	0	799	0.0220606	0.775072	143.473	0.153783	0.306093	0.0118549	0.294238	1.27812	0.00231564	0.371725	1.08538	-0.0968401	1.18222	0.356382	1.08899	0.0744222	4.9943	18	0	18	3.88441	0.271912	0.0694	0.0414722	0.0240563	0.00307066	0.004277	0.0203763	11817.2	1191671	0.317876	18.689	0.847024	2.76102e-05
GLOBAL_global	6403	-0.424878	1.38411	-0.990124	-0.937942	-0.355657	-0.959499	1989	1201	GLOBAL	NA	1580	11817.2	0	3191	0.031709	0.87905	116.602	0.132438	0.271442	-0.0642812	0.335723	0.989962	0.0012426	0.450349	1.02273	0.0535559	0.969169	0.343919	0.857684	0.118956	6.12532	19	0	19	3.88948	0.257202	0.01	0.0161098	0.0129765	0.00296233	0.006017	0.0206339	11817.2	1191671	3.1709	54.5661	1.59009	9.93702e-06
GLOBAL_global	6403	-0.424878	1.38411	-0.990124	-0.937942	-0.355657	-0.959499	1989	1201	GLOBAL	NA	1580	11817.2	0	3191	0.031709	0.87905	116.602	0.132438	0.271442	-0.0642812	0.335723	0.989962	0.0012426	0.450349	1.02273	0.0535559	0.969169	0.343919	0.857684	0.118956	6.12532	19	0	19	3.88948	0.257202	0.01	0.0161098	0.0129765	0.00296233	0.006017	0.0206339	11817.2	1191671	3.1709	54.5661	1.59009	9.93702e-06
GLOBAL_global	6403	-0.424878	1.38411	-0.990124	-0.937942	-0.355657	-0.959499	1989	1201	GLOBAL	NA	1580	11817.2	0	3191	0.031709	0.87905	116.602	0.132438	0.271442	-0.0642812	0.335723	0.989962	0.0012426	0.450349	1.02273	0.0535559	0.969169	0.343919	0.857684	0.118956	6.12532	19	0	19	3.88948	0.257202	0.01	0.0161098	0.0129765	0.00296233	0.006017	0.0206339	11817.2	1191671	3.1709	54.5661	1.59009	9.93702e-06
GLOBAL_global	5310	0.664803	-0.992532	-0.674947	1.55376	-1.70232	-0.767963	1989	1201	GLOBAL	NA	1580	11817.2	0	37431	0.170922	0.970303	11.9487	0.247316	0.45138	-0.0113944	0.462775	0.951897	0.00199123	0.502208	1.09198	-0.0847852	1.17676	0.276159	1.01	0.0657117	3.68291	26	0	26	4.23234	0.318121	0.0199	0.0377624	0.0235466	0.0666519	0.0038854	0.147088	11817.2	1191671	8.58906	25.695	6.24668	4.56633e-06
GLOBAL_global	5310	0.664803	-0.992532	-0.674947	1.55376	-1.70232	-0.767963	1989	1201	GLOBAL	NA	1580	11817.2	0	37431	0.170922	0.970303	11.9487	0.247316	0.45138	-0.0113944	0.462775	0.951897	0.00199123	0.502208	1.09198	-0.0847852	1.17676	0.276159	1.01	0.0657117	3.68291	26	0	26	4.23234	0.318121	0.0199	0.0377624	0.0235466	0.0666519	0.0038854	0.147088	11817.2	1191671	8.58906	25.695	6.24668	4.56633e-06
GLOBAL_global	5310	0.664803	-0.992532	-0.674947	1.55376	-1.70232	-0.767963	1989	1201	GLOBAL	NA	1580	11817.2	0	37431	0.170922	0.970303	11.9487	0.247316	0.45138	-0.0113944	0.462775	0.951897	0.00199123	0.502208	1.09198	-0.0847852	1.17676	0.276159	1.01	0.0657117	3.68291	26	0	26	4.23234	0.318121	0.0199	0.0377624	0.0235466	0.0666519	0.0038854	0.147088	11817.2	1191671	8.58906	25.695	6.24668	4.56633e-06
GLOBAL_global	6408	-0.672351	-0.887874	-0.666192	-2.27777	0.780431	1.47154	1989	1201	GLOBAL	NA	1580	11817.2	0	206	0.0103446	0.0971237	39.1905	0.200466	0.31174	-0.0567791	0.368519	2	4.68899e-12	0.522456	0.727543	0.187834	0.539709	0.0815923	2	7.61128e-07	0.520886	2	0	2	0.500987	0.284262	0.0397	0.0419551	0.0243051	0.0254717	0.00867798	0.0100982	11817.2	1191671	0.260569	2.31494	0.415476	5.02164e-05
GLOBAL_global	6408	-0.672351	-0.887874	-0.666192	-2.27777	0.780431	1.47154	1989	1201	GLOBAL	NA	1580	11817.2	0	206	0.0103446	0.0971237	39.1905	0.200466	0.31174	-0.0567791	0.368519	2	4.68899e-12	0.522456	0.727543	0.187834	0.539709	0.0815923	2	7.61128e-07	0.520886	2	0	2	0.500987	0.284262	0.0397	0.0419551	0.0243051	0.0254717	0.00867798	0.0100982	11817.2	1191671	0.260569	2.31494	0.415476	5.02164e-05
GLOBAL_global	6408	-0.672351	-0.887874	-0.666192	-2.27777	0.780431	1.47154	1989	1201	GLOBAL	NA	1580	11817.2	0	206	0.0103446	0.0971237	39.1905	0.200466	0.31174	-0.0567791	0.368519	2	4.68899e-12	0.522456	0.727543	0.187834	0.539709	0.0815923	2	7.61128e-07	0.520886	2	0	2	0.500987	0.284262	0.0397	0.0419551	0.0243051	0.0254717	0.00867798	0.0100982	11817.2	1191671	0.260569	2.31494	0.415476	5.02164e-05
GLOBAL_global	1854	0.62888	-0.699984	0.874673	1.13446	1.29518	-0.281755	1989	NA	GLOBAL	NA	1580	11817.2	0	48	0.015858	0.503807	211.919	0.27817	0.47279	-0.0219153	0.494706	1.01505	0.00340439	0.457036	0.957555	0.0122786	0.945277	0.195082	0.923439	0.0415447	4.96266	12	0	12	3.10843	0.244483	0.109	0.241493	0.112262	0.00434931	0.00507843	0.0144049	11817.2	1191671	0.145486	2.08622	0.128315	0.000330375
GLOBAL_global	1854	0.62888	-0.699984	0.874673	1.13446	1.29518	-0.281755	1989	NA	GLOBAL	NA	1580	11817.2	0	48	0.015858	0.503807	211.919	0.27817	0.47279	-0.0219153	0.494706	1.01505	0.00340439	0.457036	0.957555	0.0122786	0.945277	0.195082	0.923439	0.0415447	4.96266	12	0	12	3.10843	0.244483	0.109	0.241493	0.112262	0.00434931	0.00507843	0.0144049	11817.2	1191671	0.145486	2.08622	0.128315	0.000330375
GLOBAL_global	1854	0.62888	-0.699984	0.874673	1.13446	1.29518	-0.281755	1989	NA	GLOBAL	NA	1580	11817.2	0	48	0.015858	0.503807	211.919	0.27817	0.47279	-0.0219153	0.494706	1.01505	0.00340439	0.457036	0.957555	0.0122786	0.945277	0.195082	0.923439	0.0415447	4.96266	12	0	12	3.10843	0.244483	0.109	0.241493	0.112262	0.00434931	0.00507843	0.0144049	11817.2	1191671	0.145486	2.08622	0.128315	0.000330375
GLOBAL_global	7504	-0.951756	-0.348927	0.130505	0.156094	1.04301	1.37577	1989	1201	GLOBAL	NA	1580	11817.2	0	96	0.0148242	0.642014	192.588	0.226033	0.345677	-0.0584882	0.404165	1.14315	0.00177627	0.473909	1.02752	-0.09784	1.12536	0.325137	0.970048	0.107607	4.1443	9	0	9	2.15297	0.272665	0.0892	0.0849311	0.0395309	0.00412542	0.0030427	0.017761	11817.2	1191671	0.166191	7.55923	0.449295	0.000154419
GLOBAL_global	7504	-0.951756	-0.348927	0.130505	0.156094	1.04301	1.37577	1989	1201	GLOBAL	NA	1580	11817.2	0	96	0.0148242	0.642014	192.588	0.226033	0.345677	-0.0584882	0.404165	1.14315	0.00177627	0.473909	1.02752	-0.09784	1.12536	0.325137	0.970048	0.107607	4.1443	9	0	9	2.15297	0.272665	0.0892	0.0849311	0.0395309	0.00412542	0.0030427	0.017761	11817.2	1191671	0.166191	7.55923	0.449295	0.000154419
GLOBAL_global	7504	-0.951756	-0.348927	0.130505	0.156094	1.04301	1.37577	1989	1201	GLOBAL	NA	1580	11817.2	0	96	0.0148242	0.642014	192.588	0.226033	0.345677	-0.0584882	0.404165	1.14315	0.00177627	0.473909	1.02752	-0.09784	1.12536	0.325137	0.970048	0.107607	4.1443	9	0	9	2.15297	0.272665	0.0892	0.0849311	0.0395309	0.00412542	0.0030427	0.017761	11817.2	1191671	0.166191	7.55923	0.449295	0.000154419
GLOBAL_global	5318	1.13181	-0.834309	1.3737	-0.624672	-0.649428	-0.959499	1989	1201	GLOBAL	NA	1580	11817.2	0	58	0.0193039	0.420221	117.319	0.321856	0.433894	0.0964753	0.337419	1.10579	0.00119042	0.506332	0.945488	0.143943	0.801545	0.157109	1.14343	0.02124	3.48987	11	0	11	2.65052	0.262623	0.0298	0.262728	0.136896	0.00647237	0.00705364	0.0135516	11817.2	1191671	0.647781	1.59946	0.0989921	0.000332825
GLOBAL_global	5318	1.13181	-0.834309	1.3737	-0.624672	-0.649428	-0.959499	1989	1201	GLOBAL	NA	1580	11817.2	0	58	0.0193039	0.420221	117.319	0.321856	0.433894	0.0964753	0.337419	1.10579	0.00119042	0.506332	0.945488	0.143943	0.801545	0.157109	1.14343	0.02124	3.48987	11	0	11	2.65052	0.262623	0.0298	0.262728	0.136896	0.00647237	0.00705364	0.0135516	11817.2	1191671	0.647781	1.59946	0.0989921	0.000332825
GLOBAL_global	5318	1.13181	-0.834309	1.3737	-0.624672	-0.649428	-0.959499	1989	1201	GLOBAL	NA	1580	11817.2	0	58	0.0193039	0.420221	117.319	0.321856	0.433894	0.0964753	0.337419	1.10579	0.00119042	0.506332	0.945488	0.143943	0.801545	0.157109	1.14343	0.02124	3.48987	11	0	11	2.65052	0.262623	0.0298	0.262728	0.136896	0.00647237	0.00705364	0.0135516	11817.2	1191671	0.647781	1.59946	0.0989921	0.000332825
GLOBAL_global	5200	-0.971714	-0.91342	-0.858801	-0.509003	-0.862607	0.985331	1989	1201	GLOBAL	NA	1580	11817.2	0	11010	0.0813296	0.949259	18.5242	0.202164	0.386383	0.00763582	0.378747	1.20844	0.000847229	0.512003	1.19163	0.0481945	1.14344	0.246046	1.06963	0.0470738	2.66139	8	0	8	2.11838	0.273531	0.0298	0.028272	0.0193742	0.0461931	0.00481667	0.0576199	11817.2	1191671	2.72918	33.5759	2.97405	7.38689e-06
GLOBAL_global	5200	-0.971714	-0.91342	-0.858801	-0.509003	-0.862607	0.985331	1989	1201	GLOBAL	NA	1580	11817.2	0	11010	0.0813296	0.949259	18.5242	0.202164	0.386383	0.00763582	0.378747	1.20844	0.000847229	0.512003	1.19163	0.0481945	1.14344	0.246046	1.06963	0.0470738	2.66139	8	0	8	2.11838	0.273531	0.0298	0.028272	0.0193742	0.0461931	0.00481667	0.0576199	11817.2	1191671	2.72918	33.5759	2.97405	7.38689e-06
GLOBAL_global	5200	-0.971714	-0.91342	-0.858801	-0.509003	-0.862607	0.985331	1989	1201	GLOBAL	NA	1580	11817.2	0	11010	0.0813296	0.949259	18.5242	0.202164	0.386383	0.00763582	0.378747	1.20844	0.000847229	0.512003	1.19163	0.0481945	1.14344	0.246046	1.06963	0.0470738	2.66139	8	0	8	2.11838	0.273531	0.0298	0.028272	0.0193742	0.0461931	0.00481667	0.0576199	11817.2	1191671	2.72918	33.5759	2.97405	7.38689e-06
GLOBAL_global	8055	-0.652393	1.22424	-0.499849	1.45255	-0.995193	-1.10683	1989	1201	GLOBAL	NA	1580	11817.2	0	846	0.0513505	0.847888	178.964	0.187505	0.315391	0.0241556	0.291235	0.725671	0.00167345	0.423957	0.967628	0.0101523	0.957475	0.25008	0.532529	0.0444766	15.8576	42	0	42	8.54837	0.263238	0.0595	0.0624747	0.0308661	0.00283668	0.00501384	0.0342907	11817.2	1191671	0.863034	13.5717	1.11095	6.0698e-05
GLOBAL_global	8055	-0.652393	1.22424	-0.499849	1.45255	-0.995193	-1.10683	1989	1201	GLOBAL	NA	1580	11817.2	0	846	0.0513505	0.847888	178.964	0.187505	0.315391	0.0241556	0.291235	0.725671	0.00167345	0.423957	0.967628	0.0101523	0.957475	0.25008	0.532529	0.0444766	15.8576	42	0	42	8.54837	0.263238	0.0595	0.0624747	0.0308661	0.00283668	0.00501384	0.0342907	11817.2	1191671	0.863034	13.5717	1.11095	6.0698e-05
GLOBAL_global	8055	-0.652393	1.22424	-0.499849	1.45255	-0.995193	-1.10683	1989	1201	GLOBAL	NA	1580	11817.2	0	846	0.0513505	0.847888	178.964	0.187505	0.315391	0.0241556	0.291235	0.725671	0.00167345	0.423957	0.967628	0.0101523	0.957475	0.25008	0.532529	0.0444766	15.8576	42	0	42	8.54837	0.263238	0.0595	0.0624747	0.0308661	0.00283668	0.00501384	0.0342907	11817.2	1191671	0.863034	13.5717	1.11095	6.0698e-05
GLOBAL_global	582	1.15177	-0.91342	0.568251	-0.43189	1.56555	-1.37204	1989	NA	GLOBAL	NA	1580	11817.2	0	1111	0.160585	0.795585	50.6805	0.179977	0.49596	-0.164835	0.660795	0.706845	0.00307802	0.500274	1.02836	-0.0228224	1.05118	0.269927	0.764902	0.0716828	14.6589	38	0	38	11.0398	0.262063	0.0199	0.122423	0.074244	0.0175927	0.00296121	0.147195	11817.2	1191671	8.06959	6.49866	1.98258	0.000144541
GLOBAL_global	582	1.15177	-0.91342	0.568251	-0.43189	1.56555	-1.37204	1989	NA	GLOBAL	NA	1580	11817.2	0	1111	0.160585	0.795585	50.6805	0.179977	0.49596	-0.164835	0.660795	0.706845	0.00307802	0.500274	1.02836	-0.0228224	1.05118	0.269927	0.764902	0.0716828	14.6589	38	0	38	11.0398	0.262063	0.0199	0.122423	0.074244	0.0175927	0.00296121	0.147195	11817.2	1191671	8.06959	6.49866	1.98258	0.000144541
GLOBAL_global	582	1.15177	-0.91342	0.568251	-0.43189	1.56555	-1.37204	1989	NA	GLOBAL	NA	1580	11817.2	0	1111	0.160585	0.795585	50.6805	0.179977	0.49596	-0.164835	0.660795	0.706845	0.00307802	0.500274	1.02836	-0.0228224	1.05118	0.269927	0.764902	0.0716828	14.6589	38	0	38	11.0398	0.262063	0.0199	0.122423	0.074244	0.0175927	0.00296121	0.147195	11817.2	1191671	8.06959	6.49866	1.98258	0.000144541
GLOBAL_global	5323	0.385398	1.94283	-0.876311	-0.894566	0.48926	0.145518	1989	1201	GLOBAL	NA	1580	11817.2	0	412	0.0103446	0.601377	138.381	0.115291	0.153643	0.00853358	0.145109	1.4391	0.000502245	0.395798	0.830273	0.111281	0.718991	0.20457	1.39562	0.013632	1.83924	9	0	9	1.75388	0.27835	0.0496	0.0287217	0.0199026	0.00266185	0.00424525	0.0122603	11817.2	1191671	0.20856	20.9381	0.616018	2.51082e-05
GLOBAL_global	5323	0.385398	1.94283	-0.876311	-0.894566	0.48926	0.145518	1989	1201	GLOBAL	NA	1580	11817.2	0	412	0.0103446	0.601377	138.381	0.115291	0.153643	0.00853358	0.145109	1.4391	0.000502245	0.395798	0.830273	0.111281	0.718991	0.20457	1.39562	0.013632	1.83924	9	0	9	1.75388	0.27835	0.0496	0.0287217	0.0199026	0.00266185	0.00424525	0.0122603	11817.2	1191671	0.20856	20.9381	0.616018	2.51082e-05
GLOBAL_global	5323	0.385398	1.94283	-0.876311	-0.894566	0.48926	0.145518	1989	1201	GLOBAL	NA	1580	11817.2	0	412	0.0103446	0.601377	138.381	0.115291	0.153643	0.00853358	0.145109	1.4391	0.000502245	0.395798	0.830273	0.111281	0.718991	0.20457	1.39562	0.013632	1.83924	9	0	9	1.75388	0.27835	0.0496	0.0287217	0.0199026	0.00266185	0.00424525	0.0122603	11817.2	1191671	0.20856	20.9381	0.616018	2.51082e-05
GLOBAL_global	2590	0.688752	-0.629113	-0.0971228	1.46219	-0.776815	-0.952133	1989	NA	GLOBAL	NA	1580	11817.2	0	976	0.10166	0.818781	113.15	0.270883	0.382352	-0.0352632	0.417615	0.645668	0.00120949	0.503446	1.04768	-0.0225991	1.07028	0.281787	0.594907	0.077489	20.4816	47	0	47	11.2195	0.27574	0.0199	0.0700491	0.0344997	0.00611619	0.00463233	0.0674433	11817.2	1191671	5.10856	11.6887	1.95489	0.00010416
GLOBAL_global	2590	0.688752	-0.629113	-0.0971228	1.46219	-0.776815	-0.952133	1989	NA	GLOBAL	NA	1580	11817.2	0	976	0.10166	0.818781	113.15	0.270883	0.382352	-0.0352632	0.417615	0.645668	0.00120949	0.503446	1.04768	-0.0225991	1.07028	0.281787	0.594907	0.077489	20.4816	47	0	47	11.2195	0.27574	0.0199	0.0700491	0.0344997	0.00611619	0.00463233	0.0674433	11817.2	1191671	5.10856	11.6887	1.95489	0.00010416
GLOBAL_global	2590	0.688752	-0.629113	-0.0971228	1.46219	-0.776815	-0.952133	1989	NA	GLOBAL	NA	1580	11817.2	0	976	0.10166	0.818781	113.15	0.270883	0.382352	-0.0352632	0.417615	0.645668	0.00120949	0.503446	1.04768	-0.0225991	1.07028	0.281787	0.594907	0.077489	20.4816	47	0	47	11.2195	0.27574	0.0199	0.0700491	0.0344997	0.00611619	0.00463233	0.0674433	11817.2	1191671	5.10856	11.6887	1.95489	0.00010416
GLOBAL_global	8060	-0.400928	-0.542585	-0.815026	-0.427071	1.50836	1.3242	1989	1201	GLOBAL	NA	1580	11817.2	0	1488	0.0227497	0.857753	93.193	0.199395	0.36571	-0.00788705	0.373597	1.20924	0.00107867	0.490846	1.25092	-0.121636	1.37255	0.33889	1.01779	0.0849947	3.36203	9	0	9	2.11106	0.259535	0.0298	0.0428012	0.0235483	0.00889689	0.00384248	0.0247292	11817.2	1191671	0.763414	20.0404	1.05015	1.52888e-05
GLOBAL_global	8060	-0.400928	-0.542585	-0.815026	-0.427071	1.50836	1.3242	1989	1201	GLOBAL	NA	1580	11817.2	0	1488	0.0227497	0.857753	93.193	0.199395	0.36571	-0.00788705	0.373597	1.20924	0.00107867	0.490846	1.25092	-0.121636	1.37255	0.33889	1.01779	0.0849947	3.36203	9	0	9	2.11106	0.259535	0.0298	0.0428012	0.0235483	0.00889689	0.00384248	0.0247292	11817.2	1191671	0.763414	20.0404	1.05015	1.52888e-05
GLOBAL_global	8060	-0.400928	-0.542585	-0.815026	-0.427071	1.50836	1.3242	1989	1201	GLOBAL	NA	1580	11817.2	0	1488	0.0227497	0.857753	93.193	0.199395	0.36571	-0.00788705	0.373597	1.20924	0.00107867	0.490846	1.25092	-0.121636	1.37255	0.33889	1.01779	0.0849947	3.36203	9	0	9	2.11106	0.259535	0.0298	0.0428012	0.0235483	0.00889689	0.00384248	0.0247292	11817.2	1191671	0.763414	20.0404	1.05015	1.52888e-05
GLOBAL_global	11340	-0.101566	-0.465122	-0.823781	-1.46327	0.554253	1.71464	1989	1201	GLOBAL	NA	1580	11817.2	0	566	0.0141351	0.752333	77.7812	0.167447	0.341616	0.0113269	0.330289	1.62733	0.000625954	0.359996	0.70344	-0.110206	0.813646	0.249041	1.49516	0.0329039	1.57532	4	0	4	1.19425	0.278967	0.0298	0.0218414	0.0145672	0.012288	0.00359026	0.0168314	11817.2	1191671	0.474331	34.4453	1.15543	2.49736e-05
GLOBAL_global	11340	-0.101566	-0.465122	-0.823781	-1.46327	0.554253	1.71464	1989	1201	GLOBAL	NA	1580	11817.2	0	566	0.0141351	0.752333	77.7812	0.167447	0.341616	0.0113269	0.330289	1.62733	0.000625954	0.359996	0.70344	-0.110206	0.813646	0.249041	1.49516	0.0329039	1.57532	4	0	4	1.19425	0.278967	0.0298	0.0218414	0.0145672	0.012288	0.00359026	0.0168314	11817.2	1191671	0.474331	34.4453	1.15543	2.49736e-05
GLOBAL_global	11340	-0.101566	-0.465122	-0.823781	-1.46327	0.554253	1.71464	1989	1201	GLOBAL	NA	1580	11817.2	0	566	0.0141351	0.752333	77.7812	0.167447	0.341616	0.0113269	0.330289	1.62733	0.000625954	0.359996	0.70344	-0.110206	0.813646	0.249041	1.49516	0.0329039	1.57532	4	0	4	1.19425	0.278967	0.0298	0.0218414	0.0145672	0.012288	0.00359026	0.0168314	11817.2	1191671	0.474331	34.4453	1.15543	2.49736e-05
GLOBAL_global	9154	1.61478	-0.873864	0.270584	0.585033	0.213687	0.911663	1989	1201	GLOBAL	NA	1580	11817.2	0	507	0.0503167	0.825187	52.3504	0.20755	0.428255	-0.0866488	0.514904	0.931301	0.00132844	0.541383	1.25328	-0.236645	1.48993	0.284697	0.779106	0.0682267	4.53924	12	0	12	3.20589	0.260332	0.0694	0.100095	0.0585372	0.0164072	0.00282035	0.0542412	11817.2	1191671	0.725025	8.24402	0.926611	9.92441e-05
GLOBAL_global	9154	1.61478	-0.873864	0.270584	0.585033	0.213687	0.911663	1989	1201	GLOBAL	NA	1580	11817.2	0	507	0.0503167	0.825187	52.3504	0.20755	0.428255	-0.0866488	0.514904	0.931301	0.00132844	0.541383	1.25328	-0.236645	1.48993	0.284697	0.779106	0.0682267	4.53924	12	0	12	3.20589	0.260332	0.0694	0.100095	0.0585372	0.0164072	0.00282035	0.0542412	11817.2	1191671	0.725025	8.24402	0.926611	9.92441e-05
GLOBAL_global	9154	1.61478	-0.873864	0.270584	0.585033	0.213687	0.911663	1989	1201	GLOBAL	NA	1580	11817.2	0	507	0.0503167	0.825187	52.3504	0.20755	0.428255	-0.0866488	0.514904	0.931301	0.00132844	0.541383	1.25328	-0.236645	1.48993	0.284697	0.779106	0.0682267	4.53924	12	0	12	3.20589	0.260332	0.0694	0.100095	0.0585372	0.0164072	0.00282035	0.0542412	11817.2	1191671	0.725025	8.24402	0.926611	9.92441e-05
GLOBAL_global	1499	0.249687	2.09858	-0.89382	0.633228	0.151293	-0.289122	1989	NA	GLOBAL	NA	1580	11817.2	0	1479	0.0237835	0.812864	88.0833	0.148524	0.295164	-0.0114038	0.306568	1.12673	0.00108361	0.441959	1.02775	0.0298528	0.997898	0.351592	0.971857	0.054721	3.34494	22	0	22	3.53513	0.32722	0.0199	0.0335416	0.0195855	0.00722231	0.0052024	0.0201179	11817.2	1191671	1.19515	24.2345	1.02718	1.60808e-05
GLOBAL_global	1499	0.249687	2.09858	-0.89382	0.633228	0.151293	-0.289122	1989	NA	GLOBAL	NA	1580	11817.2	0	1479	0.0237835	0.812864	88.0833	0.148524	0.295164	-0.0114038	0.306568	1.12673	0.00108361	0.441959	1.02775	0.0298528	0.997898	0.351592	0.971857	0.054721	3.34494	22	0	22	3.53513	0.32722	0.0199	0.0335416	0.0195855	0.00722231	0.0052024	0.0201179	11817.2	1191671	1.19515	24.2345	1.02718	1.60808e-05
GLOBAL_global	1499	0.249687	2.09858	-0.89382	0.633228	0.151293	-0.289122	1989	NA	GLOBAL	NA	1580	11817.2	0	1479	0.0237835	0.812864	88.0833	0.148524	0.295164	-0.0114038	0.306568	1.12673	0.00108361	0.441959	1.02775	0.0298528	0.997898	0.351592	0.971857	0.054721	3.34494	22	0	22	3.53513	0.32722	0.0199	0.0335416	0.0195855	0.00722231	0.0052024	0.0201179	11817.2	1191671	1.19515	24.2345	1.02718	1.60808e-05
GLOBAL_global	952	-0.85596	-0.905179	-0.254711	0.82119	-1.27857	-0.922665	1989	NA	GLOBAL	NA	1580	11817.2	0	4503	0.217442	0.902847	37.5241	0.246728	0.434018	-0.00952239	0.44354	0.698878	0.00100175	0.50459	1.07563	-0.0641384	1.13977	0.289722	0.638509	0.0794043	14.7722	38	0	38	10.6764	0.272494	0.0595	0.061553	0.0348179	0.022578	0.00311666	0.201835	11817.2	1191671	3.65448	14.6678	5.79688	4.82882e-05
GLOBAL_global	952	-0.85596	-0.905179	-0.254711	0.82119	-1.27857	-0.922665	1989	NA	GLOBAL	NA	1580	11817.2	0	4503	0.217442	0.902847	37.5241	0.246728	0.434018	-0.00952239	0.44354	0.698878	0.00100175	0.50459	1.07563	-0.0641384	1.13977	0.289722	0.638509	0.0794043	14.7722	38	0	38	10.6764	0.272494	0.0595	0.061553	0.0348179	0.022578	0.00311666	0.201835	11817.2	1191671	3.65448	14.6678	5.79688	4.82882e-05
GLOBAL_global	952	-0.85596	-0.905179	-0.254711	0.82119	-1.27857	-0.922665	1989	NA	GLOBAL	NA	1580	11817.2	0	4503	0.217442	0.902847	37.5241	0.246728	0.434018	-0.00952239	0.44354	0.698878	0.00100175	0.50459	1.07563	-0.0641384	1.13977	0.289722	0.638509	0.0794043	14.7722	38	0	38	10.6764	0.272494	0.0595	0.061553	0.0348179	0.022578	0.00311666	0.201835	11817.2	1191671	3.65448	14.6678	5.79688	4.82882e-05
GLOBAL_global	11344	-0.975705	0.671281	-0.34226	0.276582	0.213687	-0.163887	1989	1201	GLOBAL	NA	1580	11817.2	0	275	0.0227497	0.796323	238.351	0.194855	0.336311	-0.0531149	0.389426	0.799195	0.00223467	0.524872	0.962766	-0.0485099	1.01128	0.281354	0.57337	0.0677024	8.59873	15	0	15	2.9033	0.268375	0.0199	0.0332377	0.0167091	0.00316239	0.00326491	0.0246511	11817.2	1191671	1.1432	23.9584	1.47532	8.27263e-05
GLOBAL_global	11344	-0.975705	0.671281	-0.34226	0.276582	0.213687	-0.163887	1989	1201	GLOBAL	NA	1580	11817.2	0	275	0.0227497	0.796323	238.351	0.194855	0.336311	-0.0531149	0.389426	0.799195	0.00223467	0.524872	0.962766	-0.0485099	1.01128	0.281354	0.57337	0.0677024	8.59873	15	0	15	2.9033	0.268375	0.0199	0.0332377	0.0167091	0.00316239	0.00326491	0.0246511	11817.2	1191671	1.1432	23.9584	1.47532	8.27263e-05
GLOBAL_global	11344	-0.975705	0.671281	-0.34226	0.276582	0.213687	-0.163887	1989	1201	GLOBAL	NA	1580	11817.2	0	275	0.0227497	0.796323	238.351	0.194855	0.336311	-0.0531149	0.389426	0.799195	0.00223467	0.524872	0.962766	-0.0485099	1.01128	0.281354	0.57337	0.0677024	8.59873	15	0	15	2.9033	0.268375	0.0199	0.0332377	0.0167091	0.00316239	0.00326491	0.0246511	11817.2	1191671	1.1432	23.9584	1.47532	8.27263e-05
GLOBAL_global	2232	-0.836002	0.653976	0.358133	0.941679	-0.865206	-0.856364	1989	NA	GLOBAL	NA	1580	11817.2	0	57	0.0141351	0.455955	264.75	0.160415	0.282428	0.0709878	0.21144	1.05892	0.000841422	0.467816	0.653842	0.290432	0.363409	0.114168	0.959521	0.0127541	5.36203	14	0	14	2.88747	0.24399	0.0496	0.149753	0.0653275	0.00198896	0.00456409	0.0145727	11817.2	1191671	0.284981	3.0447	0.223072	0.000247983
GLOBAL_global	2232	-0.836002	0.653976	0.358133	0.941679	-0.865206	-0.856364	1989	NA	GLOBAL	NA	1580	11817.2	0	57	0.0141351	0.455955	264.75	0.160415	0.282428	0.0709878	0.21144	1.05892	0.000841422	0.467816	0.653842	0.290432	0.363409	0.114168	0.959521	0.0127541	5.36203	14	0	14	2.88747	0.24399	0.0496	0.149753	0.0653275	0.00198896	0.00456409	0.0145727	11817.2	1191671	0.284981	3.0447	0.223072	0.000247983
GLOBAL_global	2232	-0.836002	0.653976	0.358133	0.941679	-0.865206	-0.856364	1989	NA	GLOBAL	NA	1580	11817.2	0	57	0.0141351	0.455955	264.75	0.160415	0.282428	0.0709878	0.21144	1.05892	0.000841422	0.467816	0.653842	0.290432	0.363409	0.114168	0.959521	0.0127541	5.36203	14	0	14	2.88747	0.24399	0.0496	0.149753	0.0653275	0.00198896	0.00456409	0.0145727	11817.2	1191671	0.284981	3.0447	0.223072	0.000247983
GLOBAL_global	3144	-0.600504	-0.911772	1.11106	0.479003	-0.402452	1.1253	1989	1201	GLOBAL	NA	1580	11817.2	0	192	0.0430804	0.630732	51.5086	0.219966	0.43313	-0.0900373	0.523167	1.04466	0.00187834	0.521915	1.12529	-0.238078	1.36337	0.315381	0.687165	0.0949166	3.78165	11	0	11	2.94876	0.275767	0.0694	0.188732	0.116766	0.0148833	0.00374839	0.0357859	11817.2	1191671	0.620755	3.34194	0.306475	0.000224377
GLOBAL_global	3144	-0.600504	-0.911772	1.11106	0.479003	-0.402452	1.1253	1989	1201	GLOBAL	NA	1580	11817.2	0	192	0.0430804	0.630732	51.5086	0.219966	0.43313	-0.0900373	0.523167	1.04466	0.00187834	0.521915	1.12529	-0.238078	1.36337	0.315381	0.687165	0.0949166	3.78165	11	0	11	2.94876	0.275767	0.0694	0.188732	0.116766	0.0148833	0.00374839	0.0357859	11817.2	1191671	0.620755	3.34194	0.306475	0.000224377
GLOBAL_global	3144	-0.600504	-0.911772	1.11106	0.479003	-0.402452	1.1253	1989	1201	GLOBAL	NA	1580	11817.2	0	192	0.0430804	0.630732	51.5086	0.219966	0.43313	-0.0900373	0.523167	1.04466	0.00187834	0.521915	1.12529	-0.238078	1.36337	0.315381	0.687165	0.0949166	3.78165	11	0	11	2.94876	0.275767	0.0694	0.188732	0.116766	0.0148833	0.00374839	0.0357859	11817.2	1191671	0.620755	3.34194	0.306475	0.000224377
GLOBAL_global	12928	-1.38683	-0.353871	-0.158407	-0.465627	-1.47875	-0.421724	1989	1201	GLOBAL	NA	1580	11817.2	0	181	0.0310198	0.755327	94.6667	0.133687	0.266016	-0.00704009	0.273057	0.977988	0.0019289	0.408329	0.785496	0.129857	0.655639	0.186219	0.855264	0.0221212	4.85316	13	0	13	2.95651	0.248567	0.0595	0.0506965	0.0285081	0.00749619	0.00438451	0.0259953	11817.2	1191671	0.521342	14.899	0.911855	0.00017138
GLOBAL_global	12928	-1.38683	-0.353871	-0.158407	-0.465627	-1.47875	-0.421724	1989	1201	GLOBAL	NA	1580	11817.2	0	181	0.0310198	0.755327	94.6667	0.133687	0.266016	-0.00704009	0.273057	0.977988	0.0019289	0.408329	0.785496	0.129857	0.655639	0.186219	0.855264	0.0221212	4.85316	13	0	13	2.95651	0.248567	0.0595	0.0506965	0.0285081	0.00749619	0.00438451	0.0259953	11817.2	1191671	0.521342	14.899	0.911855	0.00017138
GLOBAL_global	12928	-1.38683	-0.353871	-0.158407	-0.465627	-1.47875	-0.421724	1989	1201	GLOBAL	NA	1580	11817.2	0	181	0.0310198	0.755327	94.6667	0.133687	0.266016	-0.00704009	0.273057	0.977988	0.0019289	0.408329	0.785496	0.129857	0.655639	0.186219	0.855264	0.0221212	4.85316	13	0	13	2.95651	0.248567	0.0595	0.0506965	0.0285081	0.00749619	0.00438451	0.0259953	11817.2	1191671	0.521342	14.899	0.911855	0.00017138
GLOBAL_global	11288	-0.816045	0.450429	-0.94635	0.71516	-1.17978	0.359154	1989	1201	GLOBAL	NA	1580	11817.2	0	1796	0.0323982	0.82218	71.4588	0.156804	0.283616	0.0134469	0.270169	1.04854	0.00092701	0.50002	0.962307	0.132495	0.829812	0.265001	0.896359	0.0384539	3.8443	15	0	15	4.05126	0.36346	0.0199	0.0203577	0.0140662	0.0147716	0.00610836	0.0223237	11817.2	1191671	1.62805	40.3867	1.58704	1.80391e-05
GLOBAL_global	11288	-0.816045	0.450429	-0.94635	0.71516	-1.17978	0.359154	1989	1201	GLOBAL	NA	1580	11817.2	0	1796	0.0323982	0.82218	71.4588	0.156804	0.283616	0.0134469	0.270169	1.04854	0.00092701	0.50002	0.962307	0.132495	0.829812	0.265001	0.896359	0.0384539	3.8443	15	0	15	4.05126	0.36346	0.0199	0.0203577	0.0140662	0.0147716	0.00610836	0.0223237	11817.2	1191671	1.62805	40.3867	1.58704	1.80391e-05
GLOBAL_global	11288	-0.816045	0.450429	-0.94635	0.71516	-1.17978	0.359154	1989	1201	GLOBAL	NA	1580	11817.2	0	1796	0.0323982	0.82218	71.4588	0.156804	0.283616	0.0134469	0.270169	1.04854	0.00092701	0.50002	0.962307	0.132495	0.829812	0.265001	0.896359	0.0384539	3.8443	15	0	15	4.05126	0.36346	0.0199	0.0203577	0.0140662	0.0147716	0.00610836	0.0223237	11817.2	1191671	1.62805	40.3867	1.58704	1.80391e-05
GLOBAL_global	12143	-1.0236	1.41625	-0.070858	-0.831912	-0.407652	-1.55621	1989	1201	GLOBAL	NA	1580	11817.2	0	103	0.0220606	0.743488	616.073	0.187453	0.288229	-0.00505195	0.293281	0.612191	0.00206633	0.451901	0.706192	0.23824	0.467952	0.125544	0.716782	0.0197922	21.4456	32	0	32	4.96615	0.296708	0.01	0.11275	0.0455735	0.00127211	0.00322452	0.0226526	11817.2	1191671	2.20606	6.59416	0.497056	0.00021418
GLOBAL_global	12143	-1.0236	1.41625	-0.070858	-0.831912	-0.407652	-1.55621	1989	1201	GLOBAL	NA	1580	11817.2	0	103	0.0220606	0.743488	616.073	0.187453	0.288229	-0.00505195	0.293281	0.612191	0.00206633	0.451901	0.706192	0.23824	0.467952	0.125544	0.716782	0.0197922	21.4456	32	0	32	4.96615	0.296708	0.01	0.11275	0.0455735	0.00127211	0.00322452	0.0226526	11817.2	1191671	2.20606	6.59416	0.497056	0.00021418
GLOBAL_global	12143	-1.0236	1.41625	-0.070858	-0.831912	-0.407652	-1.55621	1989	1201	GLOBAL	NA	1580	11817.2	0	103	0.0220606	0.743488	616.073	0.187453	0.288229	-0.00505195	0.293281	0.612191	0.00206633	0.451901	0.706192	0.23824	0.467952	0.125544	0.716782	0.0197922	21.4456	32	0	32	4.96615	0.296708	0.01	0.11275	0.0455735	0.00127211	0.00322452	0.0226526	11817.2	1191671	2.20606	6.59416	0.497056	0.00021418
GLOBAL_global	4731	0.0940181	2.81306	-0.902575	1.05735	-0.685824	-1.06263	1989	1201	GLOBAL	NA	1580	11817.2	0	2182	0.043425	0.888772	145.231	0.196481	0.271703	0.0482914	0.223412	0.82594	0.00124373	0.349725	0.954507	-0.0123582	0.966865	0.270084	0.562076	0.0529093	10.7544	38	0	38	7.10951	0.281796	0.0397	0.0268641	0.0160817	0.00282153	0.00483897	0.0305654	11817.2	1191671	1.09383	33.084	1.90063	1.99015e-05
GLOBAL_global	4731	0.0940181	2.81306	-0.902575	1.05735	-0.685824	-1.06263	1989	1201	GLOBAL	NA	1580	11817.2	0	2182	0.043425	0.888772	145.231	0.196481	0.271703	0.0482914	0.223412	0.82594	0.00124373	0.349725	0.954507	-0.0123582	0.966865	0.270084	0.562076	0.0529093	10.7544	38	0	38	7.10951	0.281796	0.0397	0.0268641	0.0160817	0.00282153	0.00483897	0.0305654	11817.2	1191671	1.09383	33.084	1.90063	1.99015e-05
GLOBAL_global	4731	0.0940181	2.81306	-0.902575	1.05735	-0.685824	-1.06263	1989	1201	GLOBAL	NA	1580	11817.2	0	2182	0.043425	0.888772	145.231	0.196481	0.271703	0.0482914	0.223412	0.82594	0.00124373	0.349725	0.954507	-0.0123582	0.966865	0.270084	0.562076	0.0529093	10.7544	38	0	38	7.10951	0.281796	0.0397	0.0268641	0.0160817	0.00282153	0.00483897	0.0305654	11817.2	1191671	1.09383	33.084	1.90063	1.99015e-05
GLOBAL_global	10444	-0.117532	-0.644771	-0.657438	-2.24886	-0.875605	-0.701662	1989	1201	GLOBAL	NA	1580	11817.2	0	230	0.0117229	0.710354	164.36	0.236093	0.332085	0.00334194	0.328743	1.28776	0.00127451	0.515342	0.980449	0.00644062	0.974008	0.207637	1.37193	0.0343155	2.60063	5	0	5	1.50343	0.288087	0.01	0.0309374	0.018705	0.00398033	0.00362271	0.0147816	11817.2	1191671	1.17229	22.9611	0.79025	5.09693e-05
GLOBAL_global	10444	-0.117532	-0.644771	-0.657438	-2.24886	-0.875605	-0.701662	1989	1201	GLOBAL	NA	1580	11817.2	0	230	0.0117229	0.710354	164.36	0.236093	0.332085	0.00334194	0.328743	1.28776	0.00127451	0.515342	0.980449	0.00644062	0.974008	0.207637	1.37193	0.0343155	2.60063	5	0	5	1.50343	0.288087	0.01	0.0309374	0.018705	0.00398033	0.00362271	0.0147816	11817.2	1191671	1.17229	22.9611	0.79025	5.09693e-05
GLOBAL_global	10444	-0.117532	-0.644771	-0.657438	-2.24886	-0.875605	-0.701662	1989	1201	GLOBAL	NA	1580	11817.2	0	230	0.0117229	0.710354	164.36	0.236093	0.332085	0.00334194	0.328743	1.28776	0.00127451	0.515342	0.980449	0.00644062	0.974008	0.207637	1.37193	0.0343155	2.60063	5	0	5	1.50343	0.288087	0.01	0.0309374	0.018705	0.00398033	0.00362271	0.0147816	11817.2	1191671	1.17229	22.9611	0.79025	5.09693e-05
GLOBAL_global	12995	-0.357022	1.25473	-0.517359	-0.43189	-0.368655	-0.502759	1989	1201	GLOBAL	NA	1580	11817.2	0	293	0.0210268	0.745641	140.212	0.172964	0.243166	0.0180543	0.225111	1.05596	0.000729748	0.561559	0.918583	-0.0680877	0.986671	0.301491	0.854696	0.0682703	4.61456	17	0	17	3.54294	0.280807	0.0199	0.0467719	0.0249535	0.00469953	0.00449958	0.0199274	11817.2	1191671	1.05662	15.9421	0.79858	7.17638e-05
GLOBAL_global	12995	-0.357022	1.25473	-0.517359	-0.43189	-0.368655	-0.502759	1989	1201	GLOBAL	NA	1580	11817.2	0	293	0.0210268	0.745641	140.212	0.172964	0.243166	0.0180543	0.225111	1.05596	0.000729748	0.561559	0.918583	-0.0680877	0.986671	0.301491	0.854696	0.0682703	4.61456	17	0	17	3.54294	0.280807	0.0199	0.0467719	0.0249535	0.00469953	0.00449958	0.0199274	11817.2	1191671	1.05662	15.9421	0.79858	7.17638e-05
GLOBAL_global	12995	-0.357022	1.25473	-0.517359	-0.43189	-0.368655	-0.502759	1989	1201	GLOBAL	NA	1580	11817.2	0	293	0.0210268	0.745641	140.212	0.172964	0.243166	0.0180543	0.225111	1.05596	0.000729748	0.561559	0.918583	-0.0680877	0.986671	0.301491	0.854696	0.0682703	4.61456	17	0	17	3.54294	0.280807	0.0199	0.0467719	0.0249535	0.00469953	0.00449958	0.0199274	11817.2	1191671	1.05662	15.9421	0.79858	7.17638e-05
GLOBAL_global	11904	-1.39082	0.524596	-0.403545	0.551296	-0.189273	1.86198	1989	1201	GLOBAL	NA	1580	11817.2	0	174	0.0117229	0.658496	94.2	0.136584	0.251672	0.00551444	0.246158	1.31536	0.00051338	0.491421	0.743289	0.313184	0.430105	0.0594018	1.31252	0.00209602	1.49051	7	0	7	1.91604	0.33746	0.0496	0.0295158	0.0186715	0.00863727	0.00297968	0.0157826	11817.2	1191671	0.23635	22.31	0.845276	6.73732e-05
GLOBAL_global	11904	-1.39082	0.524596	-0.403545	0.551296	-0.189273	1.86198	1989	1201	GLOBAL	NA	1580	11817.2	0	174	0.0117229	0.658496	94.2	0.136584	0.251672	0.00551444	0.246158	1.31536	0.00051338	0.491421	0.743289	0.313184	0.430105	0.0594018	1.31252	0.00209602	1.49051	7	0	7	1.91604	0.33746	0.0496	0.0295158	0.0186715	0.00863727	0.00297968	0.0157826	11817.2	1191671	0.23635	22.31	0.845276	6.73732e-05
GLOBAL_global	11904	-1.39082	0.524596	-0.403545	0.551296	-0.189273	1.86198	1989	1201	GLOBAL	NA	1580	11817.2	0	174	0.0117229	0.658496	94.2	0.136584	0.251672	0.00551444	0.246158	1.31536	0.00051338	0.491421	0.743289	0.313184	0.430105	0.0594018	1.31252	0.00209602	1.49051	7	0	7	1.91604	0.33746	0.0496	0.0295158	0.0186715	0.00863727	0.00297968	0.0157826	11817.2	1191671	0.23635	22.31	0.845276	6.73732e-05
GLOBAL_global	5708	-0.0935826	-0.783216	1.30366	-1.1982	0.229286	-0.664828	1989	1201	GLOBAL	NA	1580	11817.2	0	34	0.0131013	0.539417	155.517	0.302705	0.551903	0.0760248	0.475878	1.25352	0.000700358	0.375072	0.889167	0.0712438	0.817923	0.199331	1.24558	0.0308999	2.85443	10	0	10	2.09474	0.255813	0.0991	0.313136	0.14723	0.00493197	0.00478013	0.0133041	11817.2	1191671	0.132203	1.72263	0.0903627	0.000385332
GLOBAL_global	5708	-0.0935826	-0.783216	1.30366	-1.1982	0.229286	-0.664828	1989	1201	GLOBAL	NA	1580	11817.2	0	34	0.0131013	0.539417	155.517	0.302705	0.551903	0.0760248	0.475878	1.25352	0.000700358	0.375072	0.889167	0.0712438	0.817923	0.199331	1.24558	0.0308999	2.85443	10	0	10	2.09474	0.255813	0.0991	0.313136	0.14723	0.00493197	0.00478013	0.0133041	11817.2	1191671	0.132203	1.72263	0.0903627	0.000385332
GLOBAL_global	5708	-0.0935826	-0.783216	1.30366	-1.1982	0.229286	-0.664828	1989	1201	GLOBAL	NA	1580	11817.2	0	34	0.0131013	0.539417	155.517	0.302705	0.551903	0.0760248	0.475878	1.25352	0.000700358	0.375072	0.889167	0.0712438	0.817923	0.199331	1.24558	0.0308999	2.85443	10	0	10	2.09474	0.255813	0.0991	0.313136	0.14723	0.00493197	0.00478013	0.0133041	11817.2	1191671	0.132203	1.72263	0.0903627	0.000385332
GLOBAL_global	10750	0.561024	-0.683502	-0.0183285	1.17784	0.582851	0.138151	1989	1201	GLOBAL	NA	1580	11817.2	0	528	0.0485938	0.82134	107.485	0.227468	0.394205	-0.0663799	0.460584	0.78988	0.00170235	0.492772	1.0891	-0.128716	1.21781	0.299491	0.578059	0.0911906	8.97975	21	0	21	5.21794	0.251298	0.0397	0.0919562	0.0420518	0.00718812	0.00335409	0.0457997	11817.2	1191671	1.22403	8.93187	1.08913	9.20337e-05
GLOBAL_global	10750	0.561024	-0.683502	-0.0183285	1.17784	0.582851	0.138151	1989	1201	GLOBAL	NA	1580	11817.2	0	528	0.0485938	0.82134	107.485	0.227468	0.394205	-0.0663799	0.460584	0.78988	0.00170235	0.492772	1.0891	-0.128716	1.21781	0.299491	0.578059	0.0911906	8.97975	21	0	21	5.21794	0.251298	0.0397	0.0919562	0.0420518	0.00718812	0.00335409	0.0457997	11817.2	1191671	1.22403	8.93187	1.08913	9.20337e-05
GLOBAL_global	10750	0.561024	-0.683502	-0.0183285	1.17784	0.582851	0.138151	1989	1201	GLOBAL	NA	1580	11817.2	0	528	0.0485938	0.82134	107.485	0.227468	0.394205	-0.0663799	0.460584	0.78988	0.00170235	0.492772	1.0891	-0.128716	1.21781	0.299491	0.578059	0.0911906	8.97975	21	0	21	5.21794	0.251298	0.0397	0.0919562	0.0420518	0.00718812	0.00335409	0.0457997	11817.2	1191671	1.22403	8.93187	1.08913	9.20337e-05
GLOBAL_global	6984	-0.584538	-0.473363	0.253074	1.34652	-0.316661	0.0644833	1989	1201	GLOBAL	NA	1580	11817.2	0	209	0.0358441	0.745816	145.674	0.216802	0.356313	-0.115601	0.471914	0.810991	0.0017701	0.474668	0.957438	0.0449083	0.91253	0.240003	0.628673	0.0515269	8.75886	18	0	18	4.22477	0.259469	0.0496	0.0905095	0.0430147	0.00514649	0.00356793	0.0327192	11817.2	1191671	0.722663	8.24019	0.760652	0.000171503
GLOBAL_global	6984	-0.584538	-0.473363	0.253074	1.34652	-0.316661	0.0644833	1989	1201	GLOBAL	NA	1580	11817.2	0	209	0.0358441	0.745816	145.674	0.216802	0.356313	-0.115601	0.471914	0.810991	0.0017701	0.474668	0.957438	0.0449083	0.91253	0.240003	0.628673	0.0515269	8.75886	18	0	18	4.22477	0.259469	0.0496	0.0905095	0.0430147	0.00514649	0.00356793	0.0327192	11817.2	1191671	0.722663	8.24019	0.760652	0.000171503
GLOBAL_global	6984	-0.584538	-0.473363	0.253074	1.34652	-0.316661	0.0644833	1989	1201	GLOBAL	NA	1580	11817.2	0	209	0.0358441	0.745816	145.674	0.216802	0.356313	-0.115601	0.471914	0.810991	0.0017701	0.474668	0.957438	0.0449083	0.91253	0.240003	0.628673	0.0515269	8.75886	18	0	18	4.22477	0.259469	0.0496	0.0905095	0.0430147	0.00514649	0.00356793	0.0327192	11817.2	1191671	0.722663	8.24019	0.760652	0.000171503
GLOBAL_global	11724	-0.125515	-0.867272	1.05853	1.35616	-1.68413	0.204452	1989	1201	GLOBAL	NA	1580	11817.2	0	147	0.0279186	0.626461	57.8472	0.304727	0.373586	0.214802	0.158785	1.20711	0.000165813	0.471483	0.585225	0.338815	0.24641	0.0523141	1.1931	0.00171183	2.63608	9	0	9	2.26963	0.296175	0.0298	0.208096	0.0908458	0.0121786	0.00291828	0.0299085	11817.2	1191671	0.936864	3.01044	0.329223	0.000189922
GLOBAL_global	11724	-0.125515	-0.867272	1.05853	1.35616	-1.68413	0.204452	1989	1201	GLOBAL	NA	1580	11817.2	0	147	0.0279186	0.626461	57.8472	0.304727	0.373586	0.214802	0.158785	1.20711	0.000165813	0.471483	0.585225	0.338815	0.24641	0.0523141	1.1931	0.00171183	2.63608	9	0	9	2.26963	0.296175	0.0298	0.208096	0.0908458	0.0121786	0.00291828	0.0299085	11817.2	1191671	0.936864	3.01044	0.329223	0.000189922
GLOBAL_global	11724	-0.125515	-0.867272	1.05853	1.35616	-1.68413	0.204452	1989	1201	GLOBAL	NA	1580	11817.2	0	147	0.0279186	0.626461	57.8472	0.304727	0.373586	0.214802	0.158785	1.20711	0.000165813	0.471483	0.585225	0.338815	0.24641	0.0523141	1.1931	0.00171183	2.63608	9	0	9	2.26963	0.296175	0.0298	0.208096	0.0908458	0.0121786	0.00291828	0.0299085	11817.2	1191671	0.936864	3.01044	0.329223	0.000189922
GLOBAL_global	6258	1.83032	-0.217074	-0.692457	-0.292124	1.57075	-0.00918456	1989	1201	GLOBAL	NA	1580	11817.2	0	568	0.0237835	0.655166	162.567	0.217369	0.356723	-0.0235993	0.380322	0.861042	0.00260266	0.449325	1.09019	-0.134267	1.22446	0.276638	0.729178	0.0640217	6.17342	13	0	13	2.5025	0.221222	0.01	0.0295613	0.0178284	0.00478306	0.00328894	0.0258895	11817.2	1191671	2.37835	22.163	1.45215	4.18724e-05
GLOBAL_global	6258	1.83032	-0.217074	-0.692457	-0.292124	1.57075	-0.00918456	1989	1201	GLOBAL	NA	1580	11817.2	0	568	0.0237835	0.655166	162.567	0.217369	0.356723	-0.0235993	0.380322	0.861042	0.00260266	0.449325	1.09019	-0.134267	1.22446	0.276638	0.729178	0.0640217	6.17342	13	0	13	2.5025	0.221222	0.01	0.0295613	0.0178284	0.00478306	0.00328894	0.0258895	11817.2	1191671	2.37835	22.163	1.45215	4.18724e-05
GLOBAL_global	6258	1.83032	-0.217074	-0.692457	-0.292124	1.57075	-0.00918456	1989	1201	GLOBAL	NA	1580	11817.2	0	568	0.0237835	0.655166	162.567	0.217369	0.356723	-0.0235993	0.380322	0.861042	0.00260266	0.449325	1.09019	-0.134267	1.22446	0.276638	0.729178	0.0640217	6.17342	13	0	13	2.5025	0.221222	0.01	0.0295613	0.0178284	0.00478306	0.00328894	0.0258895	11817.2	1191671	2.37835	22.163	1.45215	4.18724e-05
GLOBAL_global	6076	-0.35303	0.992672	-0.140897	0.787453	1.70074	1.75884	1989	1201	GLOBAL	NA	1580	11817.2	0	82	0.0106892	0.65015	242.591	0.176631	0.293634	0.0192597	0.274374	1.18677	0.00140072	0.293811	0.612348	-0.260352	0.8727	0.301382	0.800862	0.0614975	3.37785	8	0	8	2.10723	0.281629	0.0199	0.066537	0.0356296	0.00260394	0.00293953	0.0143403	11817.2	1191671	0.537144	9.77125	0.402483	0.000130356
GLOBAL_global	6076	-0.35303	0.992672	-0.140897	0.787453	1.70074	1.75884	1989	1201	GLOBAL	NA	1580	11817.2	0	82	0.0106892	0.65015	242.591	0.176631	0.293634	0.0192597	0.274374	1.18677	0.00140072	0.293811	0.612348	-0.260352	0.8727	0.301382	0.800862	0.0614975	3.37785	8	0	8	2.10723	0.281629	0.0199	0.066537	0.0356296	0.00260394	0.00293953	0.0143403	11817.2	1191671	0.537144	9.77125	0.402483	0.000130356
GLOBAL_global	6076	-0.35303	0.992672	-0.140897	0.787453	1.70074	1.75884	1989	1201	GLOBAL	NA	1580	11817.2	0	82	0.0106892	0.65015	242.591	0.176631	0.293634	0.0192597	0.274374	1.18677	0.00140072	0.293811	0.612348	-0.260352	0.8727	0.301382	0.800862	0.0614975	3.37785	8	0	8	2.10723	0.281629	0.0199	0.066537	0.0356296	0.00260394	0.00293953	0.0143403	11817.2	1191671	0.537144	9.77125	0.402483	0.000130356
GLOBAL_global	5894	1.06795	-0.886226	0.0867305	-1.97896	-1.35656	-1.23944	1989	1201	GLOBAL	NA	1580	11817.2	0	263	0.0189593	0.670519	88.413	0.287104	0.405529	0.119641	0.285888	1.3139	0.000639178	0.590291	0.990886	0.144722	0.846164	0.233195	1.20693	0.0361917	2.57405	8	0	8	2.12502	0.284201	0.0397	0.150379	0.0723804	0.00874224	0.0061528	0.0154671	11817.2	1191671	0.477564	4.45888	0.213692	7.20885e-05
GLOBAL_global	5894	1.06795	-0.886226	0.0867305	-1.97896	-1.35656	-1.23944	1989	1201	GLOBAL	NA	1580	11817.2	0	263	0.0189593	0.670519	88.413	0.287104	0.405529	0.119641	0.285888	1.3139	0.000639178	0.590291	0.990886	0.144722	0.846164	0.233195	1.20693	0.0361917	2.57405	8	0	8	2.12502	0.284201	0.0397	0.150379	0.0723804	0.00874224	0.0061528	0.0154671	11817.2	1191671	0.477564	4.45888	0.213692	7.20885e-05
GLOBAL_global	5894	1.06795	-0.886226	0.0867305	-1.97896	-1.35656	-1.23944	1989	1201	GLOBAL	NA	1580	11817.2	0	263	0.0189593	0.670519	88.413	0.287104	0.405529	0.119641	0.285888	1.3139	0.000639178	0.590291	0.990886	0.144722	0.846164	0.233195	1.20693	0.0361917	2.57405	8	0	8	2.12502	0.284201	0.0397	0.150379	0.0723804	0.00874224	0.0061528	0.0154671	11817.2	1191671	0.477564	4.45888	0.213692	7.20885e-05
GLOBAL_global	12455	-0.712266	1.21929	-0.815026	0.845288	1.46156	0.742227	1989	1201	GLOBAL	NA	1580	11817.2	0	865	0.0196485	0.83708	94.875	0.123852	0.304705	0.00988179	0.294823	1.2856	0.000541553	0.369203	1.24649	-0.12111	1.3676	0.411043	1.0253	0.0802366	2.88228	14	0	14	3.02702	0.310434	0.0595	0.0432444	0.0258151	0.00429049	0.00374705	0.0211037	11817.2	1191671	0.330226	19.357	0.817494	2.2715e-05
GLOBAL_global	12455	-0.712266	1.21929	-0.815026	0.845288	1.46156	0.742227	1989	1201	GLOBAL	NA	1580	11817.2	0	865	0.0196485	0.83708	94.875	0.123852	0.304705	0.00988179	0.294823	1.2856	0.000541553	0.369203	1.24649	-0.12111	1.3676	0.411043	1.0253	0.0802366	2.88228	14	0	14	3.02702	0.310434	0.0595	0.0432444	0.0258151	0.00429049	0.00374705	0.0211037	11817.2	1191671	0.330226	19.357	0.817494	2.2715e-05
GLOBAL_global	12455	-0.712266	1.21929	-0.815026	0.845288	1.46156	0.742227	1989	1201	GLOBAL	NA	1580	11817.2	0	865	0.0196485	0.83708	94.875	0.123852	0.304705	0.00988179	0.294823	1.2856	0.000541553	0.369203	1.24649	-0.12111	1.3676	0.411043	1.0253	0.0802366	2.88228	14	0	14	3.02702	0.310434	0.0595	0.0432444	0.0258151	0.00429049	0.00374705	0.0211037	11817.2	1191671	0.330226	19.357	0.817494	2.2715e-05
GLOBAL_global	8082	1.95406	-0.589558	-0.39479	1.33206	0.528256	-0.451191	1989	1201	GLOBAL	NA	1580	11817.2	0	397	0.0603098	0.531125	110.175	0.229406	0.407892	-0.111055	0.518948	0.737166	0.00179235	0.467343	1.12608	-0.111383	1.23747	0.297941	0.578916	0.0861912	11.5753	27	0	27	6.52544	0.265394	0.01	0.060131	0.0312265	0.00639737	0.00614688	0.0326387	11817.2	1191671	6.03098	8.83281	1.04522	0.000151914
GLOBAL_global	8082	1.95406	-0.589558	-0.39479	1.33206	0.528256	-0.451191	1989	1201	GLOBAL	NA	1580	11817.2	0	397	0.0603098	0.531125	110.175	0.229406	0.407892	-0.111055	0.518948	0.737166	0.00179235	0.467343	1.12608	-0.111383	1.23747	0.297941	0.578916	0.0861912	11.5753	27	0	27	6.52544	0.265394	0.01	0.060131	0.0312265	0.00639737	0.00614688	0.0326387	11817.2	1191671	6.03098	8.83281	1.04522	0.000151914
GLOBAL_global	8082	1.95406	-0.589558	-0.39479	1.33206	0.528256	-0.451191	1989	1201	GLOBAL	NA	1580	11817.2	0	397	0.0603098	0.531125	110.175	0.229406	0.407892	-0.111055	0.518948	0.737166	0.00179235	0.467343	1.12608	-0.111383	1.23747	0.297941	0.578916	0.0861912	11.5753	27	0	27	6.52544	0.265394	0.01	0.060131	0.0312265	0.00639737	0.00614688	0.0326387	11817.2	1191671	6.03098	8.83281	1.04522	0.000151914
GLOBAL_global	3164	-0.225302	-0.53352	-0.657438	1.41881	0.848024	0.130784	1989	1201	GLOBAL	NA	1580	11817.2	0	2070	0.0603098	0.861021	78.5361	0.196866	0.375162	-0.148701	0.523863	0.854287	0.00147647	0.517107	1.15966	-0.165352	1.32502	0.325606	0.687517	0.0945563	8.25127	20	0	20	5.18287	0.294866	0.0595	0.0403635	0.0239011	0.00797995	0.00382447	0.0535515	11817.2	1191671	1.01361	21.3317	2.24055	2.91352e-05
GLOBAL_global	3164	-0.225302	-0.53352	-0.657438	1.41881	0.848024	0.130784	1989	1201	GLOBAL	NA	1580	11817.2	0	2070	0.0603098	0.861021	78.5361	0.196866	0.375162	-0.148701	0.523863	0.854287	0.00147647	0.517107	1.15966	-0.165352	1.32502	0.325606	0.687517	0.0945563	8.25127	20	0	20	5.18287	0.294866	0.0595	0.0403635	0.0239011	0.00797995	0.00382447	0.0535515	11817.2	1191671	1.01361	21.3317	2.24055	2.91352e-05
GLOBAL_global	3164	-0.225302	-0.53352	-0.657438	1.41881	0.848024	0.130784	1989	1201	GLOBAL	NA	1580	11817.2	0	2070	0.0603098	0.861021	78.5361	0.196866	0.375162	-0.148701	0.523863	0.854287	0.00147647	0.517107	1.15966	-0.165352	1.32502	0.325606	0.687517	0.0945563	8.25127	20	0	20	5.18287	0.294866	0.0595	0.0403635	0.0239011	0.00797995	0.00382447	0.0535515	11817.2	1191671	1.01361	21.3317	2.24055	2.91352e-05
GLOBAL_global	7540	0.357457	-0.790633	-0.91133	-2.19102	0.302078	0.440189	1989	1201	GLOBAL	NA	1580	11817.2	0	704	0.0120675	0.164196	76.6923	0.223496	0.327194	0.00392957	0.323264	1.89023	0.000698397	0.49068	0.900643	0.114261	0.786383	0.196165	1.85545	0.0241268	1.26203	4	0	4	0.94615	0.25644	0.0298	0.0255103	0.016704	0.0116706	0.00738193	0.010959	11817.2	1191671	0.404951	6.43646	0.656071	1.71414e-05
GLOBAL_global	7540	0.357457	-0.790633	-0.91133	-2.19102	0.302078	0.440189	1989	1201	GLOBAL	NA	1580	11817.2	0	704	0.0120675	0.164196	76.6923	0.223496	0.327194	0.00392957	0.323264	1.89023	0.000698397	0.49068	0.900643	0.114261	0.786383	0.196165	1.85545	0.0241268	1.26203	4	0	4	0.94615	0.25644	0.0298	0.0255103	0.016704	0.0116706	0.00738193	0.010959	11817.2	1191671	0.404951	6.43646	0.656071	1.71414e-05
GLOBAL_global	7540	0.357457	-0.790633	-0.91133	-2.19102	0.302078	0.440189	1989	1201	GLOBAL	NA	1580	11817.2	0	704	0.0120675	0.164196	76.6923	0.223496	0.327194	0.00392957	0.323264	1.89023	0.000698397	0.49068	0.900643	0.114261	0.786383	0.196165	1.85545	0.0241268	1.26203	4	0	4	0.94615	0.25644	0.0298	0.0255103	0.016704	0.0116706	0.00738193	0.010959	11817.2	1191671	0.404951	6.43646	0.656071	1.71414e-05
GLOBAL_global	6448	-1.11142	0.690235	-0.902575	-1.27531	1.0664	-1.23207	1989	1201	GLOBAL	NA	1580	11817.2	0	1473	0.0286077	0.8671	236.838	0.156334	0.309736	-0.0602018	0.369938	0.757744	0.0027877	0.474548	0.950921	0.0104914	0.940429	0.289509	0.739047	0.0833916	11.0924	20	0	20	3.66872	0.253339	0.0298	0.020661	0.0144745	0.00278487	0.00318286	0.0311956	11817.2	1191671	0.959991	41.968	2.15521	1.94214e-05
GLOBAL_global	6448	-1.11142	0.690235	-0.902575	-1.27531	1.0664	-1.23207	1989	1201	GLOBAL	NA	1580	11817.2	0	1473	0.0286077	0.8671	236.838	0.156334	0.309736	-0.0602018	0.369938	0.757744	0.0027877	0.474548	0.950921	0.0104914	0.940429	0.289509	0.739047	0.0833916	11.0924	20	0	20	3.66872	0.253339	0.0298	0.020661	0.0144745	0.00278487	0.00318286	0.0311956	11817.2	1191671	0.959991	41.968	2.15521	1.94214e-05
GLOBAL_global	6448	-1.11142	0.690235	-0.902575	-1.27531	1.0664	-1.23207	1989	1201	GLOBAL	NA	1580	11817.2	0	1473	0.0286077	0.8671	236.838	0.156334	0.309736	-0.0602018	0.369938	0.757744	0.0027877	0.474548	0.950921	0.0104914	0.940429	0.289509	0.739047	0.0833916	11.0924	20	0	20	3.66872	0.253339	0.0298	0.020661	0.0144745	0.00278487	0.00318286	0.0311956	11817.2	1191671	0.959991	41.968	2.15521	1.94214e-05
GLOBAL_global	13009	1.01606	1.88597	-0.998879	-0.0318684	1.33678	-0.392257	1989	1201	GLOBAL	NA	1580	11817.2	0	2578	0.0234389	0.75889	74.7966	0.13673	0.367472	0.00960128	0.357871	1.19998	0.00122696	0.583011	1.0664	0.0577829	1.00862	0.374266	1.07957	0.0565228	2.79304	16	0	16	2.97651	0.317658	0.0199	0.018547	0.01394	0.0039294	0.00641893	0.0178567	11817.2	1191671	1.17783	40.9171	1.28097	9.0919e-06
[truncated: 3,641 more rows]
[truncated: 9 more columns]
