# Supplementary material for: Diversity across organisational scale emerges through dispersal ability and speciation dynamics in tropical fish
Source: BMC Biol. 2023 Dec 5;21:282. doi: 10.1186/s12915-023-01771-3 (PMC10696697; doi:10.1186/s12915-023-01771-3)
Supplement: Supplementary file 6 — Additional file 6: Figure 3. data. [file 12915_2023_1771_MOESM6_ESM.xlsx]

## Sheet: a_correlation
Var1	Var2	value	pvalue	signif	coef	abs_corr
Species range	Richness	-0.14	1.10215e-06	1	-0.14	1.4
Thermal evenness	Richness	-0.47	0	1	-0.47	4.7
Thermal diversity	Richness	0.22	0	1	0.22	2.2
Competitive evenness	Richness	-0.49	0	1	-0.49	4.9
Competitive diversity	Richness	0.42	0	1	0.42	4.2
Weighted endemism	Richness	0.12	0.000285032	1	0.12	1.2
Species turnover	Richness	-0.33	0	1	-0.33	3.3
Diversification rate	Richness	0.12	0.000216351	1	0.12	1.2
Species range	Phylogenetic diversity	-0.15	7.27529e-08	1	-0.15	1.5
Thermal evenness	Phylogenetic diversity	-0.42	0	1	-0.42	4.2
Thermal diversity	Phylogenetic diversity	0.19	1.36779e-12	1	0.19	1.9
Competitive evenness	Phylogenetic diversity	-0.48	0	1	-0.48	4.8
Competitive diversity	Phylogenetic diversity	0.47	0	1	0.47	4.7
Weighted endemism	Phylogenetic diversity	0.09	0.0284193	1	0.09	0.9
Species turnover	Phylogenetic diversity	-0.78	0	1	-0.78	7.8
Diversification rate	Phylogenetic diversity	-0.05	1.74669	0	-0.05	0.5
Species range	Mean pairwise distance	0	47.4147	0	0	0
Thermal evenness	Mean pairwise distance	-0.17	1.07992e-09	1	-0.17	1.7
Thermal diversity	Mean pairwise distance	0.04	4.82893	0	0.04	0.4
Competitive evenness	Mean pairwise distance	-0.26	0	1	-0.26	2.6
Competitive diversity	Mean pairwise distance	0.27	0	1	0.27	2.7
Weighted endemism	Mean pairwise distance	-0.09	0.0322996	1	-0.09	0.9
Species turnover	Mean pairwise distance	-0.86	0	1	-0.86	8.6
Diversification rate	Mean pairwise distance	0.01	34.0434	0	0.01	0.1

## Sheet: b_richness
PC1	PC2	Continuity	Species range	Thermal evenness	Thermal diversity	Competitive evenness	Competitive diversity	Weighted endemism	Species turnover	Diversification rate	PC3	PC4	PC5	PC6	PC7	PC8	PC9	rownames
-0.0181511	-0.0133171	0.0805875	100.517	-0.261609	-6.21001	-0.388015	0.0689678	-4.95809	-10.0887	-5.88137	-1.06072	-0.0651374	-0.545525	-0.353143	0.624823	-0.407724	-0.106194	1
-0.00953157	0.0271776	-0.588294	233.846	-0.131155	-6.61272	-0.118415	0.0386012	-5.72414	-8.19589	-5.33588	0.726197	0.622246	-0.0121043	0.0298879	-0.0434605	0.11363	-0.101822	2
-0.0276924	-0.0146547	0.976076	142.279	-0.125754	-5.97659	-0.364212	0.104124	-5.39494	-9.8457	-5.80668	-1.1161	-0.181935	-0.204478	-0.384791	-0.751791	-0.309808	0.0934771	3
-0.0406549	0.00279662	0.22082	266.556	-0.290653	-5.89112	-0.590328	0.0771986	-6.33778	-10.9202	-5.34832	0.625289	-1.27391	0.2902	-0.122396	0.273599	-0.203264	0.227838	4
-0.0307931	-0.0396178	2.29504	87.0645	-0.403862	-6.21731	-0.43853	0.0758829	-4.83826	-11.0046	-5.60646	-0.00566048	-0.213852	-0.867916	0.466089	0.0160696	-0.281676	-0.31512	5
0.0200159	0.0133345	0.187933	134.231	0.461456	-6.56547	0.454475	0.0471642	-5.22898	-8.28844	-5.81967	-1.05548	0.248046	-0.0392258	0.612651	-1.68413	-0.297629	-0.032714	6
0.0346167	-0.0153733	-0.418009	54.8621	0.3235	-8.40561	0.332095	0.000870722	-4.43476	-10.8975	-4.46806	3.81874	-0.513892	0.97881	0.184569	0.0705766	0.354734	-0.124897	7
-0.0025727	-0.0138533	-0.169179	96.3281	0.079947	-6.33463	-0.0733146	0.0726496	-4.88523	-10.4567	-5.71531	-0.805568	-0.591388	0.276247	-0.251539	-0.110068	-0.228631	-0.00907413	8
-0.0257378	-0.0221051	0.826828	137.724	-0.299606	-6.61675	-0.472298	0.0752756	-5.25381	-11.1121	-5.6692	-0.100868	-0.854983	-0.698635	-0.339908	0.362589	-0.25575	-0.0848218	9
-0.030158	0.00214814	-0.948326	164.043	-0.083372	-6.08083	-0.471915	0.12223	-6.00151	-9.70069	-5.32291	-0.0096772	-0.302887	1.33811	-1.62651	-0.450107	-0.257683	0.242394	10
0.0163696	0.0256359	-0.688135	203.15	0.226471	-6.6795	0.327077	0.0203921	-5.31072	-8.66561	-5.82864	-0.745977	-0.108324	-0.396233	0.639627	-0.407098	-0.0229377	-0.189963	11
0.0260359	0.0302715	-1.5673	125.481	0.319937	-6.75332	0.292362	0.000956406	-5.19532	-7.88559	-5.25959	0.787616	0.88405	0.73948	0.454175	0.00155381	-0.300639	0.111797	12
0.0472882	-0.0124852	-1.38532	33.5556	0.403571	-8.42664	0.37328	0.000760031	-3.65666	-10.5587	-5.23797	1.39691	-0.456071	0.111922	-0.284027	0.638001	0.438872	0.035365	13
0.0244168	0.00298573	-1.16229	75.9167	0.136676	-7.76202	0.0643499	0.00836526	-4.63298	-9.71513	-5.61666	0.356344	-0.138924	-0.637486	-0.304697	0.785178	-0.267602	-0.00975004	14
0.0239489	-0.0406504	-0.00641206	26.1791	0.303547	-6.98053	0.208438	0.0417421	-3.33137	-11.7604	-5.13189	0.960688	-0.751623	1.04817	0.372746	0.298508	0.647258	0.138243	15
-0.0351418	0.0588388	0.187933	554	-0.189237	-5.42653	-0.176317	0.0257286	-6.67989	-8.26738	-5.17469	1.15086	-0.389835	0.118101	1.73587	-0.475774	1.22783	0.366475	16
-0.0190285	0.00457245	0.418143	144.922	-0.400334	-6.31331	-0.231544	0.0399694	-5.25395	-8.39925	-5.01893	1.5881	1.42049	0.211523	0.406801	0.281928	0.0326887	-0.485902	17
-0.0266157	0.00513244	0.726689	238.255	-0.197355	-5.91075	-0.235008	0.0779905	-5.68511	-9.43916	-5.8336	-0.988194	-0.271842	-0.51862	0.223767	-0.529289	0.00985219	-0.145018	18
-0.0153213	0.012222	-0.814537	261.333	-0.179917	-6.06804	-0.076013	0.0651767	-5.52669	-10.376	-5.89728	-1.19453	-1.16818	-0.146003	-0.0695741	0.389767	0.315772	-0.457987	19
-0.0183834	0.0226541	-0.939647	266.083	-0.00222684	-6.36904	-0.238694	0.0868752	-5.96316	-9.03359	-5.67393	-0.655824	-0.427548	0.23155	-0.866348	-0.510575	0.147437	0.230705	20
-0.00933084	0.0639846	-2.37732	377.348	-0.0667084	-5.64799	-0.0209948	0.015677	-6.6508	-8.56724	-5.93578	-1.17197	-0.780423	-0.0428705	0.478532	0.810387	-0.10673	-0.104696	21
-0.0394868	0.0427352	-0.917678	546.432	-0.366336	-6.1923	-0.269194	0.0761061	-6.55566	-10.5157	-5.95872	-1.02269	-2.37195	-0.813518	-0.161519	0.201627	1.38863	-0.279752	22
-0.0340413	0.0182186	-0.196951	308.484	-0.298613	-6.1958	-0.466956	0.0803005	-5.98323	-9.38008	-5.74965	-0.597794	-0.475411	-0.515761	-0.481755	0.0247791	0.270626	0.119296	23
0.0352947	0.00198852	-1.78478	32.5479	0.414683	-6.29498	0.395572	0.043329	-3.51831	-8.45655	-6.11303	-2.49886	0.843392	0.399115	-0.136065	0.129236	0.146919	0.0938649	24
-0.0127799	0.0132632	-1.15046	124.756	-0.217669	-5.76454	-0.26712	0.0516827	-5.10918	-8.23277	-5.34188	0.0842994	1.30212	0.839657	-0.211985	0.719281	-0.180687	-0.0575708	25
0.025082	0.0204055	-1.59123	131.656	0.320436	-6.87617	0.284991	0.0145462	-5.14327	-9.18635	-5.61343	-0.169813	-0.243614	0.300551	0.170196	0.163519	-0.293102	-0.00912881	26
0.0588506	0.000750612	-1.04233	24.0806	0.54755	-8.75329	0.558609	0.00204393	-3.36716	-8.2428	-5.69485	0.0294629	0.925896	-0.928398	-0.365743	-0.365314	0.451728	0.129244	27
-0.000431876	0.00863492	-0.961226	93.7794	-0.0361226	-6.36604	-0.0681236	0.0608439	-4.78721	-7.90576	-5.34905	0.0709544	1.4805	0.743084	-0.514994	-0.0288482	0.0126492	-0.0793865	28
0.00138582	0.00549264	-0.7947	115.607	0.0417442	-6.61741	-0.0383676	0.0523026	-5.08632	-8.99142	-5.23263	0.687342	0.512887	0.777399	-0.311248	-0.0374013	-0.0570427	-0.0293001	29
0.0162171	-0.0146656	-0.526954	72.7797	0.201548	-6.86565	0.174326	0.0425911	-4.51744	-10.8649	-5.55774	-0.0940478	-0.829189	0.348446	0.0632492	0.18564	-0.0633877	-0.178035	30
0.00841448	0.00650534	-2.05328	113.34	0.154927	-6.58168	-0.00710703	0.0601957	-5.08994	-10.1644	-5.71276	-0.833347	-0.746422	0.73015	-0.913265	0.555273	-0.238941	-0.00990308	31
-0.0248881	0.0100146	-0.547489	261.61	-0.114023	-6.00977	-0.27726	0.0701717	-6.4059	-11.2619	-5.66979	-0.347701	-1.97334	0.235018	-0.140837	0.219661	-0.331438	-0.101134	32
-0.0254615	-0.0371779	2.45713	48.7459	-0.456918	-6.35864	-0.389657	0.0786811	-4.08614	-9.07224	-5.7373	-0.572922	1.50345	-1.32923	0.288631	-0.2542	0.0351399	-0.348641	33
-0.0360255	-0.021018	1.35957	166.663	-0.26283	-6.22325	-0.682839	0.0798298	-5.56669	-11.0255	-5.73069	-0.302384	-0.907179	-0.830634	-0.107965	0.148346	-0.507095	0.461605	34
0.00135953	-0.0145012	0.47669	77.6071	0.0303119	-6.32242	-0.0032296	0.034493	-4.93044	-10.4343	-5.43088	0.365695	-0.292422	0.182963	0.759619	0.139671	-0.449845	-0.148227	35
-0.028291	-0.018417	0.941222	136.094	-0.303319	-6.1869	-0.409434	0.0890661	-5.23156	-10.3391	-5.87357	-1.01798	-0.357099	-0.707493	-0.300108	-0.0367741	-0.27758	-0.203844	36
-0.0225582	-0.0031197	-0.102173	140.747	-0.239972	-6.0768	-0.351994	0.0836564	-5.24153	-9.31503	-5.63678	-0.598317	0.345014	0.0778452	-0.550035	0.0861728	-0.148824	-0.103415	37
0.0209889	0.0227788	-1.10864	147.448	0.123851	-7.84325	0.10538	0.000750855	-5.31888	-8.80095	-5.59083	0.620593	0.0605988	-0.900334	-0.137477	0.350048	-0.306915	-0.0666607	38
-0.0154135	-0.0112328	-0.456022	157.359	-0.0943272	-6.28531	-0.240344	0.0707156	-5.44798	-11.5223	-5.38569	0.343169	-1.4115	0.712237	-0.308598	0.46396	-0.120228	-0.123408	39
-0.0262523	-0.00796609	1.11447	147.719	-0.363109	-6.2682	-0.313018	0.077113	-5.22153	-9.05254	-5.74026	-0.582006	0.625055	-0.829787	-0.0320268	-0.283432	-0.124172	-0.39607	40
-0.0421999	0.0173192	0.430586	328.46	-0.437036	-6.32124	-0.537236	0.0822885	-6.11513	-9.09393	-5.59087	0.0274133	-0.146148	-0.739527	-0.378636	-0.169247	0.402853	-0.0119111	41
-0.00153054	-0.0293999	-0.340565	35.875	-0.0949553	-6.1671	-0.182623	0.0732456	-3.65485	-10.3439	-5.78704	-1.27427	0.24821	0.203027	-0.389512	0.779386	0.238164	-0.0295078	42
-0.0306252	-0.0429532	2.05981	71.777	-0.38664	-6.49817	-0.585682	0.0792049	-4.72264	-11.1951	-5.66631	-0.0800305	-0.318211	-1.06096	0.00841951	0.26445	-0.350761	-0.0155322	43
-0.0098484	-0.054351	0.464043	21.4062	-0.106897	-6.18011	-0.39479	0.0868418	-3.16059	-11.6181	-5.3774	-0.124537	-0.120476	0.729228	-0.345284	0.846811	0.628139	0.399485	44
0.00947444	-0.011618	0.759468	88.2642	0.189375	-6.83411	0.0815969	0.0482981	-4.50426	-9.29674	-5.77482	-0.652235	0.271652	-0.612787	0.36135	-0.69326	-0.123396	0.134285	45
-0.0124082	-0.00690919	1.01429	118.746	-0.027055	-6.29321	-0.204259	0.0672874	-5.07498	-8.80037	-5.62634	-0.376108	0.714294	-0.351872	0.188652	-0.725467	-0.292907	0.190939	46
0.0171886	-0.0134376	0.52424	73.5	0.183333	-7.35596	0.104533	0.0185988	-4.64624	-10.2915	-5.63215	0.267609	-0.43071	-0.799342	0.539238	-0.0457402	-0.347642	0.0195246	47
-0.00122629	-0.0728135	2.74573	11.781	-0.0233393	-5.90698	0.0341268	0.0640088	-2.60711	-12.0049	-5.30742	0.184711	-0.0889171	0.339173	1.6081	-0.115005	0.937132	-0.0698258	48
0.058576	0.00573466	-1.31212	64	0.68294	-8.34344	0.681822	0.00129265	-4.15573	-9.58195	-5.85024	-0.436173	-0.614945	-0.607476	-0.0236996	-0.452294	0.0314538	0.00966731	49
0.0105212	0.00937824	-0.567683	111.7	0.157043	-6.47602	0.0965401	0.036087	-4.97007	-8.77228	-5.77714	-0.806046	0.379073	-0.127661	0.215113	-0.113312	-0.357813	0.0178725	50
-0.00326597	0.00309912	0.726689	132.941	0.0504927	-6.56097	-0.0756501	0.0508246	-5.13278	-8.38934	-5.71111	-0.457288	0.76627	-0.637092	0.304505	-0.75179	-0.305852	0.158544	51
0.0134586	0.0113371	-0.294457	156.206	0.109909	-7.91423	0.0600371	0.00916604	-5.66718	-9.9186	-5.44455	1.23409	-0.74541	-0.869568	0.0506288	0.0390669	-0.419347	-0.124698	52
-0.00615622	-0.0233349	-0.242228	33.2812	-0.263386	-5.89156	-0.182826	0.0726266	-3.61762	-9.37247	-5.95339	-1.84536	1.04926	-0.161052	-0.276448	0.856776	0.205605	-0.34635	53
0.0022626	-0.0045445	0.274872	63.0746	0.0500364	-5.37494	0.0986321	0.0465037	-4.20199	-7.98597	-5.40021	-0.420803	1.81855	0.923003	0.994016	-0.295848	0.00543773	-0.0235593	54
-0.00282796	0.0208079	-0.652804	214.639	-0.0334749	-6.91754	-0.173872	0.0202202	-5.75521	-9.40249	-5.54453	0.49842	-0.376993	-0.535852	0.132987	0.456051	-0.279174	0.153784	55
-0.0403535	0.0265402	-0.344227	367.172	-0.448097	-5.98584	-0.37128	0.0801256	-6.34253	-9.50709	-5.62968	-0.269334	-0.71335	-0.270883	-0.267064	0.0943642	0.538484	-0.402282	56
0.0263659	-0.0315327	1.44436	24.1579	0.360885	-6.95933	0.281669	0.0357324	-3.31043	-9.63006	-5.92108	-1.14302	0.447344	-0.928971	0.964685	-0.777235	0.202385	0.274374	57
0.000795472	0.010679	-0.821798	202.517	0.0831484	-7.07558	-0.125347	0.0331018	-5.75065	-10.7236	-5.70072	0.0372428	-1.50181	-0.466113	-0.166701	0.427447	-0.341281	0.152259	58
-0.0475084	0.0651475	-1.60466	687.791	-0.488058	-5.93233	-0.25801	0.0766502	-6.80615	-10.0029	-5.96594	-1.15959	-2.46268	-0.730848	-0.130994	0.383027	2.14335	-0.382644	59
-0.0145351	0.0236963	-0.452215	261.565	-0.325512	-6.17713	-0.0213098	0.0431166	-5.64142	-9.04064	-5.98349	-1.17886	-0.172396	-0.906524	0.341304	0.382179	0.154484	-0.780482	60
0.0320466	-0.0253431	0.118571	23.9821	0.164903	-8.27686	0.142922	0.000489514	-3.51633	-10.3609	-5.17543	1.78912	0.17428	-0.55868	0.213267	0.59688	0.40513	0.0590357	61
0.0202215	-0.000725403	-0.770531	95.8065	0.336223	-7.5724	0.200169	0.0204513	-5.7321	-11.2611	-5.10749	1.81678	-1.59057	0.649175	0.0121685	-0.0718757	-0.657949	-0.103872	62
-0.0287547	0.0752029	-1.03269	578.875	-0.343325	-6.0364	-0.178732	0.0113254	-6.64434	-7.78546	-5.63373	0.156941	-0.373633	-0.946549	1.04677	0.389686	1.29367	0.0280327	63
0.0337704	0.0167277	-0.962796	97.375	0.483476	-6.57746	0.478424	0.00268139	-4.8993	-8.81985	-5.56738	-0.181725	0.149522	0.488619	0.954412	-0.334188	-0.410683	0.0586331	64
-0.0220566	0.0221617	-0.943686	312.277	-0.247433	-5.94429	-0.139837	0.0685701	-5.81322	-9.95626	-5.90396	-1.2298	-1.05889	-0.19412	-0.132728	0.353061	0.43064	-0.43589	65
-0.00483937	-0.026636	1.46845	66.4188	-0.0127084	-6.46293	-0.179379	0.0450273	-4.57702	-10.3229	-5.63666	-0.114164	-0.021923	-0.631018	0.733239	-0.105665	-0.401095	0.165685	66
0.0344885	-0.0241165	-0.834331	24.1707	0.210993	-7.95265	0.179321	0.000617079	-3.34304	-10.7045	-4.70973	2.76059	0.141109	0.863295	0.119867	1.01381	0.742188	0.119109	67
-0.0141605	0.0310747	-0.472047	320.741	-0.157195	-6.1144	-0.0355883	0.0247862	-6.03037	-9.32356	-5.29891	0.871759	-0.458354	0.194638	0.881634	0.21903	0.356439	-0.249148	68
0.0291998	0.0015968	0	134.55	0.43602	-7.13703	0.422217	0.00169245	-5.04133	-10.6286	-5.66405	0.103796	-1.29271	-0.356047	1.14061	-0.339946	-0.309939	-0.0190661	69
0.0238954	-0.000475408	0.639708	69.7826	0.306477	-7.37298	0.25125	0.0066251	-4.63685	-8.40811	-5.03627	1.81893	1.10113	0.0710491	0.884188	-0.789194	-0.13356	0.193167	70
0.0236581	0.0445019	-1.91817	142.724	0.47418	-5.95886	0.440278	0.00574534	-6.47701	-8.44592	-5.65241	-0.521268	-0.311131	0.976909	0.774987	-0.40302	-1.32506	-0.118304	71
-0.00974728	-0.0492554	1.17483	22.2779	-0.19322	-5.47316	-0.201359	0.0733274	-3.09902	-10.8158	-5.82641	-1.54657	0.414357	0.00525087	0.672626	0.667335	0.416946	-0.0669785	72
-0.0175998	-0.0248415	1.44436	100	-0.265405	-6.3406	-0.127686	0.0776251	-4.67538	-9.85538	-5.47258	0.063192	0.415516	-0.221693	0.253935	-0.442973	0.15415	-0.557262	73
-0.0308888	0.0257455	-0.508283	315.093	-0.188347	-6.07019	-0.436738	0.0811323	-6.0299	-8.80065	-5.72736	-0.704913	-0.189705	-0.22583	-0.53465	-0.189553	0.257733	0.346938	74
-0.0258707	0.00397223	-0.31646	250.796	-0.254451	-5.63221	-0.185323	0.0679366	-5.90353	-11.2112	-5.70797	-0.655968	-1.59657	0.25383	0.281204	0.477061	-0.0142512	-0.501538	75
0.0474596	-0.004141	-0.402691	33.7647	0.452569	-8.17763	0.449739	0.00204947	-3.68118	-8.80524	-5.75158	-0.141121	0.577722	-0.995763	0.169113	-0.271698	0.145434	0.106946	76
-0.00257424	0.0125142	-0.104495	159.233	-0.0148257	-6.45918	0.00251734	0.0394619	-5.14454	-8.06458	-4.90685	1.67197	1.29445	0.898156	0.382609	-0.411662	0.246574	-0.0320704	77
0.0178809	-0.0052117	-0.500202	125.923	0.327431	-7.0987	0.243547	0.0306426	-5.28267	-11.4239	-5.4515	0.537819	-1.74184	0.368417	0.310245	-0.112181	-0.290609	-0.102712	78
-0.033179	-0.0154157	0.739831	176.768	-0.292758	-6.21042	-0.511859	0.0864513	-5.63178	-10.9876	-5.65156	-0.25219	-0.972488	-0.351716	-0.32951	0.137701	-0.275739	-0.003063	79
-0.02177	0.0601679	-0.58976	488.261	-0.120417	-5.84201	-0.158518	0.0126203	-6.42682	-8.14438	-5.52685	0.289214	-0.340662	-0.442474	1.27723	0.0565489	0.812099	0.407297	80
0.0123196	0.0319147	-1.19083	191.5	0.150524	-6.53942	0.203541	0.0118976	-5.41867	-8.00076	-5.16822	1.04115	0.764594	0.731108	0.558991	-0.0687079	0.0474738	-0.0424421	81
-0.00988249	-0.0241531	-0.0408315	105.162	0.0104631	-6.51339	-0.240066	0.079841	-4.98168	-11.6485	-5.59946	-0.293717	-1.36397	0.31648	-0.488369	0.201041	-0.190434	0.0794992	82
-0.00214143	-0.0219221	0.936346	122.831	0.0785385	-6.84286	-0.000633714	0.0511733	-5.2088	-11.5889	-5.41683	0.666384	-1.42591	-0.0528264	0.481262	-0.333147	-0.225808	-0.164591	83
-0.0288334	0.0208411	0.296087	306.9	-0.156027	-5.9483	-0.378829	0.0489957	-6.25979	-9.48523	-5.40717	0.54309	-0.513217	-0.0829248	0.555938	-0.106317	-0.0386526	0.354577	84
0.0370929	-0.0302467	-0.960798	18.3571	0.448671	-6.37217	0.422557	0.036789	-2.90813	-11.2568	-5.84673	-1.55303	-0.73267	0.738507	0.519931	0.5735	0.549766	0.100316	85
-0.0294983	-0.0457006	1.65602	55.8951	-0.039238	-6.43492	-0.771829	0.126734	-4.17544	-10.0776	-5.66454	-0.786571	0.447119	-0.291145	-1.12762	-0.682208	-0.0175405	1.18702	86
0.000896695	-0.0308661	-0.00188857	36.4375	-0.030174	-6.68211	-0.216486	0.0694399	-3.72746	-10.3171	-5.68613	-0.696716	0.215734	-0.080483	-0.495715	0.504578	0.216394	0.181971	87
-0.0410243	-0.0387016	2.04374	128.698	-0.378465	-6.18129	-0.677623	0.0888731	-5.32141	-11.7525	-5.4808	0.390142	-0.963095	-0.524887	0.0544533	0.119101	-0.370148	0.13431	88
0.0222925	0.00237777	-1.55176	63.931	0.025184	-7.36354	-0.00967497	0.00443977	-4.37171	-9.81554	-5.87136	-0.519264	-0.0778289	-0.81911	-0.266468	1.48063	-0.329514	-0.0800888	89
0.0199105	0.0164918	0.0666465	125.136	0.129498	-7.69378	0.130261	0.00102625	-4.89164	-7.71658	-5.4948	0.797156	1.1982	-1.09963	0.406024	-0.309953	-0.147412	0.0694192	90
-0.034715	0.00345288	1.31461	220.029	-0.505911	-6.20509	-0.469472	0.0523537	-5.49769	-8.64506	-5.40785	0.667343	0.956297	-0.874507	0.500595	0.0982717	0.0846818	-0.195523	91
-0.0399873	0.0327812	-0.719966	309.01	-0.549502	-5.12993	-0.485979	0.0418476	-6.20802	-8.72254	-5.43372	0.14474	0.385842	0.233634	0.549413	1.12924	0.00557724	-0.240666	92
0.0258413	0.00797504	-0.630835	90.3514	0.162946	-7.5184	0.185426	0.00253978	-4.56731	-8.86258	-5.68305	0.0793586	0.437345	-0.840048	0.244962	0.321585	-0.191866	-0.0659055	93
0.00600145	-0.0195084	0.639708	90.8261	0.31007	-7.03728	0.227745	0.0818006	-5.23563	-10.7224	-5.21179	0.822058	-0.932985	0.859155	-0.168676	-1.50574	-0.0876061	-0.218543	94
0.0185706	0.023679	-1.37877	189.45	0.38743	-6.44231	0.332885	0.0344943	-5.51168	-9.53242	-5.90193	-1.21861	-0.951751	0.239825	0.272405	-0.366014	-0.268897	-0.00589748	95
-0.0227114	-0.013001	1.57379	119.924	-0.274261	-6.59191	-0.337538	0.0730906	-5.03259	-8.659	-5.4254	0.422041	1.15093	-0.642228	0.0151429	-0.642078	-0.0723548	-0.0877854	96
0.0125235	-0.0473782	0.238178	13.4841	0.128224	-5.33808	0.166948	0.0542108	-2.71067	-11.5485	-5.69466	-1.44006	-0.262207	1.0131	1.11509	0.788423	0.662011	-0.0348731	97
0.0296303	0.0112118	-1.10864	111.897	0.431483	-7.43148	0.336434	0.0299558	-4.95398	-9.32548	-5.73441	-0.409465	-0.417367	-0.121011	-0.198961	-0.463479	-0.208487	0.0647494	98
-0.0121141	0.0479072	-0.621488	363.136	-0.00312158	-5.77033	0.00355212	0.0263318	-6.05954	-7.7574	-5.38273	0.322799	0.378382	0.30884	1.02105	-0.363796	0.484565	0.197862	99
0.0555436	0.0247311	-2.74272	64.6071	0.547538	-8.4132	0.539388	0.00107489	-4.26936	-7.99928	-5.29606	0.94157	0.766234	0.467788	-0.842948	0.0456873	0.255702	0.057878	100
-0.021667	-0.0233085	0.243812	74.7174	-0.133652	-6.45441	-0.535948	0.106321	-4.60653	-9.58246	-5.57635	-0.519525	0.543955	0.135117	-1.21339	-0.127745	-0.0574949	0.460292	101
-0.00784041	-0.0322208	-0.385166	59.3047	0.0172391	-6.49597	-0.258782	0.0948593	-4.4092	-11.3921	-5.38654	-0.0242964	-0.769548	0.99302	-0.938355	0.259664	0.122537	0.147337	102
9.80645e-05	0.0156059	0.296087	205.1	0.0757613	-7.12535	0.071161	0.0546521	-5.34574	-8.09327	-5.52149	0.212476	0.608253	-0.503084	-0.0510194	-1.12708	0.266343	-0.047623	103
-0.0308022	0.010505	-0.0484264	297.565	-0.315414	-5.68191	-0.193078	0.066337	-6.18578	-10.9539	-5.67789	-0.433911	-1.57777	0.0218644	0.426244	0.281397	0.0996568	-0.577656	104
-0.0201867	-0.0264881	1.3907	68.0852	-0.298074	-6.21765	-0.3438	0.0804589	-4.3482	-9.23686	-5.76297	-0.848846	1.02164	-0.738529	-0.0275169	-0.130842	-0.0544379	-0.143247	105
-0.00416488	0.0306982	-1.0735	246.42	-0.0858288	-7.00896	-0.197009	0.00690047	-6.22168	-9.59573	-5.47277	0.927767	-0.728898	-0.536992	0.153254	0.800911	-0.425591	0.0526582	106
-0.00561064	0.0308558	-1.25533	234.375	0.0737149	-5.86675	-0.0894896	0.0291236	-6.07489	-9.21492	-5.53213	-0.0813133	-0.441648	0.547951	0.434046	0.325734	-0.430495	0.217791	107
0.0479033	0.0197603	-1.78339	91.55	0.490691	-8.22362	0.490939	0.00103904	-4.58872	-8.71604	-5.76722	-0.164879	-0.0184766	-0.60248	-0.356403	-0.0954155	-0.0868067	-0.024721	108
-0.0292661	0.0363701	-0.932961	451.8	-0.155855	-6.77682	-0.510307	0.0627497	-6.28708	-10.0952	-6.04446	-0.984389	-1.88316	-1.31845	-0.613194	0.35328	0.704562	0.652049	109
0.0208115	-0.00589362	-1.36077	58.72	0.106604	-7.3203	-0.0148447	0.0125985	-4.34857	-10.3568	-5.43454	0.610529	-0.272083	0.0712671	-0.223018	1.22437	-0.142469	0.0942762	110
-0.020719	-0.0269678	1.71354	95.5526	-0.234999	-6.33811	-0.304067	0.0709291	-4.89755	-10.2505	-5.6872	-0.32598	0.0159838	-0.777615	0.329219	-0.254453	-0.301293	-0.172484	111
-0.046825	0.0261304	0.360529	393.843	-0.603677	-5.80716	-0.432798	0.0595479	-6.45358	-9.67187	-5.61231	0.06486	-0.714017	-0.7648	0.481679	0.398987	0.487668	-0.521737	112
0.00854372	-0.0230058	0.851813	72.4915	0.180211	-7.35236	0.0393653	0.0511963	-4.58763	-10.3395	-5.23214	1.1324	-0.226844	0.0402129	0.0935106	-0.651155	0.0333957	0.0910364	113
-0.0328142	0.0073321	0.772348	210.397	-0.398473	-5.71024	-0.35689	0.0612327	-5.69507	-8.71303	-5.3392	0.469158	0.798722	0.00383304	0.498584	-0.0539865	-0.051511	-0.25813	114
-0.029023	0.0136089	-0.602203	189.333	-0.396002	-6.21077	-0.576869	0.0587218	-5.68171	-8.74619	-5.41237	0.398447	0.703076	-0.058287	-0.558709	0.801518	-0.236728	0.106174	115
0.0364374	-0.0250784	-0.392047	27.7667	0.233159	-8.12635	0.277172	0.00154626	-3.63336	-11.156	-5.23325	1.5047	-0.584877	-0.176791	0.225345	0.738065	0.37238	-0.151696	116
0.0129713	0.0278126	-3.1434	96.4583	0.126177	-6.22294	0.102881	0.0583673	-4.95877	-7.82158	-5.41126	-0.48091	1.12175	1.70577	-1.16689	0.510725	-0.0467992	-0.152817	117
0.0148268	0.00890982	0.321392	133.516	0.345842	-6.35108	0.287969	0.029988	-5.21024	-8.93774	-5.81981	-0.868519	-0.019779	-0.250108	0.988994	-0.939318	-0.475686	0.0843841	118
0.0359169	-0.00449694	-1.28039	66.3478	0.230326	-8.49259	0.23103	0.00289265	-4.31932	-10.4284	-5.32522	1.40622	-0.574078	-0.377627	-0.465166	0.717597	0.147348	-0.153239	119
0.0203243	0.0114102	-1.6133	88.7222	0.132465	-7.27746	0.00940033	0.0130345	-4.65258	-8.92346	-5.3905	0.641694	0.529435	0.143062	-0.336235	0.811194	-0.140578	0.178073	120
0.017747	0.00695457	-0.858193	101.269	0.153646	-6.78676	0.153985	0.007847	-5.11273	-9.98883	-5.67142	-0.0951307	-0.50411	-0.174409	0.513696	0.579196	-0.56959	-0.167788	121
-0.00695925	-0.00524701	-0.783286	95.3012	-0.0670649	-6.27357	-0.210113	0.0752421	-4.70047	-9.30048	-5.57895	-0.578357	0.476137	0.499183	-0.699219	0.269672	-0.0202909	0.0310208	122
-0.0289351	0.0217296	-0.567683	305.275	-0.219462	-5.94475	-0.365348	0.0729113	-6.02618	-9.5532	-5.79753	-0.85783	-0.707379	-0.234556	-0.265303	0.148387	0.155878	0.085694	123
-0.00726014	-0.0310452	0.569693	30.2997	-0.206337	-5.78411	-0.201483	0.072081	-3.45176	-9.47531	-5.9991	-1.95148	1.06009	-0.413972	0.143454	0.535168	0.197963	-0.11719	124
0.00487788	0.0105583	-0.7947	111.304	0.0462552	-6.65627	-0.110794	0.0345281	-4.94773	-8.48981	-5.54088	-0.0242065	0.809288	-0.00755674	-0.136308	0.279234	-0.28257	0.223389	125
0.0282014	-0.00823571	0.58364	39.8605	0.457478	-5.82254	0.470087	0.0278418	-3.75715	-8.31199	-5.79981	-1.42447	1.19259	0.282927	1.52282	-0.932802	-0.0549134	0.18962	126
-0.0199716	-0.00408847	-0.0419979	143.93	-0.151059	-6.68843	-0.408907	0.0522271	-6.1128	-10.8589	-5.02131	1.87359	-0.868423	0.558673	-0.249389	0.368681	-0.65754	0.0602854	127
-0.024156	-0.0252926	1.14309	127.256	-0.0222049	-6.64134	-0.346306	0.103731	-5.60579	-11.0448	-5.29163	0.676326	-0.964834	0.38878	-0.583226	-0.948142	-0.27325	0.153794	128
0.0278265	0.0110624	-0.489242	86.4318	0.245675	-7.87251	0.207361	0.00165523	-4.83567	-8.4684	-5.32605	1.22858	0.708664	-0.471956	0.134756	-0.155665	-0.22971	0.0550069	129
-0.0321089	-0.0146387	1.16434	127.744	-0.370033	-6.24935	-0.574605	0.0818489	-5.14089	-9.27332	-5.6893	-0.414447	0.663064	-0.808916	-0.307005	0.000880331	-0.290856	0.103881	130
-0.0136675	-0.00656746	0.423039	87.9675	-0.195515	-6.19183	-0.201278	0.0689997	-4.66534	-8.07381	-5.11355	0.811678	1.81627	0.64832	-0.0674888	-0.319003	0.14553	-0.1165	131
0.00331753	-0.00966318	0.564229	113.31	0.171729	-6.77611	0.00476481	0.054982	-5.10755	-10.2021	-5.96483	-1.07156	-0.737695	-0.782586	0.162646	-0.555798	-0.478085	0.0786915	132
-0.00721228	0.0430673	-1.16229	283.972	-0.0233354	-6.50152	-0.157114	0.0207686	-6.10954	-7.97271	-5.31567	0.863619	0.415001	0.110012	0.205853	0.159457	-0.0168305	0.296407	133
6.14018e-05	0.0327684	-1.02528	258.5	0.187934	-5.87147	0.143726	0.0435036	-5.83265	-8.72818	-5.73998	-0.913049	-0.33112	0.406413	0.482747	-0.449442	-0.0389886	0.0581341	134
-0.0432384	-0.0123187	-0.825943	192.981	-0.0859087	-5.74044	-0.515331	0.157118	-6.29062	-11.4053	-4.84091	1.05387	-1.43743	2.73231	-1.84869	-0.737147	0.0924033	0.151793	135
-3.31259e-06	-0.0565335	2.18028	16.3048	-0.107067	-6.9961	-0.185957	0.060463	-2.97092	-10.7849	-5.72834	-0.436886	0.380408	-1.19556	0.454707	0.0695545	0.559105	0.112887	136
-0.0392906	0.0565953	0	563.6	-0.255625	-5.45482	-0.165543	0.0525532	-6.63045	-8.41183	-5.49058	0.0703536	-0.653611	-0.156554	1.14825	-0.625374	1.39331	0.0897827	137
0.00939195	0.00843974	-1.97189	62.9067	0.0941361	-6.49764	-0.101872	0.0614986	-4.33628	-8.00801	-5.52216	-0.592861	1.39463	0.88008	-1.07798	0.448973	0.0388909	0.274816	138
0.00112682	0.0418588	-1.28039	253.043	0.00766601	-6.45067	0.093097	0.0185642	-5.85641	-7.72567	-5.14738	1.15095	0.763923	0.632078	0.402639	-0.0402913	0.165085	-0.129558	139
0.0283659	-0.0428392	1.13204	29.0494	0.44259	-7.07279	0.390347	0.0277553	-3.56027	-11.6585	-4.86542	1.92966	-0.706765	1.09815	1.23711	-0.554732	0.549642	0.138164	140
-0.033376	-0.00256209	0.209211	212.489	-0.340379	-5.75393	-0.3749	0.0736788	-5.93733	-10.7806	-5.42183	0.247126	-0.906246	0.362113	0.103415	0.34992	-0.180524	-0.330921	141
-0.0416734	0.0377683	0.163678	441.22	-0.395423	-6.17109	-0.533964	0.0522108	-6.41237	-8.81595	-5.56143	0.317652	-0.391519	-0.921327	0.301015	0.0980942	0.687187	0.321024	142
-0.018938	-0.00951825	1.01429	128.873	-0.097991	-6.30302	-0.3223	0.0801095	-5.12774	-9.04192	-5.74614	-0.723674	0.507999	-0.55468	-0.14013	-0.638655	-0.27686	0.216719	143
0.00924998	-0.00666544	-1.52316	64.6588	0.0772332	-6.54714	-0.046256	0.0634835	-4.22395	-9.67963	-5.74261	-1.06538	0.154352	0.488171	-0.827965	0.633616	0.067062	0.0275044	144
-0.0112688	-0.0118392	0.133834	138.702	-0.0979286	-6.32277	-0.292293	0.023818	-5.54778	-11.74	-5.16113	1.48613	-1.33603	0.413498	0.718002	0.974428	-0.547556	0.0972759	145
0.0280429	0.0136639	0.243472	111.821	0.37806	-7.29764	0.357712	0.00275016	-4.85479	-7.94522	-5.38697	0.784667	0.950813	-0.342403	0.917546	-0.920795	-0.180683	0.169263	146
-0.00593942	-0.0259201	0.0210262	47.7566	-0.190578	-7.52256	-0.517646	0.064884	-4.0892	-9.99898	-5.7805	-0.352906	0.340375	-1.17103	-1.20982	0.830929	-0.0385796	0.371485	147
0.00889678	-0.0155785	0.837002	93.8103	0.349841	-6.36786	0.249311	0.0439775	-5.42848	-11.2165	-5.43823	0.304435	-1.37982	0.549626	1.01257	-0.912474	-0.651568	-0.084194	148
-0.0102404	-0.0190996	1.19657	89.9885	-0.082759	-6.42234	-0.205624	0.0656288	-4.64971	-9.51116	-5.77369	-0.713441	0.417591	-0.711473	0.2122	-0.368918	-0.216337	0.0516587	149
-0.0404924	-0.0188093	1.56663	171.762	-0.298853	-6.09067	-0.714171	0.0852475	-5.52977	-10.2382	-5.41021	0.460062	-0.127854	-0.346948	-0.0675937	-0.14839	-0.290867	0.529317	150
-0.0295368	0.0722552	-1.2198	575.36	-0.174774	-4.73378	-0.148703	0.00750337	-6.74604	-8.85293	-5.90397	-1.12076	-1.27943	-0.292558	1.88489	0.694558	0.83036	0.328389	151
-0.0170007	-0.0209923	-0.526509	94	0.0934509	-6.20003	-0.327017	0.121944	-5.06806	-10.6683	-5.34841	-0.208734	-0.613693	1.47271	-1.37117	-0.498126	-0.0436601	0.367692	152
-0.0128177	-0.0188955	0.880792	123.902	0.00868398	-6.69935	-0.179369	0.0728501	-5.49979	-11.0289	-5.41769	0.506983	-1.03754	0.0581878	-0.0501125	-0.540465	-0.374794	-0.0331637	153
-0.0184369	0.0205243	-1.80817	217.083	0.285156	-5.31807	0.143956	0.147573	-6.64342	-9.56364	-5.29971	-0.766406	-1.03143	2.97655	-1.38916	-1.84317	-0.0832938	-0.304378	154
-0.0447753	-0.00531901	1.16434	224.045	-0.465313	-5.69957	-0.520158	0.0825598	-5.93696	-9.99621	-5.27611	0.699667	-0.103475	0.121187	0.235386	-0.0759645	-0.0539128	-0.226921	155
0.0277601	-0.0264661	-0.512733	20.1438	0.270225	-6.70708	0.302461	0.0489672	-3.12699	-10.158	-5.78299	-1.21306	0.148882	0.278182	0.0987485	0.205957	0.551745	-0.0721634	156
-0.028306	-0.0290941	2.06201	70.5303	-0.4762	-6.63639	-0.445775	0.0819761	-4.54331	-8.95009	-5.5524	0.0853045	1.41423	-1.11108	-0.131966	-0.296053	-0.0190224	-0.352941	157
0.0256211	-0.00363425	-1.10864	46.6207	-0.00414049	-8.14109	-0.0250626	0.00211002	-4.08795	-9.51683	-5.64504	0.450256	0.367453	-1.14665	-0.520697	1.26354	-0.0586249	-0.0755924	158
0.00633856	0.0293086	-1.56753	225.286	0.32166	-6.0236	0.273252	0.0718619	-5.63313	-8.68217	-5.8215	-1.50418	-0.388576	0.863691	-0.27441	-0.910161	0.0936307	-0.0404225	159
-0.000563028	0.0375345	-1.50303	279.913	0.1305	-6.69425	-0.0710065	0.0271478	-6.39022	-9.66009	-5.89473	-0.644965	-1.35547	-0.486769	-0.0657267	0.265498	-0.454306	0.218521	160
-0.0117982	0.0217227	0.0983748	251.087	0.0806594	-6.70344	0.0786927	0.0754115	-6.5183	-9.15119	-5.5295	0.103167	-0.696508	0.0465099	-0.185095	-1.46215	-0.193184	-0.33337	161
0.0141945	-0.0194007	0.0550781	67.8654	0.258054	-6.79588	0.19204	0.0315743	-4.88634	-11.3983	-5.00343	1.63177	-1.03891	1.11549	0.635524	-0.0745427	-0.21263	-0.105231	162
-0.0198479	0.0168293	-1.54641	243.675	-0.0889375	-5.65816	-0.255542	0.0782023	-5.8099	-10.1812	-5.75709	-1.13016	-1.04407	0.7204	-0.542579	0.492813	-0.0157024	0.027431	163
0.0287298	0.0193543	-1.36673	82.0571	0.325085	-6.98784	0.299567	0.0186775	-4.70928	-7.85208	-5.55754	-0.157598	1.03297	0.253122	0.0117226	-0.179106	-0.228207	0.0547149	164
0.0258901	-0.0136611	0.0983748	87.8696	0.423843	-6.83018	0.352018	0.01409	-4.70785	-11.3014	-5.46132	0.417938	-1.34759	0.334484	1.09034	-0.167689	-0.268099	0.044261	165
0.00557338	-0.0069194	-0.739058	105.326	0.279985	-6.65595	0.212138	0.0906279	-5.41848	-10.6687	-5.54827	-0.458296	-1.20917	1.05534	-0.731638	-0.933951	-0.219396	-0.341926	166
-0.0192006	-0.0157545	0.424642	89.4314	-0.392057	-6.13509	-0.267088	0.0707591	-4.6484	-9.46701	-5.64434	-0.514385	0.737603	-0.281979	-0.125434	0.445073	-0.0270544	-0.55701	167
-0.00340711	-0.0324738	-0.0628242	24.2632	-0.127673	-6.4433	-0.350667	0.0739326	-3.35916	-9.81938	-5.81686	-1.23862	0.807122	-0.260711	-0.624589	0.818017	0.307452	0.315407	168
0.0243739	-0.0213447	-0.348711	49.6154	0.274248	-7.65471	0.133999	0.0247263	-4.1912	-10.9888	-5.08203	1.6509	-0.60785	0.49409	0.0096211	0.269652	0.168508	0.146263	169
0.0244035	-0.0234865	0.285192	28.8208	0.29854	-6.59407	0.303352	0.0500439	-3.42135	-9.58242	-6.01087	-1.77958	0.36769	-0.3464	0.428706	-0.388245	0.241133	-0.000431519	170
-0.00727406	-0.0116184	0.192657	115.721	0.0301722	-6.26783	-0.0816796	0.0787483	-5.04557	-10.178	-5.87389	-1.23757	-0.51657	-0.115222	-0.193724	-0.376194	-0.261048	-0.103795	171
0.028181	0.0100417	-1.03269	96.625	0.408484	-7.04304	0.34016	0.0282591	-4.74289	-8.91306	-5.52846	-0.0578664	0.17102	0.400115	0.0824575	-0.435712	-0.10773	0.0921191	172
-0.0138061	-0.024475	1.52251	72.0242	-0.188179	-6.2115	-0.203362	0.0644728	-4.53002	-9.53786	-5.66752	-0.460184	0.679375	-0.587481	0.473547	-0.266317	-0.190389	-0.172109	173
-0.0105348	-0.00108231	0.194237	82.3125	-0.173061	-6.14807	-0.118059	0.0633628	-4.87618	-7.94398	-5.15953	0.687109	1.78034	0.685365	-0.00196124	-0.328351	-0.0545541	-0.275451	174
-0.00188782	-0.00935238	0.653585	71.0196	-0.0266349	-7.12858	-0.27189	0.0455907	-4.66982	-8.59617	-5.40705	0.645333	1.16522	-0.581861	-0.170884	-0.196504	-0.258136	0.374535	175
0.0134658	-0.00781939	-0.285217	87.4286	0.168216	-7.01252	0.0885086	0.0403174	-4.63572	-10.005	-5.65259	-0.229284	-0.298426	-0.179034	0.000455858	9.6165e-05	-0.139826	-0.0173333	176
0.0217558	-0.0163344	-1.11882	55.9474	0.248562	-7.72698	0.105743	0.048252	-4.41832	-11.0203	-5.35587	0.705114	-0.926617	0.444018	-0.842525	0.290406	0.10316	-0.0167968	177
0.0122188	0.0060884	-0.294457	157.441	0.235047	-6.79847	0.13352	0.0179158	-5.39948	-10.3894	-5.58428	0.205598	-1.04329	-0.12488	0.670955	0.00827064	-0.388439	0.0673075	178
0.00495235	-0.00218745	-0.925161	62.1429	0.00673631	-6.46809	-0.0598923	0.0636747	-4.35714	-8.62586	-5.80441	-1.2089	0.947261	0.0703081	-0.632733	0.224617	-0.078005	-0.051107	179
-0.0333433	0.0332049	-0.668879	361.02	-0.26202	-5.85488	-0.473702	0.0519532	-6.35122	-9.30693	-5.49804	0.19067	-0.586744	-0.0284293	0.117411	0.450139	0.226513	0.347168	180
-0.0196063	-0.0298429	0.635406	85.56	0.0848432	-5.98167	-0.0536747	0.112006	-5.87605	-12.0146	-4.94861	1.17209	-1.58526	2.02863	-0.289895	-1.10181	-0.452827	-0.387706	181
0.00439805	-0.000639746	-0.366742	126.516	0.347318	-7.01954	0.254675	0.0885717	-6.01597	-10.3216	-5.08186	1.10324	-1.08857	1.47432	-0.678171	-1.62653	-0.279077	-0.311108	182
0.0447553	-0.0247949	0.50363	46.7949	0.572262	-8.59818	0.539415	0.0214661	-3.79174	-10.4901	-5.02207	2.04312	-0.458384	0.0977251	0.242279	-1.0861	0.628724	0.0791632	183
-0.0255166	0.0201066	-0.567683	294.4	-0.189148	-5.51335	-0.199036	0.0674088	-5.95551	-9.82713	-5.76973	-0.982235	-0.842187	0.187815	0.236186	0.161339	0.144457	-0.172993	184
0.0115317	0.0222772	-0.317976	188.03	0.0911748	-7.68723	-0.0082002	0.00876275	-5.37266	-8.4094	-5.56201	0.699987	0.34024	-1.13318	0.0957638	-0.0825382	-0.129632	0.193041	185
-0.00751995	-0.0176668	1.05109	101.973	-0.00751943	-6.39663	-0.131249	0.0582209	-4.93002	-10.1526	-5.68394	-0.384377	-0.211409	-0.424482	0.420354	-0.342963	-0.334799	0.0169032	186
0.0164789	-0.000409329	-0.0304145	76.9362	0.180255	-6.75659	0.205682	0.0252422	-4.76012	-9.15694	-5.61105	-0.136457	0.335796	-0.165673	0.559118	-0.221209	-0.348402	-0.151279	187
-0.0157404	-0.0363476	1.0066	51.7785	-0.0601649	-6.64707	-0.44673	0.103046	-4.13708	-9.99801	-5.68952	-0.741851	0.387439	-0.303687	-0.858222	-0.374788	0.0720088	0.492393	188
0.0253462	0.019618	-0.500202	149.192	0.225547	-8.49392	0.219173	4.68343e-05	-5.57594	-8.99195	-5.32388	1.71235	-0.183197	-0.930945	-0.118135	-0.359598	-0.278108	-0.130227	189
-0.0291557	-0.0269433	2.05186	75.9398	-0.533621	-6.66993	-0.403482	0.0792439	-4.66104	-8.89446	-5.45131	0.423984	1.47398	-1.02274	-0.072719	-0.282434	0.0167766	-0.575631	190
0.0280364	0.0402785	-3.18588	131.724	0.197402	-7.32866	0.187575	0.0100461	-5.19605	-7.86141	-5.50094	0.174144	0.682703	0.463511	-0.864329	0.82928	-0.187784	-0.0763198	191
-0.0131655	0.0208429	0	369.9	0.0764377	-6.21837	0.0757257	0.0532206	-6.19942	-10.9751	-5.83563	-0.690066	-2.31814	-0.342342	0.74523	-0.543092	0.42452	-0.114764	192
-0.0281194	-0.0476196	1.578	47.3585	-0.359912	-6.43826	-0.711728	0.0726897	-4.25561	-11.3355	-5.44458	0.434564	-0.0766341	-0.538245	-0.119881	0.842466	-0.185233	0.383171	193
0.0117386	-0.00485693	0.544435	104.122	0.0637342	-6.93129	0.0501259	0.00124564	-4.91809	-10.1407	-5.75229	0.00685394	-0.398067	-1.09045	1.06022	0.385242	-0.548732	-0.0658287	194
-0.0227646	-0.0128038	0.602681	157.386	0.102973	-6.1623	-0.291662	0.123296	-5.46929	-9.91329	-5.71531	-1.06396	-0.519655	0.3672	-0.867452	-1.36679	-0.128151	0.399905	195
0.0339568	0.0166261	-0.688135	145.75	0.411508	-8.19505	0.388516	0.00554525	-5.36833	-9.63561	-5.84316	-0.0140627	-0.982667	-1.18611	0.0355734	-0.480667	-0.377983	-0.100403	196
0.0412336	0.00919435	-1.34427	51.9167	0.501081	-7.13738	0.479191	0.025789	-3.97912	-8.07807	-5.75613	-0.93281	0.921184	0.195307	-0.0345881	-0.445188	0.0959271	0.1256	197
0.0146725	-0.0174262	-0.684881	38.729	0.171913	-6.44903	0.0237572	0.0559257	-3.7638	-9.82875	-5.95984	-1.66961	0.176918	-0.0198821	-0.235039	0.403565	0.034877	0.187106	198
-0.000564365	0.0151296	-1.89796	142.085	0.0908238	-6.34821	-0.0628561	0.0818884	-5.10678	-8.61089	-5.55988	-0.730755	0.427382	1.03997	-1.17792	-0.0729416	0.0997596	0.0623729	199
-0.0324139	0.00125523	1.25718	193.505	-0.327951	-6.13606	-0.454684	0.068959	-5.59367	-8.56835	-5.4085	0.435422	0.907657	-0.466774	0.206453	-0.428338	-0.121094	0.0790589	200
0.0125687	-0.0109869	0.0873285	85.4074	0.178847	-6.64902	0.239178	0.0521712	-4.61788	-10.0403	-5.81619	-0.93831	-0.378783	-0.145492	0.269101	-0.430231	-0.117731	-0.328932	201
0.00285402	-0.0115763	-0.432204	41.1195	-0.0232551	-5.87298	-0.0527696	0.0636401	-3.7112	-8.3044	-5.58875	-0.963081	1.70912	0.621306	-0.0543616	0.233744	0.27267	0.0486083	202
0.0142126	0.00425256	0.129127	167.208	0.377073	-6.28117	0.345558	0.0350732	-5.31378	-10.2902	-5.85744	-0.985467	-1.19174	-0.0263542	1.033	-0.773572	-0.308387	-0.0386084	203
0.0221063	0.0297313	-1.90342	224.286	0.175247	-7.7873	0.195351	0.000677218	-5.69316	-10.1881	-5.81304	0.0249713	-1.5228	-0.850518	-0.200599	0.711903	-0.148617	-0.214847	204
-0.0177398	-0.0175286	0.744202	104.26	-0.316042	-6.46721	-0.224577	0.0738966	-4.93956	-10.0373	-5.82676	-0.794968	0.00394323	-0.772786	-0.178586	0.10555	-0.186485	-0.571828	205
0.0034706	-0.042283	1.25718	28.9845	0.0619925	-6.58781	-0.0810354	0.0632508	-3.57856	-10.7354	-5.74101	-0.753478	-0.027284	-0.426188	0.347039	-0.076677	0.187087	0.16698	206
-0.00688936	0.00856265	-1.25915	193.55	-0.0269639	-6.58248	-0.194874	0.052717	-5.4686	-10.3538	-5.38465	0.438116	-0.84229	0.578625	-0.466607	0.592003	0.0396641	0.0806922	207
0.0146513	-0.000551096	-0.698246	89.9706	0.0113657	-7.68989	-0.0398285	0.00553141	-4.95294	-10.125	-5.25638	1.54765	-0.240276	-0.328619	-0.0506779	0.859919	-0.286774	-0.0966602	208
0.0249074	0.0170392	-2.19894	75.6429	0.289372	-6.49613	0.228496	0.0390362	-4.34496	-7.95296	-5.52422	-0.591932	1.15302	1.06753	-0.454717	0.21649	0.0790885	0.116406	209
-0.00468576	0.000959452	-0.35206	104.056	-0.0304402	-6.59767	-0.226618	0.0367411	-5.60641	-10.0508	-5.54068	0.263605	-0.386531	-0.104653	-0.0219477	0.46681	-0.836605	0.0546997	210
0.0293813	-0.0276502	0.346072	29.0938	0.198209	-8.05423	0.218659	0.00126883	-3.61407	-10.3344	-4.35902	3.92565	0.541144	0.943812	0.588808	0.209599	0.746535	0.0383267	211
-0.0200999	-0.0230415	1.27659	120.453	-0.142868	-6.25097	-0.387142	0.06256	-5.11088	-10.8225	-5.66954	-0.221967	-0.596934	-0.571309	0.355869	0.0713326	-0.428584	0.198372	212
0.0275591	0.00825994	-0.860647	64.0312	0.0734945	-7.91367	0.120541	0.000953685	-4.31692	-8.3074	-5.6612	0.256028	1.03444	-1.10801	-0.18531	0.565552	-0.115515	-0.118898	213
-0.0169137	0.0464067	-0.58976	368.478	-0.0448545	-5.35534	-0.0680603	0.0293059	-6.02242	-7.94078	-5.56572	-0.340864	0.257393	0.216297	1.16561	-0.14512	0.400576	0.261331	214
-0.051075	0.0343557	1.40286	477.743	-0.607328	-5.63282	-0.438533	0.0355596	-6.51862	-8.99836	-5.42237	0.833043	-0.292881	-1.10769	1.57113	0.0499929	0.834261	-0.21212	215
-0.0122425	0.00528475	-0.888419	135.29	-0.0187198	-6.54751	-0.241128	0.100489	-5.15555	-8.41973	-5.48221	-0.382463	0.774515	0.663534	-1.37953	-0.544907	0.111653	0.144963	216
0.0450276	0.00794098	-1.31212	57.0455	0.330455	-9.06311	0.267551	0.000715544	-4.29359	-8.88233	-5.84349	0.115729	0.153627	-1.63378	-0.896454	0.234185	-0.0981138	0.0306001	217
-0.0385139	0.0640943	-1.51327	594	-0.342384	-6.09897	-0.407976	0.0523534	-6.49848	-8.78939	-5.6392	-0.135318	-1.10236	-0.488995	-0.0238387	0.475156	1.64137	0.355024	218
0.0321164	0.0299313	-1.05804	153.333	0.264789	-8.85149	0.277145	0.000576373	-5.35796	-7.82939	-5.27317	1.79418	0.602079	-0.901931	-0.566316	-0.507755	0.0119971	-0.074542	219
-0.0417791	0.0247935	1.12087	360.9	-0.479106	-5.74554	-0.345947	0.0578855	-6.12395	-8.38957	-5.47208	0.315211	0.43535	-0.685098	0.870179	-0.378525	0.529338	-0.274826	220
-0.019417	-0.029621	0.396672	86.1268	-0.16591	-6.77529	-0.551915	0.0615231	-4.97952	-11.4265	-4.80195	2.3323	-0.517034	0.846676	-0.366403	0.686653	-0.13547	0.424007	221
0.00816949	-0.00990085	-0.820384	78.3433	0.0616396	-6.79671	-0.0244197	0.0246103	-4.92716	-10.942	-4.93836	1.86746	-0.580227	1.13588	0.175562	0.814488	-0.193442	-0.0702381	222
-0.0423016	0.0469658	0.274872	453.015	-0.508593	-5.77718	-0.353277	0.0386166	-6.57131	-8.07298	-5.36026	0.793964	0.24757	-0.576487	0.944453	0.0276389	0.758682	-0.208738	223
-0.0015283	0.0172136	-1.64121	131.867	0.0680308	-6.57678	-0.10797	0.0520072	-5.93272	-9.42107	-5.21982	0.808138	-0.199545	1.11493	-0.693953	0.211905	-0.576438	-0.0194896	224
0.0252965	-0.00389588	-1.19932	44.6957	0.328594	-6.4309	0.343609	0.0470491	-3.9666	-8.9095	-5.2822	0.0262207	0.835945	1.45384	0.0209438	-0.199803	0.321488	-0.0428578	225
0.0209898	-0.00572084	-0.972505	58.359	0.105418	-6.99746	0.0493341	0.00967246	-4.31408	-10.22	-5.79463	-0.473848	-0.283078	-0.473185	0.192386	1.11321	-0.32505	-0.0110627	226
0.00763325	0.0100942	-1.2445	168.449	0.00489728	-7.25693	-0.0469216	0.00866692	-5.4842	-10.7025	-5.17232	1.65344	-1.02416	0.246586	0.052193	1.02074	-0.152467	-0.110413	227
0.0345121	0.0079097	-0.227046	73.2703	0.39504	-7.44402	0.390394	0.00935181	-4.37038	-8.09533	-5.6027	0.0378998	0.946857	-0.467867	0.491817	-0.640223	-0.0882593	0.104502	228
0.016539	0.00871639	-1.39709	63.9818	0.17875	-6.41765	0.210669	0.0559337	-4.40999	-7.9571	-5.587	-0.792251	1.27657	0.798517	-0.431963	-0.198525	0.0393717	-0.163087	229
-0.00236512	0.0351891	-1.16268	272.296	-0.0031879	-6.34979	-0.000198856	0.0253118	-5.80129	-8.74579	-5.64882	-0.217785	-0.197987	-0.125984	0.352654	0.251745	0.0645058	-0.0234085	230
-0.0153635	0.0368458	0.321392	348.065	-0.0994468	-5.83419	-0.0478148	0.0131866	-5.73565	-7.78029	-4.94578	1.75008	0.901912	0.455135	1.6082	-0.345591	0.726861	0.221901	231
-0.00949004	0.0136169	0.50363	212.667	-0.00345707	-6.7295	-0.139199	0.0410889	-5.67805	-8.69666	-5.28236	1.0194	0.349273	-0.198712	0.38693	-0.616824	-0.041634	0.210003	232
0.0104464	-0.0409945	1.38577	40.1495	0.227125	-6.53065	0.178058	0.0565088	-3.85354	-11.155	-5.38319	0.224955	-0.457706	0.400312	0.859376	-0.606038	0.249376	-0.00924526	233
0.0194788	-0.00645168	-0.123905	85.5	0.26662	-6.94995	0.268965	0.0408164	-4.55119	-9.72792	-5.7211	-0.544358	-0.203976	-0.145233	0.238163	-0.43903	-0.0744582	-0.13554	234
0.0198306	0.0260517	-3.1965	83.1842	0.26277	-5.55188	0.273627	0.0529573	-4.62248	-7.92925	-5.56896	-1.32013	1.06027	2.07236	-0.543373	0.488059	-0.0459129	-0.111317	235
0.0138463	-0.00404548	0.775463	87.1852	0.162524	-6.71556	0.119972	0.00837718	-4.80548	-9.40186	-5.71766	-0.146674	0.180712	-0.825395	1.17254	-0.148077	-0.552448	0.0594315	236
0.00580871	0.0172204	0.158962	179.2	0.227692	-7.27915	0.0864205	0.0501256	-5.4505	-7.84741	-5.26519	0.947962	0.805875	-0.0155596	-0.117949	-1.37243	0.0869701	0.244023	237
0.0194125	0.0133731	-1.19083	117.308	0.367481	-5.87913	0.433179	0.0446815	-4.91174	-8.87158	-5.51308	-0.664568	0.20605	1.3663	0.508274	-0.568662	-0.0555571	-0.187428	238
0.00730263	-0.0262497	0.621366	70.3778	0.143921	-6.81678	0.0208972	0.0329987	-4.59135	-11.2741	-5.03727	1.62757	-0.695035	0.655747	0.692903	0.0678276	-0.0616641	0.0760763	239
-0.0151959	0.0550005	-0.90399	397.269	-0.101219	-6.32406	-0.154036	0.0193809	-6.35653	-7.81843	-5.48509	0.456362	0.109208	-0.392413	0.580633	0.0156242	0.427852	0.268198	240
-0.00646137	-0.0157344	0.615385	58.8543	-0.158541	-6.81774	-0.284039	0.0559142	-4.37267	-8.8005	-5.50536	0.145006	1.24427	-0.518901	-0.218323	0.0861277	-0.088386	0.0968355	241
-0.0158045	-0.00807007	-0.115848	144.015	-0.0152723	-6.24854	-0.248515	0.0675119	-5.83563	-11.1633	-5.31379	0.620166	-1.2427	0.749651	-0.137411	0.0551059	-0.522056	0.029461	242
0.00799424	-0.00262269	-0.675267	151.6	0.198311	-6.41192	0.189254	0.0515266	-5.23091	-11.2308	-5.91153	-1.17638	-1.72427	0.107673	0.189855	0.0217405	-0.22962	-0.286389	243
-0.0501782	0.00727107	0.780315	337.966	-0.39982	-5.715	-0.674942	0.0773718	-6.44053	-10.7441	-5.54739	0.157508	-1.32963	-0.377015	0.210692	0.195708	0.0317923	0.277763	244
-0.00121978	-0.000481631	0.338572	98.0417	-0.032919	-6.95933	-0.142144	0.0472137	-4.78075	-8.12176	-5.25557	0.895329	1.4191	-0.0994521	-0.101296	-0.379412	-0.0184819	0.140399	245
0.0289734	0.00778359	-1.02528	105.409	0.290077	-7.77633	0.177045	0.00207267	-4.95699	-10.0316	-5.7725	0.0162418	-0.780112	-0.842822	0.00328895	0.437047	-0.434972	0.0857254	246
0.0411982	0.035363	-2.63741	108.571	0.347852	-8.41886	0.333917	0.00338793	-5.01589	-7.6939	-5.40683	0.893713	0.742351	-0.107871	-1.04622	0.1661	-0.0680649	-0.0440936	247
-0.0107248	0.0145968	0.243472	238.464	0.0190352	-6.08839	0.0259942	0.0679136	-5.58014	-8.97682	-5.99549	-1.51704	-0.272102	-0.539979	0.301144	-0.842663	0.0397452	-0.147796	248
-0.035841	-0.0147355	0.300841	198.594	-0.126617	-6.47864	-0.491081	0.143962	-5.70378	-10.6247	-5.76345	-1.04125	-1.10997	0.0922345	-1.66474	-0.967642	0.110919	0.162451	249
0.0267062	0.000110845	-1.37755	45.8974	0.285666	-7.05486	0.245773	0.0456426	-4.07478	-8.71651	-5.59398	-0.508904	0.748761	0.473558	-0.539986	-0.0460107	0.146426	-0.00225759	250
-0.0057745	-0.0229664	0.0289478	90.425	0.0103357	-6.76194	-0.219424	0.0673698	-4.82095	-11.1406	-5.32432	0.608861	-0.784616	0.466728	-0.379817	0.202685	-0.0778084	0.122313	251
-0.0108654	0.0541419	-2.01124	334.561	-0.245267	-6.35805	-0.135019	0.0171013	-6.07111	-7.84493	-5.41786	0.508038	0.433026	0.0485017	0.0451503	0.880352	0.381181	-0.185674	252
-0.0394508	-0.015736	1.50463	156.227	-0.50476	-6.09316	-0.615942	0.0745474	-5.34694	-9.72829	-5.55443	0.116635	0.410002	-0.81184	0.0822691	0.226492	-0.239087	-0.0939677	253
-0.0246004	-0.0231041	1.30503	96.102	-0.0762717	-6.72429	-0.638675	0.0950079	-4.91735	-9.37319	-5.60994	-0.201349	0.543762	-0.638073	-0.794419	-0.60257	-0.324706	0.853585	254
-0.00813036	-0.0252892	0.75621	28.0667	-0.26687	-6.38169	-0.219272	0.0702461	-3.58605	-8.32183	-5.42699	-0.110231	2.11473	-0.0694138	-0.140085	0.105572	0.432029	-0.163516	255
0.00577801	-0.00707559	0.103072	87.1273	0.171241	-6.99728	0.0135905	0.0718995	-4.50895	-8.53246	-5.36381	0.239459	0.961291	0.323738	-0.496308	-0.928935	0.224043	0.200987	256
-0.0333684	0.00776576	1.06307	237.88	-0.266847	-5.46748	-0.253641	0.070925	-6.00818	-9.12935	-5.46571	-0.00732472	0.15929	0.0975492	0.734546	-0.611383	-0.141861	-0.2299	257
0.044651	-0.0142476	-0.500202	34.1923	0.297795	-9.39144	0.250517	0.000785294	-3.72017	-9.91441	-5.35963	1.63978	-0.0176324	-1.23488	-0.655062	0.246497	0.407481	0.0441638	258
0.0374029	-0.0398014	0.42144	25.0633	0.550243	-6.81085	0.560136	0.0335082	-3.28303	-11.8185	-5.38637	0.129853	-1.12168	0.902358	1.1047	-0.423124	0.557423	0.00687909	259
-0.0292164	0.0140913	-0.992185	268.745	-0.229065	-6.02488	-0.339326	0.0928002	-6.08451	-10.2909	-5.79917	-1.00558	-1.20328	0.167948	-0.852167	0.197877	0.0599663	-0.195931	260
-0.00375557	-0.0188572	0.949765	98.0455	0.0564037	-6.73935	-0.0881261	0.0705698	-4.74096	-9.92261	-5.72295	-0.541151	-0.108301	-0.487709	-0.0157244	-0.665315	-0.121362	0.0555747	261
-0.0352413	-0.0074376	1.44436	184.64	-0.27681	-6.3343	-0.539029	0.0825226	-5.71695	-9.32833	-5.3884	0.561475	0.322063	-0.426386	-0.111513	-0.591313	-0.222167	0.241575	262
-0.011109	-0.0236406	0.629654	31.7751	-0.308639	-5.99463	-0.192238	0.0740804	-3.71519	-8.45658	-5.57655	-0.696975	1.94628	-0.00809266	-0.0272353	0.207034	0.308727	-0.351273	263
-0.0200641	0.030788	-0.317976	302.727	-0.206009	-5.59999	-0.0593265	0.0524341	-5.8246	-8.42467	-5.80134	-1.01577	0.158101	-0.216252	0.606622	-0.145965	0.269907	-0.328814	264
-0.0223997	0.0424419	0.129127	355.792	-0.111465	-5.66181	-0.098538	0.0376017	-6.32622	-7.77188	-5.43677	0.238899	0.440124	-0.0131008	1.06889	-0.643062	0.245074	0.0866468	265
0.0145203	0.00833084	-0.943686	95.383	0.345394	-5.98045	0.264538	0.00920752	-5.93666	-10.7148	-4.91081	1.71324	-1.00966	1.94424	1.12184	0.103019	-0.947038	-0.0893174	266
-0.010693	-0.0173393	1.05109	77.0135	0.0396978	-6.39033	-0.201966	0.0973978	-4.46035	-8.34987	-5.65013	-0.8264	1.28392	-0.0970887	-0.439565	-1.19561	0.0462334	0.324869	267
6.12017e-05	0.019347	-1.69383	157.964	0.213923	-5.8223	0.105552	0.0816227	-5.56765	-8.87256	-5.62303	-1.08482	-0.0632668	1.38502	-0.610151	-0.535206	-0.191604	-0.0575084	268
-0.035728	0.00405901	-0.88621	187.23	-0.361891	-5.19109	-0.411727	0.0954182	-5.80069	-9.9998	-5.46355	-0.495143	-0.252132	1.18296	-0.532226	0.550818	-0.162154	-0.344484	269
-0.0252456	0.053634	-0.654256	465.81	-0.256993	-5.43494	0.0446228	0.0425693	-6.20711	-8.18221	-5.67172	-0.608214	-0.226534	-0.0858333	1.06154	-0.202807	1.08375	-0.422632	270
0.00128686	-0.0169861	-1.32156	59.3962	0.0179379	-6.35742	-0.117878	0.0801181	-4.24641	-10.418	-5.54883	-0.649486	-0.179323	1.00101	-0.939971	0.621214	0.16857	-0.0422499	271
-0.0368846	-0.0410288	1.8143	87.9341	-0.490176	-6.62972	-0.587713	0.089426	-5.14418	-11.5016	-5.34229	0.881306	-0.542595	-0.500993	-0.321656	0.234267	-0.259691	-0.36071	272
-0.0281998	-0.00450284	1.3147	136.409	-0.509503	-6.28673	-0.348531	0.0516952	-5.14372	-8.19996	-4.98799	1.70452	1.82027	-0.0883512	0.466363	-0.0126493	0.0917154	-0.473953	273
0.0447982	-0.00240578	-0.795836	39.5333	0.577664	-6.80925	0.571145	0.0225542	-3.63218	-8.9242	-6.07904	-1.9322	0.323326	-0.163334	0.55364	-0.442738	0.0482572	0.133359	274
0.0109026	-0.0367886	1.06307	60.3067	0.265485	-6.54352	0.212985	0.0488797	-4.20163	-11.589	-5.02442	1.31018	-0.835177	1.09629	0.962657	-0.525144	0.263663	-0.0235458	275
0.0266242	0.0277834	-2.03658	121.583	0.23047	-7.38793	0.215906	0.00353189	-5.2289	-8.52276	-5.3223	0.909471	0.372143	0.362555	-0.226136	0.450285	-0.267061	-0.0557881	276
0.00457919	-0.0122242	0.274872	96.3582	0.0868915	-6.78083	-0.0300502	0.0176162	-4.98962	-10.5307	-4.65289	2.81875	-0.149695	1.12773	0.810206	0.223853	-0.0952636	0.124984	277
-0.0018832	0.0344792	-0.529172	291.76	0.0195568	-7.05743	-0.0381874	0.0179481	-6.11187	-8.968	-5.66274	0.277521	-0.571959	-0.909265	0.328161	-0.0728895	-0.0547959	0.0679777	278
0.0258644	-0.00868341	-1.09778	52.1282	0.227621	-7.29827	0.16609	0.00887379	-4.51727	-10.7961	-5.21033	1.24375	-0.631441	0.576711	0.164282	0.809946	-0.184375	-0.0438245	279
0.0201424	-0.0238234	0.866407	43.8333	0.371465	-6.19983	0.426496	0.0409403	-3.91959	-9.70491	-4.89077	1.29996	0.617677	1.60974	1.31328	-1.01429	0.413884	-0.0301449	280
-0.0151108	-0.0540253	2.31566	35.0491	-0.160843	-6.27915	-0.318333	0.0729752	-3.68586	-11.0147	-5.44076	0.155157	0.2102	-0.313476	0.632457	-0.0833625	0.235335	0.164194	281
0.0268528	0.00559727	-0.858193	91.0577	0.14167	-8.62672	0.174406	0.00457727	-4.90752	-9.29568	-4.77331	3.10372	0.315399	0.0948047	-0.455531	0.12521	0.162967	-0.209284	282
0.0397816	-0.00267634	-1.16268	79.3704	0.402191	-7.92363	0.441826	0.0016143	-4.6031	-10.9359	-5.4345	0.857756	-1.23964	0.0283963	0.167418	0.316826	-0.0645541	-0.233662	283
0.00749083	-0.0772665	1.47767	9.99189	0.192413	-6.32695	0.0596332	0.0789929	-2.33532	-12.9279	-4.70888	1.64618	-0.682312	1.95507	0.740015	0.00621392	1.51069	0.295561	284
0.0058091	0.0184253	-0.841938	137.434	0.0545913	-7.17317	-0.116704	0.00978903	-5.8829	-9.35103	-5.36801	1.11617	-0.183722	-0.235112	0.0282222	0.462145	-0.79926	0.110437	285
-0.0411274	-0.0232393	1.20147	163.634	-0.455955	-5.74183	-0.46545	0.0912845	-5.6354	-11.3045	-5.4215	0.239499	-0.847306	0.145882	0.0937419	0.171241	-0.196673	-0.482812	286
0.0413913	-0.00305161	-0.721765	35.1212	0.25836	-8.81464	0.251052	0.000613754	-3.7232	-8.52547	-5.21262	1.69093	1.12372	-0.690679	-0.470046	0.142306	0.433179	0.0776425	287
-0.000393881	0.00521085	-1.1461	143.473	0.245392	-6.06807	0.0852478	0.0744222	-5.78586	-10.4973	-5.4545	-0.256107	-1.17182	1.41208	-0.330985	-0.43401	-0.419787	-0.0751396	288
-0.0232762	-0.0292879	1.15402	116.602	-0.0100882	-6.69055	-0.153519	0.118956	-5.82178	-11.5192	-5.11317	1.06523	-1.34184	0.966695	-0.706075	-1.39147	-0.198661	-0.359961	289
0.00104697	-0.0696565	2.15049	11.9487	-0.0492989	-6.219	0.00994719	0.0657117	-2.70827	-12.2968	-5.55053	-0.37687	-0.512032	-0.0516451	1.09744	0.222194	0.823661	-0.1792	290
0.151707	-0.0155181	-1.34489	39.1905	0.693147	-26.0858	0.693147	7.61128e-07	-3.67019	-9.89917	-4.74697	10.2822	-2.24156	-9.96671	-10.4739	-2.93113	2.98638	-0.929795	291
-0.00431684	0.0333997	-1.92767	211.919	0.0149348	-5.68269	-0.0796504	0.0415447	-5.43774	-8.01528	-5.28275	0.144393	0.833655	1.33817	-0.00458688	0.436298	0.112262	0.193504	292
-0.00627931	0.018599	-1.79462	192.588	0.133787	-6.33324	-0.03041	0.107607	-5.49059	-8.77584	-5.79501	-1.51012	-0.15122	0.862649	-1.50976	-0.697492	0.18923	-0.00513902	293
0.0105229	0.0142528	-0.434203	117.319	0.100556	-6.73345	0.134033	0.02124	-5.04021	-8.00789	-4.95421	1.6692	1.30935	0.806043	0.458634	-0.275481	-0.0067	-0.0586814	294
0.0166837	-0.0521054	1.004	18.5242	0.189334	-7.07354	0.0673088	0.0470738	-3.07493	-11.8158	-5.33567	0.553484	-0.588545	0.178475	0.50231	0.207963	0.663238	0.206821	295
-0.0276563	0.00595291	-0.147302	178.964	-0.320659	-6.39287	-0.630118	0.0444766	-5.86512	-9.7096	-5.29555	1.05672	0.0230531	-0.152618	-0.209485	0.890975	-0.527401	0.337488	296
-0.0204965	-0.0307915	2.0881	50.6805	-0.346944	-5.78347	-0.268008	0.0716828	-4.04027	-8.84195	-5.82216	-1.13486	1.56747	-0.90269	0.70033	-0.224759	-0.0431441	-0.284461	297
0.026294	0.0178523	-1.56753	138.381	0.364021	-7.59642	0.333341	0.013632	-5.92873	-10.5923	-5.46196	0.780897	-1.60484	0.241786	-0.127227	0.00322105	-0.643667	-0.279204	298
-0.0310701	-0.0192594	1.63092	113.15	-0.437469	-6.71756	-0.51935	0.077489	-5.09682	-9.16958	-5.3747	0.730293	0.969362	-0.802145	-0.2683	-0.212802	-0.125869	-0.156572	299
0.00311759	-0.0212268	-0.269955	93.193	0.189989	-6.83202	0.0176364	0.0849947	-4.72205	-11.0884	-5.56164	-0.339968	-1.08645	0.573443	-0.662176	-0.416304	0.087333	-0.0201013	300
0.0334594	-0.00864996	-0.745851	77.7812	0.486943	-7.37623	0.402234	0.0329039	-4.39913	-10.5977	-5.62953	-0.203253	-0.997954	0.225982	0.0618006	-0.339338	0.0314868	0.0432543	301
-0.00128194	-0.0153817	-0.321549	52.3504	-0.0711722	-6.62375	-0.249608	0.0682267	-4.11003	-9.21793	-5.87089	-1.22132	0.746544	-0.419055	-0.690791	0.41661	-0.0446338	0.159202	302
0.00220854	-0.0195384	0.178272	88.0833	0.11932	-6.82746	-0.0285462	0.054721	-4.93058	-11.0379	-5.25863	0.867573	-0.832771	0.550312	0.0342304	-0.115475	-0.155657	-0.00190455	303
-0.0163722	-0.0395823	1.29595	37.5241	-0.35828	-6.90601	-0.44862	0.0794043	-3.79078	-9.93832	-5.77099	-0.595131	0.79472	-1.17195	-0.530932	0.393942	0.196612	-0.0841704	304
-0.0301701	0.00921682	0.133834	238.351	-0.224151	-6.10366	-0.556225	0.0677024	-5.75643	-9.39997	-5.72452	-0.479104	-0.16603	-0.546892	-0.218502	0.200549	-0.182949	0.471155	305
0.00208828	0.0427209	-1.25533	264.75	0.0572499	-7.08042	-0.0413206	0.0127541	-6.22014	-8.30215	-5.38954	0.950732	-0.00168027	-0.244789	0.0427654	0.0673284	-0.192317	0.146305	306
-0.00777527	-0.0126991	-0.476819	51.5086	0.0436946	-6.27736	-0.375181	0.0949166	-4.20752	-8.40218	-5.58643	-0.872631	1.3904	0.553767	-1.13365	-0.17758	0.0213786	0.673703	307
0.00214189	0.00754077	-0.651349	94.6667	-0.0222582	-6.25081	-0.156345	0.0221212	-4.89336	-8.67163	-5.42968	0.254776	0.940863	0.221307	0.340051	0.67241	-0.426851	0.208086	308
0.00459821	-0.0279242	0.487383	71.4588	0.047402	-6.98355	-0.109415	0.0384539	-4.21505	-10.923	-5.0981	1.44625	-0.269323	0.368605	0.315471	0.34767	0.212058	0.192682	309
-0.0432714	0.0593749	0.791206	616.073	-0.490711	-6.18198	-0.332984	0.0197922	-6.66708	-8.44869	-5.73697	0.236311	-0.748651	-1.98721	1.52217	-0.0575917	1.44029	0.0470854	310
-0.0230114	-0.00697607	0.0896839	145.231	-0.191234	-6.68964	-0.576118	0.0529093	-5.87048	-10.8247	-5.33105	1.05211	-0.826686	-0.131777	-0.367876	0.653774	-0.702729	0.357824	311
0.0112086	0.00733357	0.158962	164.36	0.252907	-6.6652	0.316216	0.0343155	-5.52639	-9.88429	-5.62053	-0.097466	-0.795726	-0.0424302	0.770938	-0.804451	-0.282687	-0.292626	312
-0.00469313	-0.00211671	0.0550781	140.212	0.0544496	-7.22281	-0.15701	0.0682703	-5.36029	-9.54213	-5.40377	0.578431	-0.135958	-0.0905764	-0.655384	-0.59107	-0.106922	0.133235	313
0.0324579	0.0114912	-1.44244	94.2	0.274107	-7.57449	0.271947	0.00209602	-4.75167	-9.60526	-5.81594	-0.333095	-0.41189	-0.617781	-0.0149495	0.555833	-0.326304	-0.108077	314
0.0201923	0.032306	-2.02342	155.517	0.225959	-7.26392	0.219605	0.0308999	-5.31202	-7.86141	-5.34329	0.552355	0.694425	0.564168	-0.62399	-0.16069	0.0380245	-0.0739652	315
-0.0244451	-0.012816	0.202145	107.485	-0.235874	-6.37575	-0.548079	0.0911906	-4.93533	-9.29336	-5.69758	-0.672194	0.573413	-0.311433	-0.936359	0.124406	-0.208698	0.296578	316
-0.0170906	0.00750948	-0.324813	145.674	-0.209498	-6.33672	-0.464144	0.0515269	-5.26944	-8.67091	-5.63577	-0.245928	0.766918	-0.410397	-0.341345	0.550125	-0.380406	0.330351	317
0.0332517	0.00205715	-0.065217	57.8472	0.188228	-8.70465	0.176558	0.00171183	-4.40807	-8.5689	-5.83676	0.196126	0.608842	-2.02913	-0.289669	-0.0818695	-0.245154	-0.0483368	318
-0.0214437	-0.00876635	0.866407	162.567	-0.149612	-5.95122	-0.315838	0.0640217	-5.34267	-10.0809	-5.71719	-0.554683	-0.314164	-0.383591	0.397874	-0.065001	-0.321672	0.0967257	319
-0.00834922	0.023584	-0.621488	242.591	0.171231	-6.57077	-0.222066	0.0614975	-5.95073	-8.94524	-5.8295	-0.809548	-0.479046	-0.338743	-0.416097	-0.544637	-0.280392	0.640922	320
0.0199395	-0.00108261	-0.739058	88.413	0.272997	-7.35533	0.188078	0.0361917	-4.73959	-9.53762	-5.09085	1.36298	0.0896171	0.773816	-0.194486	-0.281997	0.10042	0.0403304	321
0.0086066	-0.00511793	-1.10798	94.875	0.251222	-7.52107	0.0249835	0.0802366	-5.45135	-10.6925	-5.58679	-0.0725187	-1.27623	0.360227	-1.39819	-0.478963	-0.363998	-0.0703768	322
-0.0328525	-0.0202153	1.79691	110.175	-0.304942	-6.32423	-0.546597	0.0861912	-5.05187	-8.7922	-5.09181	1.21037	1.36298	0.0188363	-0.111062	-0.653683	-0.0572544	0.259549	323
-0.0173368	-0.0229876	0.013518	78.5361	-0.157488	-6.5181	-0.374668	0.0945563	-4.83082	-10.4436	-5.56634	-0.336112	-0.198786	0.212667	-0.968678	0.136645	-0.141572	-0.00661304	324
0.0404872	-0.00947844	-0.90399	76.6923	0.6367	-7.26672	0.618125	0.0241268	-4.45068	-10.974	-4.90872	1.69257	-1.09209	1.75817	0.514516	-0.622663	0.318547	-0.0254989	325
-0.0301023	0.000434324	-0.0408315	236.838	-0.277409	-5.88254	-0.302394	0.0833916	-5.88355	-10.8491	-5.74998	-0.745512	-1.28259	-0.0216085	-0.174095	0.183912	-0.0437176	-0.35987	326
0.00197918	-0.0190408	0.163678	74.7966	0.182306	-6.70322	0.0765665	0.0565228	-5.53927	-11.6081	-5.0485	1.46793	-1.37784	1.17398	0.161868	-0.400149	-0.541542	-0.246681	327
0.00384303	0.00886486	0.346072	175.375	0.19985	-6.71518	0.0640547	0.037306	-5.3201	-8.94123	-5.36045	0.627055	0.160523	0.0531822	0.560071	-0.800265	-0.0508961	0.251526	328
0.0355264	-0.0366373	-0.85735	15.5664	0.488195	-5.74151	0.485112	0.0380589	-2.80346	-11.9061	-5.72003	-1.49465	-1.05015	1.45412	1.02903	0.635658	0.607707	0.0801293	329
0.0174868	0.0255714	-2.2096	118.75	0.247993	-6.63251	0.186409	0.0549502	-4.95028	-7.78546	-5.69232	-0.984115	0.853376	0.721226	-0.861901	-0.168865	-0.0462642	-0.00329531	330
-0.00633519	-0.0191595	-0.384224	82.3708	0.0137008	-6.76712	-0.226629	0.0953082	-4.66013	-10.3512	-5.78662	-1.01683	-0.424594	0.047512	-1.16547	-0.0893732	-0.0405338	0.0807995	331
-0.0287746	0.035064	-1.09059	301.122	-0.316078	-5.7478	-0.276316	0.0676056	-6.22399	-8.46625	-5.63483	-0.543967	0.125494	0.182473	-0.282533	0.208793	0.124278	-0.286021	332
-0.0152303	0.0289784	-0.389791	230.464	-0.398992	-6.43734	-0.146966	0.0181073	-5.81873	-8.12705	-5.29514	1.06339	0.933266	-0.343621	0.508557	0.596868	-0.0099099	-0.602157	333
-0.0319874	-0.00976458	0.510842	185.88	-0.433516	-5.94103	-0.377257	0.0803217	-5.42222	-10.5476	-5.87413	-1.01382	-0.631374	-0.622404	-0.092291	0.431939	-0.0966242	-0.518937	334
-0.0271292	-0.00383817	0.963007	174.448	-0.284199	-5.67132	-0.253881	0.0762092	-5.34023	-9.22941	-5.75024	-0.88397	0.356439	-0.34309	0.383098	-0.318195	-0.124714	-0.296157	335
0.0315972	0.0128896	-1.72121	66.037	0.0052852	-8.81517	0.0522856	0.000898022	-4.32681	-8.34033	-5.59913	0.760868	0.925818	-1.36434	-1.14401	0.99073	0.0571613	-0.213602	336
-0.0160211	0.0119925	-0.599694	171.9	-0.151333	-6.28956	-0.345725	0.06727	-5.30396	-8.47866	-5.67238	-0.584731	0.687291	-0.128004	-0.580632	0.149887	-0.111712	0.203621	337
0.00238391	-0.0526892	0.0373895	19.7942	-0.11536	-6.66673	-0.0862087	0.0684347	-3.19873	-12.296	-5.17581	0.703252	-0.669645	0.954191	-0.182309	1.04647	0.829391	-0.30171	338
-0.0117099	0.0347689	-0.90399	330.5	0.000392141	-6.44726	-0.0890605	0.0549738	-5.88065	-8.67992	-5.63415	-0.304301	-0.345481	-0.0971793	-0.108922	-0.338845	0.514664	0.167333	339
-0.0101566	0.0200218	-0.630835	216.351	-0.0430238	-5.58809	0.00859567	0.0591131	-5.52278	-8.84456	-5.91734	-1.55684	0.00227558	0.0950001	0.329643	-0.137668	-0.0885426	-0.240017	340
0.0219364	-0.0202294	-0.814537	52.8095	0.218325	-7.35916	0.127743	0.0257608	-4.41483	-11.6873	-5.29068	0.991218	-1.2539	0.508134	-0.0365258	0.721874	-0.0591449	-0.0725045	341
0.028799	-0.00736695	-0.402691	32.5882	0.385238	-6.47263	0.32076	0.0446395	-3.52424	-8.26382	-5.91566	-1.70288	1.20175	0.0540478	0.267763	-0.487773	0.183765	0.241972	342
0.0405462	-0.00315353	-1.21916	30.9286	0.189778	-8.56054	0.219188	0.000223783	-3.62147	-8.91614	-5.44159	0.930277	0.836411	-0.776755	-0.563599	0.708303	0.368629	-0.0424107	343
0.00234035	-0.0118389	-1.08993	61.6262	-0.00911584	-6.63036	-0.165973	0.0674511	-4.35895	-9.90401	-5.68893	-0.762173	0.100261	0.291069	-0.869961	0.632309	-0.0330475	0.0339051	344
-0.000658451	-0.0216935	1.14309	73.5244	0.0279946	-6.79609	-0.0221767	0.062352	-4.57633	-9.78285	-5.62461	-0.211041	0.19126	-0.472682	0.201361	-0.636836	-0.112018	-0.112751	345
-0.0410076	0.000240478	0.863193	238.689	-0.486045	-6.0877	-0.431452	0.0881927	-5.90628	-9.65221	-5.47408	0.202952	-0.0741694	-0.312774	-0.173102	-0.198617	0.124222	-0.475933	346
-0.00668603	0.0249529	-0.721765	252.091	0.0509052	-6.52016	-0.0997084	0.0481068	-5.8043	-9.0057	-5.6517	-0.266189	-0.344242	-0.139863	-0.0606046	-0.215163	0.00339164	0.195555	347
0.0160982	0.0239914	-1.05804	166.524	0.324465	-5.99821	0.319137	0.0190295	-5.54121	-9.15626	-5.69035	-0.664874	-0.376376	0.552777	0.892091	-0.207462	-0.479282	-0.0426558	348
-0.0129836	0.00439185	-0.874437	169.476	-0.125523	-6.74864	-0.392183	0.046148	-5.76013	-10.6528	-5.47924	0.512631	-0.987933	-0.0263171	-0.512069	0.877334	-0.465529	0.169189	349
0.0282628	-0.000665809	-0.875137	66.4872	0.405719	-7.90217	0.322963	0.0201081	-5.53845	-10.7824	-4.96595	2.20705	-1.15676	0.837844	-0.160588	-0.35217	-0.55271	-0.19344	350
0.0243944	-0.0181065	-1.31072	28.1826	0.291381	-6.33396	0.212755	0.0576701	-3.41403	-10.0724	-5.91834	-1.84641	0.00219712	0.605679	-0.267905	0.454529	0.311849	0.0852553	351
0.00981587	0.030001	-1.74937	184.885	0.14382	-6.72475	0.192997	0.047149	-5.32318	-7.88297	-5.19818	0.651336	0.799528	1.09014	-0.445571	-0.350566	0.326988	-0.165568	352
0.0385711	-0.0113274	-0.399124	50.3878	0.476901	-8.13951	0.421869	0.0283835	-4.33325	-10.2685	-5.60505	0.237947	-0.705491	-0.3754	-0.209081	-0.574888	-0.00900729	-0.049768	353
0.0439455	-0.0105523	-1.27958	24.4681	0.531962	-6.23294	0.547872	0.0244918	-3.22318	-9.84735	-6.22561	-2.66726	-0.14085	0.196863	0.668855	0.297078	0.139605	0.0767434	354
0.0373913	0.0109623	-2.08992	93.6087	0.33379	-7.47865	0.314862	0.00363594	-4.53707	-10.1089	-5.9721	-0.93631	-0.865208	-0.454751	-0.192214	0.906334	-0.231731	-0.0813264	355
0.0241168	0.00622349	-1.51327	110.276	0.399901	-7.64883	0.321541	0.0544519	-5.45174	-10.4663	-5.60955	-0.0521105	-1.39316	0.387292	-0.910803	-0.528934	-0.30746	-0.253272	356
-0.0374228	-0.033573	2.00738	116.657	-0.28598	-6.31416	-0.740002	0.057206	-5.7595	-11.8479	-4.94233	2.25771	-0.930669	0.0683132	0.509997	0.339351	-0.765569	0.495331	357
0.0108398	-0.0158467	0.432736	66.25	0.151028	-7.0702	0.0311113	0.0455182	-4.36795	-9.63916	-5.55577	0.0476064	0.242677	-0.306025	0.100494	-0.320627	-0.0485785	0.119089	358
-0.01398	-0.000766395	-1.08268	227.2	0.170239	-6.64343	-0.153342	0.114551	-5.72208	-11.1037	-5.39989	-0.0498385	-1.78634	1.25029	-1.38816	-0.717745	0.3916	0.211978	359
-0.0361302	-0.0229795	1.80827	150.964	-0.35388	-6.31281	-0.598303	0.0789273	-5.53486	-10.7414	-5.82861	-0.490341	-0.624224	-1.25532	0.0478099	-0.0281423	-0.547829	0.0745881	360
0.0144456	-0.0140045	-0.556798	72.7018	0.153411	-7.38894	0.0260403	0.0299017	-4.68728	-10.8514	-5.03081	1.76657	-0.598816	0.666852	-0.115062	0.40899	-0.0154993	0.033799	361
0.0440686	0.0139127	-2.17961	65.3667	0.56587	-7.29466	0.551273	0.0423524	-4.09446	-8.26033	-5.76059	-1.12375	0.539654	0.636886	-0.686626	-0.528161	0.265481	0.0186497	362
0.00726875	-0.00378521	0.52424	118.55	0.2228	-6.37211	0.205241	0.0539713	-5.03297	-9.59436	-5.95124	-1.33199	-0.334755	-0.400925	0.555658	-0.882146	-0.348755	-0.138222	363
-0.036016	-0.03927	2.38172	79.1219	-0.515929	-6.48659	-0.581085	0.0852443	-4.8118	-10.43	-5.69385	-0.1598	0.276405	-1.33686	-0.0139973	0.0150448	-0.293796	-0.293828	364
-0.0290051	-0.0146817	1.27025	107.786	-0.438808	-6.45793	-0.477907	0.0744553	-4.94992	-8.71225	-5.35677	0.57757	1.36912	-0.514219	-0.203021	-0.0698329	-0.0604961	-0.183519	365
-0.0135978	0.00823434	-0.783286	150.337	-0.210038	-6.65459	-0.322722	0.0668396	-5.20354	-8.71384	-5.55003	-0.108612	0.660885	-0.0815327	-0.86208	0.336297	-0.0264066	-0.0316376	366
0.00199092	0.0219993	-0.20555	175.974	0.050185	-6.1929	0.0641726	0.0218364	-5.43807	-8.16564	-5.54357	-0.015829	0.727684	-0.0656263	0.818295	-0.200691	-0.291381	-0.0227005	367
-0.0406346	0.0145744	-0.526001	265.455	-0.419416	-6.20162	-0.535548	0.0880558	-6.25947	-9.42828	-4.96026	1.55489	-0.0121037	0.919245	-0.83624	0.149239	0.255874	-0.133756	368
-0.00364007	-0.0102759	0.27646	67.7524	-0.0568682	-6.47286	-0.138608	0.0695466	-4.38254	-8.45172	-5.66226	-0.682318	1.27166	-0.185902	-0.289958	-0.298301	-0.0188499	0.0150908	369
0.000914182	-0.00595655	-0.473449	47.5372	-0.155198	-6.59363	-0.339381	0.0184958	-4.09798	-8.42643	-4.98228	1.59249	1.89017	0.494194	0.114003	1.15217	0.0202914	0.41362	370
0.0347477	-0.0315321	0.806706	53.1786	0.346019	-7.96334	0.35651	0.000307371	-3.8695	-11.7647	-5.41365	1.12976	-1.26349	-0.664718	0.97984	0.0634978	0.198735	-0.0577688	371
0.0344143	-0.00102869	-1.45753	31.4744	0.408869	-6.56773	0.389461	0.0403084	-3.4626	-8.21655	-5.49417	-0.647283	1.34183	1.09543	-0.0539887	-0.133647	0.471239	0.163933	372
-0.00303534	-0.016922	0.723166	68.8273	-0.0663015	-6.66144	-0.120291	0.0654427	-4.34891	-9.0575	-5.7607	-0.750307	0.81732	-0.620398	-0.0978959	-0.301594	-0.0390597	-0.0649268	373
0.0189028	0.00848802	-1.09059	74.6939	0.234582	-6.97546	0.147364	0.051324	-4.45771	-7.95542	-5.68114	-0.714583	1.11638	0.128726	-0.590511	-0.372116	-0.00470835	0.0965163	374
0.00678508	-0.000985466	-0.104495	117.07	0.136771	-7.06558	0.000718745	0.0413048	-5.17227	-9.80227	-5.58952	0.113931	-0.350473	-0.296683	-0.0375485	-0.209302	-0.336377	0.0521925	375
0.00155979	0.0230251	0.243472	228.464	0.179808	-6.51806	0.0776109	0.0204303	-5.73912	-8.52058	-5.22256	1.11772	0.258722	0.169021	0.997	-0.749323	-0.0651989	0.276646	376
0.00278068	-0.0382439	0.654692	22.6082	-0.0147537	-6.03504	-0.08171	0.0721207	-3.11568	-10.053	-6.08657	-2.19616	0.546441	-0.463217	0.189159	0.297935	0.357644	0.0775081	377
-0.00286764	-0.0453686	1.19264	20.2645	-0.00406119	-6.35422	-0.230969	0.0848183	-3.13863	-10.0495	-5.86605	-1.45225	0.680846	-0.43598	-0.0999848	-0.0807612	0.439308	0.384961	378
-0.0283089	0.0251084	-0.0667688	309.978	-0.256471	-6.3845	-0.428723	0.0521977	-6.23449	-9.22555	-5.73954	-0.217781	-0.48599	-0.89653	-0.0190749	0.14928	-0.0504099	0.181987	379
-0.0135083	0.0132813	-0.567683	222	-0.103675	-6.07086	-0.154237	0.0567707	-5.65169	-9.82713	-5.90332	-1.12749	-0.714943	-0.301995	0.0278511	0.248332	-0.162079	-0.133929	380
-0.0118542	-0.0611639	3.18454	18.0838	-0.268155	-6.82607	-0.237124	0.072739	-3.13722	-10.3645	-5.66362	-0.242915	0.870195	-1.42245	0.671545	-0.402331	0.545817	-0.149134	381
-0.0327309	0.039111	0.482585	422.684	-0.347878	-5.20903	-0.219253	0.0156104	-6.40355	-9.27588	-5.80898	-0.515014	-0.73049	-0.917925	1.8985	0.412263	0.256143	-0.125465	382
0.000300828	-0.0237182	0.344271	51.8407	-0.0578947	-6.4527	-0.132939	0.0322251	-4.58961	-11.0116	-5.45124	0.397881	-0.434252	0.0300161	0.556429	0.752497	-0.406813	-0.095305	383
-0.0393335	0.00823054	0.0480157	239.592	-0.464609	-6.05996	-0.581581	0.0778304	-5.86566	-9.35767	-5.4747	0.187764	0.122911	-0.192862	-0.449059	0.39884	0.0221226	-0.0715903	384
-0.0452515	0.00298731	0.0655903	161.079	-0.321772	-5.50239	-0.911188	0.0715393	-6.42323	-9.74284	-5.26897	0.722748	0.0486801	0.507737	-0.359244	0.663873	-1.13215	0.761031	385
0.0432471	-0.0149799	-0.961698	48.4565	0.554993	-6.92337	0.56006	0.00127933	-3.99316	-11.4225	-5.22962	0.826969	-1.18339	1.21443	1.01574	0.30985	0.132598	-0.00432133	386
0.020569	-0.0414251	1.23738	28.6044	0.0797879	-7.6953	0.0424299	0.00245432	-3.45466	-11.3946	-5.10962	1.94158	-0.27352	-0.506697	0.985168	0.630964	0.383951	0.0992055	387
-0.0276983	-0.0283721	0.285192	121.566	-0.183578	-6.58503	-0.620857	0.0855763	-5.34524	-11.9296	-5.20017	1.08028	-1.28342	0.507853	-0.769743	0.534333	-0.259275	0.384658	388
0.0358735	0.0233607	-1.60141	136.2	0.322701	-8.28176	0.369655	0.00153797	-5.11026	-8.92266	-5.41913	1.03974	-0.14986	-0.367268	-0.355867	-0.0162348	-0.00630076	-0.181664	389
0.0285385	-0.0229696	-0.182969	54.8254	0.31586	-7.51641	0.285466	0.0207744	-4.17403	-11.4563	-5.36019	0.854694	-1.12788	0.166254	0.368507	0.20488	0.102787	-0.0877437	390
-0.0147905	-0.0102587	-0.553651	59.7709	-0.404956	-6.81906	-0.417865	0.075648	-4.41705	-8.63824	-5.52727	-0.11093	1.44721	-0.243878	-1.23167	0.776454	0.0811181	-0.298245	391
0.0271236	-0.0189842	-0.503258	29.4231	0.381426	-5.7514	0.377633	0.0491784	-3.31658	-9.82057	-6.19621	-2.79805	0.102883	0.282496	0.686437	0.00929593	0.154753	0.0556371	392
-0.00984103	-0.0193073	0.626191	98.3838	0.104557	-6.54637	-0.161329	0.0756372	-5.41917	-10.8208	-5.21045	0.880666	-0.76181	0.729654	-0.112622	-0.646233	-0.404246	0.144985	393
-0.0227736	-0.0464554	3.13633	24.1411	-0.390079	-4.97971	-0.24453	0.0624193	-3.32567	-9.05919	-5.88019	-1.56329	1.93432	-0.917581	1.81156	-0.0942973	0.102526	-0.236351	394
-0.0225682	0.0136199	-0.706434	234.581	-0.270236	-6.40681	-0.313712	0.0795503	-5.49352	-9.07149	-5.66052	-0.502889	0.0597277	-0.14241	-0.781858	0.158629	0.318456	-0.164792	395
-0.0147132	0.0198959	-1.75791	147.42	-0.300205	-5.87594	-0.202351	0.0612617	-5.24548	-8.00013	-5.03206	0.846887	1.47773	1.51671	-0.619071	0.717319	0.182486	-0.402058	396
0.0272689	0.0142599	-1.53935	62.8308	0.194738	-6.97358	0.176248	0.00667795	-4.32466	-8.01263	-5.3935	0.370804	1.32769	0.349419	0.0606705	0.558696	-0.0831882	0.0927073	397
-0.0234632	-0.0185723	1.45245	107.383	-0.229799	-6.20748	-0.320962	0.0784988	-5.03831	-9.38517	-5.46771	0.100264	0.643876	-0.251072	0.133172	-0.515123	-0.194784	-0.0893599	398
0.0349172	0.0248434	-2.35488	93.7619	0.515932	-6.59273	0.497667	0.0370197	-4.55244	-7.66233	-5.20625	0.194025	1.11768	1.86712	-0.251658	-0.528948	0.25232	0.0965451	399
-0.0218699	0.00395189	0.334772	148.605	-0.414672	-6.36137	-0.292779	0.0576704	-5.25091	-8.39696	-5.43311	0.341746	1.20877	-0.367054	-0.0669274	0.19355	-0.0427965	-0.472286	400
0.0586018	0.0248227	-2.84702	52.3462	0.574761	-8.50072	0.571944	0.00239235	-4.18855	-7.88297	-5.39426	0.644672	0.817487	0.344487	-0.965453	0.00846655	0.221039	0.0364868	401
0.0451242	0.000832157	-1.09192	90	0.653523	-7.55244	0.648631	0.0175583	-4.84892	-10.9716	-5.81843	-0.564508	-1.78524	0.0578251	0.303215	-0.522252	-0.294281	-0.17242	402
-0.00429767	0.0350805	0.270125	312.655	0.0370934	-6.12272	0.0919242	0.00897458	-5.89228	-8.42939	-5.6529	-0.0445206	-0.0341475	-0.652989	1.51421	-0.404346	0.0963625	0.0598223	403
-0.0264142	-0.0144527	-0.0204948	146.091	-0.255855	-6.61508	-0.459365	0.0838343	-5.73526	-11.311	-5.41559	0.502906	-1.1791	0.159992	-0.811422	0.381325	-0.351589	-0.148119	404
0.032294	-0.0310998	0.976076	24.2794	0.49841	-5.9915	0.4951	0.0352079	-3.17196	-10.3212	-6.32224	-2.80515	-0.273284	-0.534842	1.55221	-0.59079	0.0659634	0.142864	405
0.0212344	0.0144415	-0.993548	114.217	0.138142	-7.84014	-0.00342083	0.00264758	-5.08415	-9.16076	-5.83939	-0.0652472	-0.105286	-1.313	-0.253973	0.591232	-0.526138	0.14962	406
0.0215204	-0.0101131	-1.37785	67.4694	0.180228	-7.72528	0.0411395	0.0295552	-4.59915	-11.1038	-5.43169	0.706804	-1.05658	0.1277	-0.676334	0.831505	-0.105077	-0.0163865	407
0.0264705	-0.00135768	-0.776085	86.5455	0.336935	-7.20793	0.269819	0.0279018	-4.66984	-10.1488	-5.89365	-0.846289	-0.758075	-0.398843	0.0491152	-0.00627387	-0.28955	-0.0304969	408
0.0325014	0.00704257	-0.745851	89.6875	0.425823	-7.10623	0.38843	0.0181535	-4.5736	-9.1419	-5.82837	-0.767126	-0.0610371	-0.274635	0.368263	-0.336518	-0.21866	0.0577103	409
0.0243339	-0.0063422	0.0713333	44.7547	0.0398119	-8.24304	0.0154197	0.00177712	-3.97315	-8.49009	-5.31946	1.42138	1.33923	-1.11083	-0.0522171	0.361606	0.133515	0.0854006	410
0.0112606	0.00761942	-0.875137	131.718	0.22466	-6.65907	0.0768104	0.0470741	-5.01467	-9.46752	-5.94986	-1.28772	-0.379304	-0.242041	-0.175737	-0.0950927	-0.283869	0.12904	411
-0.0350581	0.0641056	-0.932961	547.88	-0.294391	-4.74476	-0.123864	0.0211701	-6.4936	-8.37803	-5.09537	0.954938	-0.277783	1.00254	1.7903	0.371507	1.36407	0.0509006	412
0.023442	-0.00758711	-0.399124	70.0204	0.146002	-7.28387	0.127884	0.00319383	-4.44078	-10.4548	-5.8483	-0.362824	-0.595819	-0.933374	0.470407	0.783142	-0.367063	-0.0843331	413
0.0155003	0.0157621	-1.70049	132.697	0.277491	-6.38661	0.225487	0.0534696	-5.08343	-9.22544	-5.92696	-1.5614	-0.340421	0.431293	-0.363698	-0.105962	-0.215378	-0.0922245	414
0.00257107	-0.03187	-0.459721	19.887	-0.162328	-5.78515	-0.0723351	0.0656574	-3.1467	-10.3306	-6.09196	-2.33795	0.403096	-0.0692552	-0.0273438	1.20378	0.358372	-0.320166	415
-0.019636	-0.0129925	-0.0831286	108.66	-0.140188	-6.26495	-0.486724	0.0833943	-5.06114	-10.0974	-5.86772	-1.12853	-0.222566	-0.322715	-0.765208	0.35093	-0.431556	0.32492	416
-0.00967203	0.00916057	0.158962	246.64	0.115395	-5.38033	0.0931131	0.0546246	-5.74388	-10.5643	-6.05078	-1.79679	-1.51318	-0.0436045	1.08532	-0.398325	-0.228945	-0.108957	417
-0.0287269	0.00435079	-0.104495	258.907	-0.226638	-6.22662	-0.390633	0.0859163	-5.62276	-10.1174	-5.68934	-0.537776	-0.768456	-0.182662	-0.497844	0.0192988	0.293755	0.0568169	418
0.0288028	-0.00630579	-1.55558	26.9756	0.357687	-5.54786	0.376478	0.0454465	-3.38562	-9.08248	-5.99562	-2.46241	0.675662	1.0122	0.393837	0.380459	0.185479	0.0320966	419
-0.00970295	0.00579103	-0.708495	118.658	-0.099309	-6.4821	-0.308886	0.0619458	-5.06961	-8.50701	-5.37579	0.257057	0.981728	0.373659	-0.646703	0.213132	-0.145111	0.22608	420
-0.0162443	-0.0300227	2.22307	45.3243	-0.233099	-5.96079	-0.188263	0.0729278	-3.98098	-8.35081	-5.45823	-0.159247	2.01252	-0.332334	0.720107	-0.738666	0.155895	-0.138789	421
-0.00522422	-0.058469	0.674676	18.4606	-0.00831318	-6.7361	-0.24523	0.108073	-3.10937	-11.5664	-5.34405	-0.0311015	-0.227326	0.72518	-0.831793	0.039147	0.902263	0.229357	422
0.0546588	-0.042815	-1.41269	8.22059	0.564548	-7.18747	0.571216	0.012973	-2.16637	-12.744	-5.48092	-0.186988	-1.55931	1.09062	0.563515	1.20596	1.18349	0.131327	423
-0.000445021	0.00784013	0.206838	120.371	-0.0400979	-6.72232	-0.104209	0.023441	-5.06608	-8.11692	-5.00483	1.71176	1.4102	0.27509	0.486689	-0.102243	-0.116151	0.12428	424
-0.025047	-0.0417608	1.74605	59.4255	-0.238406	-6.64937	-0.603541	0.0779505	-4.54326	-10.8364	-5.34695	0.729035	0.0471526	-0.415688	-0.177273	0.125813	-0.206147	0.413425	425
0.0255197	-0.0164166	0.621366	59.9778	0.388297	-6.83409	0.439953	0.0258867	-4.46262	-10.31	-5.36386	0.521758	-0.389212	0.397189	1.08755	-0.767423	-0.0976818	-0.171571	426
0.00584041	0.0108555	-0.668879	111.38	0.0700168	-7.09164	0.0361029	0.0575295	-5.04447	-7.98963	-5.33019	0.500924	1.11098	0.304505	-0.643128	-0.564124	0.0208609	-0.10244	427
-0.0341326	0.0418754	-1.43367	447.256	-0.281486	-6.02123	-0.325999	0.0793008	-6.43496	-9.70734	-5.9249	-1.2021	-1.50402	-0.329999	-0.568016	0.277029	0.821931	-0.0646624	428
0.00841448	0.00182043	-0.621488	170.636	0.361725	-7.03598	0.295231	0.0797301	-5.84965	-10.9858	-5.60496	-0.270511	-1.92945	0.623386	-0.539809	-1.19726	-0.160858	-0.314687	429
-0.014215	0.0352017	-1.77457	285.567	-0.0726998	-5.66954	-0.0785736	0.0425849	-6.11817	-9.18428	-4.9534	1.29368	-0.226716	1.77784	0.220471	0.42802	0.280881	-0.0816049	430
0.00365779	0.00231836	-0.0484264	134.478	0.146812	-7.11441	-0.061419	0.0497055	-5.28459	-9.46263	-5.67043	-0.129191	-0.240742	-0.480312	-0.24906	-0.43477	-0.328575	0.20223	431
0.0411266	0.0161815	-0.621488	98	0.541897	-7.36407	0.541045	0.00406638	-4.69857	-8.43034	-5.83835	-0.643488	0.230464	-0.524637	0.625577	-0.762759	-0.28568	0.0724844	432
0.00687274	-0.0201528	-0.06444	62.7172	0.0409873	-7.10876	-0.0849756	0.0364075	-4.57905	-10.8628	-5.26203	1.06307	-0.468627	0.201254	0.00193078	0.502368	-0.135039	0.00949646	433
0.00857948	0.0112978	0.133834	128.175	0.13639	-6.95824	0.0666882	0.0248331	-5.35412	-8.59539	-5.56031	0.261579	0.4524	-0.502448	0.41682	-0.46876	-0.47084	0.0395075	434
0.0194199	0.0310084	0	236.85	0.173505	-8.71048	0.136743	0.00282247	-5.65549	-8.10168	-5.72697	0.769201	0.0294881	-2.1754	-0.116455	-0.737347	0.0230366	0.0792001	435
0.0400728	0.00463834	-1.4955	44.1429	0.278416	-7.90773	0.286453	0.00102306	-3.88353	-8.74068	-5.52216	0.379321	0.760078	-0.312753	-0.250277	0.587166	0.159043	0.0226105	436
0.0101274	-0.00373286	0.0713333	83.7547	0.199904	-6.74386	0.0708512	0.0473289	-4.71909	-9.01049	-5.60209	-0.274313	0.451341	-0.0442138	0.114771	-0.517913	-0.224875	0.144268	437
0.0510726	-0.0466878	1.16482	13.4286	0.640268	-7.57683	0.638902	0.00689731	-2.6087	-11.6839	-5.52639	0.209087	-0.921579	-0.213402	1.5179	-0.473284	0.800396	0.234672	438
-0.0442197	-0.01422	1.71973	235	-0.387302	-6.61935	-0.589068	0.0873485	-6.2706	-11.1248	-5.31759	1.14911	-1.19485	-0.583947	-0.149019	-0.417149	-0.191527	-0.073923	439
0.0257982	0.0155803	-0.795836	119.1	0.0828588	-8.54164	0.112511	0.0008528	-4.98593	-8.75173	-5.74339	0.485332	0.193441	-1.70785	-0.470525	0.304317	-0.218096	-0.194166	440
0.0655071	0.00878617	-2.66479	32.7619	0.668442	-8.23139	0.66444	0.00628193	-3.51907	-9.21568	-6.06414	-1.42104	-0.214646	-0.368917	-0.695179	0.304461	0.253495	0.0439209	441
-0.0181446	-0.00801127	-0.650767	115.206	-0.214231	-6.61472	-0.471179	0.0784668	-5.13324	-10.0186	-5.55652	-0.125156	-0.0898877	0.0652961	-1.0901	0.628563	-0.218908	0.115449	442
-0.00632027	-0.0204858	0.251782	32.5714	-0.175875	-5.32272	-0.134562	0.0641797	-3.5277	-8.5191	-5.68077	-1.32933	1.86082	0.433834	0.464139	0.447304	0.235927	-0.0759991	443
-0.00270597	-0.00724737	0.639708	76.7391	0.062876	-6.18644	-0.0607216	0.0242235	-4.97392	-8.76948	-3.9539	4.35573	1.6355	2.45961	1.11888	-0.385023	0.0682854	0.290506	444
-0.0372845	-0.0210273	1.01244	163.245	-0.492697	-6.50186	-0.607975	0.0833747	-5.44902	-11.0576	-5.74705	-0.269309	-0.796527	-1.02144	-0.460629	0.52828	-0.232596	-0.259981	445
-0.0104213	-0.0142998	-0.8176	64.9038	-0.188533	-6.40711	-0.385534	0.0843414	-4.23492	-9.36085	-5.79322	-1.19057	0.701257	0.00339292	-1.1603	0.717751	0.0497723	0.108373	446
0.00392494	0.0289283	-1.11882	209	-0.0180735	-6.5344	0.0110591	0.0143408	-5.58777	-8.85878	-5.85171	-0.640089	-0.110462	-0.620256	0.356409	0.568135	-0.306723	-0.138231	447
-0.0111639	-0.0157125	0.154686	53.9686	-0.148379	-6.48205	-0.391638	0.0788012	-4.173	-8.4136	-5.53721	-0.375002	1.59882	-0.0475393	-0.730751	0.0701233	0.0614456	0.334996	448
-0.0046732	0.018814	-0.294457	209.471	-0.0118308	-6.20991	-0.00539969	0.035052	-5.66166	-9.14597	-5.73839	-0.512774	-0.202427	-0.300616	0.54336	-0.0367148	-0.255831	-0.1325	449
0.0084708	0.000359884	-0.90399	156.692	0.34295	-6.47185	0.224734	0.0509592	-5.88223	-11.7831	-5.38538	0.366733	-2.25185	1.20547	0.177964	-0.29374	-0.445615	-0.159321	450
0.00130882	0.0370127	-2.96252	173.1	-0.0459328	-6.49675	-0.085336	0.0534286	-5.48082	-7.8186	-5.38872	-0.00768193	0.882291	1.10522	-1.2491	0.694354	0.0350367	-0.127276	451
-0.00634446	0.0181657	-0.559007	243.25	0.196433	-6.64253	0.0266092	0.0888305	-5.83013	-9.13	-5.7886	-0.982241	-0.666227	0.0980067	-0.692307	-1.23281	0.143016	0.0978737	452
-0.0150579	-0.0115682	0.764318	88.887	-0.163369	-6.38356	-0.303745	0.0676967	-4.88038	-8.8763	-5.493	0.0239161	0.986709	-0.214159	-0.0996486	-0.236109	-0.2502	0.0622693	453
-0.00515666	0.0107408	-0.402691	122.294	-0.0159726	-5.84512	-0.199937	0.0203133	-5.35277	-8.82759	-5.16561	0.958443	0.788799	0.771858	0.742059	0.512196	-0.55784	0.313087	454
-0.026767	-0.0441791	1.60343	63.7302	-0.279354	-6.41759	-0.519263	0.0886776	-4.46964	-11.0987	-5.30248	0.630998	-0.0891194	-0.0104915	-0.19798	0.102889	0.00563503	0.121027	455
-0.0258072	-0.0347243	2.3054	86.0887	-0.415274	-6.53737	-0.289619	0.0760553	-4.80158	-10.347	-5.63421	-0.0275105	0.185329	-1.10089	0.354469	-0.314957	-0.140763	-0.631157	456
-0.00671382	0.00718304	-0.813474	93.6344	-0.181731	-6.07644	-0.100292	0.0613927	-4.85362	-8.03934	-5.44918	-0.240209	1.47853	0.581307	-0.346632	0.221987	-0.0731005	-0.359974	457
-0.0155928	-0.00246679	0.675413	182.521	-0.102315	-6.57835	-0.12777	0.0758578	-5.4101	-9.52074	-5.58278	-0.121664	-0.124694	-0.303586	-0.0984707	-0.715025	0.0683075	-0.210249	458
0.0126794	-0.0121169	-0.274724	31.5556	0.0968572	-6.586	0.0336458	0.0535527	-3.69043	-8.32249	-5.53354	-0.462264	1.57811	0.269436	-0.150461	-0.0495711	0.269508	0.132367	459
0.0369839	0.00290026	-1.77834	72.72	0.0541863	-9.80506	0.0744186	0.000267383	-4.50115	-10.0666	-5.55841	1.42248	-0.535295	-1.72666	-1.61802	1.12045	0.107659	-0.337922	460
-0.0168535	0.0643491	-0.654256	520.048	-0.0760349	-6.51747	-0.101566	0.00856931	-6.62819	-8.42144	-5.66459	0.269466	-0.908476	-1.0717	1.0126	-0.0824485	0.877488	0.34544	461
0.0512732	-0.0252283	-1.04233	18.0806	0.640788	-6.8078	0.635047	0.0222342	-2.96819	-11.2734	-6.00333	-1.78444	-1.09402	0.366076	0.668142	0.261771	0.433879	0.0920119	462
0.0136746	0.0246425	-0.96211	176.114	0.173737	-6.96195	0.0971258	0.00374749	-5.62179	-9.10849	-5.49418	0.560834	-0.225328	-0.17731	0.456433	0.235007	-0.424454	0.0874474	463
0.00851476	-0.0161	0.302431	37.7963	0.153257	-6.61377	0.0217321	0.0720806	-3.75353	-8.10116	-5.47314	-0.384841	1.7091	0.338967	-0.253426	-0.754055	0.359267	0.264219	464
-0.016905	-0.0235	-0.00165052	76.5472	-0.0598961	-6.04224	-0.417065	0.0962416	-4.4965	-10.0611	-5.56323	-0.659012	0.194758	0.576064	-0.743515	0.096268	-0.0344576	0.424049	465
-0.00541558	-0.0461931	-0.00208948	19.2276	-0.22634	-5.15033	-0.141061	0.0637795	-2.99979	-11.5815	-5.81926	-1.71405	-0.116904	0.625731	0.625559	1.58084	0.463923	-0.297548	466
-0.0214398	-0.0161077	0.293849	132.439	-0.252666	-6.19865	-0.33106	0.0714304	-5.31548	-11.0494	-5.71285	-0.485285	-0.899062	-0.234106	-0.147051	0.476124	-0.349003	-0.27704	467
-0.0102943	-0.015697	0.588458	81.4	-0.0909376	-6.64565	-0.225462	0.081597	-4.57865	-8.93438	-5.51232	-0.155052	0.931992	-0.0954246	-0.497082	-0.486779	0.0489444	0.0432298	468
-0.022495	-0.03983	1.55214	80.5156	-0.0851616	-6.4993	-0.413083	0.0945267	-4.80613	-11.1869	-5.25645	0.719797	-0.496836	0.293634	-0.238788	-0.489269	-0.0839277	0.280315	469
-0.0377579	-0.017154	1.15347	184.73	-0.409382	-6.12656	-0.518899	0.0866913	-5.55745	-10.7979	-5.6668	-0.267132	-0.710375	-0.596995	-0.127205	0.119823	-0.156365	-0.20248	470
0.0415808	-0.0152878	0.243472	52.5	0.681303	-6.66003	0.672838	0.0136452	-4.15717	-10.6039	-5.46247	0.0315804	-0.798882	0.770987	1.49914	-0.897866	-0.058694	0.079983	471
-0.0135213	0.0106354	0.120932	115.215	-0.151478	-5.74441	-0.185261	0.0306911	-5.72236	-8.47145	-5.07079	1.23581	1.12021	0.777616	0.784141	0.121779	-0.714046	-0.102479	472
-0.0414291	0.0400318	0.675413	466.354	-0.344352	-5.77328	-0.275066	0.0616992	-6.52631	-8.53493	-5.5894	-0.0302968	-0.353822	-0.678899	0.819742	-0.691775	0.86798	-0.0641708	473
0.0071833	0.0193301	-0.932961	202.56	0.231799	-6.55593	0.16223	0.0415935	-5.72144	-9.71921	-5.70028	-0.471046	-0.921113	0.187402	0.145511	-0.336099	-0.227198	-0.0410836	474
0.0200177	-0.00124929	0.321392	113.871	0.349584	-7.16657	0.279618	0.040214	-4.7079	-9.15898	-5.73766	-0.460424	-0.00701644	-0.485362	0.333464	-1.00126	-0.0417177	0.0910904	475
0.0335297	-0.0308267	1.14309	45.0976	0.236196	-9.01807	0.220476	0.000714166	-4.05933	-11.3296	-5.52762	1.40227	-1.03567	-1.83917	0.293925	-0.0638729	0.0562677	-0.109377	476
0.0143819	0.0185392	-0.795836	164.433	0.103926	-7.33138	0.0381834	0.0101138	-5.20596	-9.04528	-5.80475	-0.205701	-0.117192	-1.01089	0.101373	0.35249	-0.269233	0.0624172	477
0.0133518	-0.0107264	-0.619298	64.5283	0.00206125	-7.26206	-0.0255212	0.00477953	-4.59181	-10.5203	-4.77661	2.63093	-0.0171738	0.785083	0.319653	1.04303	-0.0146914	-0.0804674	478
0.0153625	-0.00648981	0.894972	80.6613	0.0739495	-7.0696	0.11273	0.00214037	-4.65291	-9.48475	-5.86075	-0.310333	0.166145	-1.45636	1.09069	0.0806098	-0.515074	-0.123354	479
0.0320579	0.0145171	-2.71438	53.88	0.364465	-6.28909	0.330226	0.0416346	-3.89419	-8.05417	-5.61636	-1.15893	1.16155	1.41372	-0.514445	0.409107	0.254498	0.105312	480
0.0317734	0.00116823	-1.1003	52.8103	0.215697	-7.3906	0.18941	0.0012531	-4.15832	-9.42066	-5.86229	-0.584743	0.152276	-0.759892	0.132033	0.802803	-0.248151	0.0180665	481
-0.00700772	0.0415278	-0.654256	334.905	0.0628444	-6.02322	0.0649072	0.0245273	-6.07401	-8.42144	-5.30505	0.654629	-0.0748289	0.452826	0.94828	-0.360056	0.362707	0.123913	482
0.0380987	-0.0484981	0.384431	12.2542	0.519524	-6.33097	0.508283	0.0270196	-2.57314	-12.1465	-5.49425	-0.420815	-1.01558	0.973551	1.47513	0.184124	0.811843	0.189361	483
0.0117647	-0.0107699	-0.749593	80.1525	0.203042	-6.67946	0.147592	0.065593	-4.54759	-10.2272	-5.63454	-0.631031	-0.454013	0.563032	-0.388865	-0.165039	0.0410262	-0.146481	484
-0.00537434	-0.024077	0.497963	91.3721	0.0167349	-7.37413	-0.265526	0.0509144	-5.29603	-11.6139	-5.05662	1.937	-1.17988	0.214411	-0.258394	0.117921	-0.357857	0.159706	485
0.00321633	-0.00347287	-0.652077	112.118	-0.00482013	-6.19606	0.138009	0.0522726	-4.79992	-9.97205	-5.4864	-0.205748	-0.148559	0.712337	0.177511	0.201263	0.0695434	-0.509798	486
0.0275879	0.0242264	-1.97215	115.613	0.292141	-7.9565	0.238359	0.0156405	-5.77748	-9.49871	-5.57385	0.516235	-0.753312	-0.18335	-0.743366	0.144381	-0.678015	-0.231312	487
0.0060868	-0.00163147	0.0385544	106.922	0.144921	-6.45662	0.0740412	0.0468433	-4.85599	-9.22559	-5.6209	-0.390446	0.243243	0.0560656	0.314918	-0.384641	-0.198339	0.0217095	488
-0.0386268	0.0202462	0.806706	316.214	-0.338784	-5.6377	-0.43933	0.0543927	-5.97375	-8.40363	-4.96475	1.58677	0.776456	0.443933	0.804073	-0.275105	0.452903	0.247375	489
0.0229111	0.0380115	-1.60141	189.15	0.298947	-7.56187	0.191858	0.0100736	-5.47467	-7.64969	-5.30171	1.03715	0.671626	0.0771903	-0.222146	-0.29222	-0.00977632	0.258767	490
0.00478286	0.0578837	-2.5197	291.214	-0.0374092	-7.09363	-0.0636272	0.0039622	-6.1067	-7.6939	-5.46271	0.659274	0.342624	-0.182546	-0.371621	0.812574	0.0418229	0.0569739	491
-0.0291251	0.0214632	-0.1437	315.61	-0.225902	-5.80123	-0.265866	0.0734679	-5.84104	-9.04434	-5.60116	-0.428532	-0.186993	0.0369339	0.0919217	-0.229497	0.473222	-0.018508	492
0.00448597	0.0212804	-0.770531	173.161	0.164048	-6.31956	0.102685	0.0478931	-5.35439	-8.23502	-5.61654	-0.508882	0.502128	0.311056	0.0816452	-0.523459	-0.109441	0.0537766	493
-0.00244417	0.0205796	-1.50234	152.927	-0.114482	-6.78165	-0.180459	0.0423676	-5.14932	-8.01866	-5.08782	1.2037	1.23304	0.736931	-0.655249	0.492814	0.170889	0.0258514	494
0.00738052	-0.0121072	-1.16203	87.6444	0.190429	-7.02221	0.0364837	0.0747169	-4.89398	-10.8424	-5.19108	0.742762	-0.862346	1.29305	-0.948439	-0.0731644	0.107991	-0.0730066	495
0.0288481	0.0155232	-0.848452	58.75	0.193792	-9.15646	0.0507886	0.00159464	-5.66375	-8.81605	-5.51807	1.46092	0.0524954	-1.55877	-1.01904	-0.0441184	-0.967797	-0.0727855	496
0.0119198	-0.00483489	-0.268734	52.198	0.0648353	-7.30402	0.045574	0.0500399	-4.3733	-8.34767	-5.29865	0.669263	1.30441	0.120075	-0.490385	-0.324144	0.114819	-0.0908509	497
-0.0125821	-0.0354398	0.530654	69.7754	0.0301951	-6.64791	-0.163159	0.097268	-5.07894	-11.8391	-5.03599	1.2183	-1.17461	1.26131	-0.562332	-0.49585	-0.072449	-0.135864	498
-0.0221739	-0.0501617	2.40474	23.1942	-0.46034	-5.58932	-0.325371	0.075307	-3.2233	-9.79031	-5.98366	-1.70794	1.33571	-1.13494	0.863734	0.359704	0.292673	-0.36655	499
0.0205546	0.0160466	-0.675267	114.857	0.0545483	-8.01651	0.0347775	0.00216824	-4.91285	-8.33165	-5.67571	0.433948	0.680833	-1.38491	-0.215707	0.349524	-0.256116	-0.0246213	500
0.0218304	0.0162884	-1.2198	138.12	0.306714	-7.35303	0.214404	0.0401074	-4.81051	-8.4165	-5.55907	-0.0673825	0.408575	0.0829528	-0.480786	-0.458553	0.183065	0.143315	501
0.00887392	-0.0076816	-0.392491	64.622	-0.0776373	-8.14858	-0.346193	0.0201051	-4.60429	-9.65887	-5.62769	0.66545	0.219037	-1.46046	-0.807426	0.979522	-0.369007	0.317975	502
0.0077783	-0.0044336	-0.35206	69.6667	0.129099	-6.25373	0.0167345	0.0517267	-4.3864	-8.84115	-5.72223	-0.946884	0.767585	0.177751	0.0675786	-0.0656727	-0.150411	0.141544	503
0.00653295	0.00861615	-1.10864	139.621	0.204372	-6.76898	0.0865928	0.0472873	-5.79508	-10.4058	-5.40956	0.416398	-1.10482	0.730742	-0.260681	-0.103271	-0.495291	-0.126337	504
0.059203	-0.0476581	0.963007	19.4179	0.693147	-9.07945	0.693147	0.000221476	-2.93556	-12.2865	-4.8728	2.7518	-1.41463	0.0516378	0.804195	-0.706943	1.07511	0.11537	505
0.0165209	-0.0108318	-0.065217	50.1111	0.244551	-6.02458	0.272159	0.052083	-4.08882	-9.22037	-5.98775	-1.8887	0.42402	0.0736251	0.524303	-0.375168	-0.12717	-0.122129	506
-0.00772675	0.00117342	-1.04233	94.4677	0.00130087	-6.34985	-0.154276	0.103827	-4.69313	-8.00066	-5.34187	-0.28969	1.40184	1.20007	-1.36005	-0.563767	0.295009	0.065854	507
0.023411	0.0195145	-1.2198	146.6	0.312589	-7.16833	0.212987	0.00904107	-5.28415	-9.35886	-5.6264	0.0800695	-0.445222	-0.145782	0.217044	0.114047	-0.356832	0.123007	508
0.00250892	0.0206729	-0.472047	231.926	0.185701	-6.87331	0.115228	0.0411491	-6.11191	-9.89847	-5.71227	-0.182413	-1.23905	-0.295792	0.147475	-0.562686	-0.313228	-0.0937613	509
-0.0226705	0.0329796	0.321392	328.613	-0.261123	-5.54165	-0.11269	0.0313537	-5.68214	-7.81014	-5.43063	0.201329	0.881515	-0.144363	1.29695	-0.144805	0.532486	-0.114514	510
0.0265127	-0.00353919	-1.2198	39.56	0.12345	-7.46261	0.0714014	0.00162672	-4.10061	-9.5088	-5.2106	1.2602	0.555071	0.220694	-0.0189257	1.05062	0.00461842	0.0703589	511
0.0402974	-0.0228685	0.346072	63.75	0.606879	-7.55631	0.568962	0.017343	-4.20504	-11.5005	-5.41296	0.660671	-1.48462	0.221799	0.917787	-0.729871	0.106801	0.019732	512
0.0349522	0.00705561	-0.745851	83.625	0.307341	-7.95897	0.318602	0.000200779	-4.72533	-9.47403	-5.83364	-0.150021	-0.315788	-1.10359	0.103405	0.108386	-0.359049	-0.126664	513
-0.00692258	0.0140041	-0.249016	181.861	0.104679	-6.05278	-0.0758176	0.0666927	-5.36865	-8.41455	-5.71225	-0.896119	0.446938	0.169249	-0.0149424	-0.679631	-0.121032	0.2617	514
-0.0286318	0.0217544	0.692799	292.612	-0.222257	-6.22985	-0.431132	0.04709	-5.90954	-8.28182	-5.37115	0.72211	0.592951	-0.523364	0.470195	-0.303847	0.146394	0.441994	515
0.000555036	0.0592137	-2.56308	298.364	0.0384314	-6.14334	-0.0220391	0.0128164	-6.1851	-7.67402	-5.43627	0.213835	0.356482	0.64266	0.0739978	0.633737	-0.0298959	0.171132	516
-0.033114	-0.0294321	2.92546	94.4267	-0.499363	-6.73505	-0.434702	0.0788937	-4.88809	-8.91532	-5.43212	0.663616	1.37316	-1.36085	0.266362	-0.779982	-0.081168	-0.417111	517
0.026116	-0.000380286	-0.196951	58.2742	0.274636	-7.45047	0.201247	0.0215462	-4.3634	-8.63018	-5.64065	-0.0428252	0.730373	-0.571262	0.111751	-0.308834	-0.172055	0.126013	518
-0.00790577	0.0230154	-1.35793	261.179	0.0928556	-6.98153	-0.131892	0.0777821	-6.06153	-9.78223	-5.82873	-0.781251	-1.25841	-0.15121	-1.13387	-0.357635	0.0290065	0.11772	519
0.0217622	-0.00542603	0.0217529	75.82	0.338633	-6.80735	0.295414	0.0303518	-4.69136	-9.75035	-5.65781	-0.331692	-0.233626	-0.012777	0.589517	-0.499853	-0.312007	-0.0181903	520
-0.0304633	0.0699187	-0.993548	532.478	-0.304616	-5.20754	-0.165826	0.0179615	-6.45408	-7.64229	-5.64058	-0.349405	0.000470234	-0.291378	1.38267	0.386591	1.06291	0.0909885	521
-0.00644771	-0.000792026	-0.816431	115.862	-0.0984964	-6.9122	-0.236244	0.0746817	-5.05273	-9.46065	-5.80391	-0.810716	0.0134661	-0.337391	-1.11538	0.225092	-0.169167	-0.0872847	522
-0.00215772	0.0147721	0.0550781	150.096	-0.0498616	-7.10895	-0.033325	0.0420435	-5.4966	-7.93949	-5.15945	1.34584	1.12804	-0.0247174	-0.0917604	-0.60945	-0.0887562	-0.174943	523
-0.0127664	0.0238003	0.270125	335.276	0.0160254	-6.58634	-0.125206	0.0218332	-6.07612	-9.79463	-5.10613	1.73399	-0.864298	0.0410059	0.994065	-0.253144	0.385322	0.351179	524
-0.0290798	-0.00450687	0.775463	208.315	-0.142445	-5.94027	-0.414095	0.0819288	-5.64461	-10.068	-5.69212	-0.559112	-0.539357	-0.240189	0.0254321	-0.344319	-0.18397	0.27877	525
0.0312965	0.0122616	-2.35488	92.3333	0.197937	-7.3519	0.177562	0.00195655	-4.64278	-10.2061	-6.00284	-0.986168	-0.845447	-0.528213	-0.339116	1.41907	-0.363543	-0.135653	526
0.0243348	0.0255913	-1.53476	146.773	0.398476	-6.64369	0.422612	0.0368073	-5.20362	-8.36717	-5.60665	-0.533154	0.191287	0.70762	0.0332747	-0.658356	-0.0831281	-0.109138	527
-0.0146506	0.0201878	0.50363	249.154	-0.043666	-6.25989	-0.133836	0.0411785	-5.898	-8.59018	-5.42803	0.471056	0.250276	-0.23294	0.687792	-0.597247	-0.0765883	0.144963	528
-0.0153391	-0.0350252	0.465881	90.012	0.0391044	-6.77875	-0.272711	0.119039	-4.83571	-11.4701	-5.52564	-0.287522	-1.14294	0.479723	-1.1731	-0.666394	0.0863575	0.112839	529
0.0298683	0.0407887	-2.19517	164.478	0.136115	-8.79809	0.154346	0.000137028	-5.48879	-7.72567	-5.61315	0.804421	0.479714	-1.23713	-1.16494	0.323223	-0.149563	-0.173739	530
0.0196299	-0.0108311	0.639708	61.9348	0.128077	-6.73621	0.189295	0.00120358	-4.27012	-9.69556	-5.79264	-0.39944	0.20323	-0.914101	1.28186	0.263829	-0.347642	-0.107412	531
-0.0202327	0.000954063	0.920746	137.206	-0.352683	-6.46185	-0.326815	0.0425677	-5.15671	-8.10223	-5.04667	1.59183	1.68545	-0.110451	0.388903	-0.00212267	-0.0201746	-0.147082	532
-0.00493897	-0.00667825	0.692799	158.51	0.00939622	-6.90975	-0.141782	0.0374599	-5.49012	-10.74	-5.69084	0.108925	-1.08808	-0.855453	0.419016	-0.0392852	-0.451718	0.0435632	533
0.0151691	-0.0650247	-0.141662	9.24086	0.132247	-6.46745	0.0730247	0.0605182	-2.33892	-13.1013	-4.73411	1.6217	-0.900789	2.19756	0.304693	1.11318	1.48811	0.10585	534
-0.0137629	0.0615652	-2.25967	430.571	-0.054674	-6.46059	-0.191685	0.0358948	-6.45813	-8.46311	-5.69738	-0.306814	-0.752091	-0.164409	-0.334334	0.440419	0.593707	0.327387	535
-0.0436569	0.0129667	0.237781	291.919	-0.591436	-5.85734	-0.403514	0.0816742	-5.97757	-9.24841	-5.33769	0.478882	0.150775	0.0494717	-0.103598	0.155998	0.485114	-0.660395	536
-0.00880017	0.0261966	-1.4873	238.3	0.138368	-6.68629	0.0016309	0.0957209	-6.26498	-9.08821	-5.51432	-0.282038	-0.674126	0.866699	-1.27357	-0.99582	0.0300816	-0.118888	537
-0.0229486	-0.0629185	2.82131	20.5264	-0.484774	-6.484	-0.382476	0.0800661	-3.28317	-10.8531	-5.631	-0.243187	0.690912	-1.17577	0.463959	0.243951	0.504168	-0.41799	538
0.00221614	0.000735328	0.192657	139.77	-0.0168282	-6.90177	-0.0963452	0.0090522	-5.31273	-10.1573	-5.37911	1.05564	-0.404718	-0.438554	0.733842	0.496183	-0.421383	0.0231044	539
-0.0240137	-0.0643672	2.56431	33.3424	-0.225067	-6.40827	-0.502751	0.088517	-3.71992	-11.6827	-5.25812	0.728807	-0.0930738	-0.126136	0.277126	-0.0392499	0.313686	0.31625	540
0.0352867	-0.00440199	0.709888	63.28	0.374136	-8.23169	0.335559	0.000914231	-4.51934	-9.1734	-5.79934	0.148142	0.0732336	-1.66514	0.537392	-0.705655	-0.35995	0.0561511	541
-0.047995	0.0178457	0.878492	355.538	-0.468272	-5.94474	-0.488591	0.0882047	-6.25191	-9.00469	-5.53152	0.0523236	-0.0994173	-0.546588	0.00311369	-0.507577	0.517494	-0.14276	542
0.0440017	-0.00998096	-1.24964	53.75	0.375701	-8.79368	0.324547	0.00103826	-4.11632	-10.8252	-5.19119	1.83268	-0.849145	-0.147835	-0.469375	0.511058	0.288425	-0.0188655	543
0.0542135	0.00835101	-0.90399	44.3077	0.642158	-7.81564	0.638837	0.00699993	-3.82895	-8.00076	-5.78024	-0.613057	0.856796	-0.404223	0.225935	-0.798921	0.121718	0.173433	544
0.0065614	-0.0066598	-0.688598	43.5455	0.0364683	-5.89187	0.0424411	0.0638265	-3.81688	-8.09591	-5.54723	-0.91244	1.73872	0.853994	-0.101216	0.0606171	0.274123	-0.0263135	545
-0.00469541	-0.0114994	0.25059	61.2446	-0.104166	-5.94104	-0.0785956	0.0667158	-4.27072	-8.60703	-5.78327	-1.24158	1.24627	-0.0537974	0.100075	-0.0633359	-0.0648528	-0.189159	546
-0.0361544	-0.00171356	-0.0170266	235.513	-0.286405	-5.96258	-0.499661	0.07532	-6.33308	-11.5286	-5.38326	0.548635	-1.68223	0.396064	-0.178341	0.47281	-0.351999	-0.0535124	547
-0.0569844	-0.0256177	1.30503	156.235	-0.298771	-5.72651	-0.75395	0.146033	-6.26123	-10.6977	-4.75843	1.70764	-0.367366	1.68902	-1.0538	-1.07226	-0.270739	0.268338	548
0.0410288	0.00836578	-0.184505	65.641	0.364463	-8.80516	0.379641	0.00104219	-4.46172	-7.95169	-5.35634	1.40285	1.0302	-1.04924	-0.167247	-0.763635	0.0411903	-0.0026802	549
0.0347261	0.0186606	-1.36673	77.2857	0.21414	-8.35681	0.201562	0.00046332	-4.54053	-7.77203	-5.46016	0.887628	1.17205	-0.775328	-0.568553	0.197386	-0.0417614	0.0191445	550
0.035931	-0.00362588	-0.703353	41.0417	0.480595	-6.47904	0.463057	0.0365094	-3.62403	-8.63024	-6.05507	-2.07597	0.682011	0.0212946	0.425678	-0.457729	0.0998411	0.138652	551
0.00357234	-0.0128821	-0.269955	99.3333	0.126375	-6.67389	0.0355983	0.0676277	-4.83341	-10.5154	-5.62306	-0.42667	-0.689225	0.303795	-0.289345	-0.212762	-0.0731156	-0.121608	552
-0.0341212	-0.00162187	0.920746	198.544	-0.423733	-5.61778	-0.497093	0.0419421	-5.60881	-9.79311	-5.22532	1.01478	0.250363	0.0225599	0.90589	0.645527	-0.222464	-0.0104067	553
-0.0376288	-0.0390497	2.4698	109.132	-0.419167	-6.38803	-0.532961	0.0831127	-5.17845	-11.0234	-5.16865	1.32805	-0.177102	-0.327233	0.295559	-0.263852	-0.167489	-0.183017	554
-0.00288958	-0.0173792	0.922744	150.812	-0.0733801	-8.41419	-0.355815	0.0136956	-5.40812	-11.5488	-4.77036	3.62826	-1.18301	-0.683607	-0.00045101	0.429124	-0.0680622	0.31259	555
0.0238692	0.00776453	0.544435	100.39	0.225829	-8.05092	0.210125	0.00052977	-5.05045	-8.41744	-5.34959	1.42694	0.686687	-1.04589	0.491167	-0.684698	-0.318988	0.0129444	556
0.00444251	-0.0159099	-0.365234	99.3137	-0.102484	-8.35148	-0.316157	0.0120191	-4.79597	-10.9355	-4.22298	4.77878	-0.180203	0.742729	-0.474209	1.04314	0.368462	0.239344	557
-0.0234232	-0.0396302	1.15892	76.1657	-0.180017	-6.53303	-0.479988	0.0922745	-4.68059	-11.3212	-5.35897	0.457253	-0.526458	0.120104	-0.458677	0.0219404	-0.0610087	0.19526	558
-0.0120531	-0.0332941	1.35069	69.9515	0.00179188	-6.73637	-0.203984	0.102037	-4.46209	-10.0602	-5.5766	-0.362311	0.128262	-0.13972	-0.514268	-0.999122	0.112877	0.0983321	559
0.034679	0.0266149	-2.37732	116.783	0.383593	-7.13579	0.380518	0.0209234	-4.62169	-8.14438	-5.61854	-0.4353	0.555685	0.51408	-0.398714	0.112354	0.112108	0.0208587	560
0.00580807	0.00798158	-0.526509	81.3947	-0.0420962	-6.73094	0.0168739	0.0354679	-4.81176	-7.96109	-5.23712	0.787309	1.51651	0.3612	-0.0319101	0.0296681	-0.109086	-0.220578	561
-0.00536738	0.0112943	-0.382036	160.58	-0.0116007	-6.10247	-0.0929909	0.0358803	-5.56527	-9.41274	-5.55588	-0.0690487	-0.0893157	0.152192	0.445586	0.2061	-0.461813	-0.0118041	562
0.0192697	0.018951	-0.848452	136.321	0.153303	-7.48533	0.120321	0.00298879	-4.9864	-8.2329	-4.99723	1.98077	0.945128	0.259567	0.200453	0.0722947	0.091273	0.118737	563
-0.0227431	0.00218175	0.461088	211.351	0.0105661	-6.01567	-0.259285	0.0977712	-5.6645	-9.42729	-5.86889	-1.30754	-0.392653	-0.163959	-0.340018	-0.984054	-0.118353	0.271656	564
-0.0248452	-0.0213668	0.357269	89.9557	-0.298535	-6.61434	-0.464836	0.0893365	-5.27218	-10.586	-5.5607	-0.0251122	-0.339027	-0.188244	-0.882403	0.248187	-0.402428	-0.201962	565
-0.0232776	-0.0138367	1.32354	131.81	-0.271267	-6.28217	-0.303117	0.0734646	-5.04921	-9.25544	-5.49825	0.0844138	0.654737	-0.419457	0.160402	-0.398848	-0.0536868	-0.172344	566
-0.0213131	-0.0479565	1.59712	23.7599	-0.486137	-6.33604	-0.431961	0.0806542	-3.43013	-10.1483	-5.7205	-0.706604	1.0251	-0.879879	-0.074156	0.661653	0.382088	-0.337395	567
0.015676	-0.0221909	1.45245	44.2522	0.047624	-7.50104	0.0449338	0.000937956	-4.07652	-9.5396	-5.12549	1.87409	0.835139	-0.706181	1.09438	0.00171045	0.0089339	0.059368	568
-0.00797639	-0.0159142	-0.491363	34.0073	-0.280144	-6.131	-0.260793	0.0747502	-3.71161	-8.3546	-5.50509	-0.581425	1.94273	0.408799	-0.642572	0.671416	0.369615	-0.172829	569
-0.0320901	-0.0309708	1.75012	85.9557	-0.198532	-6.62581	-0.579911	0.124801	-4.83691	-9.26851	-5.65431	-0.566365	0.752416	-0.588698	-1.07486	-1.10235	-0.100085	0.37177	570
-0.0308442	0.0158633	-0.452215	272.87	-0.173002	-5.74292	-0.490435	0.0835358	-5.7904	-9.36362	-5.94697	-1.47285	-0.438404	-0.298026	-0.446367	0.108755	-0.00447863	0.438954	571
0.0564783	-0.0391277	-0.489242	10.8864	0.660249	-7.38616	0.666414	0.0148305	-2.3707	-11.7702	-5.60963	-0.428462	-1.06435	0.481507	0.817849	0.219835	1.00996	0.184183	572
0.0191452	-0.012629	0.416656	89.8286	0.296326	-7.48056	0.196292	0.0281709	-4.90958	-10.6943	-5.54937	0.471101	-0.964212	-0.453757	0.383465	-0.447228	-0.311228	-0.000531122	573
0.0221589	-0.012229	-0.444663	47.3214	0.166634	-6.89133	0.131208	0.00735641	-4.19394	-10.3045	-5.42808	0.500331	-0.100372	0.119058	0.633692	0.753795	-0.165738	0.0152508	574
0.00963243	0.0260504	-2.12963	130.5	0.139228	-6.39062	0.190381	0.0543831	-5.22868	-7.78546	-4.95071	1.03634	1.19965	1.98269	-0.602045	-0.216317	0.191299	-0.236055	575
-0.0319073	-0.0145653	1.76793	169.658	-0.470687	-5.95035	-0.242385	0.068435	-5.45514	-10.1391	-5.72834	-0.406064	-0.135037	-0.918112	0.717042	-0.149858	-0.178647	-0.8086	576
0.0162988	-0.025582	0.775463	52.0185	0.12814	-7.07958	0.150775	0.0077203	-4.43182	-11.234	-5.13476	1.63976	-0.62402	0.105719	1.12316	0.305265	-0.159203	-0.167353	577
0.0076281	-0.0179926	-0.128916	49.9104	0.217517	-6.10378	0.0682169	0.0277208	-5.22279	-11.6897	-5.13852	1.09627	-1.23888	1.29882	0.88362	0.365202	-0.784407	-0.0162299	578
-0.0144487	0.0189424	-1.32168	174.06	-0.286264	-6.33659	-0.227143	0.0599312	-5.38846	-8.35643	-5.34511	0.318786	0.912363	0.518989	-0.682249	0.547215	0.112533	-0.35296	579
0.0232245	0.0248261	-1.60141	195.9	0.371652	-7.18701	0.283347	0.0219071	-5.48936	-9.72913	-5.79133	-0.482485	-1.12089	-0.121485	-0.0486687	-0.0759971	-0.160626	0.0609117	580
-0.0255355	-0.00988558	0.194237	131.677	-0.133532	-5.83859	-0.354313	0.0863389	-5.60823	-10.1553	-5.20997	0.561884	-0.177857	1.03311	-0.255473	-0.189645	-0.339674	0.0501029	581
-0.0299464	0.00393275	-0.292176	179.325	-0.0917516	-4.97081	-0.348382	0.081643	-6.02513	-10.0093	-5.29685	-0.00764252	-0.370812	1.52943	0.186322	-0.0367988	-0.517106	0.18213	582
-0.0230231	-0.00833823	0.866407	170.2	-0.135736	-6.07552	-0.320044	0.0747029	-5.43079	-9.98874	-5.67807	-0.473662	-0.318089	-0.303019	0.137325	-0.324455	-0.243037	0.0994831	583
0.0547156	0.0136454	-1.28039	82.1739	0.639263	-8.48969	0.641382	0.00305342	-4.43441	-8.82428	-5.62744	0.262676	-0.0936251	-0.467196	-0.175155	-0.718393	0.0768568	0.0166402	584
0.0351419	0.0100805	-2.01124	63.3659	0.428961	-7.06787	0.355313	0.0404574	-4.1585	-8.59333	-5.84274	-1.27918	0.446302	0.37091	-0.623942	-0.0506401	0.0701457	0.0971873	585
-0.00903557	-0.0135129	0.811563	71.3636	-0.101819	-6.74576	-0.444215	0.0454568	-4.63204	-8.97477	-5.65652	-0.0936248	0.950009	-0.942895	-0.027663	0.228354	-0.467898	0.56129	586
0.0180324	-0.0191803	-0.0667688	72.8667	0.278595	-6.66822	0.318468	0.044434	-4.34346	-10.7683	-5.18415	0.774078	-0.555672	1.09381	0.521005	-0.322163	0.252992	-0.21577	587
-0.0193899	0.024918	-1.91169	326.28	-0.108978	-5.90904	-0.244412	0.0511554	-6.26804	-11.397	-5.54138	-0.0629335	-2.24281	0.773441	-0.15497	1.08193	0.160966	-0.00444095	588
0.0106582	0.0200265	-1.52065	143.343	-0.00226003	-7.5394	-0.134939	0.0182497	-5.21113	-8.87064	-5.67887	0.139292	0.17196	-0.765091	-0.665831	0.826106	-0.291134	0.101461	589
-0.00105976	-0.0142033	-0.595582	52.6961	0.0456048	-6.27244	-0.141833	0.0954418	-4.04444	-8.84695	-5.89213	-1.80032	0.9024	0.25588	-0.997717	-0.182723	0.143331	0.163357	590
0.0192427	0.0201425	-1.83893	123.522	0.177203	-7.31311	0.032248	0.0217394	-4.90343	-8.53215	-5.43083	0.458596	0.522968	0.187856	-0.56897	0.488138	-0.0592259	0.22501	591
0.0415776	-0.0175011	0.0401186	25.3457	0.472729	-7.65453	0.427248	0.0231106	-3.34476	-9.31667	-5.73808	-0.493868	0.436924	-0.535175	0.316288	-0.49692	0.365968	0.203676	592
0.00627171	-0.00155895	-0.211132	112.787	0.00145164	-7.12447	-0.128482	0.014724	-4.89037	-9.79742	-5.30254	1.15813	0.0544551	-0.244969	0.273929	0.621553	-0.201306	0.158424	593
-0.00232561	-0.0344869	-0.155259	22.5876	-0.189859	-6.18175	-0.234257	0.0692386	-3.24917	-10.2073	-5.81712	-1.33851	0.618761	-0.0600903	-0.31276	1.06387	0.411113	-0.0553015	594
0.0482753	0.00127151	-1.25533	34.3438	0.594853	-6.76072	0.594409	0.0197666	-3.58855	-8.89383	-6.25694	-2.49534	0.242628	-0.262382	0.431022	-0.19876	-0.0370883	0.110434	595
-0.0271349	0.0063189	-0.556798	221.263	-0.121063	-6.22837	-0.414202	0.101923	-5.83979	-9.84466	-5.7595	-0.929204	-0.694039	0.113535	-1.07967	-0.240784	-0.067967	0.192246	596
0.0229572	-0.0553174	0.447343	11.8954	0.220546	-6.95843	0.121815	0.041073	-2.59144	-12.2527	-5.32672	0.415172	-0.764333	0.514224	0.536673	0.711391	0.953404	0.231141	597
0.00687742	0.0162227	-0.392047	173	0.221505	-6.51465	0.18455	0.058458	-5.28413	-8.49874	-5.9206	-1.33468	0.119985	-0.243373	-0.00228163	-0.92475	-0.103692	-0.0408919	598
0.0295305	0.035501	-2.10561	122.923	0.342308	-6.40386	0.38494	0.0019657	-5.21023	-7.9436	-5.68597	-0.631597	0.593639	0.523899	0.444648	0.224947	-0.500197	-0.0730774	599
-0.0370689	0.0633063	0.129127	606.167	-0.280402	-5.90509	-0.240363	0.0254406	-6.67701	-8.32619	-5.43572	0.706712	-0.693807	-0.781631	1.42388	-0.298987	1.49662	0.326233	600
-0.000121157	-0.0230514	-0.254274	37.0187	-0.125784	-6.00542	-0.10432	0.0670685	-3.69605	-9.7283	-6.00312	-1.9135	0.595713	-0.183848	-0.1478	0.700753	0.112051	-0.216686	601
0.0127098	0.0278192	0	219.1	0.201571	-6.94957	0.191917	0.00509306	-5.2998	-7.78322	-5.27926	1.08086	0.835174	-0.224441	0.969437	-0.643581	0.184086	0.217963	602
-0.037334	0.0614482	-0.721765	581.576	-0.270046	-5.79468	-0.236505	0.0551249	-6.69128	-8.76761	-5.89214	-0.923823	-1.24936	-0.811285	0.533401	-0.180547	1.32586	0.121307	603
-0.0231613	0.0557097	-1.28001	418.032	-0.276993	-5.94552	-0.224935	0.0279385	-6.37704	-8.23502	-5.78425	-0.535294	-0.241959	-0.617721	0.431008	0.570305	0.461786	-0.0266014	604
0.0298533	0.0232749	-1.90342	81.8571	0.100024	-7.94207	0.16007	0.000982702	-4.59882	-7.66233	-5.35764	0.967897	1.37305	-0.275686	-0.601451	0.642751	-0.00762124	-0.146049	605
0.051841	0.0044936	-3.82755	23.9615	0.510363	-5.90307	0.526666	0.0129148	-3.17109	-10.4062	-6.42936	-3.54757	-0.74144	0.882684	-0.0197369	1.89445	0.0558061	-0.000788497	606
-0.0120792	-0.00171994	-0.939647	134.028	0.320042	-5.88952	0.248172	0.148394	-6.38774	-10.4723	-5.07864	0.131757	-1.28556	2.95194	-1.32966	-2.15933	-0.224739	-0.579877	607
0.0192169	-0.0118595	0.125258	57.9326	0.0658045	-6.9762	0.0841371	0.00157907	-4.21681	-10.1214	-5.87382	-0.517871	-0.101378	-1.08503	0.829681	0.79263	-0.353501	-0.0914676	608
0.0340755	-0.00637882	-2.53265	27.5312	0.345521	-6.46942	0.280854	0.0511784	-3.29999	-9.72754	-6.14642	-2.58423	0.0138366	0.567349	-0.728117	0.917285	0.319017	0.0665933	609
-0.0403234	-0.0184296	1.36838	220.295	-0.35693	-6.34348	-0.681142	0.0811863	-5.67009	-11.3698	-5.75156	-0.234472	-1.30755	-1.05216	-0.114349	0.248966	-0.190114	0.271134	610
0.0199141	0.000648695	-1.97221	81.3704	0.197143	-6.851	0.0646746	0.0299913	-4.61736	-10.5268	-5.64758	-0.382786	-0.758448	0.499552	-0.428625	1.04774	-0.212146	0.0450462	611
0.0178414	-0.00564342	-0.698246	95.5294	0.386571	-6.50337	0.312378	0.0478698	-5.09625	-10.8721	-5.52102	-0.198467	-1.24484	0.949943	0.260171	-0.396636	-0.324275	-0.119143	612
-0.0123047	0.00594918	-1.07636	124.618	-0.180239	-6.36024	-0.279544	0.0753197	-5.03111	-8.66099	-5.51942	-0.326853	0.825167	0.423095	-0.954311	0.347626	-0.0101052	-0.0758226	613
-0.00991191	0.0042277	-1.46602	109.984	0.0477978	-6.4288	-0.614778	0.065771	-5.05393	-9.23539	-5.73762	-0.797409	0.236662	0.13387	-1.24169	0.844639	-0.557034	1.10286	614
-0.00389006	0.022684	-1.64555	145.212	-0.0788034	-6.17935	-0.0612366	0.0554814	-5.28175	-7.86929	-5.16697	0.563803	1.2677	1.25604	-0.527382	0.206742	0.0585318	-0.191172	615
-0.0196391	-0.0373675	1.69473	72.1208	-0.0931631	-6.5056	-0.337493	0.0779863	-4.94419	-11.0947	-5.09051	1.33256	-0.363935	0.395351	0.16512	-0.451835	-0.218392	0.133351	616
0.00405858	0.018156	-1.18475	156.8	0.145723	-6.80369	0.037133	0.0540572	-5.71132	-9.10849	-5.56649	-0.120678	-0.237897	0.332478	-0.543752	-0.301994	-0.353557	-0.0660655	617
0.0112061	-0.0360064	0.993859	24.6667	0.159714	-5.58437	0.187822	0.0569308	-3.32184	-10.4259	-6.30157	-2.87947	-0.0177465	-0.485506	1.10948	-0.0528446	0.0341444	-0.0767371	618
0.0181548	0.00424725	-1.24964	112.083	0.161207	-6.65801	0.160491	0.0031239	-4.98685	-10.6181	-5.26915	0.949078	-0.760318	0.729051	0.62279	0.934244	-0.257309	-0.125149	619
0.0188624	0.0168453	-1.0735	124.92	0.271924	-6.96519	0.247736	0.0321789	-5.25357	-8.83693	-5.57021	-0.0737977	0.0680301	0.218159	-0.0500494	-0.351473	-0.287509	-0.0957541	620
-0.0135435	0.0195141	-0.508283	166.279	-0.116662	-5.24329	-0.120203	0.0382745	-5.56242	-8.27003	-5.29524	0.201335	1.01723	1.00175	0.796123	0.226069	-0.358686	-0.0602451	621
0.0310459	0.0191675	-1.89987	71.3824	0.318087	-6.98276	0.362687	0.03067	-4.64908	-8.12352	-5.8387	-1.10793	0.692377	0.154478	-0.406754	-0.0430149	-0.247205	-0.194116	622
-0.00764007	0.064768	-1.56753	391.143	0.0394031	-6.41614	0.0322973	0.0204682	-6.76679	-7.61581	-5.28257	0.926077	0.00286376	0.3457	0.372867	-0.329326	0.28297	0.100801	623
-0.0234188	-0.0500561	1.2863	46.78	-0.0861153	-6.07369	-0.373618	0.11348	-4.35947	-11.4943	-5.1057	0.663581	-0.374277	1.18993	-0.398212	-0.426142	0.193583	0.174738	624
0.0610923	-0.00122876	-3.00644	23.2222	0.560294	-7.73517	0.565768	0.0114243	-3.11985	-10.2529	-6.33055	-2.40602	-0.772588	-0.373353	-0.694393	1.13383	0.325904	-0.0165704	625
0.0106745	-0.00757554	-0.891518	86.12	-0.0627877	-7.57061	-0.146055	0.0077335	-4.65268	-10.5559	-4.94415	2.32511	-0.190862	0.286424	-0.126594	1.29943	0.0254591	-0.00317891	626
-0.00361965	0.0441319	-2.21307	242.486	-0.121853	-6.39492	-0.0703463	0.0279978	-5.87322	-7.90209	-5.29151	0.637482	0.664436	0.678907	-0.307989	0.681532	0.0727113	-0.186647	627
-0.0195472	-0.033123	1.34172	100.814	-0.123997	-6.96158	-0.377216	0.0864332	-5.02183	-11.1875	-5.40755	0.601663	-0.756984	-0.298787	-0.433787	-0.376728	-0.127516	0.084045	628
0.0194441	0.00621764	0.0338783	178.333	0.373157	-7.07088	0.353204	0.0274208	-5.29681	-10.2883	-5.80341	-0.440045	-1.28847	-0.490847	0.688664	-0.744419	-0.14086	-0.0639605	629
-0.00963484	0.00743416	-0.317976	250.424	0.0255364	-5.70718	0.0875223	0.0612004	-5.58342	-10.8471	-5.93697	-1.4409	-1.62574	0.115479	0.595695	-0.0980481	0.100475	-0.336074	630
-0.0126444	-0.0153631	-0.0737407	92.5408	-0.0322119	-6.23706	-0.244155	0.0902398	-4.96118	-10.1114	-5.7027	-0.873816	-0.218254	0.282117	-0.653995	-0.155753	-0.251617	0.0454341	631
0.0267474	0.0274105	-1.60141	178.1	0.426563	-6.65712	0.488931	0.0287792	-5.36185	-9.11603	-5.89252	-1.19184	-0.674143	0.24411	0.252073	-0.478485	-0.156246	-0.20899	632
-0.0185173	-0.00531127	0.70622	118.602	-0.188974	-6.34058	-0.329195	0.0617426	-5.08477	-8.55315	-5.05024	1.29846	1.30322	0.420213	0.0507644	-0.284189	-0.0476882	0.133435	633
-0.011095	0.027434	-0.527694	231	-0.0166623	-6.02305	-0.153311	0.0147184	-6.37886	-9.31906	-5.02873	1.68287	-0.231552	0.795604	0.879931	0.257533	-0.526595	0.163104	634
-0.0405417	-0.0274036	1.5161	145.965	-0.457038	-6.25641	-0.713236	0.087933	-5.25673	-10.8998	-5.80542	-0.544233	-0.523948	-1.11661	-0.293055	0.374446	-0.329896	0.0817666	635
-0.0330807	0.0457213	0.0338783	555.429	-0.146152	-4.88146	-0.11816	0.0217864	-6.62567	-10.7261	-5.88403	-0.901014	-2.46487	-0.443269	2.18892	0.305468	0.867183	0.192133	636
0.00764262	0.00869072	-0.0854538	130.5	0.111053	-7.5284	0.0224324	0.0488078	-5.06681	-8.16137	-5.36986	0.740739	0.874509	-0.316762	-0.468327	-0.78066	0.0557606	0.0587859	637
0.0258308	-0.0404029	0.67144	26.5288	0.378972	-6.56603	0.304638	0.0398409	-3.21638	-11.3274	-5.59573	-0.486222	-0.61027	0.351092	0.963594	-0.123559	0.445202	0.186253	638
-0.0056044	-0.0114763	0.894972	116.452	0.0134571	-6.25514	-0.0414251	0.0622217	-4.96241	-9.80827	-6.00313	-1.41367	-0.217745	-0.757851	0.409056	-0.49323	-0.360639	-0.116305	639
0.0387252	-0.0148248	-1.20425	41.25	0.488848	-7.38372	0.413744	0.0285848	-3.86396	-10.7067	-5.32829	0.491948	-0.661806	0.920527	-0.0373377	0.0876115	0.320706	0.0823487	640
-0.00745017	-0.034866	0.746386	41.4658	-0.122484	-6.98512	-0.398755	0.072928	-3.8863	-10.1593	-5.65804	-0.320362	0.407893	-0.659354	-0.591227	0.314825	0.116825	0.338356	641
0.00389763	-0.0333648	0.703995	24.039	-0.0411197	-6.4872	-0.140484	0.0634686	-3.22595	-9.53323	-6.01424	-1.70538	0.900643	-0.830219	0.0164851	0.279069	0.300818	0.161459	642
-0.01006	-0.029551	1.57379	68.313	-0.159664	-6.55923	-0.11847	0.0711232	-4.44717	-10.0207	-5.77569	-0.673883	0.233264	-0.829609	0.256719	-0.416689	-0.0844948	-0.353414	643
-0.0112185	0.0482971	-2.91314	251.267	-0.168925	-5.50728	-0.0695574	0.0512549	-5.9142	-7.74307	-5.33077	-0.127733	0.787283	1.58835	-0.500662	0.78588	0.164303	-0.33135	644
-0.00114023	-0.0143219	-0.595582	76.951	-0.069609	-6.49198	-0.0532749	0.0721918	-4.47337	-10.0603	-5.60579	-0.553957	0.00713421	0.390472	-0.543705	0.304147	0.10729	-0.339407	645
0.00456904	0.00919469	-0.508283	147.884	0.130405	-6.59353	-0.0396408	0.0255104	-5.47522	-9.82667	-5.56918	0.127314	-0.503163	-0.0372082	0.357581	0.214682	-0.516323	0.176614	646
-0.0381857	0.00765141	0.569044	232.634	-0.369917	-5.82414	-0.568992	0.0757533	-5.72384	-8.78607	-5.50005	0.000276507	0.585175	-0.242026	-0.0621905	-0.00500324	-0.0312195	0.214689	647
0.0248006	0.0243369	-0.932961	147.36	0.322387	-7.03884	0.28691	0.00934361	-5.03696	-8.10977	-5.53624	0.154585	0.584523	-0.0636709	0.427214	-0.32468	-0.121106	0.143719	648
-0.0140975	0.0102928	-0.80526	143.827	-0.165445	-6.6248	-0.274008	0.0780364	-5.32346	-8.26892	-5.36295	0.257856	0.9913	0.402804	-1.03042	-0.104628	0.0129215	-0.0604477	649
0.0161082	0.0146575	-0.559007	167.833	0.344718	-6.38018	0.184899	0.0232703	-5.13189	-9.4033	-5.9938	-1.3306	-0.548826	-0.373035	0.7027	-0.20818	-0.354849	0.321563	650
0.00884207	0.0158869	-1.73248	95.6154	0.11021	-6.36271	0.0292954	0.0563059	-4.79265	-7.97283	-5.57077	-0.660112	1.12341	0.784255	-0.675564	0.106996	-0.0938627	0.0265985	651
0.0103554	0.0330369	-1.68502	209.087	0.202003	-6.83382	0.118108	0.0325289	-5.93585	-9.07114	-5.87921	-0.826866	-0.692966	-0.221684	-0.279169	-0.0010569	-0.427725	-0.0338767	652
0.0241931	0.026197	-1.09192	178.9	0.450921	-7.56269	0.370919	0.0285587	-6.05106	-9.49552	-5.71284	-0.0564967	-1.16271	-0.235654	-0.159787	-0.894089	-0.540341	-0.0888498	653
0.0190725	0.0211252	-1.49818	106.806	0.1262	-7.29878	0.0603482	0.00750439	-4.89459	-7.90372	-4.92388	1.96167	1.34478	0.734067	-0.152339	0.393096	0.0149582	0.152297	654
-0.00256163	-0.0097568	-0.7947	96.25	0.00539306	-5.80504	-0.00891101	0.0378462	-5.23776	-11.2951	-4.88314	1.57241	-0.820012	1.94219	0.58227	0.77431	-0.284021	-0.270617	655
-0.000226851	-0.00726403	-0.131438	73.4891	-0.0339508	-6.46038	-0.0216934	0.0659984	-4.5074	-8.73312	-5.48104	-0.212313	1.02123	0.337138	-0.255645	-0.227386	0.0619619	-0.204256	656
0.0216259	-0.00665174	-0.80526	37.8272	0.273631	-6.35934	0.200944	0.0544682	-3.54825	-8.19163	-5.6531	-1.0984	1.45001	0.634571	-0.0945353	-0.215849	0.366936	0.222218	657
-0.0130733	0.0151104	-0.860647	244.391	-0.102069	-7.01512	-0.213474	0.055424	-6.20509	-10.6226	-5.61623	0.222405	-1.52887	-0.327737	-0.603964	0.274155	-0.193575	-0.174775	658
0.0339217	-0.00114647	-1.60141	88.35	0.364707	-8.11947	0.239148	0.0190823	-4.65885	-10.8258	-5.52228	0.579006	-1.23951	-0.0826887	-0.624411	0.454687	-0.0372694	0.031063	659
-0.015057	0.0146946	-0.814537	243.69	-0.0761956	-6.30478	-0.172368	0.0699263	-5.74587	-9.88158	-5.73961	-0.696755	-0.848077	0.028711	-0.411186	0.0381586	0.0822936	-0.0720276	660
0.0119515	-0.00519916	-1.10171	69.1688	0.100117	-6.6241	0.11119	0.0576598	-4.39528	-9.54927	-5.64512	-0.69077	0.186569	0.48361	-0.458841	0.218019	0.0576192	-0.237518	661
-0.0129345	0.0102283	0.461088	225.297	0.0159411	-5.88497	-0.125548	0.0448436	-5.49236	-9.19394	-5.43572	0.18033	0.0264208	0.18244	0.864563	-0.393478	0.0131823	0.279897	662
-0.0436323	-0.0135889	2.31566	219.512	-0.48739	-6.50979	-0.527689	0.0870278	-5.70982	-9.65596	-5.49513	0.50571	0.130244	-1.17553	0.11376	-0.703516	0.0699494	-0.238027	663
-0.00156202	-0.0131537	-0.618567	65.369	0.0968412	-6.34652	-0.107284	0.0973099	-4.32635	-9.1171	-5.62254	-1.0033	0.641839	0.754071	-0.99957	-0.405233	0.167425	0.162121	664
0.0429107	0.00604247	-1.5673	102.148	0.424273	-8.32784	0.382911	0.000573554	-4.6295	-10.5311	-5.80289	-0.014124	-1.29104	-0.790739	-0.300711	0.421412	-0.098478	-0.0573206	665
-0.00594244	-0.00681806	-0.839154	78.8077	0.0579525	-5.84894	-0.113022	0.0904528	-4.62992	-9.04041	-5.39149	-0.4896	0.741571	1.41046	-0.659454	-0.22508	0.0599991	0.107387	666
-0.0271156	-0.0430154	1.64942	68.3028	-0.0558052	-6.51981	-0.769098	0.0900364	-4.67079	-11.1366	-5.46475	0.272597	-0.391168	-0.305692	-0.451118	-0.0564782	-0.412391	1.1194	667
-0.0044102	-0.00972147	-0.49396	40.4891	-0.167873	-5.24632	-0.0862121	0.0614293	-3.796	-8.2157	-5.57896	-1.13478	1.9417	0.890044	0.272391	0.593978	0.168731	-0.188513	668
0.0380956	0.0016825	-1.08549	58.5763	0.328443	-7.69542	0.350652	0.00311529	-4.34727	-9.78164	-5.90614	-0.606565	-0.380097	-0.81155	0.0854817	0.408295	-0.274138	-0.139762	669
0.0310654	-0.0265129	0.47669	23.7976	0.386594	-6.72569	0.304971	0.0348779	-3.07459	-9.67672	-6.10631	-1.92055	0.337848	-0.712485	0.726971	-0.24969	0.283549	0.300205	670
0.0356205	-0.00241096	-0.96211	45.5714	0.182169	-8.61922	0.101048	0.000442499	-3.89198	-9.0088	-5.46764	1.0129	0.667394	-1.03309	-0.580512	0.649629	0.189555	0.156966	671
-0.00952872	0.00335412	-0.382036	151.16	0.00156903	-6.46825	-0.239639	0.0743697	-5.21771	-9.19859	-5.85912	-1.10553	0.0198385	-0.292424	-0.619421	-0.184407	-0.215352	0.234624	672
0.00402584	-0.024479	-0.199226	42.3077	-0.0188417	-6.85768	-0.113471	0.0694882	-3.93475	-10.0563	-5.75498	-0.839677	0.201394	-0.20216	-0.626297	0.321988	0.159307	-0.0484773	673
0.0255969	0.00327669	-0.472047	100.704	0.37315	-7.35281	0.306061	0.0218501	-5.23711	-10.2527	-5.83566	-0.438108	-1.07653	-0.525723	0.235916	-0.334464	-0.60292	-0.0969042	674
0.0275792	0.0132368	-1.41306	71	0.357158	-6.8784	0.346376	0.0398925	-4.50817	-7.93108	-5.43465	-0.116275	1.09656	0.825781	-0.266647	-0.496389	0.0389001	-0.00734522	675
-0.024662	-0.0597069	2.81826	40.3774	-0.312911	-7.23368	-0.694742	0.0600828	-4.1135	-11.6338	-5.08241	2.00045	-0.0708502	-0.916421	0.235208	0.336677	0.00298127	0.516031	676
-0.0253763	-0.0479311	1.36214	47.5099	-0.389215	-6.42074	-0.527701	0.0757179	-4.19647	-11.4577	-5.18551	1.03292	-0.0622171	0.102323	-0.0708595	0.74683	0.124731	-0.071311	677
-0.0202979	-0.00991995	-0.157049	116.263	-0.195206	-6.60374	-0.399814	0.0997119	-4.97806	-9.26337	-5.55493	-0.346573	0.487358	0.095663	-1.22507	-0.150068	0.0472182	0.0400897	678
0.0364364	-0.00770414	0.602681	65.2727	0.386952	-7.97855	0.373032	0.0031093	-4.32443	-9.63011	-6.04134	-0.679405	-0.306485	-1.78367	0.650893	-0.51197	-0.32139	0.00869275	679
-0.0480549	0.019754	-0.0408315	420.703	-0.399807	-5.67513	-0.436063	0.0918787	-6.51023	-10.7976	-5.65833	-0.419282	-1.83699	-0.076037	-0.0578152	0.0220101	0.701588	-0.190651	680
-0.0334778	0.0181812	-0.280618	283.667	-0.312518	-6.22944	-0.551033	0.0645763	-6.07363	-9.40692	-5.49432	0.278027	-0.28859	-0.253149	-0.342689	0.369493	0.036539	0.266411	681
0.00611225	-0.0236646	1.08659	65.4675	0.172163	-6.29434	0.080236	0.0303297	-4.58439	-10.5825	-5.10824	1.21445	-0.155554	0.682234	1.24781	-0.272653	-0.199257	0.104996	682
0.0122156	0.00614184	-0.7947	100.036	0.123179	-6.92653	0.0801852	0.0390505	-4.91104	-9.05596	-5.66436	-0.335604	0.243878	-0.113282	-0.209019	0.0234349	-0.245074	-0.0889255	683
0.0526019	0.0258925	-4.38908	42.5185	0.581407	-6.24634	0.586684	0.0263357	-3.7296	-8.49996	-6.07623	-2.6584	0.365689	1.49558	-0.718865	1.03199	0.0957246	0.0165958	684
-0.00562312	0.0212708	-1.0567	211.529	-0.0612147	-6.77172	-0.261746	0.0216795	-5.88313	-9.7618	-5.55491	0.42365	-0.643112	-0.341104	-0.0471644	0.820654	-0.426454	0.210294	685
0.0312345	0.0285231	-2.2269	149.091	0.437868	-7.17954	0.393396	0.0253653	-5.22737	-8.86926	-5.64249	-0.352492	-0.330081	0.499349	-0.366418	-0.167026	-0.116551	-0.00981954	686
0.000560809	0.0151967	-1.32189	121.05	-0.0364475	-6.69889	-0.0514286	0.0594778	-5.04996	-7.97287	-5.2636	0.47396	1.22573	0.767945	-0.787227	-0.0157284	0.0929996	-0.150901	687
-0.0160961	0.0311244	-0.508283	314.651	-0.148031	-6.84839	-0.185452	0.0458801	-6.23212	-9.13352	-5.65859	0.0966262	-0.629688	-0.746917	-0.144503	-0.0869672	0.145837	-0.0846963	688
0.047439	-0.0113922	-2.52376	21.9403	0.495351	-6.37702	0.480132	0.0223689	-3.04962	-10.8935	-6.30864	-2.90606	-0.921655	0.413809	0.0884412	1.30394	0.236177	0.0483742	689
0.0117989	-0.00185167	-0.483794	58.0323	0.188958	-6.01578	0.201411	0.0607203	-4.14573	-8.01426	-5.44448	-0.557553	1.52871	1.03177	0.131356	-0.552174	0.190691	-0.0290796	690
-0.0316851	-0.0150099	0.482585	239.342	0.0163261	-6.31888	-0.393679	0.130903	-5.6327	-11.164	-5.53173	-0.3906	-1.56945	0.560238	-1.02652	-1.0781	0.402411	0.410418	691
-0.0151444	-0.00147532	0.0409018	107.91	-0.248764	-6.74963	-0.294812	0.0711939	-4.98405	-8.24175	-5.18918	0.904857	1.45142	0.212708	-0.672982	-0.144836	0.0775543	-0.143742	692
0.0121817	0.010931	-1.3223	112.189	0.177674	-6.78823	0.0769647	0.0337439	-5.05091	-9.01928	-4.99325	1.42563	0.45325	1.26716	-0.164674	0.108446	-0.0130968	0.0900212	693
0.0151622	0.0186463	-1.19975	117.581	0.147054	-7.0986	0.0457113	0.0238618	-5.00391	-8.16466	-5.4164	0.46599	0.86655	0.0984097	-0.236622	0.120188	-0.176316	0.148323	694
-0.0114985	-0.0297063	1.12087	87.7625	0.0621657	-6.15938	-0.153242	0.076296	-4.89378	-11.027	-5.2747	0.509972	-0.605075	0.701676	0.337107	-0.538584	-0.168522	0.139423	695
-0.0406266	0.012442	-0.795836	293.9	-0.122678	-5.57873	-0.445248	0.12721	-6.44648	-10.298	-5.56093	-0.744855	-1.30874	1.10988	-1.14063	-0.571264	0.116642	0.183434	696
0.00651394	-0.00808182	-0.06444	60.3737	0.0283655	-6.71953	-0.0192681	0.0473807	-4.42216	-8.93629	-5.57259	-0.209777	0.843823	-0.0968406	-0.0513808	-0.00708832	-0.117742	-0.0401542	697
0.0440724	-0.0101871	-2.50236	36.9032	0.522296	-6.88508	0.547758	0.0338553	-3.63116	-10.9634	-5.30541	0.050826	-0.842788	1.92302	-0.247185	0.594709	0.551272	-0.131749	698
-0.00684116	-0.00571497	1.13204	106.988	-0.0646404	-6.52023	-0.181267	0.0337896	-5.00218	-8.78633	-5.30672	0.880799	0.975698	-0.326787	0.735893	-0.288248	-0.323932	0.16987	699
-0.0190075	-0.0415785	1.39101	43.8965	-0.35189	-6.1072	-0.303778	0.0763266	-3.97124	-10.5772	-5.56192	-0.306896	0.420986	-0.247775	0.220192	0.402288	0.162714	-0.370238	700
0.0204409	-0.0166436	-0.317976	77.2727	0.193661	-8.20754	0.0349217	0.0188864	-4.67001	-11.1675	-4.94554	2.48299	-0.895341	0.156965	-0.255013	0.342566	0.0760202	0.100735	701
-0.042374	0.0285948	0.851813	425.881	-0.314591	-6.03118	-0.530753	0.0531058	-6.39224	-9.23815	-5.50401	0.481824	-0.603008	-0.849135	0.683917	-0.220185	0.559624	0.488098	702
0.0213128	-0.00999025	-0.249016	113.722	0.168916	-7.83011	0.174238	0.000821669	-4.92572	-11.4892	-5.07466	2.17162	-1.34329	0.013967	0.480689	0.514873	-0.012803	-0.19133	703
-0.0306691	-0.0254474	1.61037	110.836	-0.433367	-6.25587	-0.432302	0.0801924	-5.08108	-10.2949	-5.858	-0.778296	-0.0315991	-1.14207	0.0294505	0.0692657	-0.347556	-0.418699	704
0.013259	0.0113804	-0.609338	110.579	0.133249	-7.16957	0.063105	0.00433181	-5.55489	-9.52075	-5.11333	1.74778	-0.0672045	0.276835	0.400279	0.252616	-0.590081	-0.0334538	705
-0.020393	-0.0163651	0.362957	93.8108	0.0387813	-6.22703	-0.425207	0.122333	-4.77317	-8.8011	-5.61252	-0.93489	0.826409	0.445736	-1.22393	-1.01796	-0.0187062	0.639776	706
0.0247112	0.0380619	-2.25967	212.333	0.272441	-7.86719	0.298564	0.0248617	-5.57364	-8.50312	-5.44688	0.622308	-0.224499	0.0919897	-0.802156	-0.171908	0.228176	-0.165008	707
-0.0286889	-0.0115698	0.967041	98.9966	-0.464145	-6.10701	-0.397045	0.076477	-4.81175	-8.20216	-5.12504	0.925885	1.93706	0.221269	-0.106407	-0.0688508	0.130038	-0.349287	708
0.0229407	0.0328226	-1.66718	148.931	0.123317	-7.86401	0.111686	0.00115632	-5.28874	-7.83155	-5.46676	0.830267	0.771172	-0.578827	-0.427558	0.346892	-0.187406	-0.0243599	709
-0.0222043	-0.0305689	0.942853	95.7793	-0.142563	-7.06846	-0.37731	0.0943077	-5.35903	-11.1932	-4.93151	1.9012	-0.669265	0.641219	-0.787034	-0.479516	-0.0869629	-0.0514979	710
-0.0362161	-0.0394862	2.38781	119.173	-0.450112	-6.51544	-0.526036	0.0866133	-5.07014	-11.3159	-5.70804	-0.120167	-0.64561	-1.26369	0.101966	-0.0800627	-0.221255	-0.307103	711
-0.00269828	0.0370584	-0.500202	282.462	0.0573664	-6.17807	0.0805798	0.0186185	-5.777	-7.91374	-5.11764	1.19927	0.642628	0.590324	0.962459	-0.378038	0.323349	0.111697	712
-0.0353491	0.0460838	-0.567683	399.45	-0.409882	-4.96422	-0.212765	0.0375256	-6.38669	-8.39842	-5.47714	-0.076849	0.109583	0.292953	1.14974	0.438382	0.460811	-0.33413	713
0.017582	-0.019317	0.0155883	32.7407	0.22932	-6.21925	0.159713	0.05714	-3.38844	-8.99156	-5.98673	-1.94951	0.912056	-0.0925702	0.260279	-0.198393	0.25616	0.185752	714
-0.0249437	0.0113566	0.947955	170.65	-0.447577	-5.91913	-0.35654	0.0173967	-5.58995	-8.11074	-5.13012	1.47308	1.5525	-0.300161	1.15535	0.477749	-0.362936	-0.230944	715
0.0389751	0.0194532	0	118.55	0.534817	-7.89997	0.530228	0.00152178	-5.19265	-8.26873	-5.81257	-0.143543	0.11129	-1.12619	0.601981	-1.26664	-0.470155	0.0220904	716
0.015666	0.0163581	-1.05737	125.677	0.274817	-6.3761	0.180863	0.0245085	-5.30647	-9.18162	-5.71217	-0.602997	-0.171556	0.267146	0.394371	-0.00323229	-0.551692	0.0723027	717
0.0100748	0.00584929	-2.32642	51.1848	0.0577536	-6.15876	-0.0381787	0.0633401	-4.02918	-8.08523	-5.31166	-0.291613	1.61111	1.62389	-0.985512	0.702651	0.317663	0.108373	718
0.0184074	0.0292428	0.0666465	184.727	0.308965	-7.62453	0.229461	0.00557619	-5.98411	-8.20209	-5.63372	0.519708	0.0523882	-1.08807	0.518018	-1.00021	-0.619546	0.102536	719
0.0236271	-0.00430894	0.346072	101.125	0.425122	-6.68078	0.362049	0.0293978	-4.7369	-9.93242	-6.02167	-1.35192	-0.678214	-0.578917	0.896891	-0.750963	-0.392824	0.0615704	720
0.0317105	-0.00975687	-0.574699	38.4861	0.413105	-6.90307	0.324312	0.0388977	-3.76518	-9.26204	-5.94158	-1.4587	0.290612	-0.159787	0.0970948	-0.273746	0.0510499	0.181039	721
0.0131002	0.015825	-1.05737	184.323	0.139331	-7.51344	0.0508281	0.0182997	-5.46284	-9.98756	-5.5769	0.490614	-0.90904	-0.484553	-0.152263	0.335454	-0.145099	0.00677454	722
-0.040872	-0.0352725	2.30694	103.569	-0.439634	-6.72534	-0.639896	0.0979909	-5.45774	-10.6293	-5.35248	0.895007	-0.0911873	-0.754214	-0.402101	-0.462052	-0.393963	-0.130393	723
-0.019727	0.0284965	-0.621488	371.364	-0.0336065	-6.34597	-0.148634	0.0718705	-6.0804	-9.80638	-5.94572	-1.16266	-1.43512	-0.519277	-0.199403	-0.380223	0.545436	0.110097	724
0.0386948	0.00289986	-1.97201	37.4255	0.427282	-6.61761	0.459239	0.0366955	-3.73776	-8.97789	-6.02768	-2.03867	0.344946	0.420581	-0.201977	0.216811	0.0986962	-0.0811623	725
-0.00464728	0.0106609	-0.20555	181.289	0.0491726	-6.39372	-0.0466983	0.0599783	-5.30507	-8.88476	-5.75134	-0.766104	0.118505	-0.184521	-0.0395006	-0.456686	-0.0570626	0.0521758	726
-0.00462468	0.0221639	-1.92878	122.419	-0.153328	-5.90921	-0.0621468	0.0504775	-5.21859	-7.89985	-5.06296	0.743913	1.46152	1.62561	-0.430009	0.593913	-0.0114388	-0.361425	727
-0.00616699	0.0194579	-0.795836	245.167	0.0444422	-6.19456	-0.0120431	0.0569086	-5.67259	-9.67972	-6.00842	-1.47569	-0.924399	-0.31396	0.0104102	-0.0925394	-0.0418836	-0.0687464	728
-0.00325866	-0.0266304	0.99121	29.4821	-0.112829	-5.21944	-0.0340534	0.0553711	-3.41242	-8.83196	-5.79844	-1.58277	1.63216	0.0908211	1.09694	0.192685	0.17537	-0.0910809	729
0.0198778	-0.00153746	-1.39287	77.3415	0.191488	-7.14784	0.0432386	0.0188224	-4.79178	-10.6032	-5.55012	0.224737	-0.78707	0.152832	-0.179978	0.901492	-0.380423	0.0750915	730
-0.014052	0.0261339	-0.630835	293.811	-0.075162	-6.81286	-0.368116	0.0231025	-5.97701	-9.4622	-5.16165	1.60977	-0.453996	-0.0448106	0.152918	0.497133	0.143675	0.574227	731
0.005284	0.0033933	-1.39235	60.5385	0.0182747	-6.37553	-0.043753	0.0661563	-4.37043	-8.08629	-5.45248	-0.406918	1.46461	0.889326	-0.800751	0.188592	0.0935545	-0.0249476	732
0.0141843	-0.0112348	-0.813474	49.3871	0.147398	-6.43866	0.161051	0.0621965	-4.12049	-9.61898	-5.8839	-1.50919	0.169433	0.240941	-0.296926	0.078312	0.0194979	-0.22308	733
0.0116321	0.0102139	0.0666465	170.727	0.375238	-6.21251	0.302753	0.050372	-5.1859	-9.07112	-5.90423	-1.36485	-0.307694	-0.0203197	0.676471	-1.16111	-0.149952	0.108099	734
-0.0170928	-0.0211893	1.25718	49.7254	-0.290779	-5.6271	-0.232716	0.0669394	-4.0905	-8.28675	-5.40559	-0.181341	2.0596	0.172255	0.573	-0.0930896	0.086814	-0.18162	735
0.0444249	-0.0271012	-0.0484264	40.4348	0.594109	-7.58118	0.583631	0.0127327	-3.85194	-11.7673	-5.29925	0.913955	-1.44515	0.547257	0.839281	-0.310805	0.267923	-0.0178666	736
0.011351	0.0338534	-1.74937	189.346	0.18474	-6.94185	0.168127	0.042508	-5.53075	-7.78453	-5.28726	0.572814	0.691412	0.762148	-0.527082	-0.421782	0.131015	-0.0495895	737
-0.0231792	-0.0641514	2.3491	38.1085	-0.116421	-6.88993	-0.652441	0.0839581	-4.00998	-12.1271	-4.9551	1.87235	-0.491177	0.14774	-0.0747015	0.0132289	0.182686	0.806845	738
-0.0188777	-0.00484253	0.445509	120.024	-0.154018	-6.02023	-0.40053	0.0369145	-5.75389	-10.2432	-5.3154	0.854175	-0.240079	0.152666	0.552055	0.51294	-0.884137	0.19574	739
0.00853522	-0.0388764	-0.405703	16.2958	0.0113124	-6.06683	-0.0190442	0.0705647	-2.81689	-10.5408	-5.6257	-1.09909	0.430198	0.765353	-0.109609	0.818259	0.803819	0.0207737	740
-0.0225831	0.00901571	-0.826276	151.746	-0.405026	-6.22441	-0.342674	0.0720919	-5.129	-8.1815	-5.08774	0.933873	1.48762	0.816833	-0.736942	0.477359	0.309722	-0.356013	741
0.0353868	-0.0196429	-0.317976	51.4848	0.364369	-7.73529	0.34885	0.00197982	-4.10151	-11.286	-5.11221	1.7111	-0.923934	0.378852	0.593274	0.324476	0.177025	-0.0297355	742
-0.0226528	-0.011052	0.571461	90.6872	-0.321255	-6.54648	-0.455922	0.0831649	-4.79055	-8.38504	-5.4726	0.0430061	1.48712	-0.323799	-0.722644	-0.0986735	-0.0553336	0.00457121	743
-0.0386342	0.0173573	1.0749	243.645	-0.399669	-5.30885	-0.344625	0.0513517	-6.25379	-8.22162	-4.99893	1.42529	1.09326	0.545897	1.08379	-0.361785	-0.198834	-0.226139	744
-0.0172178	-0.00263148	-0.192669	149.442	-0.215026	-6.25217	-0.355226	0.0637796	-5.22783	-9.94995	-5.93089	-1.13539	-0.302255	-0.627365	-0.317041	0.562041	-0.337862	-0.0306647	745
-0.0251976	-0.0145299	-0.0460943	110.941	-0.0334423	-6.22747	-0.399706	0.108133	-5.89579	-10.7641	-5.3234	0.27833	-0.855496	1.02319	-1.03094	-0.482579	-0.599402	0.139062	746
-0.029629	-0.00446181	-0.0154662	153.988	-0.330892	-6.28125	-0.479808	0.0931797	-5.45819	-9.54288	-5.66364	-0.527615	0.129466	-0.18415	-0.90578	0.126752	-0.182046	-0.122934	747
-0.0337642	-0.0602879	3.23327	54.2325	-0.422031	-6.51988	-0.503421	0.0831608	-4.45095	-11.677	-5.16287	1.37311	-0.175899	-0.529153	0.557492	-0.229086	0.0153998	-0.217415	748
0.00979404	-0.015341	0.775463	87.037	0.28202	-6.54321	0.137213	0.0365982	-5.03767	-10.7375	-5.58685	-0.0215041	-0.888034	-0.00636554	0.880726	-0.536654	-0.543422	0.0965469	749
-0.00248838	0.0403369	-0.993548	297.652	0.111376	-6.90857	0.0848279	0.0375282	-6.43389	-8.60114	-5.18872	1.25929	-0.349664	0.442189	0.00521819	-0.680228	0.129648	-0.0507807	750
-0.00826844	0.00626029	-0.211132	168.148	0.0281299	-6.85244	-0.151085	0.0503623	-6.11627	-10.3022	-5.3434	0.904618	-0.944431	0.169931	-0.176494	-0.199817	-0.576333	-0.0241108	751
0.0419832	-0.00952316	-2.03929	31.1299	0.445965	-7.04989	0.408492	0.0293552	-3.47274	-10.3276	-5.78771	-1.1032	-0.436358	0.612804	-0.284122	0.682739	0.330654	0.0388388	752
-0.0292204	0.0662334	-1.50303	542.304	-0.181748	-6.02848	-0.366609	0.0362473	-6.45517	-8.24446	-5.68477	-0.268474	-0.673246	-0.499626	0.251146	0.38133	1.16899	0.654202	753
-0.031468	-0.0127587	1.11447	166.437	-0.386721	-6.45922	-0.567014	0.074191	-5.27229	-9.92543	-5.89095	-0.736546	-0.0777169	-1.34507	-0.242181	0.235191	-0.246992	0.0413691	754
-0.0510931	0.0198794	-0.526954	376.712	-0.306283	-6.15917	-0.84467	0.113362	-6.39028	-9.85815	-5.76161	-0.731436	-1.11351	-0.342137	-1.38601	0.0122719	0.401986	0.786833	755
0.020085	0.0244814	-0.621488	175.364	0.362871	-7.222	0.290478	0.0301819	-5.26007	-7.93972	-5.39202	0.516247	0.562777	0.135286	0.125345	-1.03127	0.0905058	0.18502	756
0.0030934	-0.025071	0.085166	38.9832	-0.0241629	-6.79115	-0.223912	0.0555598	-3.82609	-9.85867	-5.71266	-0.600516	0.489184	-0.400218	-0.311786	0.526754	0.0651288	0.264816	757
-0.0151311	0.0769865	-1.71674	574.045	-0.220547	-7.33111	-0.153237	0.00724752	-6.69094	-8.36717	-5.89515	-0.0400988	-1.22642	-1.83421	0.0889564	0.525604	1.23124	0.101186	758
-0.0156833	0.00206385	-0.285217	171.839	-0.0145744	-6.44978	-0.291078	0.066583	-5.83779	-10.1987	-5.30597	0.677984	-0.662755	0.548825	-0.356477	-0.09178	-0.345921	0.214991	759
0.031908	0.00227763	-1.20773	76.8529	0.423927	-7.06394	0.383984	0.0117898	-5.04771	-10.7711	-5.65701	-0.132755	-1.29008	0.286515	0.369644	0.199853	-0.584568	-0.142519	760
0.0150168	0.0519669	-1.74951	297	0.144091	-8.00653	0.114308	0.0013343	-6.2819	-8.37795	-5.65377	0.624651	-0.556791	-1.08933	-0.351994	0.0425359	-0.0451798	0.00179668	761
0.00856518	0.00704186	-1.72121	172.37	0.243214	-6.67244	0.164884	0.0621285	-5.53914	-11.1507	-5.63074	-0.462051	-1.85169	0.879535	-0.57115	0.0697124	-0.0816602	-0.220967	762
0.0313346	-0.0220104	0.936346	33.3692	0.454143	-6.68649	0.420576	0.0372239	-3.42333	-9.25607	-6.11114	-1.92416	0.435615	-0.768049	0.977692	-0.922929	0.12357	0.194525	763
0.0162982	0.0108698	0.0983748	144.652	0.227292	-7.65079	0.140507	0.0149561	-5.447	-9.22529	-5.52026	0.764335	-0.228695	-0.811382	0.301842	-0.522864	-0.388388	0.0551301	764
-0.00613052	0.0094769	-0.57206	154.232	-0.0826893	-6.49515	-0.0522114	0.0658075	-5.33344	-8.98025	-5.82675	-0.974426	0.141342	-0.260645	-0.435972	-0.138225	-0.158916	-0.344013	765
0.0351198	0.0161575	-1.16268	103.963	0.351116	-7.47231	0.34006	0.00152971	-4.73603	-9.0042	-6.07833	-1.13485	-0.179573	-1.05988	0.195804	0.162996	-0.399737	-0.0141717	766
-0.0109974	-0.0204615	0.951821	69.9349	-0.255702	-6.66917	-0.19399	0.0656334	-4.48796	-9.34701	-5.63361	-0.248778	0.800821	-0.67038	-0.0749971	-0.0371814	-0.0340119	-0.381241	767
-0.0271939	0.0411441	-0.559007	415.5	-0.207874	-5.44875	0.00716365	0.0717915	-6.16738	-8.72454	-5.92252	-1.51353	-0.615317	-0.139956	0.470323	-0.502136	0.822941	-0.446402	768
0.0172782	-0.00339268	0.398455	57.3506	0.089535	-6.84776	0.0679983	0.00300165	-4.26083	-8.58118	-5.63165	0.0207974	1.12276	-0.794799	0.922391	0.23862	-0.311773	0.115888	769
-0.027099	-0.0218835	-0.0288582	121.587	0.0413469	-6.06145	-0.22812	0.158522	-5.61833	-10.8412	-5.59921	-1.09094	-1.10619	1.29536	-1.6672	-1.39733	-0.100115	-0.150924	770
0.023512	0.00742476	-1.77164	80.9714	0.21635	-7.3456	0.117003	0.0294953	-4.49893	-9.07886	-5.30841	0.656989	0.408992	0.606871	-0.623223	0.454166	0.102534	0.0969802	771
-0.0393423	0.0244982	1.26693	371.723	-0.490534	-6.13448	-0.356217	0.0493372	-6.11266	-8.60093	-5.60501	0.233546	0.173085	-1.3027	0.858718	-0.276684	0.530583	-0.272165	772
0.00943516	0.0169859	-0.1437	179.902	-0.0206176	-8.09656	-0.0201068	0.00702392	-5.55506	-9.04434	-5.4642	1.2925	-0.0519789	-1.34822	-0.0485276	0.0743799	-0.185079	-0.140985	773
0.00750652	0.0614918	-1.90342	367.952	0.14978	-7.25847	0.0551804	0.00365282	-6.37124	-8.15481	-5.7528	0.0237889	-0.604208	-0.840138	0.0288747	0.107737	0.173691	0.27973	774
-0.0246559	-0.0291748	1.45245	83.5565	-0.136072	-6.49717	-0.518688	0.103075	-4.6153	-9.46627	-5.60966	-0.422482	0.667704	-0.426034	-0.649308	-0.671498	-0.0743655	0.486465	775
0.0180127	0.0238338	-1.5673	156.704	0.187575	-6.84075	0.17775	0.00400835	-5.21933	-8.85499	-4.98119	1.70437	0.345457	1.04724	0.370575	0.408854	0.0297067	0.0337183	776
0.0233657	0.0116021	-0.418009	111.345	0.259056	-6.93873	0.257525	0.00534823	-4.85856	-8.8459	-5.65195	-0.078254	0.288407	-0.378739	0.724705	-0.0734783	-0.318766	0.0167438	777
-0.0130205	-0.0453912	2.03927	41.9953	-0.257205	-6.37956	-0.339318	0.034148	-4.11101	-11.3475	-5.27527	1.08545	-0.039552	-0.451674	1.14028	0.703589	-0.138002	0.00656429	778
-0.0142611	-0.051931	1.15533	26.5134	-0.230416	-6.56393	-0.468546	0.0824882	-3.41403	-11.0999	-5.62984	-0.443476	0.142313	-0.426086	-0.348332	0.656015	0.371234	0.256178	779
-0.0114675	-0.0298863	-0.409947	29.2747	-0.302515	-6.587	-0.501663	0.0816954	-3.57711	-9.77101	-5.77694	-1.03657	0.89145	-0.328646	-1.15172	1.17306	0.276112	0.151117	780
-0.00678443	-0.017586	0.0155883	75.4352	-0.210889	-6.73186	-0.396707	0.00646188	-4.8234	-10.8653	-4.58633	3.22317	0.0920467	0.860929	0.585961	1.49942	-0.221942	0.219742	781
-0.0219271	-0.0678157	2.54135	23.2103	-0.39514	-6.17281	-0.305947	0.0781594	-3.34802	-11.8148	-5.09152	1.09417	0.168452	0.205277	0.758431	0.337358	0.689079	-0.391542	782
-0.0203506	-0.00203217	-0.542947	141.565	-0.14335	-5.80525	-0.417414	0.0601077	-5.59286	-10.4472	-5.47092	0.00514884	-0.542862	0.595417	-0.127336	0.733496	-0.566055	0.205478	783
0.0280539	-0.0206644	-0.20555	45.9737	0.196249	-7.53719	0.190132	0.00172532	-4.00734	-11.0867	-5.3543	1.04666	-0.645404	-0.182429	0.566013	0.759309	0.0496196	-0.0619732	784
-0.000764892	0.0292974	-0.418009	235.483	0.0771233	-6.37679	0.0851721	0.0366277	-5.56817	-7.86141	-5.3882	0.343872	0.714715	0.229028	0.464817	-0.613737	0.184203	0.0316561	785
0.00308508	-0.0224867	-0.151434	65.5667	0.0734777	-6.91499	-0.059923	0.0717267	-4.40158	-10.4902	-5.42289	0.155919	-0.272821	0.433153	-0.550123	-0.0564207	0.137251	-0.018464	786
0.0583139	-0.0227976	-0.745851	21.25	0.679385	-7.58175	0.68085	0.0078522	-3.05755	-11.1198	-6.0707	-1.48647	-1.16104	-0.444604	0.615933	0.0756454	0.363239	0.0881165	787
0.0420428	-0.0546551	0.274872	11.8209	0.582813	-6.36101	0.591041	0.017249	-2.52072	-13.1041	-5.04715	0.884705	-1.5327	1.8312	1.77135	0.35862	1.01946	0.165067	788
-0.0105209	0.0077213	-0.795126	156.837	0.046878	-5.51007	-0.103071	0.0571494	-5.68906	-9.96957	-5.37401	-0.0229368	-0.448658	1.28112	0.282987	0.137907	-0.444202	0.04312	789
-0.0319989	-0.0262651	1.17552	150.576	-0.131517	-6.44313	-0.466478	0.12287	-5.3687	-10.8124	-5.70283	-0.675703	-0.86086	-0.209556	-0.915217	-0.869086	-0.0774866	0.180198	790
-0.0279261	-0.00166422	0.910816	151.398	-0.390593	-6.0763	-0.361015	0.0648617	-5.12092	-8.11988	-4.99795	1.3846	1.73169	0.367955	0.214177	-0.19541	0.207093	-0.1793	791
-0.013214	-0.0840703	2.97064	13.0539	-0.077413	-6.2083	-0.280098	0.0876075	-2.6359	-12.5449	-5.05111	0.990128	-0.273348	0.550084	0.898068	-0.127981	1.06606	0.364002	792
0.0145651	0.0189936	-1.33462	111.227	0.0415628	-7.17994	0.0486218	0.0170664	-4.89033	-7.97278	-5.12624	1.33091	1.27039	0.424581	-0.217486	0.37858	0.0224192	-0.0482017	793
-0.0378564	0.0376584	-0.96211	365.486	-0.294289	-5.5938	-0.439563	0.0693191	-6.5082	-8.82324	-5.32187	0.375755	-0.216334	0.650928	-0.150558	0.173108	0.349594	0.166328	794
-0.0184024	0.0349652	-0.96211	296.429	-0.112303	-5.91619	-0.158234	0.0472943	-6.26137	-8.80363	-5.42035	0.23157	-0.188948	0.464858	0.197734	0.0375509	0.0311687	-0.0236153	795
0.0101657	0.0113459	-1.03718	133.143	-0.0363915	-7.68394	-0.0859836	0.00424472	-5.37307	-9.77428	-5.16838	1.85297	-0.204193	-0.221555	-0.178729	0.890146	-0.27598	-0.103722	796
0.0231109	-0.0111039	-0.841938	59.566	0.159264	-7.25969	0.100924	0.0224163	-4.21951	-10.6199	-5.98414	-0.993051	-0.719458	-0.777576	-0.0767066	0.836468	-0.224339	-0.0635194	797
-0.0216386	-0.0143951	0.229211	88.657	-0.313822	-6.51075	-0.468368	0.0849666	-4.66762	-8.96076	-5.48993	-0.065744	1.09309	-0.139626	-0.852329	0.209274	0.0197442	0.0163931	798
0.0212384	0.00127799	-0.418009	107.138	0.306846	-7.22344	0.257057	0.0179895	-5.31475	-10.5536	-5.56154	0.361591	-1.11632	-0.105207	0.408968	-0.132225	-0.531362	-0.132418	799
0.00820583	0.0323431	-1.38532	184.444	0.146012	-6.55266	0.110664	0.0343654	-5.53696	-7.85482	-5.53832	-0.135958	0.659113	0.326198	-0.0793966	-0.22346	-0.152315	0.0136526	800
0.0441642	0.000793942	0.393678	56.2059	0.541437	-8.20934	0.514669	0.010997	-4.21692	-8.23684	-5.75929	-0.0974294	0.682598	-1.19888	0.365584	-1.28734	-0.0691099	0.137579	801
-0.0323404	-0.0159044	1.732	142.677	-0.265364	-6.73983	-0.419718	0.0968867	-5.79735	-9.66102	-5.43616	0.510435	0.0781653	-0.574715	-0.450862	-1.04191	-0.364757	-0.15617	802
0.0298941	0.0231287	-0.932961	121.92	0.318869	-7.66943	0.287466	0.00849229	-5.00082	-8.00156	-5.74245	-0.142436	0.576553	-0.799201	-0.00388169	-0.353749	-0.272931	0.0582147	803
0.0354534	-1.83402e-05	0.0666465	75.5455	0.361466	-7.66394	0.402543	0.00204183	-4.46364	-9.37481	-5.94121	-0.588071	-0.14713	-1.27385	0.654482	-0.331153	-0.306705	-0.0988525	804
-0.0332636	0.0427477	0.743213	440.077	-0.375929	-5.79336	-0.214296	0.0111574	-6.44975	-8.44692	-5.02921	1.90856	0.145376	-0.224623	1.80527	-0.0330196	0.748148	-0.088937	805
-0.0173987	0.01785	0.0873285	231.241	-0.180863	-5.79014	-0.168604	0.0369181	-5.62874	-8.77847	-5.407	0.314645	0.420521	0.116335	0.81769	0.106096	-0.0162103	-0.0603592	806
-0.0502937	0.0145178	0.272456	325.056	-0.52568	-5.86489	-0.674056	0.0713113	-6.32275	-9.67153	-4.94159	1.81267	-0.143713	0.495594	-0.0139587	0.384333	0.376776	0.0856595	807
-0.0026814	-0.01402	-0.109429	67.0083	-0.0964468	-6.61083	-0.181794	0.0638944	-4.3396	-9.3417	-5.67737	-0.59273	0.648379	-0.197694	-0.425523	0.269771	-0.0118478	-0.0398689	808
0.0181192	0.00448542	-1.10864	122.655	0.308671	-6.45634	0.280163	0.0159984	-5.45344	-11.1138	-5.30154	0.722637	-1.4495	1.08825	0.706927	0.320276	-0.483413	-0.171213	809
0.00778765	-0.0171292	-0.134695	28.9461	0.0877686	-5.22617	0.100461	0.0589889	-3.39158	-8.66619	-5.86614	-2.04948	1.44607	0.640702	0.673887	0.169504	0.208577	0.0501912	810
0.00401076	0.00389037	0.187933	143.308	0.0683758	-7.53018	-0.0585644	0.00701984	-5.74021	-9.94667	-4.48206	3.82813	-0.128859	0.7205	0.505145	-0.0591702	-0.231881	0.101794	811
-0.00996381	0.00205379	0.120932	96.7603	-0.223856	-6.41266	-0.274475	0.0371179	-5.00711	-8.36816	-5.33762	0.646328	1.3671	-0.122583	0.163935	0.386367	-0.340521	-0.037364	812
-0.0233228	-0.027757	1.4997	76.2727	-0.104647	-6.46339	-0.422318	0.11712	-4.46422	-8.73309	-5.58736	-0.602467	1.22182	-0.218918	-0.819858	-1.17452	0.123779	0.381048	813
-0.026752	-0.0658384	2.88732	29.5948	-0.554807	-6.89858	-0.465823	0.080668	-3.54932	-11.4504	-5.46529	0.529412	0.253924	-1.24843	0.206137	0.363901	0.486777	-0.495858	814
-0.0299463	0.0594161	-0.652804	510.917	-0.318721	-5.99362	-0.316548	0.0194691	-6.56837	-8.69865	-6.08625	-1.06193	-0.964903	-1.63124	0.87445	0.58494	0.65446	0.182462	815
-0.00383047	0.0117197	-0.415308	124.872	-0.154339	-6.78547	-0.231421	0.0297034	-5.10939	-8.18976	-5.38599	0.656474	1.20305	-0.290078	-0.0836552	0.442681	-0.247469	0.050669	816
-0.0220742	-0.0188934	1.98396	83.1188	-0.286503	-6.69377	-0.455713	0.062339	-4.75092	-8.361	-5.3504	0.769686	1.68378	-0.880619	0.171529	-0.491984	-0.200792	0.198394	817
0.0147704	0.0198714	-0.932961	186.96	0.0832974	-7.28498	0.172146	0.00298175	-5.33108	-9.37346	-5.20365	1.47382	-0.1897	0.0644415	0.419948	0.336344	0.104163	-0.219593	818
0.0240903	0.0192193	-1.9373	167.25	0.267363	-7.34325	0.214116	0.0137818	-5.34598	-10.3982	-5.85457	-0.500791	-1.42944	-0.317854	-0.219366	0.644818	-0.278878	-0.0961416	819
0.0206264	0.00648104	0.482585	102.395	0.282793	-7.35003	0.21561	0.00825587	-4.93655	-8.37108	-5.18947	1.43916	0.862911	-0.187789	0.78487	-0.771579	-0.211394	0.189217	820
-0.0391279	-0.0040697	1.44436	232.693	-0.424375	-6.04633	-0.41881	0.0718941	-5.77878	-9.6254	-5.06357	1.46347	0.224195	0.105649	0.453915	-0.339717	0.216832	-0.238446	821
-0.0122967	0.0271491	0.321392	247.742	-0.0979754	-5.81206	0.0127551	0.027512	-5.93303	-8.23502	-5.468	0.218222	0.52844	-0.0744596	1.203	-0.401574	-0.155443	-0.218821	822
-0.01459	0.0127762	-0.444663	265.25	-0.0473421	-6.02591	-0.0236722	0.0733552	-5.7864	-10.3355	-6.04339	-1.64284	-1.40464	-0.28987	0.00183711	-0.219971	0.0909332	-0.323706	823
-0.0313557	-0.0157174	1.31433	161.919	-0.219789	-6.39905	-0.543983	0.0920253	-5.3683	-9.89749	-5.78397	-0.64046	-0.151664	-0.871014	-0.397856	-0.44566	-0.257044	0.317663	824
-0.00119355	0.00741857	-1.09778	180.564	0.0470568	-6.60377	0.0302591	0.0500766	-5.79036	-10.9367	-5.48328	0.226695	-1.48866	0.562594	-0.187982	0.270514	-0.237506	-0.343302	825
-0.00154982	0.000659555	-0.0127212	132.271	0.0139845	-6.78975	0.0209959	0.0680744	-5.07251	-8.99866	-5.60487	-0.296166	0.30853	-0.0992104	-0.333455	-0.62285	0.0223432	-0.248289	826
0.00476147	0.0032807	-1.17267	60.2125	0.00265765	-5.94463	0.0613372	0.0622806	-4.35855	-8.03818	-5.40899	-0.448418	1.58105	1.16192	-0.295407	0.108749	0.100947	-0.231268	827
-0.018253	-0.0167854	0.270796	46.6195	-0.474571	-6.30609	-0.297583	0.0706198	-4.17114	-8.2432	-5.00237	1.15192	2.26414	0.617128	-0.368118	0.445525	0.392652	-0.552811	828
3.27173e-05	0.00424097	-0.211132	105.213	0.11662	-6.34914	-0.0345965	0.0593214	-5.04129	-8.39721	-5.35506	0.17677	0.937674	0.630431	-0.0756936	-0.579305	-0.189912	0.173759	829
-0.0175761	-0.00423802	-0.0304145	184.787	-0.00682668	-6.19082	-0.197676	0.0852992	-5.60857	-10.5169	-5.51917	-0.195876	-0.948603	0.51297	-0.321318	-0.400493	-0.0755639	0.0327103	830
-0.0508288	0.0274124	-0.7574	358.711	-0.382063	-5.46116	-0.741318	0.093672	-6.54756	-9.44339	-5.62176	-0.523338	-0.637147	0.211048	-0.69082	0.372023	0.134175	0.460274	831
-0.00596599	0.0386428	-2.9089	186.053	-0.140661	-5.80737	-0.0377473	0.0577319	-5.6507	-7.83616	-5.2859	-0.00703921	0.963397	1.66876	-0.844841	0.720725	0.0523189	-0.428745	832
0.00918373	0.0396628	-0.621488	253.864	0.146272	-6.97255	0.180567	0.00755243	-5.92	-7.93972	-5.43215	0.734848	0.31306	-0.341159	0.63945	-0.469581	-0.0495289	-0.00779572	833
-0.0203312	-0.00274671	0.837002	165.207	0.0633387	-6.42313	-0.157194	0.1028	-6.07825	-9.58825	-5.56656	-0.267685	-0.460646	0.167806	-0.48135	-1.57002	-0.450372	-0.0010819	834
-0.006313	0.066729	-1.60141	419.4	0.054447	-6.06922	0.0156328	0.00956249	-6.55889	-7.90101	-5.76795	-0.477945	-0.407368	-0.350638	0.771688	0.0787434	0.248725	0.265296	835
-0.0228794	0.016534	-0.833626	217.833	-0.27091	-6.0447	-0.330613	0.0753802	-5.47851	-8.67268	-5.6876	-0.741912	0.430515	0.0269526	-0.611656	0.282661	0.135487	-0.100895	836
0.0312105	0.010885	-0.96211	71.8286	0.461379	-6.52469	0.482012	0.0346763	-4.40158	-8.01716	-5.52475	-0.504493	0.992377	0.856713	0.359806	-0.804821	0.0132578	0.01349	837
-0.00585073	-0.0315838	1.27659	73.5263	-0.0381306	-6.23334	-0.0381694	0.0641394	-4.42343	-10.8174	-5.63337	-0.42277	-0.362921	-0.137667	0.607239	-0.237448	-0.0529744	-0.236843	838
-0.00499372	0.0305806	-0.123905	204.881	-0.117417	-5.98444	-0.0284615	0.00378439	-5.76826	-7.89109	-5.51061	0.278879	0.93378	-0.33521	1.21354	0.226688	-0.452302	-0.144306	839
-0.0247371	0.027493	-1.12567	308.936	-0.349877	-6.21903	-0.201177	0.0721757	-5.91476	-9.26066	-5.82337	-0.915707	-0.50613	-0.307276	-0.548399	0.359253	0.452311	-0.555753	840
-0.00868184	0.0476777	-0.500202	352.692	-0.0106344	-6.39381	-0.0439676	0.0143992	-6.22731	-7.97259	-5.47655	0.515734	0.11299	-0.407333	0.848087	-0.238366	0.231321	0.215244	841
-0.00966396	0.00291494	0.416656	202.8	0.0633919	-6.84261	-0.164309	0.0665235	-5.59962	-9.81253	-5.82072	-0.589276	-0.73831	-0.753952	-0.190213	-0.677985	-0.164911	0.22075	842
-0.00857508	-0.0398005	-0.448566	32.8266	-0.0856904	-6.93769	-0.494157	0.0977867	-3.66913	-10.9506	-5.46853	-0.162523	-0.0675201	0.41431	-1.52139	0.74772	0.430453	0.499771	843
-0.0382683	0.00504204	0.585254	180.449	-0.631551	-5.87634	-0.499647	0.0601431	-5.53187	-8.39562	-5.20903	0.939258	1.42102	-0.086745	0.142552	0.512783	-0.0160496	-0.50011	844
-0.0246276	-0.0721341	3.13782	25.897	-0.323624	-6.32107	-0.39087	0.0790819	-3.48564	-11.8985	-4.88525	1.82219	0.14917	0.269133	0.873827	-0.041163	0.624653	-0.0501771	845
0.0200037	-0.00956208	-0.87397	34.899	0.217709	-5.93767	0.229862	0.0524662	-3.62043	-9.00458	-6.07192	-2.34606	0.730846	0.241543	0.168851	0.198459	0.0800659	-0.0403889	846
0.0116616	0.0166865	-1.37307	122.786	0.158316	-6.72017	0.0493036	0.038784	-4.97085	-8.37167	-5.4429	0.0825601	0.712602	0.522429	-0.327048	0.0602643	-0.0824486	0.135747	847
-0.0271509	-0.011979	1.19657	145.598	-0.189672	-6.26756	-0.509327	0.0845206	-5.12898	-9.16118	-5.76811	-0.719863	0.497203	-0.783321	-0.254824	-0.427976	-0.234877	0.412571	848
-0.0282923	-0.00708693	0.922744	211.969	-0.262242	-6.41573	-0.31549	0.0842097	-5.63699	-10.2972	-5.72428	-0.417316	-0.712818	-0.660517	-0.160276	-0.378901	0.0107036	-0.250598	849
-0.0243024	-0.0164133	1.18573	107.061	-0.382433	-6.25057	-0.439339	0.0553383	-5.087	-9.8574	-5.77277	-0.429935	0.28455	-1.07413	0.277316	0.455965	-0.505828	-0.192993	850
0.0153121	0.0119385	-1.08268	107.4	0.00467825	-7.63569	-0.00983409	0.00695963	-5.09134	-9.19188	-5.40249	1.03408	0.222575	-0.478364	-0.234547	0.744719	-0.306862	-0.139935	851
0.0217832	0.0159021	-3.15717	52.8529	0.181116	-5.76632	0.217341	0.0499028	-4.00736	-8.08344	-5.50191	-1.08775	1.3529	1.96364	-0.654078	0.910368	0.242885	-0.113995	852
0.0149274	0.0110392	0.393678	127.912	0.223405	-6.87958	0.251751	0.0169841	-5.21411	-8.47417	-5.43817	0.543518	0.568403	-0.248696	0.894231	-0.789373	-0.318136	-0.0672381	853
0.00219709	0.03781	-1.56753	260.81	0.1786	-5.9172	0.0644335	0.021736	-6.10245	-9.29868	-5.76756	-0.737685	-0.85351	0.305621	0.565553	0.27114	-0.38344	0.163194	854
-0.0293581	0.0123712	0.125258	219.562	-0.387731	-5.65229	-0.353793	0.0545838	-5.48773	-8.54128	-5.22829	0.670218	0.976123	0.382533	0.411997	0.321284	0.175374	-0.161434	855
-0.0114881	0.00702346	0.313577	150.614	-0.197423	-6.69817	-0.13128	0.0528724	-5.29478	-8.23819	-5.22279	0.986249	1.1548	-0.0103579	-0.00994429	-0.361893	0.0448561	-0.294388	856
-0.00786259	0.00195856	-0.142158	110.833	-0.0459149	-7.12218	-0.324432	0.0695082	-5.00328	-8.10975	-5.32059	0.643647	1.26154	-0.0565362	-0.953145	-0.385881	-0.0459424	0.371341	857
-0.00377742	-0.0524331	1.68838	41.973	0.0852002	-6.59332	-0.105962	0.0716312	-3.93364	-11.8474	-5.01599	1.34725	-0.615555	0.794385	0.506038	-0.387096	0.367602	0.186937	858
-0.00602257	0.0281108	-1.34427	222.5	-0.0586616	-5.88029	0.0515885	0.0543704	-5.49255	-8.35571	-5.57965	-0.596751	0.4217	0.650412	-0.00942947	0.0240486	0.195312	-0.325113	859
-0.0429779	0.0106339	0.791206	313.873	-0.31902	-6.19675	-0.70943	0.0773206	-5.90956	-9.19386	-5.4587	0.395633	-0.0281292	-0.580562	-0.172736	-0.154759	0.303672	0.686307	860
-0.00325916	-0.0108039	0.639708	118.674	0.129266	-6.42794	0.00468179	0.079408	-4.93353	-9.58586	-5.84022	-1.13842	-0.13227	-0.234764	-0.0434305	-0.964084	-0.134751	0.0166243	861
-0.00293946	0.0367856	-1.30532	268.5	-0.00878214	-5.76134	-0.0158813	0.0111535	-5.54974	-8.40343	-5.26952	0.596729	0.416164	0.76845	0.916038	0.579834	0.229911	0.164442	862
-0.00227234	0.0229886	-0.834331	196.512	0.00817782	-6.59401	-0.0523744	0.0479586	-5.47696	-8.30923	-5.63834	-0.329002	0.446369	-0.118206	-0.228886	-0.170752	-0.0430389	0.0075543	863
0.0210782	0.00963087	-0.429001	83.3485	0.162614	-7.58017	0.0921735	0.00246051	-4.96005	-8.63214	-5.337	1.16339	0.686508	-0.435139	0.209107	0.101853	-0.405468	0.0805825	864
-0.0295143	0.036552	-0.317976	368.333	-0.273116	-5.29636	-0.11248	0.0553281	-6.34109	-9.01414	-5.87808	-1.19538	-0.583719	-0.250964	0.783942	-0.0566687	0.25474	-0.403878	865
0.0385991	0.0342772	-2.38876	128.15	0.439477	-7.48339	0.439407	0.00200916	-4.97117	-7.82405	-5.06173	1.41133	0.811775	1.0876	-0.174604	-0.0731456	0.128657	0.0705946	866
-0.0122123	-0.0200315	0.430586	83.9355	-0.153894	-6.54217	-0.324592	0.0714204	-4.58647	-9.9349	-5.69715	-0.527159	0.202988	-0.410559	-0.369949	0.213631	-0.129253	0.0662037	867
0.0411729	2.54314e-05	0.129127	92.1667	0.569859	-7.41772	0.559229	0.00318155	-4.58627	-9.92278	-6.0731	-1.10738	-0.864391	-1.06678	1.00536	-0.730072	-0.382752	0.0272353	868
0.0101954	-0.00610921	0.393678	125.735	0.291817	-6.48037	0.256486	0.052192	-5.01642	-10.0808	-5.70557	-0.623978	-0.664947	0.0907832	0.588848	-0.9012	-0.172337	-0.0908388	869
-0.014075	0.0178067	-0.184505	214.641	-0.0922475	-6.65806	-0.147665	0.0728081	-5.52021	-7.93018	-5.32304	0.477433	0.923441	0.186511	-0.48836	-0.765202	0.319125	-0.0194271	870
0.0190728	0.00933203	-0.609338	91.5263	0.310587	-6.82478	0.178533	0.0425421	-4.61631	-8.01441	-5.65706	-0.575728	0.97505	0.0710748	-0.0767243	-0.63444	-0.111397	0.255375	871
-0.0321107	-0.0360885	1.07906	79.5135	-0.484416	-6.53586	-0.700035	0.0718983	-4.8543	-11.4087	-5.58643	0.1991	-0.469318	-0.808005	-0.383224	1.06935	-0.385387	-0.0369392	872
0.0020191	-0.0095052	-0.102948	102.884	-0.0395909	-6.45693	0.0825987	0.0329274	-5.19151	-10.9958	-5.43432	0.444464	-0.89536	0.283399	0.576426	0.445959	-0.368542	-0.565294	873
0.0334353	0.00996161	-1.05737	69.0323	0.452085	-6.85479	0.468559	0.0383697	-4.42852	-8.36132	-6.00255	-1.67364	0.47117	-0.0720929	0.00316466	-0.685081	-0.181212	-0.0780895	874
0.00827501	-0.0167006	0.518792	47.2614	0.146396	-6.329	0.0671793	0.062807	-3.94132	-8.7501	-5.82232	-1.29029	1.03152	-0.176143	0.212696	-0.564147	0.0474753	0.118522	875
-0.0415086	-0.0200684	2.07883	190.206	-0.446899	-6.04492	-0.497808	0.0906135	-5.49199	-10.3071	-5.80906	-0.645419	-0.323729	-1.14518	0.224805	-0.383232	-0.133237	-0.265604	876
0.0383195	0.0235903	-2.38876	112.1	0.355041	-7.56676	0.384005	0.00370164	-4.84546	-9.19014	-5.74621	-0.336802	-0.335837	-0.0693364	-0.330171	0.559025	-0.175255	-0.153132	877
-0.00025074	-0.0503015	0.980957	31.1931	0.179048	-6.36213	-0.0769068	0.0941795	-3.55146	-11.3642	-5.34162	-0.0638667	-0.386523	0.936496	-0.080384	-0.489745	0.534521	0.331125	878
-0.00598624	-0.00650332	-0.634093	55.0287	-0.190366	-6.31619	-0.215758	0.0686862	-4.22096	-8.1841	-5.33578	0.0478026	1.79199	0.622943	-0.642217	0.375298	0.194557	-0.102469	879
0.0870754	-0.00969178	-4.16091	17.7619	0.693147	-10.8288	0.693147	0.000230351	-2.8898	-11.9639	-5.60194	0.870762	-2.12977	-0.477807	-2.52237	1.39032	1.1731	-0.188785	880
-0.0186318	0.046042	-1.74926	310.774	-0.229061	-5.89374	-0.146413	0.0509187	-6.06725	-7.78029	-5.37033	0.167555	0.614593	0.687976	-0.215749	0.301547	0.391892	-0.227097	881
-0.0163029	0.00923472	0.148867	168.759	-0.0882581	-5.91914	-0.294069	0.0419935	-5.69007	-9.09118	-5.39937	0.379865	0.319319	0.188071	0.500851	0.0877181	-0.512571	0.265104	882
0.0296282	0.0104792	-1.03718	66.6667	0.179108	-8.37242	0.151828	0.00109203	-4.85455	-8.70438	-5.18918	1.8085	0.624181	-0.410764	-0.447717	0.232098	-0.222937	-0.0726365	883
0.0171506	0.0222132	0.129127	189.375	0.215418	-8.03184	0.148836	0.0110257	-5.27903	-7.77188	-5.13018	1.92462	0.887764	-0.626155	0.206934	-0.914973	0.223349	0.228534	884
0.00908729	0.0238652	0.158962	178.96	0.207492	-6.67185	0.192138	0.0189808	-5.55414	-7.8135	-5.31639	0.79912	0.856126	0.022672	0.870517	-0.921788	-0.216956	0.0854979	885
-0.0185166	0.0188492	-1.13529	313.821	-0.10925	-6.28667	-0.0708973	0.0747073	-6.16506	-10.9326	-5.67341	-0.462035	-1.9579	0.332658	-0.387456	0.0926031	0.365645	-0.423227	886
-0.0134797	-0.063882	2.84465	20.0959	-0.182081	-5.92595	-0.233791	0.0725644	-3.07637	-11.0913	-5.62003	-0.554964	0.408083	-0.523789	1.13879	-0.0752005	0.481068	0.0590685	887
0.0380394	-0.0040293	-1.55396	30.0714	0.464401	-6.46473	0.444109	0.0423635	-3.39082	-8.89676	-6.00913	-2.13263	0.580492	0.48323	-0.0334579	0.0149348	0.282184	0.108648	888
-0.0416264	-0.00309717	1.44929	239.658	-0.521623	-5.89953	-0.386135	0.0843622	-5.64975	-9.39629	-5.57169	-0.108057	0.234798	-0.628948	0.280183	-0.33592	0.238204	-0.547159	889
0.0275443	0.0164904	-2.07309	93.2368	0.314572	-7.07151	0.215422	0.034139	-4.57567	-8.61122	-5.79326	-0.931607	0.343705	0.199183	-0.641373	0.238388	-0.0833297	0.111164	890
-0.018861	-0.0173628	0.756222	99.4035	-0.142972	-6.25732	-0.374424	0.0770278	-5.09384	-10.0524	-5.84523	-0.943389	-0.121429	-0.574961	-0.21637	-0.0565048	-0.508121	0.112393	891
-0.00636479	-0.025889	0.609923	51.2857	-0.179553	-7.17302	-0.30932	0.0729886	-4.08214	-9.46767	-5.71635	-0.423741	0.756411	-0.898236	-0.742116	0.119795	0.120273	0.0154586	892
0.0296883	0.0140996	-0.848452	76.2857	0.164034	-8.28304	0.150256	0.00440009	-4.68731	-8.07527	-5.66982	0.390878	0.9013	-1.27499	-0.441151	0.108696	-0.260824	-0.0440756	893
0.021547	-0.00470995	-1.03269	103.656	0.329094	-7.36021	0.228668	0.030463	-4.98716	-10.945	-4.97479	1.80104	-1.0629	1.17937	-0.0734627	0.0255497	0.0463395	-0.015201	895
-0.00508974	0.016944	-0.508283	173.884	-0.0833092	-6.61677	-0.244064	0.026448	-5.44933	-8.80902	-5.67815	-0.101862	0.31374	-0.635188	0.0999527	0.505707	-0.399673	0.21368	896
0.0199522	0.0110529	-1.08549	76.3898	0.139148	-7.14666	0.1266	0.0235193	-4.57452	-8.11007	-5.37565	0.497961	1.1911	0.182616	-0.186137	0.142655	-0.0585806	-0.0140899	897
0.0263738	0.0116199	-0.621488	120.727	0.335145	-7.72202	0.263274	0.0174869	-5.02411	-9.00443	-5.4544	0.694996	0.00292234	-0.2885	0.00627038	-0.457193	-0.132007	0.0742301	898
-0.0138369	-0.0175878	0.626331	42.0955	-0.309559	-5.5638	-0.185872	0.0642477	-3.9567	-8.15128	-5.30505	-0.0335268	2.23939	0.591928	0.424784	0.217313	0.215821	-0.304799	899
-0.0243514	0.00530742	-0.249016	280.194	-0.153675	-5.93863	-0.176177	0.0856902	-5.70412	-10.7713	-5.83719	-1.10795	-1.49175	0.00591261	-0.146168	-0.0804601	0.357805	-0.248693	900
0.0181379	0.00176076	0.393678	85.5294	0.283974	-6.45602	0.346054	0.0312199	-4.68739	-8.47417	-5.55306	-0.234675	0.796859	0.126785	0.928587	-0.920955	-0.197763	-0.116703	901
-0.038062	0.0205886	-0.568918	281.6	-0.403165	-5.68699	-0.606394	0.0529438	-6.28831	-9.77203	-5.43869	0.361864	-0.453056	0.101002	0.0180064	0.964023	-0.22541	0.164302	902
-0.0100626	-0.0402172	1.56663	59.6154	-0.0173456	-6.49431	-0.173095	0.0775999	-4.36204	-10.982	-5.34245	0.434275	-0.272457	0.187219	0.250789	-0.475416	0.0600449	0.0479224	903
-0.00984091	-0.0295541	0.868391	33.4641	-0.188809	-6.03252	-0.294083	0.0731499	-3.65658	-9.13753	-5.9006	-1.50454	1.27027	-0.572893	0.0146881	0.262567	0.0840969	0.104395	904
-0.00868033	-0.00269882	-0.526954	98.1186	0.0153563	-5.77476	-0.142768	0.0840069	-4.83155	-8.88916	-5.6634	-1.1142	0.66414	0.734454	-0.417967	-0.228576	-0.150197	0.089748	905
-0.0252053	-0.0336191	0.749681	66.523	-0.209966	-6.40795	-0.631183	0.0988316	-4.46231	-10.3559	-5.6611	-0.577218	0.163557	-0.272215	-0.895125	0.230156	-0.140126	0.489515	906
-0.00422914	0.0528807	-2.63404	281.875	-0.0695533	-5.85379	0.0510967	0.0361069	-5.97597	-7.69492	-5.35218	0.0792655	0.57887	1.19211	-0.162082	0.507274	0.261934	-0.277515	907
-0.00333802	0.0151288	-1.18475	169.314	0.0872012	-6.46405	0.0168162	0.0729285	-5.73103	-9.29446	-5.51268	-0.240765	-0.313968	0.759407	-0.66844	-0.414363	-0.172517	-0.192012	908
-0.00898726	0.0144354	-0.399124	185.184	-0.090854	-6.29248	-0.126927	0.0457336	-5.53499	-8.99997	-5.60786	-0.203249	0.151303	-0.105886	0.120806	0.0912292	-0.207707	-0.0983985	909
-0.0380524	-0.0030532	1.09815	209.679	-0.315732	-5.61904	-0.333423	0.0997648	-5.62876	-9.00828	-5.24864	0.362085	0.591948	0.576615	0.0643558	-0.852193	0.231192	-0.222287	910
-0.0162887	0.0111753	0.051166	170.549	-0.235911	-6.15687	-0.263178	0.0465199	-5.22293	-8.13491	-5.30985	0.567456	1.26868	0.0825983	0.224225	0.122765	0.0197115	-0.0119223	911
0.0214477	0.0258961	-1.97211	135.314	0.223966	-6.77677	0.227784	0.018072	-5.12538	-8.59523	-5.49177	0.0499594	0.301399	0.573408	-0.0709958	0.346958	-0.165366	-0.0762575	912
0.00311735	-0.0182532	0.508432	65.1034	-0.0129831	-6.39772	-0.0957019	0.0205557	-4.55072	-10.4768	-5.45704	0.415707	-0.0973869	-0.118073	0.898421	0.633223	-0.386092	0.0411801	913
-0.00741053	-0.00192149	0.0620926	115.843	-0.0636088	-6.46177	-0.2257	0.0456519	-5.15971	-9.38074	-5.43893	0.343109	0.330282	-0.00240008	0.09153	0.166214	-0.360089	0.129996	914
0.0238608	0.0294817	-2.12165	139.318	0.340681	-6.77314	0.313507	0.0407414	-4.93337	-7.67402	-5.47737	-0.275671	0.877886	0.937989	-0.483013	-0.363597	0.149226	0.042703	915
-0.00995608	-0.0027927	-0.269192	102.481	-0.120655	-6.57756	-0.373626	0.0637842	-4.76878	-8.75829	-5.69405	-0.552018	0.85812	-0.371788	-0.634923	0.293384	-0.202534	0.315372	916
-0.0245678	-0.0411091	1.67556	74.6438	-0.182766	-6.37262	-0.418528	0.0967697	-4.67763	-11.0941	-5.5821	-0.227634	-0.428267	-0.280794	-0.214776	-0.329869	-0.146629	0.0694312	917
0.0192628	0.0164929	-0.848452	131.893	0.307592	-6.7231	0.288347	0.0353245	-4.96703	-8.36903	-5.56126	-0.259395	0.492939	0.344881	0.176244	-0.593163	-0.0490838	0.0144733	918
0.0370486	0.00710844	-0.567683	67.325	0.341734	-7.91794	0.327163	0.00167506	-4.27601	-8.3576	-5.54205	0.465402	0.822155	-0.668572	0.159347	-0.204926	-0.0186581	0.0954384	919
-0.0183862	-0.00036325	-0.0667688	215.511	-0.1138	-6.04763	-0.255871	0.0559791	-5.66363	-11.0296	-5.66985	-0.326751	-1.36319	-0.0383121	0.269468	0.407425	-0.184104	0.00470945	920
0.00467629	0.0221271	-1.87689	183.771	0.160491	-6.95074	-0.0342347	0.0579531	-5.65516	-9.3533	-5.64892	-0.372847	-0.580588	0.345044	-0.998259	0.0418458	-0.164037	0.109792	921
0.00504436	0.00115904	-0.98004	103.756	-0.0165676	-7.13449	-0.245925	0.0125663	-5.28003	-10.5891	-5.48616	0.745761	-0.723454	-0.312832	-0.133034	1.25415	-0.662775	0.187454	922
-0.0246777	-0.0121575	0.828454	112.085	-0.391115	-6.32897	-0.333058	0.080759	-5.01828	-9.09332	-5.68741	-0.508264	0.797423	-0.625417	-0.314092	-0.0599479	-0.133669	-0.461061	923
0.0262212	0.00666356	-0.931579	72.9153	0.205302	-7.4367	0.271504	0.0120091	-4.70202	-8.96829	-5.19715	1.24152	0.527933	0.341548	0.096426	0.0873694	-0.075596	-0.217515	924
-0.024499	0.017586	-0.776085	251.136	-0.171951	-6.33131	-0.428865	0.0782207	-5.7977	-9.17297	-5.69769	-0.56302	-0.227159	-0.141132	-0.809913	0.116231	0.060924	0.272363	925
0.034305	0.000438994	-1.58206	54.5357	0.35849	-7.60858	0.248961	0.0302585	-3.97544	-9.09177	-5.51578	0.0344332	0.402883	0.262066	-0.61683	0.182724	0.254791	0.186488	926
0.00861472	0.0207092	-1.08268	125.933	0.0716974	-6.54297	-0.00297164	0.0187147	-5.2233	-8.24091	-5.43485	0.316388	0.851664	0.232724	0.188079	0.339702	-0.390162	0.0919868	927
-0.0184693	-0.0139852	1.19657	114.333	-0.162246	-6.24909	-0.245912	0.0744216	-5.11133	-9.43688	-5.70187	-0.540979	0.351388	-0.526827	0.127786	-0.505911	-0.311045	-0.111318	928
0.028025	0.000288262	-0.688135	158.5	0.173226	-9.84095	0.109826	0.000242936	-5.24963	-11.0682	-4.71971	4.03873	-1.38684	-0.643475	-0.879447	0.197032	0.430966	-0.118827	929
-0.021306	0.0253744	0.416656	265.343	-0.131216	-5.20297	-0.196109	0.0309522	-5.65148	-7.94971	-5.3078	0.373728	1.02037	0.396556	1.41961	-0.159556	0.061989	0.291608	930
-0.0255264	0.0162165	0.726689	239.961	-0.295705	-6.15205	-0.29734	0.0487121	-5.82212	-8.43236	-5.55743	0.133934	0.614708	-0.692022	0.504509	-0.221757	-0.0943819	-0.105056	931
0.00102994	0.0203221	0.0983748	222.826	0.211631	-5.89982	0.145077	0.035042	-5.49643	-8.64993	-5.60093	-0.397295	0.0938073	0.202003	1.0736	-0.769048	-0.060506	0.199478	932
-0.0270594	-0.00886902	0.051166	184.756	-0.180027	-6.09913	-0.388115	0.0873809	-5.6577	-10.9329	-5.56342	-0.220747	-1.08391	0.271058	-0.435675	0.100649	-0.164775	-0.00574508	933
0.0579917	0.000602897	-2.13444	35.2619	0.634016	-7.79671	0.625503	0.00295751	-3.80278	-10.2	-5.80879	-0.685138	-0.765618	0.140243	-0.115287	0.373436	0.0836138	0.000729356	934
0.00120771	-0.0220888	-0.170683	40.2162	-0.105553	-6.23003	-0.0317313	0.06538	-3.88625	-9.74047	-5.70387	-0.963131	0.600801	0.182709	-0.126294	0.441968	0.185062	-0.343453	935
-0.0296416	0.0418493	-0.527694	332.929	-0.181515	-5.10983	-0.391246	0.0331937	-6.38719	-8.21533	-5.54667	-0.20722	0.274409	0.191811	0.92114	0.340687	-0.203641	0.48266	936
-0.0154091	-0.0479269	2.0007	35.1938	-0.315332	-6.55633	-0.274163	0.0761295	-3.71215	-10.4714	-5.60366	-0.22526	0.550929	-0.77215	0.235746	0.0499142	0.305714	-0.309577	937
0.0340629	0.0136361	-3.06517	37.4828	0.397703	-5.54221	0.404712	0.0399227	-3.68116	-8.30077	-5.84127	-2.19126	1.02192	1.73191	-0.145817	0.743039	0.133802	0.0480403	938
0.0334359	-0.0320589	-0.307037	18.0508	0.389611	-6.33083	0.371272	0.0374522	-2.8446	-10.8629	-6.11695	-2.23601	-0.447322	-0.0273219	0.709979	0.394297	0.437994	0.114584	939
-0.0305061	-0.000274661	0.688981	194.528	-0.322445	-5.78162	-0.363102	0.0654179	-5.65546	-9.58242	-5.39799	0.313408	0.1384	0.0823109	0.372727	0.0382696	-0.149417	-0.165734	940
0.0449887	0.0136716	-1.54362	86.7647	0.331713	-9.63446	0.324794	0.000424414	-4.99609	-9.4947	-5.64236	1.05206	-0.630533	-1.54124	-1.22136	0.0656251	-0.20446	-0.250015	941
0.0286802	-0.0221377	-0.00533333	39.026	0.321088	-6.80983	0.28644	0.0149288	-3.74834	-10.6794	-5.54986	-0.0362613	-0.365798	0.14253	0.906885	0.301774	0.0818767	0.0878882	942
-0.000130081	0.0123533	-1.18184	107.5	-0.180097	-7.04706	-0.215694	0.0350057	-4.96315	-8.27344	-5.31502	0.801492	1.203	0.00614609	-0.659288	0.757401	-0.101462	-0.102116	943
-0.0195781	0.0202184	0.296087	265.067	-0.0605644	-5.95184	-0.210056	0.0538951	-5.8631	-8.7158	-5.60917	-0.259521	0.0807775	-0.210922	0.506687	-0.493339	-0.0248615	0.251156	944
0.0109722	0.0228532	-2.23893	124	0.0914151	-6.65682	0.105372	0.0592342	-4.94578	-7.99295	-5.58045	-0.62313	0.878377	0.779946	-1.02318	0.126549	0.0975939	-0.209874	945
-0.0160394	-0.0337762	0.922744	83	0.310158	-6.11331	0.214108	0.17452	-5.45437	-10.7907	-5.06094	0.125802	-0.9045	2.49745	-1.17353	-2.96994	0.236227	-0.475326	946
-0.0126624	-0.0189662	0.598026	76.7396	-0.0083385	-6.57791	-0.261865	0.103153	-4.61294	-8.99233	-5.5998	-0.610955	0.787461	0.0642021	-0.871066	-0.875963	0.024604	0.224545	947
-0.0322228	-0.0482553	1.91531	51.1649	-0.154229	-6.54653	-1.01026	0.0881359	-4.23131	-10.646	-5.46412	0.3167	0.329093	-0.664034	-0.560479	0.292634	-0.321903	1.50887	948
0.0255027	-0.0238027	0.675413	67.8125	0.178942	-9.07133	0.122484	0.00107106	-4.55602	-11.0726	-4.42678	4.4996	-0.531003	-0.00539547	0.0836413	-0.0875028	0.356718	-0.0310844	949
-0.0130896	-0.0105339	-0.853472	116.292	-0.103274	-6.17218	-0.284073	0.0816241	-5.04972	-10.7012	-5.71987	-0.880249	-0.730202	0.426478	-0.770612	0.574826	-0.199964	-0.0494541	950
-0.00545394	0.0375049	-0.932961	238.04	0.0927509	-5.88391	0.0493508	0.0437217	-6.05186	-7.74204	-5.39237	0.0850887	0.629725	0.763861	0.353143	-0.582425	-0.169523	0.0451841	951
-0.0188156	-0.0382534	0.856677	66.8425	-0.0227556	-6.48421	-0.319751	0.12275	-4.55586	-10.8045	-5.54465	-0.518845	-0.384447	0.43085	-1.00694	-0.755672	0.104475	0.147807	952
-0.0177563	0.0612768	-1.50303	471.13	-0.157454	-6.43988	-0.148356	0.0293896	-6.40405	-8.35694	-5.76531	-0.340442	-0.68196	-0.722195	0.19169	0.279327	0.851056	0.124474	953
-0.0403939	0.0300944	-0.961698	361	-0.314733	-6.01365	-0.523646	0.0911053	-6.34612	-9.11875	-5.40069	0.176698	-0.425491	0.428688	-0.851971	0.0352041	0.552141	0.203837	954
0.0423912	-0.00453553	-2.25948	26.4	0.487016	-6.12927	0.486729	0.0365129	-3.22481	-9.69719	-6.29947	-3.1134	-0.0985164	0.51898	0.0277656	0.674619	0.201684	0.0423338	955
0.0140065	0.00980531	-0.444663	74.2857	0.0298094	-7.16848	-0.0246894	0.00288971	-5.19805	-8.97682	-5.87677	-0.355198	0.300617	-1.21088	0.253564	0.593599	-0.938886	-0.0805304	956
0.0137354	0.00725685	-1.45472	135.553	0.219701	-6.70554	0.138344	0.0391567	-5.13273	-10.2922	-5.57805	-0.200545	-0.894872	0.577297	-0.170652	0.311231	-0.154791	-0.0574491	957
-0.00588414	0.0496821	-3.10647	252.194	-0.148283	-6.04584	-0.0728242	0.0473469	-5.85052	-7.80364	-5.53927	-0.4646	0.569453	0.946119	-0.848513	0.893173	0.156959	-0.305258	958
0.0286775	-0.0165674	0.178272	49.85	0.20884	-7.64848	0.2084	0.0078448	-4.03364	-10.3708	-5.87979	-0.388423	-0.418887	-1.26044	0.474145	0.347797	-0.146563	-0.0715505	959
-0.0047953	-0.0141776	-0.560186	75.5	-0.0217206	-6.49884	-0.232888	0.0739722	-4.68105	-10.1477	-5.69614	-0.725835	-0.155056	0.187155	-0.722996	0.352809	-0.206678	0.0929638	960
-0.0205924	-0.0260724	0.549245	103.176	-0.0262339	-6.35258	-0.244778	0.129362	-4.94038	-10.3234	-5.67442	-0.990922	-0.385395	0.417891	-1.12377	-1.01644	0.0800694	-0.0399782	961
-0.035359	-0.0261599	2.03927	119.36	-0.393103	-6.11689	-0.560229	0.0845542	-5.10305	-9.97564	-5.90327	-0.935241	0.191296	-1.31516	0.1089	-0.175122	-0.430375	-0.0161217	962
0.0103624	0.0153139	-0.668879	132.78	0.112787	-7.07219	-0.0633223	0.00978618	-5.29854	-8.88572	-5.41692	0.78399	0.31378	-0.263112	0.211553	0.334664	-0.452527	0.283913	963
-0.0361704	-0.00896424	0.754582	178.911	-0.477367	-6.06512	-0.486295	0.0689675	-5.80755	-10.5834	-5.53252	0.218856	-0.528706	-0.411452	0.0499537	0.504794	-0.362054	-0.422456	964
0.0152978	-0.0270608	1.32354	31.4	0.25889	-5.77295	0.271365	0.0501364	-3.42617	-9.16773	-6.04005	-2.09424	0.858672	-0.332384	1.30385	-0.73633	0.0967067	0.0877405	965
-0.0323026	-0.00527253	0.212499	180.74	-0.33695	-6.76345	-0.485687	0.0986006	-5.87111	-10.1045	-5.55614	0.083223	-0.487352	-0.340348	-1.13677	-0.149165	-0.171598	-0.231899	966
0.0212004	0.00979194	-1.58807	95.2105	0.270216	-6.4267	0.315541	0.0439345	-4.65472	-9.07841	-5.67618	-0.889878	0.147442	0.779771	-0.112631	-0.0112854	-0.0315159	-0.216919	967
0.0209177	-0.0464629	1.61575	21.8394	0.0825803	-7.56056	0.0876148	0.00056698	-3.29063	-11.526	-5.10273	1.92442	-0.25194	-0.514765	1.30504	0.54297	0.442657	0.0514265	968
-0.0203465	-0.0102802	-0.142158	131.712	0.0200383	-6.20981	-0.217033	0.11814	-5.61906	-10.1657	-5.45808	-0.347492	-0.565187	1.01055	-1.08176	-0.91978	-0.190134	-0.0377927	969
-0.0293058	-0.0109554	-0.169179	173.328	-0.14158	-6.07364	-0.517697	0.0922619	-5.64146	-10.9842	-5.33732	0.338969	-0.97972	0.774368	-0.689833	0.198719	-0.175371	0.333549	970
0.0283759	-0.0149627	-1.10745	32.3256	0.346977	-6.34117	0.363125	0.0529867	-3.53031	-9.85842	-5.8922	-1.75747	0.0478027	0.632364	0.0191916	0.0959527	0.293317	-0.0840364	971
0.0484482	0.0105684	-2.30834	44.6452	0.567786	-6.95547	0.580437	0.0282882	-3.84883	-8.79464	-6.14192	-2.23881	0.157356	0.21208	-0.293826	0.0392821	0.0200194	-0.0214369	972
-0.00871871	-0.009687	0.118323	64.8039	-0.178905	-6.29001	-0.168743	0.072944	-4.35269	-8.18875	-5.38306	-0.0250004	1.72392	0.35322	-0.339849	-0.130115	0.157477	-0.175487	973
0.00363305	-0.00452089	0.234609	95.7656	0.0127075	-6.90635	-0.092602	0.0308608	-4.9264	-9.51137	-5.60902	0.116549	0.174927	-0.599805	0.254251	0.140666	-0.401052	0.047773	974
0.0187709	-0.0507558	0.556647	20.0156	0.26161	-6.68149	0.270017	0.05306	-3.16962	-11.9943	-4.73212	1.86975	-0.560776	1.84612	0.689986	-0.0413771	0.978296	-0.0555622	975
-0.0155322	0.0170566	0.261631	190.455	-0.237819	-6.4441	-0.173754	0.037674	-5.62949	-7.97289	-5.02846	1.61031	1.28111	0.217537	0.402512	-0.195285	0.0124885	-0.20904	976
0.0343016	-0.0163109	-0.389791	37.1304	0.473716	-6.79104	0.427428	0.0336937	-3.66911	-9.91881	-5.61356	-0.574525	-0.0198938	0.511967	0.508161	-0.33413	0.241415	0.130226	977
0.0472198	-0.0134341	0.129127	36.8333	0.38099	-9.62126	0.352768	0.000125578	-3.85768	-9.46648	-5.24567	2.07943	0.229148	-1.33663	-0.43374	-0.460167	0.402988	0.0444593	978
0.0318957	0.0136709	0.0666465	125	0.479201	-7.31259	0.481828	0.0155476	-4.90791	-8.38867	-5.7443	-0.340829	0.262298	-0.595077	0.725091	-1.19349	-0.187416	0.052787	979
-0.000687635	0.0118912	0.461088	164.973	0.0179671	-7.0746	-0.0757974	0.0370994	-5.24839	-8.0359	-5.44689	0.591297	0.962073	-0.654607	0.180104	-0.63804	-0.0628265	0.156731	980
-0.0299315	0.0166224	-0.689973	209.62	-0.423445	-5.85083	-0.367331	0.0764313	-5.4909	-8.12853	-5.22205	0.477246	1.227	0.710099	-0.501473	0.303498	0.318947	-0.317121	981
-0.0245113	-0.0648952	3.2264	16.7964	-0.52552	-6.03472	-0.37566	0.0761713	-2.96837	-10.4822	-5.83112	-0.976728	1.09955	-1.46239	0.943032	0.287167	0.53552	-0.405315	982
0.0701575	0.0134316	-2.12165	36.8182	0.665076	-9.43884	0.665468	0.000728577	-3.68998	-8.32271	-6.01679	-0.666696	0.271669	-1.38848	-1.13624	-0.293159	0.280113	0.0313977	983
-0.0170206	0.00174057	0.894972	154.032	-0.170395	-5.7729	-0.101876	0.0616399	-5.24072	-8.52238	-5.63717	-0.562164	0.879728	-0.184824	0.640348	-0.548497	-0.168534	-0.275271	984
-0.0344093	0.0112516	0.00622479	279.128	-0.296963	-6.35066	-0.557026	0.0757154	-5.94794	-9.69734	-5.57535	0.0402561	-0.489174	-0.421622	-0.486847	0.159289	0.124267	0.276802	985
-0.00965044	0.0306046	-1.09192	310.8	0.0876995	-5.56138	0.0918193	0.0611022	-5.95811	-9.60238	-5.99532	-1.76716	-1.17547	0.257604	0.3667	-0.279062	0.167622	-0.118314	986
-0.0231265	-0.0552346	2.40849	37.6524	-0.374093	-6.63388	-0.475975	0.076963	-3.81029	-11.0199	-5.50066	0.262294	0.290299	-0.90532	0.216139	0.227432	0.208177	-0.055541	987
-0.0324112	-0.03397	1.88673	89.4919	-0.431517	-6.12674	-0.488884	0.0755422	-4.95293	-10.7026	-5.52235	0.164305	0.00926335	-0.605595	0.29608	0.191827	-0.323076	-0.275175	988
0.0459924	-0.0215002	-1.02392	25.9434	0.573105	-6.83567	0.570385	0.0294394	-3.2009	-10.9139	-6.00273	-1.76425	-0.883862	0.277519	0.444511	0.150279	0.3608	0.0354822	989
-0.0126658	0.0511102	-1.77457	373.167	-0.0696308	-5.662	-0.0353751	0.0419855	-5.86437	-8.04675	-5.67616	-0.785757	0.0397955	0.382956	0.284961	0.234997	0.684978	0.0594411	990
-0.0271691	0.014613	-0.141386	238.945	-0.377651	-5.6708	-0.283548	0.0465241	-5.7811	-9.40327	-5.4058	0.319455	0.0678857	0.17978	0.533961	0.592559	0.00187777	-0.36668	991
-0.015389	-0.0172158	1.46048	84.5086	-0.185601	-6.34284	-0.267148	0.0702441	-4.574	-8.62533	-5.70236	-0.57983	1.24849	-0.776274	0.175191	-0.512711	-0.142253	0.00907272	992
0.0339673	-0.00897441	-1.28001	54.9677	0.255083	-7.93412	0.2479	0.00531976	-4.28408	-10.8864	-5.31935	1.16194	-0.807134	0.0936526	-0.146508	0.831615	0.0471892	-0.146606	993
0.00260346	0.01989	-1.54362	212.588	0.0479565	-6.85314	-0.100808	0.0178105	-5.66831	-10.1904	-5.16198	1.40765	-0.853522	0.622398	-0.00113778	0.846435	-0.0365762	0.158069	994
0.0240037	-0.0263918	1.63609	25.8143	0.193527	-7.30925	0.163302	0.0179916	-3.33213	-8.95804	-5.93405	-0.800317	1.05406	-1.67629	0.992759	-0.422503	0.123059	0.218271	995
-0.0435462	-0.024276	2.59307	169.699	-0.466682	-6.3401	-0.538773	0.0952571	-5.5746	-10.0733	-5.70418	-0.190718	-0.0472256	-1.32904	0.106756	-0.729284	-0.236666	-0.268296	996
-0.0265913	-0.00155842	1.57379	169.107	-0.375895	-6.16259	-0.317318	0.0492887	-5.38196	-8.56477	-5.38718	0.638943	1.10689	-0.682319	0.756231	-0.263754	-0.144894	-0.247735	997
-0.0322971	0.0155145	-0.223983	243.938	-0.475437	-5.81628	-0.347449	0.0688343	-5.5034	-8.4663	-5.32383	0.347723	0.907916	0.271476	-0.0746727	0.332994	0.439765	-0.412054	998
-0.0273038	0.0102502	1.01429	220.817	-0.331553	-5.61257	-0.298723	0.0420581	-5.40524	-8.23527	-5.26908	0.689709	1.22596	-0.0482794	1.07708	-0.063683	0.11021	-0.0372224	999
-0.0243715	-0.00132924	0.261631	199.636	-0.251658	-6.06356	-0.366404	0.0579237	-5.69912	-10.5995	-5.79583	-0.587218	-0.926149	-0.551705	0.18521	0.481985	-0.365569	-0.0927038	1000
-0.0336547	0.0294262	-0.0667688	378.822	-0.295688	-6.03241	-0.341389	0.0684574	-6.12669	-9.0714	-5.78911	-0.67197	-0.537407	-0.684336	0.0708374	-0.142895	0.557472	0.0163316	1001
0.0409826	-0.00394477	0.461088	54.2432	0.460593	-8.43193	0.438477	0.00182288	-4.2195	-8.5749	-5.09255	1.97234	0.842691	-0.409611	0.442001	-1.03416	0.188081	0.147331	1002
0.0138178	-0.0592647	1.45738	16.0711	0.20406	-6.37332	0.190405	0.0585345	-2.83813	-11.9707	-5.33354	0.133352	-0.54048	0.673773	1.03058	-0.113675	0.848481	0.034826	1003
0.019773	-0.0249861	-0.618201	28.0435	0.163936	-5.52578	0.205779	0.0368891	-3.26407	-10.8019	-6.32534	-2.99327	-0.394069	-0.0627313	0.861054	1.06186	0.0186515	-0.101944	1004
0.0127082	-0.0228108	-1.19335	27.3621	0.0838264	-6.14719	-0.0256208	0.0635101	-3.31379	-10.1451	-5.97472	-1.9987	0.211915	0.346351	-0.435125	0.967627	0.316216	0.113728	1005
0.0358893	-0.0212566	1.1861	34.6395	0.328144	-8.08853	0.325281	0.00331701	-3.65078	-9.48981	-5.70316	0.247331	0.382983	-1.53213	0.803028	-0.506224	0.115365	0.104318	1006
0.0146955	0.00595166	-1.78991	82.2564	0.0767164	-6.89469	-0.0254278	0.0248531	-4.76063	-9.71831	-5.48798	0.180549	-0.0285814	0.405898	-0.414105	1.06044	-0.264373	0.00980176	1007
-0.00572443	0.00114562	0.772348	110.836	-0.235148	-6.78168	-0.113489	0.0156468	-5.12178	-8.53831	-4.96145	2.08917	1.33366	-0.0903443	0.802178	0.145729	-0.174425	-0.32228	1008
-0.0178136	0.0225791	-0.364479	211.831	-0.259703	-5.76587	-0.245412	0.0298183	-5.47697	-8.00972	-5.08361	1.15685	1.2961	0.624784	0.661374	0.45513	0.0824553	-0.00358132	1009
-0.0338668	0.00784936	1.0749	250.421	-0.321291	-6.37741	-0.563954	0.0564509	-5.82328	-8.95522	-5.43546	0.662338	0.356247	-0.818468	0.220436	-0.113093	-0.0527429	0.367298	1010
0.0508105	0.0111282	-2.6183	35.3429	0.617749	-6.44551	0.616169	0.0246962	-3.65681	-8.85195	-6.25235	-2.83353	0.153541	0.507556	-0.032029	0.289858	-0.031625	0.063375	1011
0.0223894	0.0212061	-1.39287	106.122	0.179561	-7.35169	0.163048	0.011592	-4.92523	-7.95256	-5.15812	1.28678	1.11489	0.413248	-0.147085	0.125996	-0.0561153	0.0202899	1012
-0.00666584	-0.0266148	0.23472	45.526	-0.0967516	-6.1056	-0.223709	0.0812875	-3.89682	-9.72464	-5.93549	-1.67899	0.557983	-0.226479	-0.337413	0.253225	0.0565779	0.048113	1013
-0.0330965	0.023504	0.692799	324.776	-0.29938	-5.32204	-0.186908	0.0599196	-6.02271	-8.67455	-5.64326	-0.520732	0.131285	-0.221596	1.00652	-0.442153	0.282737	-0.257794	1014
-0.0140385	-0.0254452	0.230115	44.7647	0.0200906	-6.18406	-0.473595	0.11289	-3.91879	-8.71002	-5.76718	-1.47475	1.30167	0.191408	-1.17818	-0.419015	0.128478	0.816534	1015
0.00718103	-0.0284194	-0.782369	18.9526	-0.11276	-6.41227	-0.040646	0.0696	-3.16095	-9.91318	-5.75212	-1.25614	0.713398	0.283267	-0.564538	0.932299	0.614651	-0.288161	1016
0.0518202	0.00823727	-0.529172	67.6	0.544371	-9.2501	0.544321	0.000636002	-4.43068	-8.37803	-5.21478	1.86166	0.538037	-0.699799	-0.363934	-1.03408	0.221949	0.0223546	1017
0.0149395	0.0076105	-1.90481	74	0.14122	-6.73705	0.0634637	0.0623991	-4.39806	-8.52693	-5.81263	-1.29601	0.719408	0.381154	-1.05518	0.261199	0.036384	-0.0278853	1018
-0.0194493	-0.0343401	0.658199	80.1646	-0.139668	-6.32612	-0.364186	0.0837607	-4.81997	-11.4969	-5.19796	0.808312	-0.703186	0.725848	-0.268994	0.188846	-0.0721713	0.0429112	1019
0.0113484	-0.00355999	-0.70997	47.4333	0.124023	-6.08722	0.0783556	0.0536238	-3.9239	-8.08737	-5.48773	-0.597143	1.63084	0.826026	0.00496814	-0.0213993	0.191705	0.111592	1020
-0.0203448	0.0198675	0.439119	296.778	-0.129669	-6.20293	-0.200354	0.0354492	-6.31962	-10.0268	-5.77645	-0.238023	-1.14933	-0.871618	0.825379	-0.0528786	-0.284237	-0.0177456	1021
-0.0143202	-0.0147484	-0.120813	112.528	-0.0859634	-6.88791	-0.221584	0.0867923	-5.6536	-11.1195	-5.43802	0.366899	-1.16136	0.314387	-0.913858	-0.155272	-0.393822	-0.313608	1022
-0.0154036	0.00569884	0.0176508	151.367	-0.199957	-6.70656	-0.268256	0.0680092	-5.16813	-8.12057	-5.1931	0.915267	1.29949	0.199404	-0.517662	-0.306724	0.183224	-0.0320391	1023
0.0284344	-0.0204284	-0.394479	27.7159	0.35988	-6.11007	0.369043	0.0461324	-3.34093	-9.96772	-6.22557	-2.65907	-0.0341855	-0.0723679	0.563325	0.0309586	0.139978	-0.00336726	1024
0.0205119	-0.009824	-0.147302	30.6357	0.118619	-6.57693	0.0652066	0.0159053	-3.6604	-8.78022	-5.87991	-1.07069	1.11418	-0.64106	0.600375	0.576314	-0.115392	0.194832	1025
-0.0420182	0.0104532	-0.0170266	310.829	-0.387682	-5.90979	-0.723674	0.0714946	-5.86728	-10.1477	-5.76902	-0.552982	-0.801252	-0.66984	-0.245694	0.74415	0.148972	0.485323	1026
0.0135849	-0.0335798	-1.07181	19.0338	0.0595193	-5.38285	0.0989502	0.0535416	-2.98524	-11.3879	-6.04817	-2.4545	-0.470998	0.733845	0.41941	1.48705	0.379986	-0.157437	1027
-0.0363244	-0.0757389	3.03396	28.8283	-0.308426	-6.56893	-0.897408	0.0973579	-3.59401	-12.0035	-5.08467	1.38955	0.00474542	-0.272565	-0.0722405	0.229719	0.322463	0.947736	1028
0.000929292	0.0409471	-0.58976	296.826	0.0890553	-6.97643	-0.0305248	0.0131452	-5.8471	-7.80263	-5.34793	0.989708	0.446877	-0.388714	0.447396	-0.32158	0.245719	0.390629	1029
0.016797	0.0218372	0.243472	162	0.161798	-7.781	0.144979	0.00196025	-5.46305	-7.99928	-5.51264	0.922841	0.644687	-1.23425	0.469114	-0.619828	-0.327214	0.0364897	1030
-0.0132614	-0.0115194	0.806706	143.446	-0.00591345	-6.51366	-0.290548	0.0692008	-5.23162	-10.1971	-5.96588	-1.10838	-0.615145	-0.919182	-0.0585297	-0.324845	-0.422235	0.294153	1031
-0.0509776	0.0123219	-0.0408315	314.959	-0.394092	-5.90984	-0.915583	0.0959472	-5.99591	-9.42055	-5.63391	-0.354837	-0.240246	-0.375635	-0.878489	0.362128	0.195431	0.83483	1032
0.00178316	0.0352859	-1.28001	207.323	0.0594816	-6.35435	-0.0833044	0.00920023	-5.91208	-8.41091	-5.47022	0.383549	0.266896	0.120726	0.417545	0.464584	-0.507867	0.249851	1033
-0.0369609	0.0540522	-0.993548	584.652	-0.29861	-5.93203	-0.148302	0.0654793	-6.66728	-9.8539	-5.7684	-0.602422	-2.01311	-0.383484	0.300517	-0.0517318	1.5775	-0.235692	1034
-0.0204933	-0.0475679	1.799	47.4882	-0.307288	-6.32094	-0.403473	0.0670295	-4.226	-11.4887	-5.49812	0.210049	-0.291722	-0.461378	0.408943	0.490759	-0.09224	-0.123114	1035
0.0484657	-0.0338847	-0.425888	17.6353	0.594913	-7.29541	0.575581	0.0264206	-2.80402	-11.3199	-5.63058	-0.510778	-0.848802	0.43771	0.56272	-0.0144247	0.773069	0.144727	1036
0.00721683	0.0285866	0.187933	216.846	0.212834	-6.56477	0.115136	0.00958008	-5.56463	-7.74944	-5.37454	0.704651	0.795261	-0.199405	1.10551	-0.746072	-0.138923	0.360395	1037
-0.00908015	-0.00469377	-1.2445	159.041	0.0374497	-6.42057	-0.172533	0.0875248	-5.42732	-11.2794	-5.75941	-0.935179	-1.6304	0.567143	-1.00171	0.276004	-0.13603	-0.0510008	1038
-0.0168466	-0.0069906	-0.883271	122.173	-0.132897	-6.46416	-0.368525	0.0984955	-5.15099	-10.0477	-5.81516	-1.14317	-0.372542	0.119494	-1.3784	0.251374	-0.168861	0.0128928	1039
0.0429866	0.00345775	-0.848452	73.9643	0.587984	-7.57765	0.575846	0.0239009	-4.37415	-9.2369	-5.60156	-0.144362	-0.14419	0.168595	0.135793	-0.833376	0.0665524	0.0120647	1040
0.00721373	0.0349218	-1.81096	183.237	-0.0666009	-6.8568	0.0332842	0.0147916	-5.42937	-7.83616	-5.2538	0.953208	0.984102	0.355696	-0.153225	0.611537	0.0311636	-0.249239	1041
0.0122999	0.024733	-0.896181	137.974	0.353074	-6.2509	0.305675	0.0128556	-6.50378	-9.52526	-4.8309	2.05895	-0.50595	1.79549	0.924755	-0.56941	-0.969346	-0.148674	1042
-0.0516207	-0.02955	1.13103	115.063	-0.484843	-6.09084	-0.995318	0.0937455	-5.62727	-10.8166	-4.69207	2.47244	0.129189	0.908563	-0.648963	0.541197	-0.383864	0.544977	1043
0.0259141	0.0171392	-1.24964	124.583	0.104009	-8.62017	0.0403094	0.00376862	-5.06598	-9.09116	-5.88672	0.0998272	-0.2069	-1.81029	-0.810305	0.568917	-0.313965	-0.0597178	1044
0.000597583	-0.0142071	0.0869765	41.7297	-0.0205018	-6.50732	-0.202526	0.0621167	-3.96636	-8.41805	-5.63542	-0.636052	1.51521	-0.135664	-0.319873	0.0461343	0.0367089	0.297216	1045
0.0205231	-0.000296974	0.65772	76.766	0.183723	-7.10296	0.201521	0.00419638	-4.4611	-8.3901	-5.42391	0.685171	1.10882	-0.578946	1.01429	-0.375538	-0.170665	0.0595995	1046
0.000616024	-0.00428719	0.439119	157.389	0.138634	-6.38105	0.035334	0.0361989	-5.41255	-10.7888	-5.71916	-0.32494	-1.20646	-0.275647	0.816819	-0.176368	-0.438535	0.00491257	1047
-0.0146567	0.00112586	-0.556798	165.263	-0.0863687	-6.01906	-0.274293	0.0617785	-5.5539	-10.5082	-5.83987	-0.980431	-0.937814	-0.0395052	-0.162011	0.507457	-0.468385	0.0352248	1048
0.000666843	0.0174426	-0.0854538	173.295	0.0423595	-6.53982	-0.0422312	0.0238646	-5.36143	-8.34629	-5.41844	0.504068	0.696613	-0.145055	0.563196	-0.162438	-0.201461	0.170128	1049
-0.0172624	-0.0410038	0.851738	51.9157	-0.229488	-6.43956	-0.442559	0.0754223	-4.12722	-11.1293	-5.33879	0.456195	-0.0782061	0.16153	-0.223643	0.607967	0.125948	0.135783	1050
0.0236535	0.000165895	-1.20773	103.706	0.379222	-6.52129	0.333643	0.0322599	-4.8687	-10.7496	-5.70964	-0.688918	-1.22168	0.640664	0.327782	0.118891	-0.263278	-0.0945165	1051
-0.020947	-0.0266823	0.837002	105.138	0.209968	-5.34372	0.0853825	0.125346	-6.03789	-11.7868	-5.00913	0.581892	-1.62186	2.52498	0.0734969	-1.75378	-0.453593	-0.378609	1052
0.0331133	0.0106891	-1.36673	88.7714	0.312209	-7.30111	0.283144	0.00238862	-4.64637	-9.56379	-5.99371	-0.970378	-0.40825	-0.724578	0.165845	0.543241	-0.415272	-0.0212535	1053
-0.00856187	0.0261185	-1.19083	279.808	0.0152192	-6.58421	-0.0412074	0.0633658	-5.77843	-9.19636	-5.42483	0.200874	-0.490472	0.498734	-0.445984	-0.267673	0.473344	-0.0276603	1054
-0.0203812	-0.0173108	1.40286	114.661	-0.254031	-6.34628	-0.223669	0.076978	-5.02975	-9.5409	-5.71948	-0.52987	0.361759	-0.723836	0.1245	-0.483715	-0.183776	-0.370597	1055
-0.0173465	-0.0382086	0.220539	31.3361	-0.402362	-6.21479	-0.445827	0.080742	-3.62882	-10.4327	-5.65691	-0.721553	0.60914	-0.126927	-0.562921	1.16824	0.309022	-0.19566	1056
-0.0130124	-0.0131085	0.303227	84.4898	-0.277571	-6.42815	-0.237227	0.0615821	-4.85747	-9.69626	-5.73099	-0.550471	0.339658	-0.523424	-0.162859	0.400135	-0.297919	-0.416316	1057
-0.0212466	0.0268253	-0.556798	238.702	-0.358159	-5.93624	-0.300501	0.0312863	-5.57922	-7.97286	-5.16962	1.03157	1.21469	0.302893	0.417035	0.652012	0.18777	-0.117924	1058
0.00302192	0.00876889	0.544435	121.78	0.15325	-5.77579	0.10486	0.0257786	-5.22761	-8.41744	-5.55821	-0.262283	0.797433	0.145777	1.30218	-0.56056	-0.565194	0.106205	1059
0.0609248	-0.0150647	-0.104495	31.3256	0.621637	-9.40568	0.618972	0.000262568	-3.44449	-9.72531	-5.48664	1.07987	-0.157232	-1.13895	-0.147217	-0.748379	0.575584	0.0887006	1060
-0.0224423	0.0166509	-0.675267	317.114	-0.10906	-5.83741	-0.115326	0.0646332	-6.29394	-11.2105	-5.66839	-0.448261	-2.09789	0.358488	0.23522	0.174446	0.132166	-0.291604	1061
-0.0182751	-0.0330396	0.278278	62.1984	-0.325185	-6.5154	-0.431651	0.0784161	-4.34164	-10.9713	-5.544	-0.105162	-0.161063	-0.101138	-0.602055	0.863939	0.0429861	-0.175654	1062
0.00144099	0.0251715	-1.03269	178.344	0.0266689	-6.68753	0.0247857	0.0472452	-5.38161	-7.78546	-5.35446	0.385387	0.986604	0.403628	-0.313276	-0.317164	0.0962969	-0.0817816	1063
-0.0208896	-0.00415468	-0.858193	167.865	-0.0449445	-6.74819	-0.28384	0.109063	-6.14014	-11.1536	-5.4183	0.19458	-1.59127	0.842237	-1.52149	-0.337187	-0.28815	-0.183289	1064
0.00213838	0.0168616	-0.698246	210.5	0.115187	-6.92812	-0.0109295	0.0234488	-6.13574	-10.6068	-5.61775	0.322099	-1.56025	-0.303774	0.236436	0.205369	-0.558096	-0.0245811	1065
-0.0239258	-0.0531995	2.30883	59.3569	-0.29574	-6.48731	-0.358949	0.0756768	-4.43422	-11.9024	-5.15647	1.25606	-0.539426	-0.0406621	0.478596	0.00766939	0.0714048	-0.237695	1066
0.0134919	0.00984985	-1.07717	114.2	0.17658	-6.85224	0.0312456	0.0344688	-4.99674	-9.28494	-5.91966	-1.02918	-0.153647	-0.420838	-0.231184	0.256809	-0.418449	0.123738	1067
0.0152652	-0.0144841	0.0325349	31.9545	0.186897	-6.25452	0.0812667	0.0536175	-3.45065	-8.31186	-5.88659	-1.62212	1.47969	-0.120551	0.205752	-0.200897	0.209574	0.299323	1068
-0.0284703	-0.0293461	1.07389	120.731	-0.321629	-6.45502	-0.389726	0.0874841	-5.35021	-11.5833	-5.53597	0.144398	-1.08635	-0.256285	-0.285363	0.108745	-0.260823	-0.402418	1069
-0.0127962	0.00706858	-1.03269	199.219	0.0641641	-6.43019	-0.0360869	0.110594	-5.75096	-9.91159	-5.60619	-0.740264	-0.882677	0.895011	-1.23125	-0.837608	0.164883	-0.247513	1070
0.0300872	-0.00635477	0.482585	68.6316	0.475918	-7.12013	0.435131	0.0316767	-4.18508	-8.66588	-5.39481	0.32029	0.723869	0.196258	0.697325	-1.26421	0.174467	0.178079	1071
-0.0208039	0.0307219	-1.05737	321.613	-0.121867	-6.19931	-0.227151	0.0651789	-6.16209	-9.38972	-5.76343	-0.697993	-0.847301	-0.1159	-0.346507	0.0523571	0.214608	0.0248255	1072
-0.0117498	0.00230226	0.148867	141.121	-0.058683	-6.24074	-0.28626	0.0438688	-5.34786	-9.20625	-5.33015	0.616551	0.412293	0.195582	0.276411	0.104494	-0.365819	0.313928	1073
-0.0232693	0.00205384	-1.25195	183.631	-0.0615522	-6.51152	-0.43396	0.111244	-5.81708	-10.3243	-5.5472	-0.387904	-0.944556	0.756673	-1.72715	-0.0637311	-0.103063	0.227444	1074
-0.0472708	-0.0449583	2.8162	106.718	-0.484723	-6.34294	-0.724166	0.0957015	-5.34024	-11.3002	-5.18814	1.31435	-0.310058	-0.47031	0.078445	-0.279602	-0.326114	-0.011834	1075
0.0108168	0.0140691	-1.28001	154.71	0.154555	-6.60522	0.107592	0.0256734	-5.41194	-10.0074	-5.60209	-0.103717	-0.766558	0.285834	0.164593	0.421095	-0.338122	-0.0976386	1076
-0.00735659	-0.0206153	0.675413	98.75	0.0770976	-5.77359	-0.113584	0.0441566	-5.19307	-11.4505	-5.36966	0.368855	-1.07497	0.689824	1.0015	0.155009	-0.577899	0.124178	1077
-0.0259566	-0.0399351	1.23728	66.5737	-0.150514	-6.1156	-0.44709	0.0891367	-4.94695	-11.4782	-4.98845	1.36072	-0.493994	1.01686	-0.069991	-0.0807202	-0.205946	0.175616	1078
-0.0203187	-0.020942	0.159502	65.1961	-0.374357	-6.73071	-0.544792	0.0803179	-4.44725	-9.47027	-5.69011	-0.460981	0.821154	-0.655169	-1.02006	0.693608	-0.0798719	-0.00297545	1079
-0.0332824	-0.0064432	0.530654	188.87	-0.353144	-6.23907	-0.44313	0.0916262	-5.68973	-10.127	-5.76244	-0.650437	-0.469212	-0.532023	-0.528354	-0.0441091	-0.180525	-0.2598	1080
-5.45396e-05	0.0156612	-1.46161	114.941	0.0179438	-6.15818	-0.0325779	0.0609734	-4.99381	-7.90383	-5.19847	0.345396	1.35352	1.34516	-0.529469	-0.00538907	0.0575661	-0.0313305	1081
-0.0211509	0.000576272	-0.603303	189.889	-0.0719801	-6.52626	-0.348805	0.0950334	-5.84642	-10.4709	-5.66273	-0.484645	-1.08904	0.206027	-1.09832	-0.144774	-0.210984	0.0834962	1082
0.0319823	0.0193274	-1.01777	90.6744	0.230636	-8.33618	0.241763	0.00233601	-4.87236	-7.87168	-5.30375	1.38897	1.02223	-0.582311	-0.381276	-0.167675	-0.108217	-0.0621929	1083
-0.0308061	0.0572969	-0.654256	500.143	-0.331217	-4.91761	-0.0805139	0.0208709	-6.2022	-8.30896	-5.45727	0.00758586	-0.140439	0.231453	1.73452	0.413141	1.15667	-0.165762	1084
0.0193371	-0.00713927	0.0873285	75.963	0.25097	-7.29383	0.155728	0.0360094	-4.46585	-9.35516	-5.68178	-0.222949	0.162245	-0.512602	0.0867393	-0.422564	-0.108569	0.0992281	1085
0.00656109	-0.0170825	0.194237	56.3229	0.270151	-6.33739	0.162556	0.0495228	-5.43344	-11.2524	-5.14075	1.02019	-1.1128	1.28986	0.54789	-0.49781	-0.706534	-0.170888	1086
-0.0206237	0.00186946	0.635406	160.1	-0.276969	-6.17549	-0.195095	0.0700468	-5.24213	-8.44642	-5.48904	-0.0273011	1.01764	-0.172669	0.0681329	-0.405033	0.0465098	-0.362049	1087
-0.0162185	0.0080812	-0.20555	206.632	-0.0185727	-6.39487	-0.194603	0.0844892	-5.60745	-9.24058	-5.58585	-0.371907	-0.168049	0.184675	-0.547838	-0.630303	0.0648871	0.0972726	1088
-0.0223282	-0.0198866	1.12577	90.071	-0.264749	-6.16041	-0.38887	0.0740595	-4.90981	-9.66028	-5.73397	-0.631177	0.445975	-0.615709	0.00637781	-0.00609011	-0.381563	-0.0587202	1089
-0.00589497	-0.0119039	0.392273	80.5126	-0.149933	-6.60725	-0.112793	0.0670777	-4.50198	-8.88303	-5.60931	-0.37005	0.966582	-0.293881	-0.22641	-0.174214	0.0548699	-0.280946	1090
0.0152231	-0.00348253	-0.772477	44.5714	0.199327	-5.77305	0.220616	0.0553263	-3.81485	-8.11317	-5.54906	-1.00938	1.56551	1.10981	0.259859	-0.189381	0.244243	0.00821132	1091
-0.00548981	-0.0252331	0.0409018	62.1622	0.0273516	-6.42711	-0.0883681	0.0885052	-4.67701	-10.7084	-5.47889	-0.241195	-0.441193	0.706782	-0.524433	-0.24824	-0.0623973	-0.164001	1092
0.0209493	0.0175188	-2.02705	86.8636	0.181439	-7.13011	0.0888217	0.0340622	-4.69157	-8.2366	-5.55292	-0.167619	0.839173	0.344038	-0.792117	0.393442	-0.099827	0.0727732	1093
-0.00668701	-0.027264	0.481871	53.8244	0.000485939	-6.6085	-0.515043	0.0487113	-4.24995	-10.3793	-5.55126	0.0600271	0.122495	-0.339531	-0.0968415	0.706243	-0.330639	0.90299	1094
-0.0414437	0.0296082	-0.685967	324.714	-0.390575	-5.21105	-0.514152	0.0646314	-6.26833	-8.9028	-5.28586	0.379827	0.120848	0.750456	0.159697	0.526581	0.194714	0.12583	1095
0.0356659	0.0177822	-2.0186	80.7879	0.41249	-7.39618	0.356784	0.0299639	-4.53597	-8.36215	-5.75142	-0.729991	0.448009	0.159111	-0.634757	-0.109754	-0.0624773	0.0419975	1096
-0.0413384	0.0317461	-0.452215	398.935	-0.305029	-5.98512	-0.645866	0.0696032	-6.21992	-9.10713	-5.57547	-0.0511631	-0.484937	-0.343775	-0.2801	0.28414	0.558536	0.653286	1097
0.0506898	0.0151017	-1.05737	82.3548	0.397851	-10.4089	0.383374	0.000454195	-4.95627	-8.70262	-5.56678	1.56389	-0.125836	-2.05216	-1.4617	-0.606583	-0.0836469	-0.192096	1098
-0.00183407	0.0183164	0.216088	207.519	0.177723	-5.61622	0.154145	0.0346412	-5.7761	-9.09861	-5.7338	-0.780898	-0.2772	0.142653	1.27023	-0.676847	-0.437721	0.00282434	1099
-0.0308595	0.0445694	0.129127	515.75	-0.199332	-6.1	-0.127655	0.0533307	-6.58646	-9.65219	-6.12819	-1.34982	-1.81204	-1.44808	0.766984	-0.462913	0.907261	-0.0873718	1100
0.0167701	0.0361576	-0.993548	218.739	0.265207	-7.05315	0.258746	0.0116347	-5.70527	-8.09031	-5.41285	0.641807	0.245099	0.0152173	0.408768	-0.511987	-0.064893	0.0504543	1101
-0.0117563	0.00428944	0.22082	144.143	-0.12506	-6.36675	-0.124958	0.0631163	-5.01699	-8.0137	-5.01607	1.21312	1.50342	0.737675	-0.000890395	-0.542276	0.295335	-0.0809671	1102
-0.00369244	-0.0270407	-1.14303	48.604	0.144106	-6.72999	-0.326526	0.118854	-4.01169	-10.2591	-5.46004	-0.58629	-0.00873618	1.21704	-1.93132	-0.043761	0.41779	0.602071	1103
0.0681172	-0.00516347	-1.7099	33.1395	0.584993	-10.1845	0.583581	0.000182511	-3.61131	-10.106	-5.69087	0.74483	-0.775154	-1.42722	-1.33738	0.0213891	0.528604	-0.0931327	1104
-0.00978282	-0.000450589	0.133834	134.965	-0.0177774	-5.81528	-0.0098041	0.0782286	-5.16572	-9.15384	-5.91492	-1.5907	0.158884	0.00875335	0.0718546	-0.566262	-0.239877	-0.271769	1105
-0.00213999	-0.0336436	0.559194	58.7283	0.128908	-6.4791	-0.0392823	0.0985631	-4.14176	-10.559	-5.56707	-0.639396	-0.242029	0.546373	-0.449439	-0.703454	0.286894	0.0597674	1106
-0.0206413	-0.0289708	1.00799	42.7445	-0.454587	-6.15235	-0.394879	0.0775907	-3.90544	-9.04256	-5.79037	-1.01508	1.49624	-0.772272	-0.195324	0.503571	0.118507	-0.341727	1107
0.017015	-0.0209867	-0.0639735	23.4921	0.18686	-5.30173	0.229439	0.0423859	-3.22066	-9.40102	-6.05131	-2.43035	0.809065	0.319074	1.10021	0.349765	0.139201	0.0258144	1108
0.0238903	0.0258947	-1.44244	153.32	0.199	-7.23075	0.234906	0.00280573	-5.31378	-9.05138	-5.95762	-0.752642	-0.359342	-0.841395	0.150092	0.416951	-0.449458	-0.177567	1109
-0.0299717	-0.0155011	1.70764	128.874	-0.490081	-6.30351	-0.649966	0.0181989	-5.27343	-10.0271	-5.26539	1.5021	0.486385	-1.01946	1.03617	1.05131	-0.589383	0.158033	1110
0.0473071	0.0205778	-1.50303	75.4348	0.390571	-8.64438	0.438856	0.000184647	-4.48355	-7.94078	-5.8187	-0.103393	0.656193	-1.22059	-0.602521	-0.184272	-0.0830543	-0.119303	1111
-0.0292953	-0.0037177	0.559194	150.467	-0.274088	-5.73146	-0.47484	0.0597719	-5.69001	-9.75477	-5.39078	0.366668	0.136855	0.168293	0.301522	0.305793	-0.568557	0.110566	1112
0.0558253	0.0219712	-3.00107	49.4286	0.640197	-7.16461	0.636913	0.0156153	-3.99434	-8.37795	-6.0838	-2.00121	0.277657	0.353242	-0.447832	0.18709	-0.0540492	0.0406559	1113
-0.0284074	-0.0765966	3.38547	23.3844	-0.364284	-6.47888	-0.564244	0.0785689	-3.38981	-12.0244	-4.97235	1.74012	0.138077	-0.186365	0.746287	0.155364	0.560779	0.22589	1114
0.00654328	-0.0287759	0.11533	26.0276	-0.0467879	-6.18618	0.0119732	0.0641285	-3.35559	-9.78744	-6.05125	-2.01818	0.601668	-0.387901	0.0623995	0.444936	0.283914	-0.222837	1115
-0.0122654	-0.000628615	0.22082	157.984	-0.0887197	-6.29738	-0.154127	0.0681195	-5.25924	-9.48618	-5.84012	-0.971144	-0.094197	-0.442503	-0.0667476	-0.242846	-0.186984	-0.121316	1116
-8.95884e-05	-0.0132299	-0.857689	33.2753	-0.182295	-6.00619	-0.105192	0.0687038	-3.69493	-8.70643	-5.76565	-1.39856	1.44719	0.320268	-0.482714	0.760137	0.260202	-0.298219	1117
0.0195235	-0.00300274	-0.770531	96.4194	0.298794	-7.10577	0.226813	0.0223208	-5.26241	-11.0004	-5.17235	1.31666	-1.19389	0.820761	0.28117	0.0865303	-0.366991	-0.116583	1118
-0.0370748	0.0154509	-0.888419	301.565	-0.367687	-5.80545	-0.440955	0.0821392	-6.21117	-10.5335	-5.5404	-0.173456	-1.21656	0.407918	-0.501233	0.610233	0.198849	-0.223217	1119
-0.0297912	-0.00237847	1.46048	176.026	-0.377451	-5.89783	-0.33517	0.0604473	-5.36083	-8.65812	-5.45857	0.228365	1.01203	-0.498161	0.6618	-0.291111	-0.0882751	-0.232466	1120
0.0364145	0.0126324	-1.20773	56.6765	0.275246	-8.19057	0.254392	0.00189118	-4.33751	-7.84908	-5.1481	1.59928	1.37615	-0.0719221	-0.3561	0.0266579	0.104715	0.0835023	1121
-0.0311216	-0.0281511	1.88961	119.175	-0.37866	-6.47965	-0.56248	0.0731538	-5.06685	-10.5112	-5.81886	-0.446309	-0.191572	-1.40434	0.0756434	0.115893	-0.395851	0.0105743	1122
0.00347496	-0.0490916	0.189773	29.5333	0.127317	-6.74588	-0.109406	0.0857918	-3.4404	-11.7747	-5.1349	0.670238	-0.584853	1.21886	-0.479581	0.146872	0.728983	0.262834	1123
-0.00779449	-0.020297	0.315965	53.2953	-0.0920251	-6.23178	-0.255296	0.0813618	-4.10878	-9.11095	-5.96043	-1.66857	0.879295	-0.453125	-0.443194	0.014469	-0.06349	0.128719	1124
-0.0285343	0.0225737	-0.675267	348.543	-0.277737	-5.88908	-0.275199	0.0637253	-5.96511	-10.185	-5.75279	-0.667069	-1.21984	-0.176019	0.0674428	0.453889	0.505264	-0.166412	1125
-0.00942832	-0.0334569	0.627806	63.8889	-0.148835	-6.63082	-0.194197	0.0707421	-4.5165	-11.3125	-5.48241	0.152691	-0.622309	0.0328024	-0.145205	0.300904	-0.0313198	-0.288739	1126
-0.0282737	-0.0195987	1.96964	113.628	-0.410303	-6.40474	-0.293172	0.0781157	-5.08472	-9.09856	-5.40784	0.458533	0.986464	-0.633682	0.232971	-0.619644	-0.058797	-0.5397	1127
0.0454482	-0.0157759	-1.30532	28.5	0.437577	-7.52585	0.403515	0.00212993	-3.45389	-10.8297	-5.52845	0.163954	-0.622393	0.256715	0.281107	0.803096	0.308155	0.0991628	1128
-0.0297711	0.0230178	0.321392	359.161	-0.159602	-6.12821	-0.331673	0.0656142	-6.03591	-9.29441	-5.66588	-0.275946	-0.628596	-0.539808	0.259628	-0.426539	0.479898	0.310746	1129
-0.0422391	-0.000859075	0.542417	209.167	-0.521537	-6.13758	-0.562013	0.0937634	-5.85613	-9.57645	-5.70264	-0.457736	0.0032353	-0.630328	-0.626686	0.108945	-0.135984	-0.362464	1130
-0.00982774	0.0086569	0.791206	159.527	-0.00305874	-5.30476	-0.103133	0.0172695	-5.54328	-9.08182	-5.62073	-0.317989	0.32644	-0.0725496	1.72116	0.0204052	-0.757534	0.19792	1131
0.0384742	-0.0682899	1.82508	9.12865	0.481539	-7.17623	0.442283	0.0119299	-2.18594	-12.9938	-5.0997	1.33806	-1.20995	0.448217	1.90632	0.0301995	1.18527	0.335379	1132
-0.00195435	-0.00309419	-0.783286	104.325	0.185483	-6.32264	0.0501843	0.0812095	-5.64896	-10.3846	-5.27216	0.326317	-0.787939	1.46497	-0.530682	-0.585089	-0.411348	-0.182713	1133
0.0527699	0.0235465	-1.90342	65.619	0.6036	-7.68314	0.606475	0.000367052	-4.37524	-7.86713	-5.7237	-0.459877	0.702898	-0.024512	-0.0342368	-0.364259	-0.128368	0.0818896	1134
-0.0165895	-0.0486276	1.55805	22.548	-0.371748	-6.09735	-0.333764	0.0777053	-3.32327	-10.329	-5.74758	-0.939252	0.839859	-0.620205	0.214985	0.559101	0.394556	-0.249806	1135
-0.00905483	0.0399111	-2.03677	329.571	0.0215973	-6.13633	-0.00160952	0.0675538	-5.96323	-9.11459	-5.91298	-1.43752	-0.919167	0.259836	-0.569115	0.0162173	0.445029	-0.0954687	1136
0.00526824	0.0204404	-0.630835	177.27	0.0236206	-7.54897	-0.12172	0.018107	-5.59831	-8.80752	-5.47837	0.868652	0.117418	-0.777337	-0.224622	0.179202	-0.298292	0.159245	1137
-0.032137	0.041381	-1.27976	391.615	-0.338483	-6.07077	-0.385193	0.0617476	-6.48738	-9.34329	-5.97029	-1.12673	-1.03541	-0.701644	-0.396674	0.57963	0.298911	-0.0959596	1138
0.0161852	0.0410742	-2.93795	157.808	0.149009	-6.40347	0.177231	0.0276385	-5.3653	-7.67533	-5.37109	0.0495134	0.895747	1.2546	-0.500854	0.526902	-0.0833392	-0.131417	1139
-0.014538	-0.0381476	1.75806	40.227	-0.280144	-6.39903	-0.282542	0.0746624	-3.86082	-9.73302	-5.81644	-0.915123	0.881559	-1.00118	0.183966	-0.0275494	0.0916714	-0.192523	1140
-0.00631272	0.00752374	0.699256	105.752	-0.211029	-7.38398	-0.334597	0.00597325	-5.46924	-8.06626	-4.90026	2.68756	1.56367	-0.574326	0.358441	0.219569	-0.545213	0.151648	1141
0.0201396	0.00398041	-1.61591	97.7419	0.19447	-7.13164	0.12426	0.0212802	-5.00438	-10.5698	-5.52841	0.248176	-0.933098	0.31909	-0.222127	0.779836	-0.326038	-0.11104	1142
0.00196929	-0.0168378	1.08659	64.6364	0.0658227	-5.99742	0.140076	0.0583798	-4.30442	-8.93468	-5.56411	-0.534619	0.972698	0.184965	0.823472	-0.783228	0.00662442	-0.211518	1143
-0.0273943	0.00889917	-0.483794	221.032	-0.249025	-5.39032	-0.313191	0.05691	-6.04971	-10.5582	-5.50471	-0.117882	-0.935015	0.621441	0.375906	0.682874	-0.378532	-0.197195	1144
0.0358195	-0.0073302	-0.810199	53.5455	0.326458	-7.43927	0.316639	0.00316057	-4.11656	-10.3579	-5.796	-0.385774	-0.574968	-0.525277	0.37893	0.550963	-0.152801	-0.0382852	1145
0.00181185	0.0140887	-0.891518	142.06	0.125183	-6.29686	0.0239114	0.0514215	-5.29725	-8.60481	-5.27084	0.417802	0.565536	0.979887	-0.0771807	-0.300613	-0.104341	0.0749912	1146
0.0193779	0.0142756	-0.654256	150.476	0.232075	-7.52205	0.125556	0.0117267	-5.24455	-9.39157	-5.65754	0.243053	-0.398367	-0.717811	0.121546	0.00654671	-0.292903	0.121181	1147
-0.0143586	-0.019543	1.39435	110.954	0.0669053	-6.16031	-0.0523765	0.0678559	-5.80497	-10.9627	-5.04856	1.37971	-0.848624	0.917505	0.689528	-0.996045	-0.570496	-0.156457	1148
0.000975878	-0.0179002	-0.545518	45.2979	-0.0267831	-6.40415	-0.219761	0.0684863	-3.91961	-9.50053	-5.87709	-1.40846	0.599426	-0.118947	-0.612156	0.575556	0.0224946	0.212645	1149
-0.018982	-0.0274273	-0.140613	62.7376	-0.089519	-6.89231	-0.536585	0.127915	-4.42215	-9.75586	-5.70633	-0.95373	0.323598	0.051189	-2.03161	-0.287008	0.125338	0.454116	1150
-0.0515169	-0.0145551	1.85786	219.921	-0.493359	-6.03468	-0.807196	0.0900246	-5.75608	-10.0518	-5.50946	0.291914	-0.073121	-0.831011	-0.0592225	-0.0890103	-0.151508	0.30941	1151
-0.0306915	-0.0224042	0.929248	106.695	-0.361856	-6.28087	-0.628619	0.0794214	-5.00174	-10.155	-5.67719	-0.341826	0.144074	-0.669537	-0.398565	0.448402	-0.355778	0.173167	1152
0.018336	0.0120255	-1.44929	83.6889	0.236384	-6.63891	0.2056	0.0503594	-4.59249	-8.11094	-5.55107	-0.523475	0.99078	0.714574	-0.447151	-0.248208	0.0143254	-0.0267319	1153
0.0353884	0.00335945	-1.37877	72.8	0.29075	-7.94852	0.217206	0.00141469	-4.33639	-9.70504	-5.55353	0.491579	-0.177974	-0.419325	-0.214809	0.643227	-0.0415865	0.0898039	1154
0.0342313	0.013098	-1.94482	74.1429	0.187659	-7.39593	0.277376	0.00205064	-4.39989	-9.2445	-6.03114	-1.12927	-0.0262363	-0.757112	-0.18713	1.00931	-0.263532	-0.280845	1155
-0.0149317	0.00113581	0.497963	132.233	-0.198517	-6.18618	-0.122631	0.063594	-5.03036	-8.06346	-5.04252	1.11674	1.58446	0.671946	0.185644	-0.514863	0.204266	-0.266279	1156
-0.0402624	0.005089	1.21718	316.101	-0.361518	-6.17179	-0.553351	0.051029	-6.3981	-10.9682	-5.64219	0.32938	-1.51654	-1.09157	0.668921	0.250534	-0.191634	0.133652	1157
-0.0294811	0.0224186	0.50363	318	-0.194741	-6.20117	-0.417485	0.0536074	-6.12288	-8.99189	-5.67422	-0.117942	-0.256744	-0.830782	0.341233	-0.245601	0.0512779	0.384358	1158
0.0113197	0.0159004	-1.73104	132.617	0.147325	-6.46396	0.0496786	0.0246326	-5.38487	-9.87704	-5.63046	-0.2893	-0.605345	0.459585	-0.0180255	0.735267	-0.50709	-0.020197	1159
-0.0174356	0.0292643	-0.961698	250.652	-0.156376	-6.08185	-0.324323	0.03915	-5.92228	-8.63829	-5.4649	0.227065	0.234516	0.126316	0.0338771	0.497559	-0.141374	0.243892	1160
0.02603	-0.0116702	-0.0288582	36.9867	0.32533	-6.56775	0.294455	0.0388414	-3.67072	-8.82531	-5.90968	-1.4601	0.813727	-0.212021	0.474025	-0.379551	0.0828369	0.125488	1161
0.0156933	-0.0638508	1.80261	16.1737	0.314049	-5.94857	0.262249	0.0588352	-2.69849	-12.3118	-5.51864	-0.57947	-0.849679	0.673003	1.50986	-0.304245	0.78744	0.170438	1162
-0.0153297	0.0387824	-1.16229	319.389	-0.132017	-6.27053	-0.144832	0.0513631	-5.92679	-8.27692	-5.61567	-0.293401	0.0888899	-0.0572334	-0.157853	0.0185076	0.414441	-0.0115709	1163
-0.0254319	-0.0336258	1.71354	91.6711	-0.134976	-6.41847	-0.370701	0.107307	-4.96458	-10.4703	-5.66662	-0.529261	-0.241546	-0.374242	-0.403669	-0.872214	-0.205241	0.0482861	1164
0.0320114	-0.0177495	-0.541764	44.9138	0.424279	-7.01502	0.350931	0.0393995	-3.72307	-10.2917	-5.75605	-0.859551	-0.38385	0.175294	0.152441	-0.142479	0.233291	0.108769	1165
-0.0121854	-0.0177022	0.482585	150.105	0.131134	-6.42152	-0.1935	0.0908046	-5.22303	-10.9968	-5.6689	-0.584537	-1.21969	0.189444	-0.336005	-0.676279	-0.104028	0.313848	1166
-0.00739405	0.0107709	0.216088	216.259	0.0910651	-6.69264	-0.0868585	0.0560571	-5.63979	-9.22536	-5.45907	0.339725	-0.228284	-0.0783428	0.0953524	-0.752084	0.0138274	0.231976	1167
0.00199725	-0.0369856	1.11447	42.6647	-0.0523462	-6.89001	-0.170829	0.0235302	-4.06033	-11.1989	-4.93829	2.07334	-0.0788861	0.272557	0.835494	0.638722	0.0962775	0.142126	1168
0.0212359	-0.0197701	0.482585	65.9474	0.308313	-7.14513	0.233854	0.0305047	-4.43723	-10.7984	-5.67676	-0.140731	-0.834477	-0.381187	0.584343	-0.312163	-0.198787	0.00445969	1169
0.0192691	0.029167	-2.37732	70.913	-0.0756044	-8.43106	-0.138093	0.00331042	-5.68264	-8.378	-5.68756	0.595917	0.464602	-1.20033	-1.48925	1.23778	-0.994902	-0.284165	1170
0.0201495	0.0428044	-2.29039	189.652	0.171764	-7.26289	0.161525	0.0119339	-5.46807	-7.64229	-5.50345	0.301741	0.665646	0.0675698	-0.437172	0.289005	-0.0557887	0.00277186	1171
0.0146887	0.00690337	-1.30532	103.833	0.162298	-7.83077	-0.0320748	0.0300812	-5.53616	-10.2649	-5.49194	0.759665	-0.908552	-0.242424	-0.834186	0.37901	-0.590085	0.0102402	1172
-0.0119834	0.0121548	-0.888419	151.226	-0.0785065	-6.28786	-0.316536	0.0599144	-5.39025	-8.68001	-5.43681	0.0764193	0.612788	0.42199	-0.536678	0.251245	-0.243398	0.276007	1173
-0.00885066	-0.0380283	1.87617	29.5489	-0.196717	-6.3515	-0.205208	0.071511	-3.60116	-9.36733	-5.97931	-1.46213	1.1204	-1.21886	0.354409	-0.204634	0.109404	-0.0963582	1174
0.040329	-0.0119547	-0.123905	31.6429	0.599693	-6.11106	0.600476	0.0320162	-3.41672	-9.22272	-6.24771	-2.73703	0.233167	-0.0812081	1.11339	-0.68269	0.0258593	0.157895	1175
0.0220891	-0.0296343	-0.677792	20.708	0.231853	-5.31043	0.259806	0.0370219	-3.0928	-11.2104	-6.18959	-2.7732	-0.57949	0.457188	1.05441	1.08749	0.133609	-0.0421175	1176
-0.0329427	0.00266363	-0.140923	173.509	-0.391283	-5.88484	-0.557342	0.0622232	-5.8718	-9.86972	-5.38575	0.448654	-0.0407076	0.187682	-0.183899	0.774716	-0.484775	-0.0357788	1177
-0.00194784	-0.0374891	-0.228118	23.3974	-0.18925	-6.17168	-0.198799	0.0693436	-3.28782	-10.7594	-5.76155	-1.1708	0.221582	0.130915	-0.273643	1.16404	0.436993	-0.169975	1178
-0.0370631	-0.00640998	0.976076	285	-0.352259	-5.97211	-0.287599	0.0857141	-5.89624	-11.2995	-5.61187	-0.16365	-1.56926	-0.267757	0.283939	-0.188258	0.340638	-0.485942	1179
-0.0073975	0.0116503	-1.42145	94.402	-0.217372	-6.28884	-0.115624	0.0653428	-5.05628	-7.99084	-5.12399	0.683537	1.55291	1.20409	-0.798827	0.346954	0.0231743	-0.473223	1180
0.0163578	0.00789639	-0.961698	113.326	0.35998	-7.09942	0.270806	0.0539947	-5.72227	-10.101	-5.61744	-0.184742	-1.08831	0.423508	-0.421205	-0.74247	-0.588192	-0.212786	1181
-0.0360284	-0.00647642	0.919232	132.303	-0.625893	-5.87855	-0.435927	0.0687266	-5.00418	-8.14031	-4.86508	1.69746	2.10299	0.539841	0.159576	0.245048	0.29665	-0.571212	1182
0.0277391	0.0286151	-1.62443	144.84	0.25366	-7.80757	0.247917	0.00788736	-5.04516	-7.8802	-5.1537	1.48233	0.857352	0.230015	-0.317929	-0.0735489	0.159834	0.0346385	1183
-0.0254785	0.0329204	-1.39857	243.532	-0.289572	-5.97846	-0.411727	0.0543593	-6.24034	-8.41973	-5.36766	0.377667	0.436894	0.48639	-0.488622	0.615405	-0.254077	0.00340307	1184
-0.0238593	0.00938906	-0.541764	222.052	-0.184548	-6.23945	-0.421749	0.0773782	-5.44589	-9.19312	-5.44533	0.0489399	0.134495	0.286174	-0.632954	0.146556	0.231314	0.283201	1185
-0.0256051	0.00505712	-0.547489	270.171	-0.124696	-5.74563	-0.226667	0.0878997	-5.85054	-11.096	-5.81734	-1.14298	-1.74409	0.325123	-0.23839	0.0940225	0.159415	-0.145972	1186
0.0428599	0.0228794	-0.688135	108.75	0.580431	-7.5144	0.569061	0.00135315	-4.84669	-7.90101	-5.72827	-0.283232	0.517593	-0.448155	0.575229	-0.997541	-0.268897	0.129286	1187
-0.00434645	-0.0260489	1.30526	33.8186	-0.101303	-5.93053	-0.0706556	0.0675768	-3.60764	-8.36752	-5.6421	-0.890955	1.88424	-0.149827	0.544896	-0.411258	0.267526	-0.0494573	1188
-0.0156723	0.00307681	-0.932961	189.32	0.417631	-5.77209	0.281639	0.201818	-5.93642	-9.19114	-5.7813	-2.47912	-0.840013	2.28382	-2.2039	-3.24525	0.410347	-0.366813	1189
0.019019	0.00662496	-1.24964	108.958	0.0880201	-7.50349	0.0821935	0.00373689	-5.21826	-10.5352	-5.55806	0.61165	-0.943501	-0.399665	-0.0258953	0.959636	-0.476103	-0.248261	1190
-0.0134206	-0.0209155	0.549245	83.9231	-0.0660047	-6.59397	-0.228154	0.0996332	-4.69739	-9.57638	-5.57983	-0.464206	0.360703	0.0790813	-0.777771	-0.650921	0.0458434	-0.0149361	1191
0.0190167	0.0218058	-1.05804	155.095	0.351631	-6.76389	0.306537	0.0443953	-5.17907	-8.33249	-5.78621	-0.932218	0.194432	0.114533	-0.0802341	-0.788394	-0.0987598	0.0225309	1192
0.0230508	0.0287196	-1.05804	160.762	0.260515	-6.90254	0.298058	0.00413149	-5.08257	-7.86713	-5.40069	0.506621	0.822216	0.16251	0.568341	-0.192208	-0.0177846	0.033186	1193
-0.0249834	0.00361327	-0.830116	146.603	-0.367819	-6.32315	-0.484149	0.0845121	-5.21411	-8.90203	-5.61992	-0.491847	0.686395	-0.00277207	-1.16081	0.602927	-0.039217	-0.121441	1194
0.0206188	0.0255558	-2.0655	111.405	0.158533	-6.90106	0.155211	0.0163031	-4.93912	-8.01123	-5.21053	0.839447	1.04399	0.874063	-0.252789	0.472558	-0.0543501	-0.0255553	1195
-0.0194986	0.0215494	-0.993548	293.826	0.00268742	-5.78394	-0.295089	0.0603078	-6.05969	-10.2968	-5.81952	-0.975197	-1.41471	0.163223	-0.0121043	0.317874	-0.095122	0.415939	1196
-0.00227453	0.0090589	-0.382036	176.08	-0.0193797	-6.87945	-0.140909	0.0364378	-5.49144	-9.81686	-5.78454	-0.326179	-0.58685	-0.740801	-0.0408744	0.287724	-0.342888	0.02388	1197
-0.0355723	-0.0163817	0.22082	181.063	-0.146546	-6.51246	-0.530052	0.147705	-5.40159	-10.1419	-5.62658	-0.768944	-0.524875	0.313671	-1.84342	-0.948437	0.297834	0.254644	1198
-0.0311963	0.0245675	0.743213	307.019	-0.246691	-6.21535	-0.525211	0.0388307	-6.19867	-8.61555	-5.65757	0.12514	0.124978	-1.16018	0.560734	-0.0370295	-0.203122	0.538467	1199
0.0518718	-0.00654358	0.270125	34.3448	0.628625	-7.54615	0.633797	0.00171813	-3.5091	-8.67885	-6.03932	-1.26627	0.530953	-1.08281	0.988522	-0.872125	0.0551488	0.215128	1200
0.0609645	-0.0156496	0.0338783	60.619	0.693147	-9.52925	0.693147	0.0014554	-4.04041	-11.0106	-5.78596	0.480765	-1.60287	-1.59704	-0.0600574	-0.894997	0.223719	-0.0837613	1201
-0.0368264	0.0105939	-0.326536	200.535	-0.464872	-6.31542	-0.821668	0.0474455	-6.06344	-9.53814	-5.38973	0.852246	0.11827	-0.43939	-0.468628	1.25629	-0.607678	0.396137	1202
-0.0133585	0.0233377	-0.998725	175.682	-0.129566	-5.75138	-0.0792449	0.0644789	-5.58132	-7.78668	-5.25997	0.207155	1.21864	1.12504	-0.164028	-0.185143	-0.0164758	-0.264041	1203
0.00125674	-0.0113304	-1.3223	111.135	0.418077	-7.15577	0.362876	0.157681	-6.0462	-11.3317	-5.12184	0.360422	-2.02642	2.54849	-2.27816	-2.25273	0.110851	-0.738955	1204
-0.0277359	-0.00261414	0.0620926	178.518	-0.153637	-6.54217	-0.472053	0.0956847	-5.92302	-10.1027	-5.63698	-0.279846	-0.662008	-0.145729	-0.991599	-0.300158	-0.376895	0.165578	1205
0.0177346	0.0197211	-1.38532	116.963	0.0682173	-7.85825	-0.0513419	0.00954628	-5.10734	-8.48343	-5.48979	0.789472	0.560205	-0.673604	-0.601966	0.5919	-0.296272	0.117185	1206
0.014019	-0.037619	0.258764	35.4466	0.303442	-6.70611	0.177614	0.0761739	-3.72639	-11.0924	-5.2701	0.251749	-0.480787	1.13826	-0.0558461	-0.534348	0.518528	0.0866131	1207
0.00860228	0.0355854	-1.09192	201.75	0.188226	-6.06968	0.156184	0.00801845	-6.05225	-8.76405	-5.83492	-0.765286	-0.311101	-0.116677	0.865178	0.0921213	-0.782251	-0.0154039	1208
-0.0185515	-0.0226695	0.419766	50.7381	-0.208218	-6.48083	-0.545704	0.0923481	-4.17979	-8.7557	-5.65403	-0.691811	1.40227	-0.310882	-0.993609	0.100052	-0.00440658	0.451894	1209
-0.00306019	0.00612597	-1.14368	138.457	0.000172446	-6.66337	-0.182489	0.0539239	-5.31503	-9.74621	-5.44064	0.233363	-0.240364	0.454868	-0.596095	0.422756	-0.210556	0.0885363	1210
-0.0136524	0.0277614	-0.939647	253.056	-0.0696717	-6.30101	-0.0791284	0.0515616	-5.99579	-8.5605	-4.73615	2.12049	0.443625	1.52275	-0.020139	-0.289309	0.372185	-0.0849619	1211
-0.0178521	0.00978485	0.243472	279.071	-0.0720944	-5.92222	-0.0137684	0.0737947	-5.82487	-10.4138	-6.24608	-2.1397	-1.53464	-0.834646	0.35489	-0.465521	0.0352262	-0.376995	1212
0.0308768	0.0166285	-1.97215	94.9677	0.22907	-7.11405	0.252328	0.00290192	-4.60227	-9.18162	-5.81394	-0.636479	-0.00320763	-0.20668	-0.0164941	0.881613	-0.238837	-0.10632	1213
-0.000417389	0.0124999	-0.500202	192.692	0.11209	-5.69362	0.197926	0.0591099	-5.23751	-9.29243	-5.8736	-1.51215	-0.294534	0.35914	0.510493	-0.444238	0.0345481	-0.288095	1214
0.0220818	0.00484464	-0.776085	67.4091	0.321134	-6.78608	0.315526	0.0548327	-4.38374	-8.00982	-5.516	-0.426733	1.13905	0.628082	-0.241636	-0.835661	0.124589	-0.0371237	1215
0.0181139	-0.0111357	0.129127	127.792	0.338839	-7.05106	0.267496	0.0308546	-4.93809	-11.2762	-5.51475	0.334595	-1.51136	0.0805979	0.633039	-0.354304	-0.0847579	-0.0236103	1216
0.00163621	0.0126915	-0.225516	143.6	-0.060261	-7.24221	-0.0243475	0.0392039	-5.28542	-8.31347	-5.40988	0.691522	0.80399	-0.420648	-0.238425	-0.255876	-0.0776977	-0.234942	1217
-0.00387788	0.0254741	-1.74937	202.462	0.220189	-6.97358	0.110757	0.120941	-6.1272	-8.46029	-5.59418	-0.749818	-0.277694	1.01013	-2.00278	-1.60374	0.102343	-0.263057	1218
-0.00730153	0.0190147	-0.586457	148.017	-0.282703	-6.47712	-0.26317	0.0095418	-5.29902	-8.17722	-5.32295	0.93338	1.2531	-0.278312	0.375083	1.00859	-0.32989	-0.100379	1219
-0.0204363	-0.0141159	-0.23858	151.528	-0.299981	-6.71435	-0.250642	0.0680249	-5.68956	-11.773	-5.08772	1.52123	-1.38751	0.683806	-0.442805	0.612587	-0.0707062	-0.647454	1220
0.060245	-0.013216	-1.35793	38.9286	0.693147	-8.5159	0.693147	0.00262495	-3.71746	-11.0513	-5.16372	1.48609	-1.12803	0.640457	-0.010792	-0.119719	0.539942	-0.00793648	1221
0.0161914	0.0319586	-1.5673	177.741	0.157257	-7.31444	0.107609	0.0194646	-5.34097	-7.94443	-5.45225	0.500251	0.626006	-0.0660471	-0.329718	0.0346232	-0.0136107	0.0717339	1222
-0.00579519	0.0114881	-1.75886	96.4222	-0.138534	-6.55555	-0.321311	0.0641982	-4.82038	-7.98301	-5.26729	0.367316	1.50674	0.855814	-1.23359	0.667474	0.0186058	0.167206	1223
0.0190702	-0.0114839	0.866407	63.45	0.301982	-7.03906	0.233027	0.0257499	-4.52365	-9.26022	-5.27959	0.909218	0.48461	0.0420471	0.840676	-0.830797	-0.14455	0.129554	1224
0.0246562	-0.000510663	-0.962796	89.5833	0.132994	-7.93059	0.0754315	0.0010646	-4.72237	-10.4056	-5.54777	0.764773	-0.669882	-0.72915	-0.116642	0.886187	-0.239	-0.0569118	1225
0.022719	0.0332419	-1.31212	162.409	0.405357	-6.96115	0.306815	0.0260988	-5.48326	-7.67402	-5.47396	0.133829	0.617221	0.408686	0.0205284	-0.80837	-0.22863	0.198466	1226
-0.0111887	0.0074267	0.180642	133.682	-0.208485	-6.48983	-0.351013	0.0155303	-5.49464	-9.02718	-5.37087	0.940058	0.618251	-0.483858	0.535272	0.712968	-0.654452	0.145133	1227
0.0266443	0.0184983	-1.77834	134.56	0.413	-6.61439	0.383779	0.0313078	-5.00803	-9.32141	-5.69668	-0.751624	-0.435819	0.696124	0.0536785	-0.135034	-0.122302	-0.0291951	1228
0.00758732	0.0476964	-2.98619	209.25	0.156623	-5.7639	0.201897	0.0389967	-5.75611	-7.64969	-5.14433	0.361931	0.780993	2.11803	-0.236631	0.218704	0.0693469	-0.144461	1229
0.0143016	-0.0169813	-0.536063	51.7609	0.155126	-6.46709	0.125368	0.0521998	-3.99343	-10.1113	-5.71202	-0.895531	-0.0278468	0.342503	0.015302	0.25173	0.108873	-0.0793267	1230
0.00375474	-0.0416756	0.862787	22.3409	0.0212046	-5.78052	-0.00171561	0.0659468	-3.09443	-10.4308	-5.89645	-1.72726	0.382132	-0.00918954	0.655266	0.258933	0.410184	0.025937	1231
0.000853821	0.0175499	-0.932961	247.36	0.128297	-6.7727	-0.0106444	0.0401895	-5.75709	-10.4672	-5.86167	-0.659121	-1.58097	-0.414024	-0.0187436	0.143158	-0.0857076	0.0844138	1232
0.0101911	0.0363738	-1.34489	231.524	0.220682	-6.32186	0.215137	0.0241968	-5.57431	-8.12664	-5.41968	0.15879	0.321575	0.64253	0.459442	-0.290676	0.0992715	0.0749341	1233
-0.0322016	-0.038988	2.80874	54.4658	-0.536975	-6.27825	-0.466605	0.0825614	-4.21579	-9.03128	-5.65115	-0.291563	1.62674	-1.34329	0.350067	-0.323084	0.0122546	-0.376483	1234
0.0299518	0.0245134	-1.19083	112.192	0.379638	-7.30503	0.372289	0.0163217	-5.0935	-7.88297	-5.46632	0.317507	0.741355	0.164895	0.0448854	-0.580511	-0.234321	-0.00201731	1235
0.0482726	0.0198499	-2.25961	55.2593	0.578302	-7.14882	0.563414	0.0203899	-4.14293	-7.9726	-5.89324	-1.39114	0.711155	0.329699	-0.279707	-0.217711	-0.0477148	0.0815119	1236
0.0282352	-0.0144176	-0.121587	42.2903	0.166204	-7.48467	0.192638	0.00374816	-3.96798	-10.1669	-5.72341	-0.0450857	-0.112971	-0.875693	0.495535	0.603838	-0.0990489	-0.101138	1237
0.0485782	-0.00148042	-2.74933	25.0678	0.569616	-6.21272	0.570644	0.0302952	-3.30635	-10.0168	-6.25603	-2.98135	-0.458415	0.79743	-0.0216598	0.804725	0.156489	0.0183888	1238
-0.0137325	0.0428021	-1.36673	339.343	-0.104637	-6.47227	-0.283139	0.0238426	-6.10996	-8.73181	-5.43315	0.600057	-0.270105	-0.112398	0.0883249	0.609031	0.257886	0.394206	1239
-0.0282297	-0.0267442	0.265205	95.7835	-0.400411	-6.31109	-0.542672	0.0869948	-4.90826	-11.0436	-5.67624	-0.452114	-0.478052	-0.273803	-0.732081	0.8365	-0.212261	-0.205219	1240
0.0127834	-0.0101458	0.461088	99.5676	0.305183	-6.67569	0.242864	0.0532941	-4.81089	-9.96119	-5.70973	-0.604088	-0.454611	-0.0245127	0.43438	-0.922117	-0.175859	-0.0373208	1241
-0.000592341	-0.0206787	1.0749	87.1447	0.0445577	-6.8954	-0.0575453	0.0458351	-4.86733	-10.3972	-5.30391	0.940393	-0.240094	-0.105574	0.458856	-0.366326	-0.202335	-0.00944923	1242
-0.0115319	0.0137871	-1.18475	231.657	0.0496531	-5.93376	-0.132173	0.0636785	-5.76628	-10.3455	-5.4809	-0.168625	-1.10605	0.954556	-0.147233	0.188334	0.00674041	0.128956	1243
-0.0115253	-0.0308833	1.26693	79.5319	0.0914016	-6.83706	-0.387706	0.0832597	-4.81439	-10.7358	-5.78327	-0.596529	-0.628398	-0.688036	-0.398558	-0.554269	-0.426192	0.636673	1244
-0.0180331	-0.0256633	1.52155	42.0284	-0.354217	-5.77917	-0.238375	0.0674483	-3.96234	-8.35473	-5.40258	-0.0792497	2.13276	-0.0490739	0.570172	-0.0768222	0.169353	-0.310034	1245
0.0141546	0.0150559	0.187933	140.346	0.293249	-6.79988	0.28428	0.0334011	-5.17533	-7.81843	-5.21189	0.88608	1.04022	0.421983	0.608601	-1.26744	-0.0177895	0.0572527	1246
0.0605753	-0.00735475	-1.53992	24.0714	0.656962	-7.4868	0.657906	0.00213977	-3.22774	-10.2081	-6.38213	-2.43468	-0.75499	-0.790867	0.32094	0.37531	0.0938404	0.0885681	1247
-0.000929974	-0.0276333	1.05109	72.3378	0.129825	-6.33675	-0.111445	0.0487063	-4.62795	-10.9759	-5.51426	0.0681943	-0.609943	0.0432425	0.701617	-0.136548	-0.345937	0.301081	1248
-0.0324008	0.0110323	0.36856	218.112	-0.445865	-5.83039	-0.408308	0.0552707	-5.53836	-8.39171	-5.08922	1.18622	1.19273	0.332986	0.344589	0.251934	0.208331	-0.179811	1249
-0.00378795	0.00284156	-0.568918	91.2095	-0.131386	-7.18428	-0.273022	0.0572533	-4.82809	-8.16404	-5.2939	0.771253	1.37911	-0.028443	-0.939937	0.138277	-0.016391	0.084491	1250
-0.0245518	0.063657	-1.88272	499.538	-0.229337	-6.83194	-0.241656	0.0571166	-6.65719	-8.42457	-5.86349	-0.608433	-0.976582	-0.879589	-0.764069	0.106161	1.02211	0.0133763	1251
0.0200224	-0.00145763	-0.770531	120.355	0.357286	-7.21491	0.317919	0.0579079	-4.84117	-10.0364	-5.49124	0.0150135	-0.700347	0.55016	-0.363705	-0.726721	0.198348	-0.127249	1252
-0.00736797	0.0235111	0.544435	200.561	0.0557284	-6.33793	-0.123828	0.0142084	-6.26809	-8.57159	-5.42326	0.776807	0.220529	-0.402569	1.06153	-0.447104	-0.84073	0.284666	1253
-0.0330715	-0.012317	-0.086443	147.252	-0.294312	-6.09454	-0.607249	0.0778325	-5.75113	-10.9646	-5.0641	1.31299	-0.634204	0.905692	-0.526532	0.650108	-0.361754	0.168156	1254
0.0359415	0.0263027	-1.87066	110.045	0.184439	-8.99787	0.170973	0.00206983	-4.81363	-7.87073	-5.57475	0.865617	0.760154	-1.25884	-1.19455	0.311742	0.0211743	-0.061597	1255
-0.00313551	-0.00581897	-0.364479	95.8732	0.0138554	-6.70795	-0.221916	0.0717719	-4.65965	-9.05472	-5.70779	-0.702314	0.524707	-0.136563	-0.740085	-0.0615908	-0.0747631	0.262145	1256
-0.0161593	-0.0313132	-0.0419979	64.1705	-0.0484299	-6.54685	-0.380933	0.118222	-4.33743	-10.2971	-5.35502	-0.0943693	0.120307	0.897692	-1.39812	-0.269775	0.320459	0.282497	1257
-0.014475	-0.0092043	0.424321	71.0948	-0.284141	-6.49907	-0.226047	0.0732031	-4.63558	-8.07661	-5.17168	0.777696	1.88047	0.328691	-0.392798	-0.231313	0.126805	-0.328769	1258
-0.013743	0.0264404	-0.527694	244.762	-0.140861	-5.66484	-0.0705109	0.0323544	-5.80743	-8.72307	-5.36551	0.329241	0.289602	0.506181	0.811259	0.216388	-0.0220955	-0.18266	1259
-0.0186351	0.0303392	-0.917678	238.568	-0.0969698	-5.75102	-0.199	0.0615598	-6.00383	-8.09533	-5.4426	-0.116357	0.584068	0.662877	-0.0938928	-0.184339	-0.117618	0.0650769	1260
-0.0251769	-0.0699515	2.49462	21.5357	-0.393877	-6.3092	-0.441913	0.0798891	-3.43198	-12.0021	-4.88925	1.75139	0.124735	0.435696	0.541672	0.442131	0.664012	-0.133641	1261
-0.0334273	-0.00365817	1.98869	177.33	-0.478615	-6.13746	-0.378469	0.0565052	-5.32248	-8.16556	-5.195	1.1582	1.60538	-0.584674	0.768191	-0.44794	0.0767828	-0.301043	1262
0.00607295	0.0108895	-1.38971	158.912	0.19651	-6.66976	0.0840907	0.0745946	-5.27952	-9.66681	-6.05207	-1.78189	-0.794822	-0.0128966	-0.864238	-0.295298	-0.136569	-0.0881602	1263
-0.0100987	-0.0423308	1.10304	55.1152	-0.0855487	-6.68757	-0.278828	0.0690679	-4.32735	-11.6533	-5.30808	0.712459	-0.678207	0.152067	0.031529	0.216112	0.0293855	0.0715935	1264
0.0255289	0.0134552	0	125	0.414472	-7.00111	0.440399	0.0418698	-4.85311	-8.07091	-6.19484	-1.9351	0.357674	-0.981379	0.301563	-1.36201	-0.222515	-0.0769951	1265
0.0262315	0.0193507	0.158962	129.28	0.284289	-8.10938	0.286903	0.00173458	-5.35569	-8.00156	-5.44665	1.13072	0.634408	-1.0799	0.33603	-0.910718	-0.352981	-0.0285926	1266
0.0502183	-0.0211759	-1.07089	19.35	0.595756	-6.83525	0.587177	0.0210061	-3.01852	-10.9058	-6.25827	-2.445	-0.93622	-0.178878	0.564365	0.349089	0.276611	0.08847	1267
-0.00394852	-0.0157032	1.22733	68.9667	0.028774	-6.37438	-0.166202	0.054091	-4.50525	-8.80718	-5.65282	-0.424868	1.01705	-0.513237	0.457817	-0.530886	-0.296559	0.317649	1268
0.00789783	-0.000630568	-1.34396	111.608	0.121134	-6.32947	0.128437	0.0568127	-5.03798	-10.6331	-5.81122	-1.1075	-1.02877	0.525271	-0.27936	0.37524	-0.24528	-0.355121	1269
0.019198	0.00428399	0.0873285	107.944	0.0072744	-8.37215	0.146248	0.00551937	-5.13203	-9.38267	-5.53683	1.12097	-0.0406087	-1.50425	-0.0298346	0.0210042	-0.265231	-0.492116	1270
-0.0448836	-0.0119145	1.75073	169.562	-0.533944	-5.81782	-0.584811	0.0722435	-5.84153	-9.71654	-5.27503	0.905899	0.405991	-0.3071	0.435097	-0.00797174	-0.402861	-0.256152	1271
0.0150878	-0.00329806	-0.434203	78.3404	0.142104	-6.91793	0.0476738	0.0166812	-4.80011	-10.0205	-5.5745	0.174525	-0.250109	-0.194397	0.363883	0.474794	-0.445156	0.0401686	1272
-0.0304173	0.0271283	-0.541764	287.121	-0.299519	-6.04986	-0.350247	0.0751494	-6.09586	-8.46865	-5.57009	-0.242769	0.250679	-0.0320053	-0.429556	-0.0993465	0.173388	-0.105984	1273
0.0071438	-0.00502	-0.444663	138.393	0.0806495	-7.12848	0.104306	0.0437718	-5.07224	-10.6771	-5.29223	0.915398	-0.879318	0.364736	-0.0634576	0.0350105	0.127704	-0.303684	1274
0.0118111	0.0214461	-0.745851	173	0.174645	-6.74458	0.14378	0.0237647	-5.16581	-8.31954	-5.40413	0.417786	0.565569	0.197959	0.345773	-0.244737	0.0401195	0.0913908	1275
0.0280683	-0.0422603	1.27659	25.7895	0.254751	-7.28782	0.251626	0.00332128	-3.34346	-11.65	-5.35627	0.965571	-0.666964	-0.380648	1.41714	0.304594	0.323862	0.072037	1276
-0.0401904	0.0147559	0.806706	352.482	-0.326359	-6.33058	-0.444136	0.0783481	-6.25311	-9.68457	-5.44755	0.508749	-0.697746	-0.516142	0.021345	-0.49734	0.486226	0.0574437	1277
0.0218549	0.00659407	0.158962	149.36	0.417607	-7.13228	0.3527	0.0235533	-5.39742	-10.0146	-5.84501	-0.496003	-1.08972	-0.631316	0.70642	-0.876705	-0.453088	0.000379905	1278
-0.0153629	-0.0218465	1.12087	95.7375	-0.017199	-6.27399	-0.275707	0.086754	-4.8659	-9.88289	-5.77723	-0.91101	0.0200185	-0.354998	-0.138796	-0.645669	-0.28733	0.233231	1279
-0.000468687	0.0057057	-1.21916	174.595	0.100521	-6.76638	-0.0656283	0.0669072	-5.43057	-10.4946	-5.80215	-0.815636	-1.24096	0.0949598	-0.756089	0.128985	-0.116624	-0.0111586	1280
-0.00330612	-0.00886954	-0.569256	44.5235	-0.136462	-5.77086	-0.0951454	0.0706155	-3.93451	-8.14696	-5.50621	-0.776728	1.86495	0.803264	-0.237553	0.299988	0.238535	-0.171879	1281
0.00788931	0.0453083	-2.55568	249.7	0.274728	-5.98757	0.138297	0.0418657	-6.0459	-8.77956	-6.01214	-1.76237	-0.74542	0.490134	-0.254467	0.11656	-0.352159	0.137842	1282
-0.0245968	-0.00622079	1.16482	184.345	-0.155637	-6.37432	-0.434793	0.0519711	-5.80823	-10.3125	-5.47469	0.576925	-0.573619	-0.551304	0.438032	-0.0858643	-0.503771	0.301416	1283
0.0223785	-0.0102089	0.588458	49.7684	0.0691329	-7.54432	0.105769	0.00291997	-4.00264	-8.97048	-5.77437	-0.0714445	0.824835	-1.49952	0.625857	0.24453	-0.131094	-0.040568	1284
0.0042165	-0.0018316	-0.31646	99.2593	0.00868163	-6.34847	0.134332	0.0505208	-4.92904	-9.58545	-5.72966	-0.75057	-0.000292049	0.061194	0.180605	-0.0370961	-0.227759	-0.500949	1285
0.00215857	-0.0121907	-1.12328	32.406	-0.0856736	-6.12299	-0.167235	0.073534	-3.54619	-8.44873	-5.69273	-1.27866	1.62774	0.539241	-0.785386	0.681285	0.369536	0.0782388	1286
0.0319396	0.0140563	-3.05934	46.9057	0.347459	-6.39486	0.308932	0.0525636	-3.83552	-8.0942	-5.73202	-1.56219	1.08824	1.36713	-0.958795	0.482148	0.290356	0.0475214	1287
0.0224656	0.0305147	-1.56753	162.429	0.244335	-7.80925	0.116962	0.00196838	-5.45956	-8.26017	-5.01105	2.07741	0.507941	0.316641	-0.255188	0.0683327	-0.0695725	0.241344	1288
0.00358354	-0.00217121	0.163678	95.8475	0.038949	-6.92139	-0.0331593	0.0535877	-4.73036	-8.62855	-5.68768	-0.40909	0.771303	-0.513847	-0.187041	-0.413596	-0.125612	-0.00180595	1289
-0.0112854	-0.0168383	0.0240975	90.789	-0.0252555	-6.16256	-0.210669	0.0746577	-5.08777	-10.6133	-5.48678	-0.131168	-0.494013	0.574677	-0.217951	0.0476616	-0.347734	0.00156039	1290
-0.03931	0.015332	0.192657	305.148	-0.386329	-5.60389	-0.396758	0.0542549	-6.41862	-10.1509	-4.94499	1.74235	-0.602838	0.853798	0.649311	0.311482	0.142636	-0.194042	1291
0.0294476	0.00478685	-1.02528	117.727	0.309497	-7.87824	0.287548	0.00724268	-4.97061	-10.3704	-5.29892	1.29674	-0.894049	0.0284813	0.0350832	0.181045	-0.0454307	-0.0994781	1292
0.0240766	-0.00332348	-0.668879	65.34	0.320207	-6.63132	0.30941	0.0363012	-4.40893	-9.58226	-5.80645	-1.01553	-0.0804485	0.148332	0.276529	-0.163305	-0.188279	-0.0824505	1293
-0.00293389	0.0182927	-1.46797	186.409	0.177255	-6.64561	0.0215992	0.088956	-6.01805	-9.54375	-5.7995	-1.06873	-0.914845	0.490445	-1.17361	-0.699433	-0.305926	-0.129111	1294
-0.0247794	0.0124329	0.163678	227.814	-0.256239	-6.11945	-0.4186	0.0433134	-5.79472	-9.28279	-5.42545	0.521693	0.0901668	-0.246629	0.334973	0.381993	-0.195345	0.183953	1295
-0.0403863	-0.0175932	1.50078	185.74	-0.491719	-5.95126	-0.458068	0.0869828	-5.58184	-10.6353	-5.73831	-0.49559	-0.548282	-0.778423	0.138685	0.011478	-0.161035	-0.500264	1296
0.0120801	0.0287574	-1.16268	176.148	0.214526	-6.72959	0.180818	0.0339243	-5.42213	-7.91544	-5.42275	0.225879	0.663262	0.437145	-0.00447535	-0.483165	-0.0477658	0.0369508	1297
-0.00626607	-0.015706	-0.469364	81.5802	0.169651	-6.33534	0.00464697	0.0917422	-5.75043	-11.4098	-5.1421	0.730114	-1.38339	1.73874	-0.602871	-0.607775	-0.52622	-0.262549	1298
0.0274362	0.000135402	-1.38705	35.4571	0.319457	-5.73675	0.353786	0.0409029	-3.62056	-8.47866	-6.0025	-2.30934	1.0215	0.66869	0.372988	0.211948	0.0620308	0.00455271	1299
-0.0161187	0.023677	-1.00861	263.091	-0.120831	-5.72254	-0.0857759	0.0662816	-5.72115	-9.23222	-5.87379	-1.36179	-0.432296	0.139778	-0.0366575	0.0999659	0.138763	-0.250779	1300
-0.0017579	-0.0114959	0.821969	89.7018	0.216083	-5.96236	0.108006	0.0505674	-5.44411	-10.0822	-4.84751	1.6961	-0.0910677	1.59313	0.98733	-0.9542	-0.441151	0.00727633	1301
0.00675852	0.0195413	0.158962	187.36	0.236896	-6.19454	0.220931	0.0304182	-5.32336	-8.05713	-5.32433	0.425553	0.753985	0.475381	1.02065	-0.984075	0.0101098	0.129653	1302
0.00283039	0.0415387	-1.23125	227.091	0.120188	-6.57147	0.00396761	0.0180877	-6.18276	-7.97268	-5.46368	0.414022	0.324009	0.0963083	0.221088	-0.113307	-0.467603	0.172528	1303
-0.00946239	0.0496221	-2.25967	284.095	-0.059062	-5.53631	0.018834	0.0487656	-6.00897	-7.66233	-5.4475	-0.370118	0.594426	1.20654	-0.0752545	0.206561	0.210543	-0.200389	1304
-0.0131942	-0.0207716	1.27185	48.9645	-0.176354	-6.48971	-0.326928	0.0710955	-4.25742	-8.25832	-5.42848	0.123667	1.84248	-0.339051	-0.084391	-0.413299	-0.0183224	0.187079	1305
0.000658492	-0.0484046	0.302415	18.1217	-0.0972409	-6.3773	-0.151925	0.0714059	-3.05388	-11.3113	-5.51769	-0.42303	-0.0211098	0.398228	-0.0893405	0.839604	0.687721	-0.0349262	1306
0.0591579	-0.0117453	-0.675267	44.5429	0.67783	-8.61	0.674519	0.000515099	-3.84202	-10.7121	-5.71686	0.136065	-1.16017	-0.675429	0.163115	-0.393906	0.197008	-0.0096529	1307
-0.0130197	-0.0312495	1.66909	71.1517	-0.200401	-6.61023	-0.0913494	0.0785763	-4.59926	-10.181	-5.61326	-0.215276	0.153473	-0.5625	0.171399	-0.585462	-0.013565	-0.55612	1308
-0.0287891	-0.0252041	0.739831	133.848	-0.175112	-6.08416	-0.50196	0.0860906	-5.3873	-11.5088	-5.47428	0.113178	-1.11451	0.228622	-0.226015	0.178215	-0.352841	0.216618	1309
0.0205389	-0.0115761	0.37493	52.5467	0.0724864	-7.36903	0.0745356	0.00398086	-4.11903	-9.51337	-5.75854	-0.0766885	0.406186	-1.24902	0.626478	0.462732	-0.216291	-0.0199535	1310
-0.0332996	-0.0186501	1.28616	174.917	-0.284564	-6.11979	-0.547458	0.0806771	-5.39206	-10.7586	-5.8146	-0.673231	-0.736039	-0.846431	0.0133727	0.0681987	-0.287533	0.185002	1311
-0.00632482	-0.0351909	0.40665	45.4756	-0.037939	-6.49854	-0.286163	0.0783731	-3.98107	-10.713	-5.59227	-0.448944	-0.0670226	0.107539	-0.397382	0.289462	0.117921	0.252137	1312
-0.0232492	0.0236485	0.051166	264.866	-0.353634	-6.59739	-0.393483	0.0225042	-6.20877	-9.22413	-5.53898	0.692863	-0.167246	-1.02672	0.39787	0.647879	-0.320139	-0.0895418	1313
0.0380139	-0.00146976	-1.79621	39.8679	0.46438	-6.54521	0.488094	0.0409746	-3.70431	-9.27942	-5.85123	-1.61145	0.203795	0.811073	-0.0876196	0.0448171	0.231115	-0.0559356	1314
-0.031407	0.00655221	0.866407	247.6	-0.226071	-6.18189	-0.463105	0.0726032	-5.74896	-9.10474	-5.63581	-0.197369	0.0800208	-0.649269	0.0425507	-0.398995	-0.00992754	0.315734	1315
0.0691418	0.00416091	-2.25955	28.8611	0.63855	-9.41075	0.637458	0.000260074	-3.51151	-9.25365	-5.70246	0.201162	-0.127785	-0.74542	-1.10939	0.0760621	0.497732	0.0113462	1316
0.0517046	-0.00429309	-0.20555	44.5	0.560568	-8.57087	0.551186	0.00479095	-3.88913	-9.06423	-5.72543	0.0993538	0.153168	-1.0944	0.091353	-0.748268	0.146838	0.078952	1317
-0.028913	-0.0305211	0.838503	93.9424	-0.268166	-6.58744	-0.690853	0.0905119	-4.93213	-10.9122	-5.7456	-0.48101	-0.473031	-0.716628	-0.834837	0.4192	-0.384077	0.407427	1318
-0.04307	0.0207906	0.234609	400.031	-0.346615	-5.4763	-0.276905	0.0838619	-6.49065	-10.4382	-5.66122	-0.505662	-1.54471	-0.000981723	0.405287	-0.258316	0.567834	-0.3647	1319
-0.0398434	0.0271142	-1.16203	348.311	-0.1781	-6.36299	-0.741888	0.0976239	-6.44664	-9.52898	-5.60219	-0.237595	-0.920269	0.0458164	-1.44369	0.109758	0.211623	0.857291	1320
0.060498	-0.0228709	-0.497975	21.0164	0.661491	-8.49842	0.659077	0.000587801	-3.03619	-10.5323	-5.27347	1.1547	-0.410298	0.0811068	0.340019	-0.265259	0.806245	0.16428	1321
-0.0245788	0.0557464	-0.392047	434.533	-0.28808	-6.29188	-0.207608	0.0217184	-6.58108	-7.94667	-5.75254	-0.110024	-0.109653	-1.20959	0.726908	0.0679158	0.420655	-0.0525025	1322
0.00791345	-0.00363928	-1.19975	100.14	0.132798	-6.67113	0.00452468	0.0431257	-5.20707	-11.0524	-5.58388	-0.116288	-1.2344	0.496659	-0.255278	0.60555	-0.457061	-0.101373	1323
-0.0336611	-0.000308675	0.303227	190.469	-0.394933	-6.09516	-0.535559	0.0801418	-5.44875	-9.24395	-5.58254	-0.213374	0.397407	-0.324308	-0.428185	0.253057	-0.0334472	-0.00294111	1324
-0.0322325	0.0362066	-0.269955	310.895	-0.332554	-5.70022	-0.462224	0.032636	-6.41462	-8.3265	-5.39378	0.579755	0.409565	-0.153328	0.591342	0.468634	-0.198735	0.216736	1325
-0.00842489	0.0355516	-1.56702	225.641	-0.123704	-5.76448	-0.0639539	0.0329859	-5.77685	-8.16198	-5.38358	0.13865	0.642163	0.787505	0.241999	0.52375	-0.0749626	-0.191519	1326
-0.00697411	-0.000825959	0.969519	87.7306	-0.344519	-7.14564	-0.189802	0.016808	-5.00411	-8.11588	-5.09405	1.90419	1.75554	-0.742721	0.497847	0.216935	-0.244426	-0.430087	1327
-0.0231013	-0.0440236	3.05691	39.477	-0.411256	-6.22632	-0.310231	0.0755162	-3.85229	-9.24856	-5.84669	-0.902703	1.44434	-1.56378	0.74861	-0.470882	0.0573808	-0.357553	1328
0.0272778	0.00694356	-0.652077	65.549	0.234242	-7.36329	0.221132	0.00914056	-4.5211	-8.53244	-5.53491	0.289432	0.784968	-0.336024	0.210332	0.0424117	-0.231932	0.0113604	1329
-0.0133332	-0.00364997	-0.115848	148.75	-0.173554	-6.13761	-0.147314	0.0694674	-5.22015	-10.1122	-6.00832	-1.5006	-0.525707	-0.494523	-0.142514	0.225218	-0.251772	-0.399503	1330
-0.0139296	0.0176945	0.0666465	344.545	-0.0777804	-6.41021	0.0752425	0.0578704	-5.99898	-10.7943	-6.17734	-1.57657	-2.11382	-1.12963	0.471777	-0.337471	0.371312	-0.510262	1331
0.0166914	0.0262991	-1.5673	136.074	0.28616	-6.61476	0.276711	0.0481165	-5.23069	-7.75638	-5.45334	-0.184437	0.84158	0.89327	-0.339856	-0.6504	-0.0603624	-0.0715293	1332
0.0354103	0.00717698	-1.47228	48.7083	0.0597421	-9.12741	0.0411038	0.000282903	-4.0991	-8.42729	-5.65708	0.719109	0.91292	-1.68435	-1.22976	0.887992	0.0783998	-0.061779	1333
-0.00824002	-0.0166203	-0.38866	63.4286	-0.142837	-6.65887	-0.368941	0.0727273	-4.37725	-9.62637	-5.65477	-0.527005	0.506609	-0.119261	-0.879744	0.577566	-0.0651455	0.177867	1334
-0.0146474	0.0647848	-1.09192	497.45	-0.138287	-6.97729	-0.113145	0.0124433	-6.70109	-8.51719	-5.77297	0.126171	-1.03031	-1.37563	0.413998	0.134406	0.756714	0.10359	1335
-0.0107471	0.0256259	-1.07717	254.25	-0.0342845	-6.21456	-0.243851	0.0371293	-5.94802	-9.67564	-5.88304	-0.845184	-0.868292	-0.413101	0.0439568	0.586931	-0.334119	0.259562	1336
0.0124193	-0.0116354	0.621366	81.0889	0.101687	-6.85287	0.072846	0.0187034	-4.61381	-10.1172	-5.92773	-0.728666	-0.323312	-1.12053	0.811553	0.150243	-0.463846	-0.0600796	1337
0.022111	0.0243398	0	174	0.193091	-8.3783	0.189412	0.000851315	-5.28024	-7.64969	-5.19666	1.95007	0.95054	-0.997178	0.116318	-0.764075	0.114027	0.0754245	1338
0.00143481	-0.0149046	-0.448075	54.0797	-0.0709314	-6.24201	-0.0479739	0.0629949	-4.18298	-9.63416	-5.77855	-1.12726	0.449073	0.116432	-0.226556	0.449971	-0.00213347	-0.266575	1339
0.0202861	0.00765814	-2.80727	34.7549	0.10513	-5.05743	0.150836	0.0332895	-3.53097	-8.56676	-5.91392	-2.36334	1.23669	1.40333	0.131186	1.63735	0.0608607	-0.0330632	1340
-0.0419254	-0.00516153	0.474704	200.862	-0.338182	-5.58658	-0.649184	0.0595919	-6.26339	-10.9014	-4.6698	2.52306	-0.575789	1.37755	0.398783	0.578012	-0.413966	0.277213	1341
0.0507596	0.028651	-3.35762	75.1364	0.562279	-7.55498	0.548489	0.0249818	-4.27897	-8.00426	-5.78564	-1.05131	0.510284	0.644017	-1.04823	0.114321	0.150828	0.00849813	1342
-0.0206061	0.0468826	-0.848452	408.179	-0.134039	-6.21054	-0.302461	0.0277595	-6.35207	-8.96687	-5.94483	-0.787342	-0.888924	-1.06226	0.429406	0.420273	0.248224	0.40371	1343
0.00813222	-0.0124354	-0.211132	77.6066	0.189126	-6.28199	0.1309	0.0688412	-4.4057	-9.75266	-5.79046	-1.23938	-0.0314316	0.336611	-0.0365593	-0.398449	-0.000588215	-0.0663755	1344
0.0463497	-0.0122877	0.187933	65.5385	0.674392	-7.41539	0.677531	0.00671964	-4.1981	-10.57	-5.54632	0.196187	-0.957279	0.0790869	1.15845	-0.88912	0.0137435	0.0393306	1345
0.0474375	-0.0241273	-0.161585	19.618	0.541037	-7.4043	0.531398	0.0139987	-3.03574	-10.2549	-5.71365	-0.540917	-0.148997	-0.14776	0.705719	-0.134372	0.506786	0.174249	1346
-0.0252966	-0.0156952	-0.452215	159.348	0.112613	-6.16422	-0.079838	0.166917	-5.94185	-11.1091	-5.37722	-0.541026	-1.56683	1.94782	-1.84457	-1.72611	0.145558	-0.353644	1347
0.0545357	0.00251434	-2.08202	40.8529	0.635051	-7.6612	0.6216	0.0251296	-3.66333	-9.38198	-5.92159	-1.30771	-0.203877	0.156738	-0.454159	-0.101467	0.284397	0.0330436	1348
0.0197298	-0.0165582	0.602681	71.75	0.281966	-7.41909	0.209797	0.030519	-4.5471	-10.2563	-5.38198	0.803383	-0.358345	-0.190532	0.452259	-0.552275	-0.0738861	0.0231944	1349
-0.00190004	-0.0155385	0.47669	84.9881	0.0327199	-6.79083	-0.115694	0.0663462	-4.74924	-9.82891	-5.75711	-0.626076	-0.0348118	-0.475251	-0.229766	-0.337516	-0.23181	0.0330977	1350
-0.00876214	0.0423276	-0.993548	346.739	0.0652847	-6.58389	-0.127131	0.0365548	-6.28008	-8.88882	-5.86884	-0.654811	-0.847918	-0.698455	0.0683417	-0.144282	0.0741969	0.364347	1351
0.0307599	-0.00289473	-1.17568	33.9677	0.414403	-5.81885	0.40327	0.0437831	-3.49638	-8.54648	-6.03744	-2.43112	0.922886	0.625427	0.423158	-0.0754182	0.130424	0.131047	1352
-0.0218699	-0.0338998	0.646961	63.9621	-0.248456	-6.54335	-0.537348	0.0870741	-4.54219	-10.8177	-5.58558	-0.197428	-0.160461	-0.248077	-0.71339	0.467829	-0.159099	0.180867	1353
-0.0142565	-0.0257144	-0.556448	39.8872	-0.264372	-6.23561	-0.540127	0.0818783	-3.8271	-9.79007	-5.78637	-1.18481	0.765094	-0.0701591	-1.0304	1.18954	0.0829165	0.301751	1354
0.0204941	-0.00414635	0.821969	89.5088	0.106777	-8.45604	0.0675842	0.000694297	-5.0517	-9.73124	-5.79187	0.586506	-0.332166	-2.20301	0.237405	-0.148566	-0.581719	-0.109136	1355
0.0307461	0.0102627	-0.58976	133.043	0.392831	-7.29001	0.384236	0.00139411	-5.08297	-10.0598	-5.87353	-0.472659	-1.02114	-0.700247	0.704118	-0.0964281	-0.408766	-0.0563684	1356
-0.0158492	-0.0272279	1.10851	48.8775	-0.279566	-6.3576	-0.342143	0.0796242	-4.08021	-9.06275	-5.81054	-1.01806	1.22415	-0.785057	-0.242339	0.0245107	0.00946023	-0.0879154	1357
-0.0310005	0.0109235	-0.0127212	281.938	-0.330449	-5.6674	-0.232477	0.0765073	-5.79201	-9.93857	-5.72687	-0.780596	-0.672002	-0.059959	0.168132	0.0832559	0.304617	-0.442878	1358
-0.000676895	0.020433	-1.97215	168.71	0.15487	-6.1532	0.0556895	0.0768762	-5.88167	-9.60679	-5.75974	-1.1661	-0.797724	0.964451	-0.866167	-0.154957	-0.391202	-0.206448	1359
0.0266673	-0.0188558	-0.828722	25.25	0.323666	-6.66481	0.206771	0.0511194	-3.17203	-9.30238	-5.559	-0.708414	0.802086	0.731493	-0.136497	0.0874645	0.596914	0.309662	1360
-0.0210313	-0.00422978	1.18573	102.544	-0.369488	-6.12282	-0.360142	0.0367596	-5.08358	-8.25277	-5.19729	1.11553	1.72515	-0.274019	0.717429	0.192851	-0.355849	-0.129597	1361
-0.0438454	0.0205078	0.216088	363.259	-0.164737	-5.35443	-0.308636	0.10677	-6.60243	-9.58204	-5.21841	0.365974	-0.78082	1.16059	-0.00377921	-1.09578	0.49843	0.0610638	1362
0.0554515	-0.00899344	-3.72159	15.2812	0.590648	-5.77942	0.58909	0.0155046	-2.77708	-11.6192	-6.44869	-3.71183	-1.50472	1.13258	0.194938	2.04821	0.267104	0.0441038	1363
-0.00723828	0.0446337	-0.985088	292.912	-0.0702695	-6.5003	-0.106467	0.0143535	-6.30321	-8.23684	-5.59899	0.222064	0.0318966	-0.495099	0.416267	0.236563	-0.227789	0.045515	1364
0.0148902	-0.0148147	-0.996495	24.6484	0.0713168	-6.06837	0.118161	0.0624872	-3.38785	-9.06642	-6.03982	-2.26695	0.924905	0.188782	-0.250378	0.512651	0.283014	-0.160886	1365
-0.0286314	-0.00236298	1.15892	132.48	-0.409221	-5.77416	-0.266357	0.0642324	-5.23082	-7.9676	-4.91776	1.49252	1.94209	0.647106	0.547227	-0.389616	0.0617573	-0.434321	1366
0.0113756	-0.00565249	-0.904567	37.1345	0.0792525	-5.9208	0.111201	0.0603189	-3.77517	-8.25677	-5.73667	-1.44649	1.49684	0.655758	-0.104941	0.154943	0.185171	-0.0952827	1367
-0.00791055	0.0222437	-0.529172	283.16	0.115952	-5.77446	0.0840582	0.0510949	-5.94257	-9.97564	-5.77376	-0.908925	-1.23621	0.282991	0.658133	-0.361448	0.0349739	-0.0486243	1368
0.0200026	0.000238933	-0.698246	105.265	0.398324	-6.16275	0.377224	0.0493651	-4.71926	-9.84628	-5.80369	-1.28641	-0.534168	0.657717	0.439967	-0.544941	-0.130208	-0.0732327	1369
0.0482027	0.00183298	-1.74951	59.2857	0.329284	-9.89242	0.270713	0.000306314	-4.45509	-10.1165	-5.3647	1.84072	-0.690126	-1.10492	-1.44945	0.472247	0.146397	-0.119428	1370
-0.0169052	0.00692861	0.0176508	153.848	-0.209227	-6.02061	-0.210992	0.0611325	-5.21446	-8.32391	-5.31099	0.358913	1.15387	0.408005	0.0599883	-0.0999916	0.0171266	-0.138798	1371
-0.021701	0.0461779	-0.688135	442.45	-0.153469	-5.74654	-0.05802	0.0324735	-6.14991	-8.88184	-5.33849	0.541687	-0.55126	0.311056	1.01836	0.0212212	1.00377	0.000271452	1372
-0.0422386	0.0157505	0.759468	326.302	-0.276653	-6.02705	-0.560267	0.0906611	-6.12264	-8.94557	-5.73178	-0.567666	-0.166692	-0.713931	-0.23395	-0.633186	0.235158	0.409389	1373
0.0241931	-0.032077	-0.608556	17.4095	0.214841	-6.92633	0.0842153	0.0409576	-3.00018	-10.6511	-5.49627	-0.193863	0.0679654	0.457936	-0.0511598	0.765694	0.636399	0.280153	1374
0.014545	0.0222589	-1.13529	138.821	0.256479	-6.41486	0.26895	0.0407328	-5.06638	-7.7629	-5.22528	0.446339	1.08824	1.14832	0.125519	-0.63706	0.0995166	-0.0208849	1375
-0.0486388	0.00568358	0.00307372	224.549	-0.446206	-5.55167	-0.733963	0.0879124	-6.21659	-9.55845	-5.04369	1.16397	0.190621	0.933726	-0.45227	0.356987	-0.213565	0.209915	1376
0.000526304	0.00172813	0.52424	155.625	0.192048	-6.18001	0.0941974	0.0444314	-5.4766	-9.83032	-5.69736	-0.492403	-0.563511	-0.0622453	0.822151	-0.699266	-0.450123	0.0401341	1377
0.0450405	-0.0229455	-1.20773	26.2941	0.356806	-8.52598	0.337281	0.000280922	-3.40902	-11.1469	-4.70837	2.92159	-0.456871	0.873516	-0.198725	0.792981	0.819363	0.0399974	1378
-0.0200854	-0.0438371	1.43289	61.5107	-0.176406	-6.5998	-0.436705	0.0748361	-4.60411	-11.6396	-5.12004	1.30686	-0.550623	0.286634	-0.00810343	0.176651	-0.0760176	0.160007	1379
0.0130798	0.028966	-1.74918	165.5	0.0149019	-7.44828	0.00357243	0.01984	-5.22458	-8.15504	-5.58461	0.234096	0.596132	-0.448115	-0.616987	0.536219	-0.0384961	-0.0743101	1380
0.0502462	0.0151049	-1.78339	80.45	0.569573	-8.34964	0.593255	0.0100034	-4.53593	-8.83928	-5.25339	1.1562	0.086993	0.416271	-0.446505	-0.508982	0.218821	-0.0758875	1381
0.0383864	0.012105	-0.675267	82.7143	0.398695	-7.94693	0.40084	0.00409187	-4.54336	-8.33165	-5.56209	0.40456	0.610502	-0.595261	0.126873	-0.461601	-0.0814519	0.0299053	1382
0.0304445	-0.0154888	0.296087	83.1667	0.519849	-6.87485	0.507708	0.0225251	-4.66672	-11.2993	-5.57461	-0.00268571	-1.48676	0.297992	1.12041	-0.669003	-0.222122	-0.0916617	1383
0.0294244	0.0270099	-1.84222	122.688	0.223831	-8.24247	0.224131	0.000517768	-5.79625	-9.43525	-5.77148	0.273804	-0.789576	-0.97001	-0.626174	0.400906	-0.782071	-0.325543	1384
-0.0244296	0.0150923	0.743213	250.538	-0.166819	-6.4328	-0.46614	0.0374915	-5.92526	-8.84556	-5.33863	1.00718	0.285066	-0.580626	0.488529	-0.0950382	-0.193927	0.559449	1385
0.00530266	-0.0822174	2.55899	11.1421	0.188293	-6.12133	0.104439	0.0593919	-2.53763	-13.2143	-4.49391	2.48651	-0.740649	1.91309	1.73971	-0.22012	1.31079	0.260053	1386
-0.0439133	0.00779962	0.826828	266.382	-0.440837	-6.14624	-0.719324	0.0663246	-6.10822	-9.44458	-5.48216	0.489932	-0.0311554	-0.735173	-0.0375967	0.24802	-0.170235	0.324769	1387
-0.0141507	-0.0210322	0.0620926	126.506	-0.140961	-6.47566	-0.222876	0.0683083	-5.17068	-11.6999	-5.37226	0.506704	-1.28926	0.432165	-0.174092	0.446474	-0.08857	-0.259923	1388
0.00479026	0.0214153	-1.27976	159.846	0.0684208	-7.13828	-0.117271	0.0348485	-5.22674	-8.07183	-5.00656	1.61763	1.00999	0.67811	-0.539181	0.0800648	0.138973	0.327718	1389
0.0180622	0.027476	-1.09192	196.35	0.297559	-7.67995	0.202188	0.0283747	-5.89729	-9.17988	-5.81941	-0.24203	-0.839125	-0.759846	-0.37998	-0.520218	-0.387683	-0.0214343	1390
-0.0224362	0.00832634	-0.0288582	208.427	-0.277184	-6.43641	-0.303295	0.0727657	-5.40018	-8.7996	-5.50063	0.0455993	0.501663	-0.188052	-0.417585	-0.0812942	0.241277	-0.155677	1391
-0.022176	-0.0437325	1.61575	57.3066	-0.0686707	-6.62975	-0.367254	0.130767	-4.35936	-10.3013	-5.63704	-0.723799	0.109451	-0.104106	-1.00347	-1.15077	0.175661	0.184337	1392
-0.0115987	0.0287023	-0.41651	227.583	-0.159818	-6.30644	-0.279489	0.0117941	-5.9629	-8.6211	-5.6244	0.178997	0.252489	-0.694324	0.597618	0.629091	-0.52683	0.178386	1393
-0.00400712	0.00694829	-0.303869	108.421	-0.204265	-7.21433	-0.413873	0.00594294	-5.33013	-9.11752	-5.34879	1.32425	0.59721	-0.81587	-0.00617757	1.1237	-0.673928	0.246867	1394
-0.0364458	0.00925728	-0.1143	272.262	-0.433612	-6.11531	-0.447317	0.0814984	-5.85301	-9.83681	-5.5974	-0.187943	-0.457199	-0.243909	-0.434206	0.320645	0.27664	-0.287245	1395
0.00832893	0.0301394	-1.35793	189.464	0.0404157	-7.01833	0.0232182	0.0219556	-5.29052	-7.85821	-5.28737	0.873319	0.91312	0.182842	-0.159507	0.170799	0.146446	0.0409157	1396
0.0117678	0.0311002	-1.68502	233.391	0.338899	-6.09944	0.272513	0.0150857	-6.21929	-10.3269	-5.36468	0.450676	-1.55168	1.2137	0.77267	0.0961204	-0.415077	-0.00691089	1397
-0.0324191	-0.023454	1.68431	109.048	-0.511022	-6.15904	-0.411937	0.0776086	-5.08038	-9.94206	-5.80025	-0.635843	0.326686	-1.11548	0.152095	0.0967715	-0.315063	-0.603315	1398
0.0421454	-0.00268284	-0.961698	34.5435	0.55751	-6.49195	0.548042	0.0289669	-3.53765	-8.77765	-6.02132	-2.0042	0.547447	0.222656	0.531517	-0.375866	0.113928	0.151981	1399
0.034968	-0.000128631	-2.25967	42.8095	0.118731	-7.7007	0.133433	0.000396048	-3.84405	-10.0394	-5.76579	-0.300662	-0.135346	-0.432979	-0.542505	1.72899	0.0462901	-0.131734	1400
0.00111592	-0.0329746	1.35957	54.5385	0.0185491	-6.73768	0.043349	0.0647095	-4.12489	-10.2487	-5.42724	0.228387	0.186308	-0.0627126	0.383872	-0.58658	0.223374	-0.226665	1401
-0.0191687	0.0346426	0.187933	356.077	-0.0785833	-6.47669	-0.208158	0.0400492	-6.10459	-8.38753	-5.53519	0.330531	-0.0601681	-0.674927	0.518569	-0.531157	0.394956	0.342278	1402
-0.015237	-0.020893	0.786408	62.5309	-0.337923	-7.02906	-0.368733	0.069885	-4.42733	-8.96612	-5.3163	0.757978	1.32279	-0.451137	-0.586317	0.117012	0.126416	-0.197528	1403
-0.0366963	-0.0634382	3.49191	41.4258	-0.559551	-6.19379	-0.492056	0.0833153	-4.05517	-11.2244	-5.25655	0.937598	0.441869	-0.696816	0.813377	-0.0607735	0.191618	-0.452485	1404
0.0260236	0.0151925	-0.529172	127	0.487305	-6.58929	0.421499	0.0321889	-5.04924	-8.72287	-5.94134	-1.34728	-0.0899416	-0.0957773	0.549725	-0.960527	-0.36919	0.108358	1405
-0.0328962	-0.00826547	1.71538	153.09	-0.507822	-6.47867	-0.394324	0.0698536	-5.24269	-8.34799	-5.15617	1.27053	1.54881	-0.496649	0.171111	-0.434359	0.144145	-0.441554	1406
0.0397152	-0.00991682	-1.36077	34.14	0.464547	-6.55936	0.48592	0.0272225	-3.55611	-10.0978	-5.92797	-1.62456	-0.302097	0.459663	0.372322	0.313252	0.159952	-0.0290058	1407
0.0645422	-0.000688962	-1.59546	33.2692	0.688272	-8.66521	0.685227	0.00695258	-3.5271	-9.44112	-5.88571	-0.614707	-0.284649	-0.675389	-0.457844	-0.278	0.356179	0.0521699	1408
-0.00506261	0.00628245	-0.123905	213.952	-0.0184742	-7.07637	-0.207491	0.0160832	-5.80823	-10.8911	-5.20727	1.693	-1.26583	-0.181349	0.432147	0.54818	-0.217039	0.197193	1409
0.0148606	-0.0133893	-0.698246	71.5882	0.179734	-6.44236	0.122059	0.0116885	-4.81001	-11.5767	-5.05581	1.45078	-1.09372	1.23742	0.828323	0.880315	-0.30868	-0.0742124	1410
0.029173	0.0166224	-1.74926	68.871	0.452285	-5.83978	0.448564	0.0411711	-4.3469	-7.83913	-5.72819	-1.52161	1.08213	1.25832	0.254533	-0.393199	-0.0924872	0.05981	1411
-0.00746434	-0.00222792	0.362957	91.8919	-0.028274	-6.16923	-0.145048	0.0616303	-4.8098	-8.09737	-5.29536	0.322875	1.50882	0.474254	0.103504	-0.50324	-0.108733	0.141554	1412
0.00147038	0.0266301	-0.90399	179.308	0.140299	-6.60226	0.04627	0.052298	-5.66833	-7.78453	-5.2991	0.486089	0.832741	0.656786	-0.272392	-0.732483	-0.0973954	0.0781562	1413
0.00854362	-0.0113838	-1.79491	36.7122	0.0855984	-6.41123	-0.075543	0.0919311	-3.65073	-8.9797	-5.84329	-1.82802	0.866538	0.751294	-1.4564	0.411963	0.406345	0.125755	1414
-0.0434335	0.00447948	0.683486	260.495	-0.608291	-5.96491	-0.450183	0.077616	-5.74828	-9.3176	-5.22517	0.893312	0.384932	-0.0197022	0.032927	0.175827	0.456304	-0.580574	1415
0.00202282	-0.0293231	0.987429	30.0822	0.112112	-6.07699	-0.114232	0.0707974	-3.59056	-9.18344	-5.96439	-1.78099	0.967706	-0.413076	0.269627	-0.367315	0.0332492	0.43581	1416
-0.031158	-0.0295831	1.56138	97.6759	-0.518745	-6.33908	-0.388683	0.0833088	-4.90761	-10.362	-5.62806	-0.165858	0.171323	-0.784108	-0.0565583	0.157897	-0.102114	-0.703338	1417
-0.0316199	-0.0535359	2.70547	53.3462	-0.472836	-6.5722	-0.572763	0.0797383	-4.21424	-11.0663	-5.51257	0.359357	0.188806	-1.12258	0.237104	0.190795	0.00167857	-0.136088	1418
0.0263204	0.0404746	-3.28864	137.524	0.374409	-6.08578	0.361663	0.032763	-5.10977	-7.70679	-5.47604	-0.638888	0.760322	1.77717	-0.39342	0.231418	-0.0674073	0.00354691	1419
0.0273421	0.025595	-0.621488	138.091	0.35406	-7.42165	0.325869	0.00661366	-5.15163	-7.67402	-5.38388	0.772285	0.901298	-0.16576	0.386002	-0.718802	-0.160408	0.131098	1420
0.0376272	-0.043732	-0.0737407	17.4082	0.482637	-6.56886	0.502282	0.0326782	-2.81134	-12.1449	-5.50043	-0.377191	-1.1582	0.986683	1.01858	0.254492	0.769694	0.0268719	1421
-0.04116	-0.0291098	3.3878	109.94	-0.577105	-6.34355	-0.617608	0.0619713	-5.07749	-9.05216	-5.41404	0.867202	1.3781	-1.58587	0.862991	-0.400902	-0.357167	-0.136898	1422
-0.0457937	0.00717893	1.00025	309.122	-0.429484	-5.98371	-0.622934	0.0752433	-5.94429	-9.48064	-5.29934	0.812268	-0.04871	-0.287797	0.157375	-0.0754137	0.376801	0.247748	1423
-0.0171577	-0.0108626	-0.294524	106.078	-0.0499	-6.40748	-0.28341	0.0870883	-5.71324	-10.6513	-5.27016	0.578331	-0.711656	0.933653	-0.772833	-0.150047	-0.502317	-0.0582244	1424
0.00721141	0.0397812	-2.51072	183.182	0.00274644	-6.79943	-0.052474	0.0253319	-5.53164	-7.76137	-5.37445	0.441957	0.857292	0.545397	-0.688149	0.728766	-0.0930409	0.0160016	1425
-0.00557475	-0.00277972	-0.163894	146.025	0.13825	-6.47077	0.00281477	0.0931305	-5.28912	-9.67192	-5.69542	-0.861684	-0.418358	0.376627	-0.612511	-0.969886	-0.0305131	-0.0567892	1426
-0.00631703	-0.03279	0.407774	50.1157	0.0676793	-6.53482	-0.112523	0.116431	-4.12914	-10.093	-5.70692	-1.15864	0.0847386	0.382569	-0.992739	-0.818735	0.289668	0.0151874	1427
-0.0420696	0.0394198	0.602681	502.091	-0.343446	-6.35319	-0.400366	0.0678965	-6.46447	-8.90776	-5.8769	-0.566159	-0.895092	-1.52893	0.282112	-0.586636	1.04095	0.176619	1428
0.035538	0.0169706	-0.795836	92.5667	0.323889	-8.18595	0.320256	0.000832684	-4.77374	-8.11575	-5.50471	0.759312	0.723452	-0.778867	-0.0905534	-0.330659	-0.154919	0.00509951	1429
-0.0173204	-0.000714849	-0.415308	140.221	-0.184984	-6.28844	-0.373191	0.0741752	-5.09428	-9.2568	-5.65381	-0.553242	0.355055	-0.0323748	-0.645077	0.313732	-0.115321	0.109148	1430
0.0233102	-0.0515913	1.27994	15.394	0.109238	-7.31894	0.0963772	0.0037267	-2.93796	-12.0947	-5.31478	1.12545	-0.636753	-0.481407	1.28189	0.908717	0.547546	0.0986391	1431
-0.00704626	0.00277596	-1.16203	151.489	0.0114896	-6.43482	-0.195509	0.0728877	-5.29298	-10.1019	-5.6676	-0.628336	-0.631884	0.422232	-0.797703	0.284466	-0.140514	0.0829916	1432
-0.0455156	0.0606722	-0.875836	588.556	-0.376791	-5.66188	-0.285977	0.0702191	-6.89434	-8.88889	-5.64577	-0.361205	-1.22283	-0.229593	0.252998	-0.18808	1.44615	-0.090971	1433
0.00555193	0.0155498	-0.875137	154.308	0.14513	-6.878	-0.0139708	0.0422486	-5.46413	-9.02152	-5.5847	-0.0382053	-0.0490041	0.000154939	-0.282119	-0.155118	-0.310077	0.136561	1434
-0.0338569	0.0128771	0.908954	312.571	-0.279786	-6.17964	-0.42401	0.057553	-6.19348	-9.90682	-5.75657	-0.239628	-0.86115	-1.05688	0.467023	-0.137752	-0.0291646	0.114413	1435
0.0140666	0.00315239	-0.931579	59.6949	0.224231	-6.10862	0.187055	0.0570029	-4.26823	-7.95805	-5.38568	-0.366261	1.48351	1.21021	-0.055539	-0.408284	0.122434	0.0597927	1436
0.0251812	0.0244922	-0.688135	176.9	0.372619	-7.50902	0.303852	0.00927798	-5.54315	-8.99962	-5.7904	-0.163319	-0.527003	-0.797769	0.313481	-0.528141	-0.378331	0.0775607	1437
-0.0109871	-0.00562842	0.0217529	163.64	-0.00219106	-6.59772	-0.275365	0.0409665	-5.81026	-11.3919	-5.34679	0.942556	-1.48382	0.157486	0.211904	0.405494	-0.550262	0.20762	1438
0.000959855	0.045637	-3.1754	196.37	0.0569732	-5.61493	0.0790586	0.0508444	-5.82618	-7.75638	-5.25421	-0.0433308	0.768417	2.08279	-0.588042	0.460355	-0.0735688	-0.20218	1439
0.00811464	0.0213002	-1.69383	204.714	0.249396	-6.55002	0.126692	0.0416674	-6.00278	-10.6289	-5.88071	-0.945618	-1.82611	0.22504	-0.18377	0.16826	-0.497935	-0.0753926	1440
0.0329058	0.0301051	-2.1883	165.7	0.400136	-6.81691	0.45247	0.00633341	-5.23363	-9.43348	-6.01116	-1.31739	-0.889612	-0.0618939	0.267533	0.326687	-0.308255	-0.17366	1441
-0.00803152	-0.00326025	-0.0667688	174.089	0.0534379	-5.96924	0.0447014	0.068089	-5.49126	-10.7694	-5.65791	-0.629302	-1.19601	0.487147	0.298724	-0.313171	-0.146874	-0.293344	1442
-0.0185303	0.00862851	0.178272	177.033	-0.160971	-6.06883	-0.24958	0.0541721	-5.60278	-8.83251	-5.28666	0.632716	0.580714	0.321373	0.246953	-0.129848	-0.191695	0.00909591	1443
0.00379525	-0.00530238	-0.489242	80.5455	0.23658	-5.93441	0.0932944	0.0354081	-5.77829	-11.1688	-5.00548	1.34551	-1.12973	1.77566	0.71794	0.0375642	-0.87742	-0.0730397	1444
-0.0119985	0.0235359	-2.07723	125.063	-0.22883	-5.28251	-0.119373	0.0598838	-5.30722	-7.8551	-5.21084	0.022641	1.51153	1.81618	-0.36626	0.767125	-0.139556	-0.435275	1445
0.0224419	0.00181712	-1.35793	99	0.11344	-7.52472	0.0577351	0.00287178	-4.73465	-10.5941	-5.63066	0.323669	-0.840247	-0.474277	-0.0757297	1.18671	-0.254644	-0.0650678	1446
0.00932594	-0.00484948	-0.0854538	104.705	0.199372	-6.77827	0.119222	0.0522482	-5.01719	-10.0162	-5.84501	-0.873294	-0.588614	-0.29298	0.0253072	-0.415752	-0.349796	-0.0900553	1447
-0.00347503	0.000257844	-0.814537	142.024	0.212407	-5.75101	0.0856706	0.0817411	-5.65029	-10.7066	-5.78234	-1.31437	-1.34611	1.00628	-0.155279	-0.45415	-0.477132	-0.155861	1448
0.0364868	0.00126218	-0.621488	94.2727	0.505208	-7.52658	0.447966	0.0069496	-4.62358	-9.87606	-5.11028	1.49911	-0.372286	0.668329	0.559754	-0.432266	0.0852069	0.129576	1449
-0.0340189	-0.0238749	0.113211	115.467	-0.119101	-6.03283	-0.558971	0.125319	-5.56285	-10.9929	-5.19606	0.437456	-0.719941	1.32681	-1.24164	-0.359387	-0.251342	0.308491	1450
-0.00499435	0.00637755	-1.15281	88.156	-0.129911	-6.63717	-0.225751	0.0649919	-4.81282	-8.05434	-5.22568	0.555116	1.50673	0.740558	-0.964255	0.277552	0.0364405	-0.0159055	1451
-0.0189844	-0.0359168	1.93788	60.7628	-0.350383	-6.98837	-0.283543	0.0736466	-4.52424	-10.0723	-5.29305	0.977757	0.592577	-0.634156	-0.014757	-0.29576	0.0877163	-0.469409	1452
0.0467378	-0.00571318	0.346072	53.4375	0.654894	-7.24429	0.660541	0.00235254	-4.14095	-9.49554	-5.83558	-0.67903	-0.220139	-0.495799	1.27798	-0.993797	-0.212012	0.101315	1453
-0.0143418	0.0309644	-1.53992	262.679	-0.0814117	-6.04749	-0.198908	0.0580374	-6.03065	-9.16572	-5.83631	-1.03628	-0.547659	0.0701757	-0.414297	0.362832	-0.140316	0.0131028	1454
0.0295886	-0.0217134	-0.630835	26.9459	0.100192	-7.66862	0.113496	0.000465943	-3.48046	-10.6393	-5.36246	0.958969	-0.0376498	-0.269349	0.226102	1.25262	0.324606	-0.0378101	1455
-0.00747212	-0.0256353	-1.05987	43.813	-0.152822	-6.13341	-0.343122	0.0821567	-3.90249	-10.5419	-5.66874	-1.00431	0.0823514	0.633964	-0.952158	1.17316	0.18025	0.0818364	1456
0.0553279	-0.018524	-0.249016	48.9167	0.563552	-9.65563	0.545297	0.000968591	-4.15444	-11.4053	-5.51617	1.36747	-1.65395	-1.27041	-0.361432	-0.399834	0.193183	-0.138957	1457
0.00356047	0.00826018	-0.348711	113.808	0.0758647	-6.17065	0.0654213	0.0415151	-4.96929	-8.40525	-5.3625	0.184307	0.957716	0.620506	0.384169	-0.248107	-0.143462	-0.0430654	1458
0.0320031	0.00676221	-0.848452	91.6429	0.402413	-7.35508	0.441997	0.00615498	-4.92216	-9.5602	-4.88029	2.10169	-0.0494094	1.12293	0.542856	-0.329734	-0.00903627	-0.123582	1459
-0.0277485	-0.0261619	1.03775	126.61	-0.299857	-6.01509	-0.313684	0.0848071	-5.24495	-11.2475	-5.52708	-0.0742738	-0.807181	0.0519349	0.0731854	0.0614353	-0.182825	-0.426172	1460
0.066287	0.00746014	-1.90342	36.5714	0.66967	-8.76194	0.663561	0.00233784	-3.62459	-8.95332	-6.16425	-1.32841	-0.130227	-1.21299	-0.644929	-0.132517	0.168171	0.0516153	1461
-0.00770681	0.0113799	-1.0567	140.039	0.148972	-5.28734	0.0375142	0.058195	-6.22232	-10.321	-5.30698	0.0688105	-0.916193	1.84741	0.383169	-0.109435	-0.870479	-0.171673	1462
-0.0350655	-0.0106526	1.52368	155.668	-0.468627	-6.05194	-0.425235	0.0786066	-5.35398	-9.11839	-5.62803	-0.236192	0.729641	-0.791898	0.15777	-0.228021	-0.166734	-0.39276	1463
0.0242069	0.00402888	-1.25533	103.25	0.143267	-7.86663	0.143025	0.00735931	-4.99663	-10.5168	-5.56734	0.634192	-0.945323	-0.521597	-0.24955	0.775108	-0.279422	-0.24523	1464
-0.0234757	0.0375069	-0.547489	315.22	-0.314448	-5.59035	-0.173897	0.0341959	-5.87438	-7.91088	-5.31111	0.491831	0.822735	0.309518	0.773981	0.298018	0.415414	-0.21197	1465
0.0113138	-0.0248343	0.549245	47.4725	0.261896	-6.11593	0.19275	0.0267946	-4.49594	-10.8656	-4.56533	2.51554	-0.11985	2.05317	1.34823	-0.189116	0.00510735	0.0844291	1466
-0.0046151	-0.0316422	-0.0418307	27.0186	-0.22746	-5.77667	-0.184137	0.0702249	-3.33951	-10.02	-6.0479	-2.13567	0.665044	-0.248284	-0.0407954	1.02283	0.263938	-0.239184	1467
-0.0182415	-0.0139123	-0.348711	150.173	-0.00925251	-6.59744	-0.300675	0.117802	-5.2907	-10.7576	-5.86809	-1.30825	-1.14442	0.102011	-1.42854	-0.458008	-0.0162712	0.0753644	1468
-0.0263244	-0.00602465	0.0729012	184.786	-0.297935	-6.65513	-0.407411	0.0703802	-5.89092	-10.9826	-5.39112	0.730387	-1.07531	-0.0722657	-0.481317	0.384062	-0.244982	-0.257663	1469
0.0221329	-0.0173977	-0.169179	51.2188	0.0857306	-7.28334	0.0889085	0.0071375	-4.05483	-10.7506	-5.84821	-0.399216	-0.540211	-0.997053	0.466781	0.956739	-0.1897	-0.118179	1470
0.00750331	-0.0102873	-0.772477	55.4405	0.150631	-6.64792	-0.04652	0.0814356	-4.15043	-8.98161	-5.85188	-1.45989	0.626306	0.160494	-0.941956	-0.215295	0.0766117	0.199806	1471
-0.00894914	0.000419373	0.756222	112.939	-0.232572	-6.79781	-0.145521	0.0345581	-5.05988	-8.19125	-4.95212	1.93561	1.58841	0.0567603	0.409761	-0.173566	-0.00939342	-0.271445	1472
-0.000241704	-0.00263505	-0.196951	120.5	0.0243021	-6.57982	-0.167693	0.0235248	-5.22706	-10.3195	-5.3135	0.918999	-0.412922	0.190093	0.440355	0.579928	-0.443824	0.209218	1473
-0.0140068	-0.0263571	0.360529	83.2	-0.0961101	-6.20794	-0.275905	0.0761068	-4.82167	-11.0976	-5.52063	-0.157587	-0.646336	0.339041	-0.163895	0.251846	-0.226229	-0.0124601	1474
-0.0230131	0.0460608	-1.72458	402.469	-0.183759	-6.6012	-0.339082	0.058385	-6.25721	-8.87422	-5.61051	-0.0706941	-0.701674	-0.200739	-0.734286	0.360086	0.716274	0.250606	1475
0.0163808	0.0014437	-0.985088	116.059	0.348391	-6.91703	0.298424	0.0613542	-5.35478	-10.5159	-5.73468	-0.699681	-1.30302	0.461149	-0.395052	-0.606322	-0.320461	-0.266779	1476
-0.0284496	-0.0511912	2.5126	61.7364	-0.337673	-6.48542	-0.448739	0.0910469	-4.38346	-11.1779	-5.53175	0.112864	-0.137441	-0.743312	0.134422	-0.251913	0.00409849	-0.150782	1477
-0.0254078	-0.0136204	0.500372	100.84	-0.345358	-6.45402	-0.495504	0.0869931	-4.82351	-8.90398	-5.54517	-0.177683	1.07099	-0.337559	-0.765599	0.079519	-0.0466712	-0.00500458	1478
-0.00832217	-0.00765736	1.17552	96.5647	-0.114016	-6.54091	-0.245554	0.0336863	-5.05154	-9.05727	-5.64427	0.032889	0.687313	-0.966741	0.641	-0.0520687	-0.59604	0.12468	1479
-0.0127037	0.0343637	0	322.1	0.131762	-6.08312	-0.0514651	0.0541713	-6.25382	-8.55641	-5.97521	-1.26511	-0.528145	-0.643492	0.476563	-0.995951	-0.084429	0.345731	1480
0.0185781	-0.0549636	1.68199	17.1973	0.33671	-5.63982	0.325189	0.0456092	-2.86178	-11.8705	-5.76917	-1.32115	-0.714394	0.377922	1.87225	-0.217307	0.468702	0.126476	1481
0.00685778	-0.0186157	0.206838	87.5161	0.230917	-6.62661	0.0787665	0.0473341	-4.99474	-11.2418	-5.25434	0.815925	-1.07833	0.773762	0.411156	-0.243325	-0.264921	0.040775	1482
-0.0291097	-0.0141637	0.716348	133.815	-0.367487	-6.15182	-0.521475	0.0722387	-5.20097	-10.0426	-5.72486	-0.48489	0.0268602	-0.652518	-0.17694	0.461692	-0.339843	-0.0361293	1483
0.0166027	-0.00889494	0.482585	101.421	0.145964	-7.113	0.142564	0.00351562	-4.82808	-10.6269	-5.6873	0.195846	-0.789271	-0.888395	1.00961	0.259998	-0.41554	-0.103282	1484
0.0236168	-0.00946154	-1.60141	43.8	-0.0687164	-7.98598	-0.0800301	0.00236534	-3.9887	-10.5453	-5.57404	0.590931	-0.240912	-0.744637	-0.628198	1.91885	0.0246069	-0.164522	1485
-0.0256003	0.00428257	-0.469065	193.697	-0.381323	-6.03082	-0.277082	0.0840585	-5.39362	-9.55424	-5.83447	-1.12744	-0.075027	-0.218205	-0.578431	0.377325	0.0983037	-0.57624	1486
-0.041251	0.0756949	0.187933	709.385	-0.269994	-6.01322	-0.239077	0.0340008	-6.82942	-7.91374	-5.7111	-0.0362298	-0.928646	-1.4111	1.34021	-0.683808	1.96228	0.464665	1487
-0.00731797	0.0375627	-1.37877	307.45	0.104634	-6.22937	-0.00357121	0.0637666	-5.94164	-8.57546	-5.81195	-1.07514	-0.430316	0.151659	-0.320095	-0.471642	0.294326	0.141642	1488
0.0378127	0.021274	-2.02933	86.88	0.446745	-7.48248	0.470273	0.0247199	-4.84303	-8.43519	-5.49258	0.0786789	0.330029	0.579553	-0.475205	-0.334549	-0.0923269	-0.148275	1489
-0.00601845	0.0181441	0.0666465	281.727	0.118089	-6.34053	0.120079	0.0632806	-5.76402	-9.63839	-6.10465	-1.65887	-1.13638	-0.733423	0.336692	-0.905804	0.14509	-0.137865	1490
0.0309115	0.0221644	-1.35793	125.857	0.266995	-8.38556	0.218824	0.00179542	-5.05259	-8.35068	-5.09134	2.0201	0.560851	-0.128795	-0.45988	-0.0569312	0.0671044	0.063121	1491
-0.0484092	0.034855	-0.503258	348.385	-0.413444	-4.95359	-0.499252	0.0834506	-6.52044	-8.25195	-5.28216	0.158097	0.466198	0.938526	0.0486994	-0.0371499	0.265204	0.0315364	1492
-0.00525417	0.0247021	-0.698246	266.265	0.0867334	-6.92767	-0.129924	0.0295438	-6.40931	-10.2937	-5.59779	0.415545	-1.54562	-0.400401	0.0857924	0.0711228	-0.413858	0.200234	1493
0.0312321	-0.00601977	-0.678662	45.2344	0.417384	-6.70517	0.363108	0.0370661	-3.90091	-9.15049	-5.8845	-1.37863	0.332782	0.0875838	0.238687	-0.301481	0.0114838	0.116874	1494
0.0312883	-0.0239459	-0.254921	29.1552	0.242485	-7.19682	0.223001	0.00302651	-3.58635	-10.9936	-5.59528	0.107839	-0.502839	-0.266155	0.725294	0.865809	0.0952634	0.0390972	1495
-0.0259335	-0.0630939	2.73461	42.5776	-0.314969	-6.62285	-0.463867	0.079602	-4.08936	-12.0259	-5.09615	1.47235	-0.366652	-0.178623	0.428135	0.0182886	0.212999	-0.0265544	1496
0.0030397	-0.0148888	-0.374074	58.1667	0.11897	-6.3986	-0.113985	0.0726049	-4.24362	-9.46234	-5.69973	-0.953429	0.428771	0.319199	-0.481469	-0.0462142	-0.029668	0.290854	1497
0.033929	-0.0223937	0.0338783	44.7619	0.327616	-7.80373	0.346181	0.00305101	-4.08481	-11.2059	-5.13302	1.72125	-0.804424	0.154235	0.657693	0.196187	0.154964	-0.109143	1498
-0.00508561	0.0544869	-1.88272	345.308	0.018239	-6.6025	-0.125715	0.0227963	-6.24173	-8.0808	-5.59519	0.0644144	-0.143129	-0.166145	-0.0970928	0.311413	0.191466	0.338631	1499
-0.00647947	-0.0363311	0.419766	45.9762	-0.111128	-6.52583	-0.390059	0.0409924	-4.20617	-11.6477	-5.27365	0.903103	-0.5435	0.217889	0.242002	1.16996	-0.152823	0.336423	1500
-0.00570377	0.0139796	-0.41651	113.354	-0.0616923	-5.33725	0.00951755	0.0464931	-5.14231	-7.881	-5.61377	-0.856593	1.35981	0.609152	0.626184	-0.0373132	-0.426877	-0.233916	1501
-0.0179183	0.00598686	-1.07089	132.567	-0.0216076	-5.53104	-0.2145	0.0793419	-5.97425	-9.94332	-5.2339	0.247799	-0.349519	1.72311	-0.389667	0.0501235	-0.609375	-0.0504582	1502
0.0471444	-0.00235057	-1.46797	52.9091	0.57411	-8.18678	0.535887	0.0349324	-4.0172	-9.57083	-5.50261	0.184964	-0.251943	0.300112	-0.705994	-0.559806	0.388826	-0.0056328	1503
0.0212468	-0.00129934	-0.547489	85.3902	0.344739	-6.62667	0.355144	0.0486489	-4.63953	-9.48127	-5.71699	-0.840734	-0.140549	0.386533	0.173834	-0.61866	-0.0959106	-0.159077	1504
-0.0271815	0.0234577	0.129127	289	-0.082658	-6.16562	-0.262945	0.080721	-6.35613	-8.72454	-5.54029	-0.101716	-0.172115	0.00408182	-0.202086	-0.950352	-0.00861353	0.149693	1505
-0.0290981	0.0170311	-0.389791	238.29	-0.317812	-5.96485	-0.334233	0.0674074	-5.91041	-8.86322	-5.11142	1.03231	0.448201	0.755911	-0.16011	0.0931096	0.167725	-0.185929	1506
-0.0074397	0.0210835	-1.43367	195.897	-0.00661731	-5.56289	0.0115042	0.0707038	-5.37134	-8.76498	-5.84573	-1.62096	0.113531	0.68426	-0.217125	0.0238524	0.0116232	-0.218174	1507
0.021205	0.0161495	-1.16268	147.667	0.135219	-7.77975	0.142897	0.00302115	-5.29453	-9.72662	-5.54768	0.721168	-0.587009	-0.639837	-0.0705781	0.506096	-0.24364	-0.176586	1508
0.00337088	-0.013186	-1.1185	38.1836	-0.144384	-5.71399	-0.071456	0.0549704	-3.6268	-9.3156	-5.90069	-1.80788	0.946176	0.335174	-0.107152	1.21414	0.162511	-0.254787	1509
0.047834	0.00563602	-1.08268	62	0.587758	-7.69894	0.574888	0.0103389	-4.26939	-9.19943	-5.73811	-0.402567	-0.131139	-0.172443	0.174931	-0.480798	-0.0602117	0.0368482	1510
-0.0177222	0.0159402	-1.44508	230.558	-0.146157	-6.4868	-0.415799	0.0564039	-5.85403	-10.2006	-5.46403	0.300837	-0.876382	0.32245	-0.73376	0.875825	-0.0963633	0.245933	1511
0.0103727	0.029543	-0.621488	197.364	0.0856163	-6.77731	0.136945	0.00228557	-5.66819	-8.54586	-5.68577	0.00773306	0.105721	-0.644898	0.733937	0.0899541	-0.396879	-0.12627	1512
0.00381839	-0.0065597	0.393678	163.412	0.17956	-6.84066	0.0928573	0.038056	-5.48484	-11.2173	-5.53149	0.379199	-1.57245	-0.125252	0.594254	-0.333119	-0.277992	-0.076529	1513
0.0451045	0.0115676	-0.392047	80.9667	0.3974	-9.59592	0.363008	0.000139471	-4.58374	-7.97264	-5.29587	1.92014	0.822058	-1.38563	-0.694295	-0.859595	0.155993	0.0614914	1514
-0.00180674	0.023032	-0.998725	198.955	-0.0515576	-6.8058	-0.164886	0.0195921	-5.66523	-9.06508	-5.40201	0.762238	0.0122009	-0.123812	0.0443701	0.594672	-0.237471	0.112316	1515
-0.0272223	-0.00967043	1.22733	170.922	-0.27818	-6.12411	-0.413534	0.0582491	-5.52397	-10.16	-5.66195	-0.124543	-0.297508	-0.753383	0.464686	0.0840218	-0.39902	-6.35651e-05	1516
-0.00806941	-0.0188448	0.880792	100.721	0.133856	-6.50063	0.0509611	0.117468	-5.01338	-9.70831	-5.95043	-1.69606	-0.287835	-0.125651	-0.667799	-1.6811	-0.0857896	-0.250634	1517
-0.0267789	0.0523792	-1.27958	465.128	-0.286724	-6.92885	-0.563744	0.0174299	-6.65315	-9.55325	-5.89998	-0.0847901	-1.48924	-1.68844	-0.120453	1.16291	0.367907	0.57563	1518
-0.0164736	-0.021708	0.218326	51.1374	-0.332673	-6.52614	-0.467373	0.0762069	-4.13351	-9.06964	-5.60591	-0.402714	1.28302	-0.377854	-0.746897	0.614761	0.0660109	0.0296149	1519
0.0310958	-0.0166496	0.416656	51.2857	0.443488	-6.74173	0.484427	0.0336133	-3.81887	-9.63955	-5.68116	-0.67197	0.124061	0.10288	0.913742	-0.813369	0.201633	-0.0237879	1520
-0.0178444	-0.001725	-0.359294	89.1397	-0.37017	-6.37242	-0.325506	0.069198	-4.77234	-8.08413	-5.0445	1.0931	1.88557	0.714897	-0.63734	0.357933	0.170781	-0.315874	1521
0.000810522	0.000988142	-0.102948	90.8116	-0.0416896	-6.4898	-0.0555248	0.0425985	-4.89847	-8.79234	-5.65961	-0.389059	0.733074	-0.264016	0.116726	0.0696735	-0.353742	-0.14278	1522
0.0141834	0.0285539	-1.38532	206.296	0.0512464	-7.58012	0.103815	0.000450347	-5.87487	-9.74567	-5.71272	0.34276	-0.98372	-0.90737	-0.00215952	0.643535	-0.385388	-0.311202	1523
-0.029673	-0.0289711	1.67728	99.9867	-0.405436	-6.36087	-0.478042	0.0791816	-4.92998	-10.3408	-5.76975	-0.499231	0.0509384	-1.07627	-0.0151145	0.0982584	-0.301904	-0.240994	1524
1.85035e-05	0.0198983	0.216088	234.926	0.0470398	-6.42794	-0.00550418	0.00124573	-5.717	-9.50107	-5.6123	0.296055	-0.493217	-0.689487	1.31875	0.151995	-0.313217	0.135586	1525
-0.0119795	-0.0071482	-0.315701	101.187	-0.0189586	-6.27381	-0.218677	0.099669	-4.95989	-9.18046	-5.82584	-1.36895	0.30999	0.166252	-0.978359	-0.448229	-0.171143	0.0476623	1526
0.0202972	-0.0101361	-0.472047	78.6296	0.201954	-7.62281	0.0617066	0.0150059	-4.70283	-10.781	-5.31526	1.20488	-0.767858	-0.0877777	0.0575284	0.473068	-0.192813	0.101094	1527
-0.0290934	0.0386694	-1.14368	351.196	-0.286221	-6.33728	-0.460624	0.0552061	-6.37321	-8.91422	-5.72277	-0.314537	-0.47923	-0.545751	-0.490223	0.514436	0.164096	0.196691	1528
-0.000662172	-0.0217587	0.172384	42.8333	-0.0491211	-5.92202	-0.0855867	0.0663022	-3.84218	-9.40924	-5.88554	-1.58917	0.791089	-0.0533386	0.120203	0.254125	0.0441672	-0.0468756	1529
-0.0282249	0.0511043	-1.2198	413.48	-0.175792	-5.59574	-0.325911	0.0484317	-6.4977	-8.57334	-5.92887	-1.20906	-0.602018	-0.400856	0.221386	0.304142	0.259381	0.318114	1530
-0.029428	-0.00275223	-0.125052	149.314	-0.275241	-6.51686	-0.59775	0.0994419	-5.27576	-8.82255	-5.51828	-0.157224	0.741587	-0.0588873	-1.31349	-0.0440275	-0.0338151	0.305419	1531
-0.0163683	-0.0102703	0.324008	118.068	-0.218177	-6.58959	-0.318957	0.0460867	-5.70973	-10.9215	-5.44395	0.689028	-0.826195	-0.245186	0.075821	0.549384	-0.713043	-0.241504	1532
0.0315121	0.00480426	-1.80817	87.9167	0.235943	-7.69376	0.255762	0.000970607	-4.73708	-10.521	-5.26755	1.24669	-0.778911	0.392563	-0.135647	0.9279	-0.0692832	-0.209598	1533
-0.0150681	0.0366768	-0.961698	262	-0.21571	-5.85039	-0.282401	0.0119097	-5.83614	-8.12435	-5.33296	0.677472	0.747213	0.151073	0.693737	0.867222	-0.0999876	0.195607	1534
0.0226754	0.00221914	-1.09192	127.2	0.267997	-7.50428	0.205202	0.0116073	-5.12489	-10.9114	-5.17299	1.53229	-1.2102	0.495127	0.130055	0.398347	-0.083439	-0.0581165	1535
-0.0256912	-0.0714025	3.52101	17.465	-0.445643	-5.66885	-0.351405	0.0770773	-2.9792	-11.1391	-5.71755	-0.789083	0.680991	-1.00147	1.35471	0.176636	0.510359	-0.276812	1536
0.0349341	-0.0171918	-1.34427	36.0556	0.288585	-7.86624	0.218757	0.0153821	-3.80781	-10.998	-5.23521	1.17646	-0.63987	0.44898	-0.317128	0.870336	0.331632	0.0276209	1537
0.0108171	0.00226473	-0.739058	98.413	0.181832	-6.92614	0.0256324	0.0573386	-4.67421	-8.87074	-5.75469	-0.790029	0.380337	-0.100397	-0.556037	-0.267139	-0.0738376	0.159169	1538
-0.0189041	-0.0150558	0.938339	76.1038	-0.318429	-6.05158	-0.28916	0.0721718	-4.48074	-8.43854	-5.54761	-0.349939	1.61724	-0.252174	0.0516608	-0.0737354	-0.0128544	-0.234757	1539
-0.0218904	-0.050171	1.27669	54.2475	-0.0535058	-6.56889	-0.300959	0.126522	-4.57854	-11.6714	-5.10424	0.796974	-0.718966	1.07598	-0.858599	-0.852098	0.259724	-0.0189092	1540

## Sheet: c_pd
PC1	PC2	Continuity	Species range	Thermal evenness	Thermal diversity	Competitive evenness	Competitive diversity	Weighted endemism	Species turnover	Diversification rate	PC3	PC4	PC5	PC6	PC7	PC8	PC9	rownames
-0.0217019	-0.0197359	0.902766	100.517	-0.261609	-6.21001	-0.388015	0.0689678	-4.95809	-10.0887	-5.88137	0.926754	0.191566	0.753837	0.209823	0.42047	0.126108	0.0923489	1
-0.00902374	0.0267748	-0.594598	233.846	-0.131155	-6.61272	-0.118415	0.0386012	-5.72414	-8.19589	-5.33588	-0.627632	-0.184757	0.243348	0.263679	-0.0585048	-0.51316	-0.00482107	2
-0.0271403	-0.0119819	0.496268	142.279	-0.125754	-5.97659	-0.364212	0.104124	-5.39494	-9.8457	-5.80668	1.09091	-0.0159858	0.0522345	-0.820725	0.295479	-0.12832	-0.0936902	3
-0.041669	0.00132458	0.210881	266.556	-0.290653	-5.89112	-0.590328	0.0771986	-6.33778	-10.9202	-5.34832	-0.797894	0.733482	-0.518346	-0.292208	0.148394	0.676649	-0.107505	4
-0.0300543	-0.0354852	1.70614	87.0645	-0.403862	-6.21731	-0.43853	0.0758829	-4.83826	-11.0046	-5.60646	-0.00517017	0.219768	0.493229	0.359339	0.239441	0.0355826	0.338769	5
0.0234209	0.0172372	-0.882231	134.231	0.461456	-6.56547	0.454475	0.0471642	-5.22898	-8.28844	-5.81967	1.30817	0.256036	-0.570308	-0.518663	0.318159	-0.934597	-0.0828945	6
0.0339953	-0.0161263	-0.13937	54.8621	0.3235	-8.40561	0.332095	0.000870722	-4.43476	-10.8975	-4.46806	-3.89453	0.0464817	-0.858259	0.176825	-0.320556	-0.281187	0.0604578	7
-0.00537317	-0.0191868	0.398707	96.3281	0.079947	-6.33463	-0.0733146	0.0726496	-4.88523	-10.4567	-5.71531	0.659686	0.32581	-0.316509	-0.374168	0.236384	-0.0169847	-0.00449305	8
-0.0279735	-0.0254917	1.12888	137.724	-0.299606	-6.61675	-0.472298	0.0752756	-5.25381	-11.1121	-5.6692	-0.0550497	0.693542	0.563498	-0.171436	0.218276	0.408573	0.149232	9
-0.0320974	0.00130573	-0.534583	164.043	-0.083372	-6.08083	-0.471915	0.12223	-6.00151	-9.70069	-5.32291	-0.232062	-0.745058	-0.666103	-1.65183	0.289289	0.0932756	-0.238029	10
0.0166251	0.0218389	-0.790047	203.15	0.226471	-6.6795	0.327077	0.0203921	-5.31072	-8.66561	-5.82864	0.888016	0.818589	-0.0505933	0.27746	0.0388948	-0.436917	0.122841	11
0.031196	0.0402291	-2.96342	125.481	0.319937	-6.75332	0.292362	0.000956406	-5.19532	-7.88559	-5.25959	-0.576717	-0.946646	-0.639716	0.309327	0.275335	0.311811	-0.0305889	12
0.0431141	-0.0220829	-0.144149	33.5556	0.403571	-8.42664	0.37328	0.000760031	-3.65666	-10.5587	-5.23797	-1.53653	0.433978	0.152338	0.235719	-0.400236	-0.028746	-0.0840743	13
0.02279	-0.00161003	-0.746718	75.9167	0.136676	-7.76202	0.0643499	0.00836526	-4.63298	-9.71513	-5.61666	-0.390485	0.369153	0.797935	0.271844	0.254258	0.450327	0.0644994	14
0.0212437	-0.0438792	0.558704	26.1791	0.303547	-6.98053	0.208438	0.0417421	-3.33137	-11.7604	-5.13189	-1.16294	0.0126524	-1.10642	0.264849	-0.649326	0.120745	-0.129332	15
-0.0322148	0.0593493	-0.566618	554	-0.189237	-5.42653	-0.176317	0.0257286	-6.67989	-8.26738	-5.17469	-0.916998	1.19701	-0.949563	1.00299	-1.21786	-0.591239	-0.450541	16
-0.0157417	0.0136544	-0.403591	144.922	-0.400334	-6.31331	-0.231544	0.0399694	-5.25395	-8.39925	-5.01893	-1.43907	-1.28135	0.208919	0.842193	0.00517561	-0.398278	0.413013	17
-0.0258152	0.00581378	0.252588	238.255	-0.197355	-5.91075	-0.235008	0.0779905	-5.68511	-9.43916	-5.8336	1.04219	0.531728	0.112193	-0.200963	-0.0248753	-0.205856	0.132845	18
-0.0198072	0.000652283	0.246089	261.333	-0.179917	-6.06804	-0.076013	0.0651767	-5.52669	-10.376	-5.89728	1.01802	1.2513	-0.0874457	-0.0144711	-0.316611	0.155332	0.470896	19
-0.0187653	0.0210522	-0.973539	266.083	-0.00222684	-6.36904	-0.238694	0.0868752	-5.96316	-9.03359	-5.67393	0.59709	0.20199	-0.140931	-1.11358	-0.146906	0.0769874	-0.20755	20
-0.0130851	0.0498488	-1.26214	377.348	-0.0667084	-5.64799	-0.0209948	0.015677	-6.6508	-8.56724	-5.93578	1.13581	1.48773	-0.190219	0.740459	0.121844	0.236296	0.108658	21
-0.0446188	0.0262406	0.271206	546.432	-0.366336	-6.1923	-0.269194	0.0761061	-6.55566	-10.5157	-5.95872	0.830051	2.74189	0.106538	-0.411806	-1.41863	0.295653	0.333437	22
-0.0360532	0.0127076	0.237315	308.484	-0.298613	-6.1958	-0.466956	0.0803005	-5.98323	-9.38008	-5.74965	0.528491	0.698226	0.507796	-0.355167	-0.261685	-0.0101663	-0.134231	23
0.0343155	-8.4705e-05	-1.58291	32.5479	0.414683	-6.29498	0.395572	0.043329	-3.51831	-8.45655	-6.11303	2.51652	-0.78964	-0.0935054	0.0488573	-0.124334	0.0149786	-0.0993479	24
-0.0126244	0.0159683	-1.0862	124.756	-0.217669	-5.76454	-0.26712	0.0516827	-5.10918	-8.23277	-5.34188	-0.0904375	-1.47195	-0.0522492	0.52844	0.227878	0.0279918	0.028534	25
0.0220344	0.0108026	-0.654094	131.656	0.320436	-6.87617	0.284991	0.0145462	-5.14327	-9.18635	-5.61343	0.140296	0.593213	-0.286712	0.285283	0.342713	-0.290234	-0.076305	26
0.061177	0.00394512	-1.65635	24.0806	0.54755	-8.75329	0.558609	0.00204393	-3.36716	-8.2428	-5.69485	0.181281	-0.365869	1.07119	-0.243707	-0.439586	-0.271214	-0.161376	27
0.00600367	0.025958	-2.87589	93.7794	-0.0361226	-6.36604	-0.0681236	0.0608439	-4.78721	-7.90576	-5.34905	0.073647	-2.13011	-0.164879	-0.425793	-0.0568313	0.586389	0.228161	28
0.000334977	0.00412871	-0.406326	115.607	0.0417442	-6.61741	-0.0383676	0.0523026	-5.08632	-8.99142	-5.23263	-0.723505	-0.653448	-0.30173	-0.0676579	0.123068	-0.441215	-0.0750625	29
0.0129241	-0.0218521	0.229355	72.7797	0.201548	-6.86565	0.174326	0.0425911	-4.51744	-10.8649	-5.55774	-0.0598316	0.596397	-0.476493	0.00663788	0.0675629	0.0568856	0.173553	30
0.000951495	-0.0099414	0.0473373	113.34	0.154927	-6.58168	-0.00710703	0.0601957	-5.08994	-10.1644	-5.71276	0.529317	0.500537	-0.249611	-0.389255	0.305928	-0.0144267	-0.0580767	31
-0.0293658	-0.00136198	0.422498	261.61	-0.114023	-6.00977	-0.27726	0.0701717	-6.4059	-11.2619	-5.66979	0.0933932	1.6598	-0.654856	-0.408098	0.300268	0.471296	0.17192	32
-0.0223639	-0.0271974	1.38044	48.7459	-0.456918	-6.35864	-0.389657	0.0786811	-4.08614	-9.07224	-5.7373	0.757907	-0.99136	1.39513	0.521501	-0.023531	-0.603857	0.259323	33
-0.0362356	-0.0201134	0.990302	166.663	-0.26283	-6.22325	-0.682839	0.0798298	-5.56669	-11.0255	-5.73069	0.208357	0.724841	0.456079	-0.231492	0.43018	0.669329	-0.336082	34
0.00127944	-0.0143961	0.320071	77.6071	0.0303119	-6.32242	-0.0032296	0.034493	-4.93044	-10.4343	-5.43088	-0.376986	0.243579	-0.483154	0.58562	0.434854	0.0223712	0.152267	35
-0.0300083	-0.0209006	1.12257	136.094	-0.303319	-6.1869	-0.409434	0.0890661	-5.23156	-10.3391	-5.87357	0.93028	0.399298	0.600454	-0.255082	0.267171	-0.000691679	0.201938	36
-0.0248436	-0.00647781	0.47667	140.747	-0.239972	-6.0768	-0.351994	0.0836564	-5.24153	-9.31503	-5.63678	0.508406	-0.363717	0.329442	-0.180109	0.198292	-0.301725	0.0219748	37
0.0198611	0.0169504	-0.693528	147.448	0.123851	-7.84325	0.10538	0.000750855	-5.31888	-8.80095	-5.59083	-0.546294	0.670179	0.961593	0.303321	0.331917	-0.118964	0.0192577	38
-0.0200884	-0.0201861	0.631942	157.359	-0.0943272	-6.28531	-0.240344	0.0707156	-5.44798	-11.5223	-5.38569	-0.643395	0.763445	-0.723496	-0.25574	0.113256	0.387585	0.166111	39
-0.0252592	-0.00497673	0.685873	147.719	-0.363109	-6.2682	-0.313018	0.077113	-5.22153	-9.05254	-5.74026	0.669001	-0.227505	0.843538	0.0543822	0.142816	-0.463882	0.322337	40
-0.0420465	0.016906	0.265737	328.46	-0.437036	-6.32124	-0.537236	0.0822885	-6.11513	-9.09393	-5.59087	-0.0104534	0.441518	0.707551	-0.316677	-0.39894	-0.14395	-0.0101213	41
-0.00578284	-0.0352451	0.69208	35.875	-0.0949553	-6.1671	-0.182623	0.0732456	-3.65485	-10.3439	-5.78704	1.07402	-0.526014	0.269429	0.277429	-0.210003	0.125519	0.0106276	42
-0.0315614	-0.0420482	1.95214	71.777	-0.38664	-6.49817	-0.585682	0.0792049	-4.72264	-11.1951	-5.66631	-0.00392604	0.301319	0.878976	0.190073	0.314251	0.187909	0.044763	43
-0.0137785	-0.0567374	1.30079	21.4062	-0.106897	-6.18011	-0.39479	0.0868418	-3.16059	-11.6181	-5.3774	-0.173101	-0.774387	-0.262335	0.202632	-0.626387	0.402679	-0.366052	44
0.0146206	-0.000460056	-1.01628	88.2642	0.189375	-6.83411	0.0815969	0.0482981	-4.50426	-9.29674	-5.77482	0.847735	-0.226671	0.143121	-0.273759	0.0492971	0.231736	-0.0321719	45
-0.00863175	0.00204323	-0.232465	118.746	-0.027055	-6.29321	-0.204259	0.0672874	-5.07498	-8.80037	-5.62634	0.544178	-0.560907	0.211635	-0.184187	0.281429	-0.279452	-0.20984	46
0.0180968	-0.0128177	0.0460635	73.5	0.183333	-7.35596	0.104533	0.0185988	-4.64624	-10.2915	-5.63215	-0.197296	0.72332	0.301028	0.301929	0.304019	0.148904	0.02209	47
0.00105926	-0.0630716	1.62958	11.781	-0.0233393	-5.90698	0.0341268	0.0640088	-2.60711	-12.0049	-5.30742	-0.187566	-0.465488	-0.981297	0.991235	-0.99708	-0.0141549	0.110635	48
0.0578547	4.69725e-05	-1.2048	64	0.68294	-8.34344	0.681822	0.00129265	-4.15573	-9.58195	-5.85024	0.503483	1.04222	0.201423	-0.392311	-0.0410576	-0.0927358	-0.0117202	49
0.0118181	0.0110834	-1.03257	111.7	0.157043	-6.47602	0.0965401	0.036087	-4.97007	-8.77228	-5.77714	0.90476	-0.141479	0.0501015	0.121336	0.350915	0.00793199	-0.00774399	50
0.00129071	0.0123174	-0.711034	132.941	0.0504927	-6.56097	-0.0756501	0.0508246	-5.13278	-8.38934	-5.71111	0.694109	-0.376068	0.39049	-0.105984	0.286129	-0.254015	-0.1659	51
0.0128681	0.0068289	-0.182424	156.206	0.109909	-7.91423	0.0600371	0.00916604	-5.66718	-9.9186	-5.44455	-1.19919	1.20932	0.548206	0.0384624	0.407694	0.0144629	0.122777	52
-0.00948158	-0.0272359	0.600407	33.2812	-0.263386	-5.89156	-0.182826	0.0726266	-3.61762	-9.37247	-5.95339	1.74404	-0.955662	0.777736	0.628734	-0.156482	-0.129208	0.281962	53
0.0117934	0.0194354	-2.62236	63.0746	0.0500364	-5.37494	0.0986321	0.0465037	-4.20199	-7.98597	-5.40021	0.723019	-2.30583	-0.918245	0.518068	-0.0791315	0.423353	0.173449	54
-0.00357488	0.0167442	-0.482081	214.639	-0.0334749	-6.91754	-0.173872	0.0202202	-5.75521	-9.40249	-5.54453	-0.483236	0.768578	0.408862	0.3637	0.267083	0.252563	-0.126982	55
-0.0430509	0.0189164	0.325511	367.172	-0.448097	-5.98584	-0.37128	0.0801256	-6.34253	-9.50709	-5.62968	0.174657	0.944563	0.201844	-0.170243	-0.514677	-0.183776	0.358436	56
0.0306076	-0.0225541	-0.0878881	24.1579	0.360885	-6.95933	0.281669	0.0357324	-3.31043	-9.63006	-5.92108	1.37779	-0.0636141	0.244813	0.266837	-0.256845	-0.172478	-0.251061	57
-0.00244	0.00106331	-0.117866	202.517	0.0831484	-7.07558	-0.125347	0.0331018	-5.75065	-10.7236	-5.70072	-0.180884	1.56104	0.113723	-0.162779	0.301104	0.580188	-0.0655361	58
-0.0548022	0.0422097	0.338288	687.791	-0.488058	-5.93233	-0.25801	0.0766502	-6.80615	-10.0029	-5.96594	0.937945	3.1294	0.104564	-0.184077	-2.12883	-0.0243623	0.359255	59
-0.0170271	0.0151156	0.19344	261.565	-0.325512	-6.17713	-0.0213098	0.0431166	-5.64142	-9.04064	-5.98349	1.20083	0.988351	0.699308	0.623738	-0.128018	-0.305726	0.712458	60
0.0318586	-0.0249959	0.146114	23.9821	0.164903	-8.27686	0.142922	0.000489514	-3.51633	-10.3609	-5.17543	-1.77201	-0.0261531	0.649283	0.679659	-0.407212	0.0626907	-0.0642423	61
0.0179612	-0.00723677	-0.255832	95.8065	0.336223	-7.5724	0.200169	0.0204513	-5.7321	-11.2611	-5.10749	-1.97199	1.16122	-0.965978	-0.371274	0.642949	0.213942	0.135322	62
-0.0256968	0.0751007	-1.88817	578.875	-0.343325	-6.0364	-0.178732	0.0113254	-6.64434	-7.78546	-5.63373	0.07718	1.37048	0.291898	0.91847	-1.34322	0.320718	0.0555646	63
0.0344209	0.0149382	-1.1163	97.375	0.483476	-6.57746	0.478424	0.00268139	-4.8993	-8.81985	-5.56738	0.313289	0.238436	-0.810161	0.545102	0.435834	-0.412146	-0.131091	64
-0.0273031	0.00823454	0.413928	312.277	-0.247433	-5.94429	-0.139837	0.0685701	-5.81322	-9.95626	-5.90396	1.0597	1.34156	0.0396656	0.0184449	-0.402983	-0.0974966	0.392001	65
-0.00324826	-0.0224304	0.732216	66.4188	-0.0127084	-6.46293	-0.179379	0.0450273	-4.57702	-10.3229	-5.63666	0.186721	0.187606	0.189356	0.479958	0.360617	0.0482936	-0.141836	66
0.031903	-0.0273342	0.0257031	24.1707	0.210993	-7.95265	0.179321	0.000617079	-3.34304	-10.7045	-4.70973	-2.89938	-0.544273	-0.332995	0.851105	-0.697303	0.00622123	-0.167603	67
-0.0161586	0.023265	0.180854	320.741	-0.157195	-6.1144	-0.0355883	0.0247862	-6.03037	-9.32356	-5.29891	-0.859524	0.990849	-0.468189	0.876709	-0.308132	-0.511138	0.13377	68
0.0280097	-0.00552043	0.153193	134.55	0.43602	-7.13703	0.422217	0.00169245	-5.04133	-10.6286	-5.66405	-0.0641353	1.76534	-0.581944	0.438501	0.286984	-0.172908	-0.00128689	69
0.034368	0.0225984	-2.44365	69.7826	0.306477	-7.37298	0.25125	0.0066251	-4.63685	-8.40811	-5.03627	-1.43329	-1.22623	-0.415461	0.135741	0.0509003	0.228657	-0.0690036	70
0.0232314	0.0385768	-1.72635	142.724	0.47418	-5.95886	0.440278	0.00574534	-6.47701	-8.44592	-5.65241	0.602942	0.643715	-1.31198	0.231734	1.35778	-0.317928	0.0540699	71
-0.0121001	-0.0502567	1.53758	22.2779	-0.19322	-5.47316	-0.201359	0.0733274	-3.09902	-10.8158	-5.82641	1.43669	-0.555745	0.0240895	1.01416	-0.414998	-0.00192169	0.0471519	72
-0.0142375	-0.0149691	0.216948	100	-0.265405	-6.3406	-0.127686	0.0776251	-4.67538	-9.85538	-5.47258	0.0199722	-0.605536	0.0658113	-0.0557943	-0.182069	-0.153559	0.574599	73
-0.0305905	0.0254384	-0.735421	315.093	-0.188347	-6.07019	-0.436738	0.0811323	-6.0299	-8.80065	-5.72736	0.700678	0.23816	0.250259	-0.594513	-0.269623	0.181522	-0.309148	74
-0.0301766	-0.00635499	0.608762	250.796	-0.254451	-5.63221	-0.185323	0.0679366	-5.90353	-11.2112	-5.70797	0.426621	1.37178	-0.662141	0.150175	-0.0100254	0.357926	0.55459	75
0.0485384	-0.00410574	-0.712569	33.7647	0.452569	-8.17763	0.449739	0.00204947	-3.68118	-8.80524	-5.75158	0.323068	0.134428	0.874864	0.199955	-0.130986	-0.381758	-0.169358	76
0.00477034	0.0301884	-2.16355	159.233	-0.0148257	-6.45918	0.00251734	0.0394619	-5.14454	-8.06458	-4.90685	-1.4383	-1.66157	-0.686815	0.101337	-0.264526	-0.00955736	0.0775519	77
0.0147524	-0.0141362	0.159966	125.923	0.327431	-7.0987	0.243547	0.0306426	-5.28267	-11.4239	-5.4515	-0.6963	1.49806	-0.927702	-0.203562	0.268607	0.158253	0.129413	78
-0.0352587	-0.0186419	0.990506	176.768	-0.292758	-6.21042	-0.511859	0.0864513	-5.63178	-10.9876	-5.65156	0.0871605	0.696293	0.174399	-0.361593	0.241329	0.356731	0.0627248	79
-0.0196754	0.0586573	-1.14995	488.261	-0.120417	-5.84201	-0.158518	0.0126203	-6.42682	-8.14438	-5.52685	-0.0822545	1.24224	-0.229133	0.949452	-0.829641	-0.0516894	-0.406289	80
0.0180368	0.0432417	-2.7722	191.5	0.150524	-6.53942	0.203541	0.0118976	-5.41867	-8.00076	-5.16822	-0.826464	-0.867828	-0.72021	0.31658	-0.0788884	0.271031	0.127349	81
-0.0138195	-0.0309856	0.727653	105.162	0.0104631	-6.51339	-0.240066	0.079841	-4.98168	-11.6485	-5.59946	0.0180402	0.709975	-0.417081	-0.576482	0.161701	0.474719	-0.0077804	82
-0.00177214	-0.0212521	0.444684	122.831	0.0785385	-6.84286	-0.000633714	0.0511733	-5.2088	-11.5889	-5.41683	-0.737939	1.05155	-0.663726	-0.23213	0.156105	0.330872	0.257751	83
-0.0262814	0.0248281	-0.614502	306.9	-0.156027	-5.9483	-0.378829	0.0489957	-6.25979	-9.48523	-5.40717	-0.47098	0.553306	-0.374033	0.145421	-0.0150434	0.355088	-0.269091	84
0.0322335	-0.0400281	0.16268	18.3571	0.448671	-6.37217	0.422557	0.036789	-2.90813	-11.2568	-5.84673	1.34326	0.378089	-0.906894	0.518025	-0.552498	0.249265	-0.0791678	85
-0.0261475	-0.0324544	0.248178	55.8951	-0.039238	-6.43492	-0.771829	0.126734	-4.17544	-10.0776	-5.66454	0.753945	-1.26194	0.530448	-1.36525	-0.0493857	0.538119	-1.05971	86
-0.00245859	-0.0351283	0.787924	36.4375	-0.030174	-6.68211	-0.216486	0.0694399	-3.72746	-10.3171	-5.68613	0.540668	-0.409858	0.487183	0.0593763	-0.191443	0.0361831	-0.210816	87
-0.0412542	-0.0361327	1.64728	128.698	-0.378465	-6.18129	-0.677623	0.0888731	-5.32141	-11.7525	-5.4808	-0.527371	0.518368	0.15633	-0.124137	0.299444	0.515396	-0.0312531	88
0.0167007	-0.0110175	0.051278	63.931	0.025184	-7.36354	-0.00967497	0.00443977	-4.37171	-9.81554	-5.87136	0.387016	0.611412	1.17753	0.873725	0.355648	0.354511	0.0723444	89
0.0288272	0.0343696	-2.54468	125.136	0.129498	-7.69378	0.130261	0.00102625	-4.89164	-7.71658	-5.4948	-0.397378	-0.734001	0.872436	0.190302	0.0650216	0.401834	0.0680456	90
-0.0320818	0.00956333	0.542111	220.029	-0.505911	-6.20509	-0.469472	0.0523537	-5.49769	-8.64506	-5.40785	-0.494439	-0.356296	0.888668	0.783693	-0.069122	-0.408369	0.124551	91
-0.0422142	0.0271714	0.0124212	309.01	-0.549502	-5.12993	-0.485979	0.0418476	-6.20802	-8.72254	-5.43372	-0.179648	0.0171884	0.0501968	1.30295	0.0398754	-0.0399509	0.182648	92
0.0242504	0.00194031	-0.0885406	90.3514	0.162946	-7.5184	0.185426	0.00253978	-4.56731	-8.86258	-5.68305	0.0115823	0.402613	0.888867	0.696314	0.238435	-0.424722	-0.0420624	93
0.00770765	-0.0150726	-0.125778	90.8261	0.31007	-7.03728	0.227745	0.0818006	-5.23563	-10.7224	-5.21179	-0.857869	0.214291	-1.27868	-1.34125	0.0750285	-0.397834	0.201846	94
0.0137756	0.00860379	-0.0422028	189.45	0.38743	-6.44231	0.332885	0.0344943	-5.51168	-9.53242	-5.90193	1.14683	1.43323	-0.599825	-0.0706788	0.326696	-0.576969	-0.124697	95
-0.0163837	0.00313425	-0.412267	119.924	-0.274261	-6.59191	-0.337538	0.0730906	-5.03259	-8.659	-5.4254	-0.195001	-1.11471	0.647346	-0.20809	0.0387425	-0.132087	0.114991	96
0.00878547	-0.0521346	0.98631	13.4841	0.128224	-5.33808	0.166948	0.0542108	-2.71067	-11.5485	-5.69466	1.2403	-0.249587	-1.16824	1.17134	-0.667318	0.181524	0.0466031	97
0.0267804	0.00181582	-0.29488	111.897	0.431483	-7.43148	0.336434	0.0299558	-4.95398	-9.32548	-5.73441	0.39779	0.825759	0.0129618	-0.366486	0.25973	-0.54066	-0.17931	98
-0.0120132	0.0435766	-0.437976	363.136	-0.00312158	-5.77033	0.00355212	0.0263318	-6.05954	-7.7574	-5.38273	-0.152569	0.47728	-0.524866	0.811348	-0.404161	-0.97577	-0.389588	99
0.0558442	0.0238989	-2.59278	64.6071	0.547538	-8.4132	0.539388	0.00107489	-4.26936	-7.99928	-5.29606	-0.87784	-0.731859	0.186983	-0.431355	-0.204886	-0.121139	-0.0945941	100
-0.0219384	-0.0194404	0.120051	74.7174	-0.133652	-6.45441	-0.535948	0.106321	-4.60653	-9.58246	-5.57635	0.410492	-1.10502	0.473671	-0.911041	0.0660354	0.139437	-0.445129	101
-0.0129404	-0.0393288	0.836681	59.3047	0.0172391	-6.49597	-0.258782	0.0948593	-4.4092	-11.3921	-5.38654	-0.318323	-0.169011	-0.558479	-0.707377	-0.0979729	0.177491	-0.150746	102
0.00623995	0.0276435	-1.56166	205.1	0.0757613	-7.12535	0.071161	0.0546521	-5.34574	-8.09327	-5.52149	0.0559732	-0.384254	0.262103	-0.687964	-0.294373	-0.262648	0.0655049	103
-0.0340724	0.00160085	0.59712	297.565	-0.315414	-5.68191	-0.193078	0.066337	-6.18578	-10.9539	-5.67789	0.267169	1.52835	-0.563059	0.166304	-0.126018	0.224515	0.618039	104
-0.0180187	-0.0188089	0.550342	68.0852	-0.298074	-6.21765	-0.3438	0.0804589	-4.3482	-9.23686	-5.76297	0.940903	-0.882381	0.866204	0.13606	0.048594	-0.180917	0.126074	105
-0.00834771	0.0177201	0.2067	246.42	-0.0858288	-7.00896	-0.197009	0.00690047	-6.22168	-9.59573	-5.47277	-0.995441	1.39599	0.487606	0.691121	0.460549	-0.0227447	-0.114073	106
-0.00852143	0.0216877	-0.385472	234.375	0.0737149	-5.86675	-0.0894896	0.0291236	-6.07489	-9.21492	-5.53213	0.0258862	0.71134	-0.617573	0.50722	0.468684	-0.122431	-0.279315	107
0.0433919	0.00538268	-0.30633	91.55	0.490691	-8.22362	0.490939	0.00103904	-4.58872	-8.71604	-5.76722	0.182062	0.924396	0.74848	-0.00754224	0.18258	-0.814163	-0.168348	108
-0.0320513	0.0259791	-0.45049	451.8	-0.155855	-6.77682	-0.510307	0.0627497	-6.28708	-10.0952	-6.04446	0.861815	2.20128	0.796642	-0.656561	-0.781794	0.920169	-0.48955	109
0.0168329	-0.014094	-0.248387	58.72	0.106604	-7.3203	-0.0148447	0.0125985	-4.34857	-10.3568	-5.43454	-0.776478	0.188546	0.292209	0.586408	0.151436	0.489686	-0.0606886	110
-0.0188521	-0.0213336	0.85164	95.5526	-0.234999	-6.33811	-0.304067	0.0709291	-4.89755	-10.2505	-5.6872	0.380101	0.0501801	0.435335	0.0909762	0.260343	0.0105601	0.201099	111
-0.0489157	0.0189366	0.853148	393.843	-0.603677	-5.80716	-0.432798	0.0595479	-6.45358	-9.67187	-5.61231	-0.0903348	1.31795	0.411019	0.632307	-0.478261	-0.187615	0.476526	112
0.011	-0.0165352	-0.05855	72.4915	0.180211	-7.35236	0.0393653	0.0511963	-4.58763	-10.3395	-5.23214	-1.08911	-0.0815047	-0.292047	-0.420712	-0.061044	-0.0833079	-0.0727626	113
-0.0318858	0.00982313	0.536099	210.397	-0.398473	-5.71024	-0.35689	0.0612327	-5.69507	-8.71303	-5.3392	-0.375975	-0.434898	0.109306	0.65321	0.10264	-0.650731	0.131345	114
-0.0315019	0.00942974	0.205065	189.333	-0.396002	-6.21077	-0.576869	0.0587218	-5.68171	-8.74619	-5.41237	-0.471404	-0.504174	0.760543	0.391536	0.298339	-0.110347	-0.184378	115
0.0345321	-0.0288584	0.0395374	27.7667	0.233159	-8.12635	0.277172	0.00154626	-3.63336	-11.156	-5.23325	-1.59893	0.458765	0.118964	0.548065	-0.391418	0.325236	0.194119	116
0.0120994	0.0280855	-2.73936	96.4583	0.126177	-6.22294	0.102881	0.0583673	-4.95877	-7.82158	-5.41126	0.381025	-1.79431	-0.561274	-0.48844	0.104777	0.230071	0.164429	117
0.016187	0.00830167	-0.171028	133.516	0.345842	-6.35108	0.287969	0.029988	-5.21024	-8.93774	-5.81981	1.05268	0.667147	-0.406199	0.223342	0.490364	-0.686056	-0.185741	118
0.032507	-0.0129552	-0.297298	66.3478	0.230326	-8.49259	0.23103	0.00289265	-4.31932	-10.4284	-5.32522	-1.52223	0.660576	0.585146	0.111046	-0.133062	0.194389	0.152886	119
0.0154549	-2.45991e-05	0.0188409	88.7222	0.132465	-7.27746	0.00940033	0.0130345	-4.65258	-8.92346	-5.3905	-0.725586	-0.0926319	0.522707	0.631462	0.242875	-0.450289	-0.338863	120
0.0140115	-0.00374662	0.182331	101.269	0.153646	-6.78676	0.153985	0.007847	-5.11273	-9.98883	-5.67142	0.0362404	0.961708	0.00799735	0.776988	0.595964	-0.0908835	0.111501	121
-0.00855528	-0.00624116	-0.404992	95.3012	-0.0670649	-6.27357	-0.210113	0.0752421	-4.70047	-9.30048	-5.57895	0.471146	-0.819851	0.0649908	-0.275851	0.0508057	0.0502219	-0.0449381	122
-0.0312875	0.0150252	-0.0620596	305.275	-0.219462	-5.94475	-0.365348	0.0729113	-6.02618	-9.5532	-5.79753	0.764998	0.840847	0.124908	-0.227265	-0.158703	0.159822	-0.0696945	123
-0.00850803	-0.0305302	0.726548	30.2997	-0.206337	-5.78411	-0.201483	0.072081	-3.45176	-9.47531	-5.9991	1.93544	-0.898712	0.712098	0.698983	-0.179435	-0.104186	0.0798184	124
0.00495328	0.0106987	-0.760436	111.304	0.0462552	-6.65627	-0.110794	0.0345281	-4.94773	-8.48981	-5.54088	0.079642	-0.566109	0.380304	0.291849	0.315301	-0.102747	-0.26657	125
0.0367781	0.0103352	-2.12382	39.8605	0.457478	-5.82254	0.470087	0.0278418	-3.75715	-8.31199	-5.79981	1.79273	-1.14612	-0.923438	0.474041	-0.0216495	0.0560145	-0.0940085	126
-0.0221861	-0.00776124	0.489833	143.93	-0.151059	-6.68843	-0.408907	0.0522271	-6.1128	-10.8589	-5.02131	-2.05565	0.39531	-0.442349	-0.0957714	0.660324	0.238044	-0.0472935	127
-0.0226491	-0.0194134	0.322763	127.256	-0.0222049	-6.64134	-0.346306	0.103731	-5.60579	-11.0448	-5.29163	-0.783108	0.0992224	-0.635641	-1.35367	0.223631	0.195179	-0.0779522	128
0.030244	0.0145019	-1.0732	86.4318	0.245675	-7.87251	0.207361	0.00165523	-4.83567	-8.4684	-5.32605	-1.03946	-0.207898	0.543069	0.248779	0.249285	-0.307058	-0.108417	129
-0.0305835	-0.00898561	0.526012	127.744	-0.370033	-6.24935	-0.574605	0.0818489	-5.14089	-9.27332	-5.6893	0.46331	-0.541359	0.97222	-0.052701	0.278948	0.022924	-0.0968232	130
-0.00615744	0.0141664	-1.78102	87.9675	-0.195515	-6.19183	-0.201278	0.0689997	-4.66534	-8.07381	-5.11355	-0.606173	-2.34588	-0.16174	-0.0960871	-0.168445	0.0926975	0.181316	131
0.00459556	-0.00824619	-0.176072	113.31	0.171729	-6.77611	0.00476481	0.054982	-5.10755	-10.2021	-5.96483	1.11835	0.843921	0.14527	-0.462072	0.411243	0.27409	0.00778128	132
-0.0060614	0.0428059	-1.33482	283.972	-0.0233354	-6.50152	-0.157114	0.0207686	-6.10954	-7.97271	-5.31567	-0.744764	0.0268137	0.0175206	0.395467	0.0454531	-0.133788	-0.337295	133
-0.0026329	0.0228451	-0.214159	258.5	0.187934	-5.87147	0.143726	0.0435036	-5.83265	-8.72818	-5.73998	0.928644	0.866774	-0.658529	0.155286	0.106972	-0.742673	-0.211609	134
-0.0476051	-0.0164261	0.192997	192.981	-0.0859087	-5.74044	-0.515331	0.157118	-6.29062	-11.4053	-4.84091	-1.53278	-0.532542	-2.07308	-2.28139	-0.0489282	0.0426187	-0.157222	135
0.000541478	-0.0523138	1.69129	16.3048	-0.107067	-6.9961	-0.185957	0.060463	-2.97092	-10.7849	-5.72834	0.474373	-0.178452	0.961289	0.555412	-0.585517	-0.126587	-0.124843	136
-0.0349247	0.0610337	-1.37302	563.6	-0.255625	-5.45482	-0.165543	0.0525532	-6.63045	-8.41183	-5.49058	0.141637	1.12101	-0.73537	0.229398	-1.44383	-0.0349893	-0.0363484	137
0.0102849	0.0135655	-2.1823	62.9067	0.0941361	-6.49764	-0.101872	0.0614986	-4.33628	-8.00801	-5.52216	0.568444	-1.90933	0.126277	-0.398962	-0.0150213	0.370634	-0.226735	138
0.00950536	0.0592343	-3.69314	253.043	0.00766601	-6.45067	0.093097	0.0185642	-5.85641	-7.72567	-5.14738	-0.889754	-1.06547	-0.660756	0.0663332	-0.247024	0.750694	0.3289	139
0.0301297	-0.0373562	0.393848	29.0494	0.44259	-7.07279	0.390347	0.0277553	-3.56027	-11.6585	-4.86542	-1.94194	0.0515908	-1.69479	0.343955	-0.578138	-0.188566	-0.137704	140
-0.0368987	-0.00964244	1.03216	212.489	-0.340379	-5.75393	-0.3749	0.0736788	-5.93733	-10.7806	-5.42183	-0.438167	0.687169	-0.444375	0.175857	0.194055	-0.00474537	0.305946	141
-0.0395877	0.0393336	-0.55129	441.22	-0.395423	-6.17109	-0.533964	0.0522108	-6.41237	-8.81595	-5.56143	-0.206376	0.902382	0.524677	0.211694	-0.731042	0.280751	-0.254524	142
-0.0162681	-0.00265905	0.0312813	128.873	-0.097991	-6.30302	-0.3223	0.0801095	-5.12774	-9.04192	-5.74614	0.832674	-0.396188	0.467059	-0.40718	0.261668	-0.166156	-0.22121	143
0.0049764	-0.0140926	-0.376293	64.6588	0.0772332	-6.54714	-0.046256	0.0634835	-4.22395	-9.67963	-5.74261	0.869588	-0.462114	0.128892	-0.186834	-0.0277926	0.169394	-0.0406933	144
-0.0126912	-0.0142748	0.272926	138.702	-0.0979286	-6.32277	-0.292293	0.023818	-5.54778	-11.74	-5.16113	-1.6574	0.839015	-0.780544	0.749354	0.476683	0.919228	0.0515652	145
0.0345349	0.02514	-1.58211	111.821	0.37806	-7.29764	0.357712	0.00275016	-4.85479	-7.94522	-5.38697	-0.418402	-0.376038	-0.0603818	0.290655	0.169291	-0.472935	-0.20588	146
-0.00947779	-0.030898	0.894771	47.7566	-0.190578	-7.52256	-0.517646	0.064884	-4.0892	-9.99898	-5.7805	0.211328	-0.219044	1.79658	-0.154102	0.0535953	0.286838	-0.37091	147
0.00926293	-0.0163544	0.410259	93.8103	0.349841	-6.36786	0.249311	0.0439775	-5.42848	-11.2165	-5.43823	-0.32176	1.12961	-1.47287	-0.160519	0.615801	-0.185372	0.086074	148
-0.0067956	-0.0102623	-0.0867056	89.9885	-0.082759	-6.42234	-0.205624	0.0656288	-4.64971	-9.51116	-5.77369	0.837216	-0.353159	0.457069	-0.0651017	0.165924	0.130784	0.00877116	149
-0.0385254	-0.0119929	0.704553	171.762	-0.298853	-6.09067	-0.714171	0.0852475	-5.52977	-10.2382	-5.41021	-0.470432	-0.149823	0.220894	-0.217112	0.243479	0.31269	-0.461369	150
-0.0342588	0.0532469	0.185012	575.36	-0.174774	-4.73378	-0.148703	0.00750337	-6.74604	-8.85293	-5.90397	1.14631	2.6151	-0.617703	1.77408	-0.797798	-0.301724	-0.428074	151
-0.0211205	-0.0259868	0.453441	94	0.0934509	-6.20003	-0.327017	0.121944	-5.06806	-10.6683	-5.34841	-0.10964	-0.49078	-0.928889	-1.48947	0.0918909	-0.135686	-0.41622	152
-0.0120215	-0.016281	0.300136	123.902	0.00868398	-6.69935	-0.179369	0.0728501	-5.49979	-11.0289	-5.41769	-0.578901	0.551695	-0.487256	-0.677062	0.321908	0.240943	0.107673	153
-0.0213989	0.0151916	-1.0764	217.083	0.285156	-5.31807	0.143956	0.147573	-6.64342	-9.56364	-5.29971	0.485474	-0.357472	-2.64567	-2.53515	0.170976	-0.785821	0.182347	154
-0.0438701	-0.0016327	0.723616	224.045	-0.465313	-5.69957	-0.520158	0.0825598	-5.93696	-9.99621	-5.27611	-0.723025	-0.080387	-0.203369	0.126875	0.0490548	-0.108104	0.215556	155
0.0249363	-0.0312568	0.138638	20.1438	0.270225	-6.70708	0.302461	0.0489672	-3.12699	-10.158	-5.78299	1.12136	-0.24882	-0.163011	0.252816	-0.524557	-0.179242	0.024877	156
-0.0245197	-0.0173636	0.81957	70.5303	-0.4762	-6.63639	-0.445775	0.0819761	-4.54331	-8.95009	-5.5524	0.0810967	-1.1407	1.3308	0.114969	0.0233414	-0.429308	0.299631	157
0.0225765	-0.0105982	-0.19638	46.6207	-0.00414049	-8.14109	-0.0250626	0.00211002	-4.08795	-9.51683	-5.64504	-0.494434	0.146928	1.6263	0.647578	0.0762284	0.305624	0.0774105	158
0.00160115	0.0156203	-0.1534	225.286	0.32166	-6.0236	0.273252	0.0718619	-5.63313	-8.68217	-5.8215	1.42403	0.674524	-0.839465	-0.66995	0.018864	-1.10297	-0.183485	159
-0.0025547	0.0285376	-1.10544	279.913	0.1305	-6.69425	-0.0710065	0.0271478	-6.39022	-9.66009	-5.89473	0.591372	1.65822	0.0388608	-0.213677	0.408259	0.619643	-0.114638	160
-0.00830056	0.0268881	-1.11217	251.087	0.0806594	-6.70344	0.0786927	0.0754115	-6.5183	-9.15119	-5.5295	0.00682146	0.599084	-0.580179	-1.27993	0.164419	-0.271743	0.350493	161
0.0120388	-0.0237229	0.545684	67.8654	0.258054	-6.79588	0.19204	0.0315743	-4.88634	-11.3983	-5.00343	-1.77515	0.54474	-1.39799	0.235054	0.225448	-0.175915	0.0632822	162
-0.0260046	0.00285022	0.0785603	243.675	-0.0889375	-5.65816	-0.255542	0.0782023	-5.8099	-10.1812	-5.75709	0.847854	0.766965	-0.535151	-0.294596	0.0485211	0.184392	-0.0406275	163
0.0349867	0.0326579	-3.21193	82.0571	0.325085	-6.98784	0.299567	0.0186775	-4.70928	-7.85208	-5.55754	0.387227	-1.17966	-0.140166	-0.180125	0.171256	0.540414	0.0896865	164
0.0255784	-0.0162364	-0.0977957	87.8696	0.423843	-6.83018	0.352018	0.01409	-4.70785	-11.3014	-5.46132	-0.45206	1.17717	-1.15933	0.33585	0.213556	0.252286	0.021212	165
0.00263563	-0.0131333	-0.137188	105.326	0.279985	-6.65595	0.212138	0.0906279	-5.41848	-10.6687	-5.54827	0.254405	0.509672	-1.14802	-1.41988	0.241914	-0.27997	0.304879	166
-0.0202861	-0.0155998	0.630065	89.4314	-0.392057	-6.13509	-0.267088	0.0707591	-4.6484	-9.46701	-5.64434	0.48155	-0.640304	0.647446	0.431551	0.0589128	-0.222484	0.499885	167
-0.00755826	-0.0376604	1.01287	24.2632	-0.127673	-6.4433	-0.350667	0.0739326	-3.35916	-9.81938	-5.81686	1.08454	-0.82458	0.95064	0.337214	-0.258147	-0.0473584	-0.380185	168
0.022495	-0.0244537	0.100401	49.6154	0.274248	-7.65471	0.133999	0.0247263	-4.1912	-10.9888	-5.08203	-1.77722	0.208243	-0.452281	0.0794393	-0.164659	0.102686	-0.145814	169
0.0262985	-0.0188493	-0.552366	28.8208	0.29854	-6.59407	0.303352	0.0500439	-3.42135	-9.58242	-6.01087	1.88015	-0.296968	0.027802	0.0400306	-0.277462	0.0217655	0.0405459	170
-0.00861324	-0.0142763	0.284426	115.721	0.0301722	-6.26783	-0.0816796	0.0787483	-5.04557	-10.178	-5.87389	1.16329	0.399542	-0.0947939	-0.503584	0.25057	-0.02874	0.108324	171
0.0286901	0.00956514	-1.18016	96.625	0.408484	-7.04304	0.34016	0.0282591	-4.74289	-8.91306	-5.52846	0.125682	-0.0829423	-0.421441	-0.17976	0.131357	-0.292067	-0.139426	172
-0.0105365	-0.0153871	0.333464	72.0242	-0.188179	-6.2115	-0.203362	0.0644728	-4.53002	-9.53786	-5.66752	0.590746	-0.564614	0.393225	0.300443	0.160523	-0.0992104	0.185076	173
-0.000607569	0.0248299	-2.78017	82.3125	-0.173061	-6.14807	-0.118059	0.0633628	-4.87618	-7.94398	-5.15953	-0.429259	-2.49466	-0.328384	-0.225331	-0.0183729	0.538418	0.448508	174
0.00241599	0.00173101	-0.64038	71.0196	-0.0266349	-7.12858	-0.27189	0.0455907	-4.66982	-8.59617	-5.40705	-0.466603	-1.03357	0.812321	-0.0176472	0.24356	0.00340991	-0.358933	175
0.0116747	-0.0123354	0.0985168	87.4286	0.168216	-7.01252	0.0885086	0.0403174	-4.63572	-10.005	-5.65259	0.187252	0.415131	0.0916841	0.00498487	0.150481	-0.11083	-0.0134018	176
0.0179896	-0.0233972	-0.192211	55.9474	0.248562	-7.72698	0.105743	0.048252	-4.41832	-11.0203	-5.35587	-0.93978	0.34179	-0.19905	-0.643366	-0.0997345	0.313783	0.050943	177
0.0110707	0.000679177	-0.137425	157.441	0.235047	-6.79847	0.13352	0.0179158	-5.39948	-10.3894	-5.58428	-0.220713	1.24448	-0.453801	0.298899	0.362058	0.134086	-0.0434988	178
0.00420817	-0.00209515	-0.758951	62.1429	0.00673631	-6.46809	-0.0598923	0.0636747	-4.35714	-8.62586	-5.80441	1.19465	-0.964909	0.495203	-0.140428	0.111245	-0.0493628	0.0247497	179
-0.0344215	0.0288829	-0.434694	361.02	-0.26202	-5.85488	-0.473702	0.0519532	-6.35122	-9.30693	-5.49804	-0.236527	0.74308	-0.0803567	0.247645	-0.238296	0.326657	-0.307074	180
-0.0201089	-0.0274368	0.397877	85.56	0.0848432	-5.98167	-0.0536747	0.112006	-5.87605	-12.0146	-4.94861	-1.43411	0.0536368	-2.2838	-1.42236	0.433618	-0.0285986	0.420814	181
0.00378437	-0.0020904	-0.314787	126.516	0.347318	-7.01954	0.254675	0.0885717	-6.01597	-10.3216	-5.08186	-1.22233	0.297411	-1.5966	-1.74909	0.322452	-0.718885	0.212424	182
0.0493067	-0.0150413	-0.987131	46.7949	0.572262	-8.59818	0.539415	0.0214661	-3.79174	-10.4901	-5.02207	-1.91672	0.0716542	-0.595717	-0.689074	-0.679216	-0.0913635	-0.0293393	183
-0.0291108	0.0102939	0.316848	294.4	-0.189148	-5.51335	-0.199036	0.0674088	-5.95551	-9.82713	-5.76973	0.863316	1.00923	-0.419324	0.163693	-0.12383	-0.117453	0.132411	184
0.0143432	0.0253359	-1.11023	188.03	0.0911748	-7.68723	-0.0082002	0.00876275	-5.37266	-8.4094	-5.56201	-0.491868	0.364037	0.968492	0.16052	0.111579	0.010993	-0.179905	185
-0.00679892	-0.0158901	0.581928	101.973	-0.00751943	-6.39663	-0.131249	0.0582209	-4.93002	-10.1526	-5.68394	0.419895	0.320234	0.0367547	0.0720343	0.312186	-0.104174	-0.0195411	186
0.0164666	-0.00190173	-0.0469904	76.9362	0.180255	-6.75659	0.205682	0.0252422	-4.76012	-9.15694	-5.61105	0.23364	0.123118	0.0106242	0.462261	0.381501	-0.521036	0.0530306	187
-0.01425	-0.0287522	0.242328	51.7785	-0.0601649	-6.64707	-0.44673	0.103046	-4.13708	-9.99801	-5.68952	0.699527	-0.899351	0.544907	-0.887369	-0.105379	0.259576	-0.427532	188
0.0254222	0.015711	-0.403925	149.192	0.225547	-8.49392	0.219173	4.68343e-05	-5.57594	-8.99195	-5.32388	-1.58445	0.931147	0.789185	-0.103748	0.313652	-0.539593	0.0267729	189
-0.0269158	-0.0189773	1.35515	75.9398	-0.533621	-6.66993	-0.403482	0.0792439	-4.66104	-8.89446	-5.45131	-0.27806	-1.02575	1.33622	0.309099	0.0319206	-0.850968	0.429221	190
0.0287173	0.0408166	-3.24407	131.724	0.197402	-7.32866	0.187575	0.0100461	-5.19605	-7.86141	-5.50094	-0.158139	-0.819509	0.259335	-0.147767	0.185852	0.703744	0.184936	191
-0.014912	0.0119086	0.12629	369.9	0.0764377	-6.21837	0.0757257	0.0532206	-6.19942	-10.9751	-5.83563	0.623788	2.50652	-0.847562	-0.301194	-0.486387	0.174624	0.180943	192
-0.0298919	-0.0468132	1.77497	47.3585	-0.359912	-6.43826	-0.711728	0.0726897	-4.25561	-11.3355	-5.44458	-0.594415	-0.243337	0.715449	0.46408	0.154888	0.479739	-0.328003	193
0.0117543	-0.00743757	0.361731	104.122	0.0637342	-6.93129	0.0501259	0.00124564	-4.91809	-10.1407	-5.75229	0.0872074	1.08203	0.472179	1.02813	0.510746	0.135978	0.0879786	194
-0.0214437	-0.00817178	-0.145424	157.386	0.102973	-6.1623	-0.291662	0.123296	-5.46929	-9.91329	-5.71531	1.00448	-0.130983	-0.518671	-1.73933	0.103626	-0.0654563	-0.369044	195
0.0315945	0.00573233	-0.0632778	145.75	0.411508	-8.19505	0.388516	0.00554525	-5.36833	-9.63561	-5.84316	0.0720857	1.86167	0.638015	-0.250183	0.39554	-0.439297	0.0165657	196
0.0461291	0.0193525	-2.84113	51.9167	0.501081	-7.13738	0.479191	0.025789	-3.97912	-8.07807	-5.75613	1.13614	-1.00725	-0.158298	-0.361084	-0.136546	0.289939	-0.0264244	197
0.0125822	-0.0205454	-0.299549	38.729	0.171913	-6.44903	0.0237572	0.0559257	-3.7638	-9.82875	-5.95984	1.5814	-0.298027	0.204675	0.0527746	-0.0402903	0.288591	-0.151757	198
-0.00513319	0.00604542	-0.475448	142.085	0.0908238	-6.34821	-0.0628561	0.0818884	-5.10678	-8.61089	-5.55988	0.562872	-0.641342	-0.203386	-0.7145	0.010797	-0.576937	-0.216517	199
-0.0290313	0.00950683	0.228325	193.505	-0.327951	-6.13606	-0.454684	0.068959	-5.59367	-8.56835	-5.4085	-0.269175	-0.593943	0.494574	0.156615	0.134158	-0.439099	-0.143447	200
0.0118593	-0.0133954	0.0649969	85.4074	0.178847	-6.64902	0.239178	0.0521712	-4.61788	-10.0403	-5.81619	0.93882	0.480003	-0.208497	-0.132833	0.115234	-0.245292	0.301716	201
0.00409525	-0.00538737	-0.786985	41.1195	-0.0232551	-5.87298	-0.0527696	0.0636401	-3.7112	-8.3044	-5.58875	1.02023	-1.85582	0.0347162	0.408456	-0.22954	-0.227155	-0.100478	202
0.0127767	-0.00299671	0.305749	167.208	0.377073	-6.28117	0.345558	0.0350732	-5.31378	-10.2902	-5.85744	1.01047	1.57744	-0.903613	0.0895745	0.303516	-0.430947	-0.021134	203
0.0169819	0.0132715	-0.498174	224.286	0.175247	-7.7873	0.195351	0.000677218	-5.69316	-10.1881	-5.81304	-0.147609	2.08727	0.554607	0.110373	0.142546	0.358168	0.243835	204
-0.0191229	-0.0194254	0.908666	104.26	-0.316042	-6.46721	-0.224577	0.0738966	-4.93956	-10.0373	-5.82676	0.751858	0.183575	0.761946	0.0328495	0.190526	-0.147614	0.543784	205
0.00368929	-0.0394641	0.849074	28.9845	0.0619925	-6.58781	-0.0810354	0.0632508	-3.57856	-10.7354	-5.74101	0.7365	-0.0958052	0.164748	0.178513	-0.221365	0.0820674	-0.138189	206
-0.0112866	-0.00105072	-0.0698104	193.55	-0.0269639	-6.58248	-0.194874	0.052717	-5.4686	-10.3538	-5.38465	-0.662211	0.527792	-0.339747	-0.119031	-0.0179346	0.249843	-0.077376	207
0.013919	-0.00238397	-0.52312	89.9706	0.0113657	-7.68989	-0.0398285	0.00553141	-4.95294	-10.125	-5.25638	-1.5885	0.26838	0.45964	0.476682	0.266837	0.479554	0.159929	208
0.0260291	0.0205553	-2.43948	75.6429	0.289372	-6.49613	0.228496	0.0390362	-4.34496	-7.95296	-5.52422	0.625538	-1.46743	-0.393773	-0.12239	-0.0507213	0.143506	-0.0988417	209
-0.0070613	-0.00462498	0.231876	104.056	-0.0304402	-6.59767	-0.226618	0.0367411	-5.60641	-10.0508	-5.54068	-0.350702	0.470888	0.140072	0.263939	0.842905	0.161875	-0.0588531	210
0.0320991	-0.0188979	-0.322966	29.0938	0.198209	-8.05423	0.218659	0.00126883	-3.61407	-10.3344	-4.35902	-3.87717	-1.03039	-0.687551	0.713962	-0.727543	-0.230488	-0.0790076	211
-0.0201776	-0.022275	0.951197	120.453	-0.142868	-6.25097	-0.387142	0.06256	-5.11088	-10.8225	-5.66954	0.1799	0.556538	0.160897	0.17093	0.37793	0.311302	-0.136475	212
0.0269776	0.00545838	-0.550142	64.0312	0.0734945	-7.91367	0.120541	0.000953685	-4.31692	-8.3074	-5.6612	-0.130488	-0.186181	1.49404	0.641499	0.161583	-0.283268	0.0345113	213
-0.0177607	0.0399625	-0.191049	368.478	-0.0448545	-5.35534	-0.0680603	0.0293059	-6.02242	-7.94078	-5.56572	0.47919	0.653712	-0.502604	1.019	-0.327938	-0.843766	-0.437208	214
-0.0465545	0.0405108	-0.0366031	477.743	-0.607328	-5.63282	-0.438533	0.0355596	-6.51862	-8.99836	-5.42237	-0.587478	1.10641	0.211282	1.16611	-0.89576	0.0272872	0.259987	215
-0.0110395	0.0106698	-1.2887	135.29	-0.0187198	-6.54751	-0.241128	0.100489	-5.15555	-8.41973	-5.48221	0.350165	-1.33492	0.0448572	-1.2948	-0.0815262	-0.0909989	-0.15316	216
0.0432021	0.000903498	-0.739704	57.0455	0.330455	-9.06311	0.267551	0.000715544	-4.29359	-8.88233	-5.84349	-0.0516306	0.662498	1.85178	-0.274518	0.12035	-0.075202	-0.0687524	217
-0.0398974	0.0561484	-1.16755	594	-0.342384	-6.09897	-0.407976	0.0523534	-6.49848	-8.78939	-5.6392	0.109381	1.55477	0.1854	0.050935	-1.66638	0.437279	-0.280784	218
0.0387629	0.0417304	-2.90055	153.333	0.264789	-8.85149	0.277145	0.000576373	-5.35796	-7.82939	-5.27317	-1.5011	-0.29734	0.934655	-0.696063	-0.0596934	0.257008	0.17323	219
-0.0382015	0.0306123	0.0439127	360.9	-0.479106	-5.74554	-0.345947	0.0578855	-6.12395	-8.38957	-5.47208	-0.0946455	0.240947	0.284812	0.596353	-0.52813	-0.501729	0.214654	220
-0.0215725	-0.0299689	0.879607	86.1268	-0.16591	-6.77529	-0.551915	0.0615231	-4.97952	-11.4265	-4.80195	-2.57528	-0.354992	-0.448763	0.0495061	0.133883	0.419772	-0.387466	221
0.00450122	-0.01652	0.232755	78.3433	0.0616396	-6.79671	-0.0244197	0.0246103	-4.92716	-10.942	-4.93836	-2.07724	0.0802221	-0.869269	0.564769	0.225085	0.124768	0.0449355	222
-0.0385891	0.0516899	-0.763719	453.015	-0.508593	-5.77718	-0.353277	0.0386166	-6.57131	-8.07298	-5.36026	-0.570366	0.469424	0.189874	0.819269	-0.771074	-0.180734	0.200586	223
-0.00401503	0.0121995	-0.877728	131.867	0.0680308	-6.57678	-0.10797	0.0520072	-5.93272	-9.42107	-5.21982	-0.959509	-0.243293	-0.606543	-0.425315	0.622261	0.0249777	-0.0112566	224
0.0264609	0.000620786	-1.51563	44.6957	0.328594	-6.4309	0.343609	0.0470491	-3.9666	-8.9095	-5.2822	-0.0150628	-1.35859	-1.04049	-0.0600934	-0.28518	-0.22438	0.00804774	225
0.0154207	-0.0190686	0.586194	58.359	0.105418	-6.99746	0.0493341	0.00967246	-4.31408	-10.22	-5.79463	0.343712	0.754879	0.58798	0.957429	0.358959	0.0740908	-0.0401466	226
0.00326509	-0.00083728	0.0147252	168.449	0.00489728	-7.25693	-0.0469216	0.00866692	-5.4842	-10.7025	-5.17232	-1.83682	0.989648	-0.174034	0.564571	0.166111	0.319303	0.117339	227
0.0408082	0.0199416	-2.08935	73.2703	0.39504	-7.44402	0.390394	0.00935181	-4.37038	-8.09533	-5.6027	0.27846	-0.588299	0.20452	0.042222	0.0476798	-0.021644	-0.0551952	228
0.0213777	0.0213618	-2.86278	63.9818	0.17875	-6.41765	0.210669	0.0559337	-4.40999	-7.9571	-5.587	0.917127	-1.79148	-0.339963	-0.483431	-0.0665297	0.381786	0.272034	229
-0.00477798	0.0261688	-0.397917	272.296	-0.0031879	-6.34979	-0.000198856	0.0253118	-5.80129	-8.74579	-5.64882	0.236613	0.837305	0.0362554	0.527847	-0.0189124	-0.329002	-0.0660277	230
-0.00779219	0.051191	-1.75224	348.065	-0.0994468	-5.83419	-0.0478148	0.0131866	-5.73565	-7.78029	-4.94578	-1.40284	-0.558914	-0.863823	1.06755	-0.749322	-0.224915	-0.215942	231
-0.00558267	0.0208854	-0.64716	212.667	-0.00345707	-6.7295	-0.139199	0.0410889	-5.67805	-8.69666	-5.28236	-0.832045	-0.0892886	-0.0287393	-0.00467154	0.0356433	-0.293982	-0.236059	232
0.0122042	-0.0353334	0.535746	40.1495	0.227125	-6.53065	0.178058	0.0565088	-3.85354	-11.155	-5.38319	-0.219596	0.0189406	-0.968647	0.0701219	-0.290323	-0.0952681	0.0328494	233
0.0202381	-0.00581002	-0.532787	85.5	0.26662	-6.94995	0.268965	0.0408164	-4.55119	-9.72792	-5.7211	0.596714	0.277277	-0.174831	-0.173677	0.0578492	-0.0929427	0.142695	234
0.0202154	0.0289144	-3.25575	83.1842	0.26277	-5.55188	0.273627	0.0529573	-4.62248	-7.92925	-5.56896	1.25472	-1.86544	-1.21662	-0.203345	0.0685694	0.477683	0.187133	235
0.0155669	-0.00269139	0.16384	87.1852	0.162524	-6.71556	0.119972	0.00837718	-4.80548	-9.40186	-5.71766	0.334245	0.550505	0.249764	0.90426	0.537522	-0.264531	-0.0974977	236
0.0150929	0.0369612	-2.60083	179.2	0.227692	-7.27915	0.0864205	0.0501256	-5.4505	-7.84741	-5.26519	-0.620316	-0.974188	-0.182951	-1.00714	-0.147709	0.0409683	-0.148991	237
0.0200693	0.0138808	-1.40715	117.308	0.367481	-5.87913	0.433179	0.0446815	-4.91174	-8.87158	-5.51308	0.705038	-0.423243	-1.43762	-0.0382735	0.0878942	-0.402151	0.130311	238
0.00825783	-0.0225978	0.119396	70.3778	0.143921	-6.81678	0.0208972	0.0329987	-4.59135	-11.2741	-5.03727	-1.68744	0.125835	-0.99218	0.313802	0.0176313	0.301642	-0.00800403	239
-0.0122006	0.0570327	-1.69829	397.269	-0.101219	-6.32406	-0.154036	0.0193809	-6.35653	-7.81843	-5.48509	-0.251985	0.549003	0.0979196	0.454259	-0.44417	0.0677404	-0.242704	240
-0.00372488	-0.00716143	-0.245423	58.8543	-0.158541	-6.81774	-0.284039	0.0559142	-4.37267	-8.8005	-5.50536	-0.0307056	-1.14738	0.885623	0.165128	0.0892076	-0.0438988	-0.100974	241
-0.0169757	-0.00946	-0.0754049	144.015	-0.0152723	-6.24854	-0.248515	0.0675119	-5.83563	-11.1633	-5.31379	-0.807682	0.490688	-0.9401	-0.466176	0.477218	0.559025	0.0745312	242
0.00302317	-0.0157601	0.440121	151.6	0.198311	-6.41192	0.189254	0.0515266	-5.23091	-11.2308	-5.91153	0.973546	1.65625	-0.652794	-0.193655	0.216069	0.137655	0.301997	243
-0.0515792	0.00345273	0.870695	337.966	-0.39982	-5.715	-0.674942	0.0773718	-6.44053	-10.7441	-5.54739	-0.274741	1.27739	-0.103714	0.00179647	-0.0802024	0.427049	-0.203487	244
0.00546525	0.0160931	-1.61434	98.0417	-0.032919	-6.95933	-0.142144	0.0472137	-4.78075	-8.12176	-5.25557	-0.658711	-1.52481	0.363452	-0.146175	-0.00918119	0.0748944	-0.0863082	245
0.0262505	-0.00146529	-0.338027	105.409	0.290077	-7.77633	0.177045	0.00207267	-4.95699	-10.0316	-5.7725	-0.047536	1.26737	0.597226	0.210639	0.422626	0.251371	-0.0647454	246
0.0428735	0.0370337	-2.92666	108.571	0.347852	-8.41886	0.333917	0.00338793	-5.01589	-7.6939	-5.40683	-0.78594	-0.586865	0.716881	-0.553312	0.0847098	0.212075	0.0779828	247
-0.00893988	0.0159206	-0.511084	238.464	0.0190352	-6.08839	0.0259942	0.0679136	-5.58014	-8.97682	-5.99549	1.6394	0.646619	-0.0234561	-0.390487	-0.063813	-0.228098	0.14885	248
-0.037728	-0.0164562	0.426301	198.594	-0.126617	-6.47864	-0.491081	0.143962	-5.70378	-10.6247	-5.76345	0.811703	0.30747	-0.0168935	-2.14391	-0.129095	0.134716	-0.116016	249
0.0252161	-0.00252191	-0.89398	45.8974	0.285666	-7.05486	0.245773	0.0456426	-4.07478	-8.71651	-5.59398	0.491085	-0.766719	0.056279	-0.222938	-0.0834524	-0.381486	-0.087883	250
-0.00880747	-0.0274566	0.686949	90.425	0.0103357	-6.76194	-0.219424	0.0673698	-4.82095	-11.1406	-5.32432	-0.821235	0.231143	-0.3633	-0.306159	0.0796254	0.17644	-0.111968	251
-0.00814438	0.0579232	-2.71539	334.561	-0.245267	-6.35805	-0.135019	0.0171013	-6.07111	-7.84493	-5.41786	-0.40039	-0.265314	0.182185	0.51276	-0.416173	0.718267	0.318987	252
-0.0398703	-0.0148548	1.47846	156.227	-0.50476	-6.09316	-0.615942	0.0745474	-5.34694	-9.72829	-5.55443	-0.111146	-0.0912895	0.89235	0.458198	0.256403	-0.271904	0.0276543	253
-0.0205174	-0.0108572	-0.172189	96.102	-0.0762717	-6.72429	-0.638675	0.0950079	-4.91735	-9.37319	-5.60994	0.273645	-0.875303	0.761894	-0.969621	0.268946	0.36562	-0.758379	254
-0.00495736	-0.0136618	-0.158726	28.0667	-0.26687	-6.38169	-0.219272	0.0702461	-3.58605	-8.32183	-5.42699	0.245013	-2.1217	0.760554	0.428299	-0.393505	-0.405946	0.0937694	255
0.0107831	0.00596551	-1.43522	87.1273	0.171241	-6.99728	0.0135905	0.0718995	-4.50895	-8.53246	-5.36381	-0.0932326	-1.3377	-0.0914133	-0.882779	-0.233548	-0.156127	-0.183119	256
-0.0306793	0.0132358	0.145776	237.88	-0.266847	-5.46748	-0.253641	0.070925	-6.00818	-9.12935	-5.46571	0.127052	-0.00255334	-0.465759	0.20455	0.141372	-0.425808	0.182524	257
0.0433219	-0.0182055	-0.0883857	34.1923	0.297795	-9.39144	0.250517	0.000785294	-3.72017	-9.91441	-5.35963	-1.62002	0.451837	1.43303	-0.11698	-0.389195	-0.127321	-0.0863643	258
0.0364651	-0.0414256	0.36293	25.0633	0.550243	-6.81085	0.560136	0.0335082	-3.28303	-11.8185	-5.38637	-0.218656	0.600006	-1.60991	0.226333	-0.587789	-0.0714138	0.00709462	259
-0.034358	0.00233646	0.268418	268.745	-0.229065	-6.02488	-0.339326	0.0928002	-6.08451	-10.2909	-5.79917	0.748781	0.964924	-0.0839812	-0.727452	-0.0452945	0.17816	0.202356	260
-0.00139805	-0.0129619	-0.0388343	98.0455	0.0564037	-6.73935	-0.0881261	0.0705698	-4.74096	-9.92261	-5.72295	0.605231	0.0225194	0.1559	-0.516682	0.077976	0.0358292	-0.00984404	261
-0.0322213	0.000592241	0.401798	184.64	-0.27681	-6.3343	-0.539029	0.0825226	-5.71695	-9.32833	-5.3884	-0.471322	-0.321922	0.356656	-0.356397	0.209254	-0.190509	-0.253983	262
-0.00808243	-0.0124347	-0.312015	31.7751	-0.308639	-5.99463	-0.192238	0.0740804	-3.71519	-8.45658	-5.57655	0.811774	-2.0147	0.601271	0.477855	-0.287167	-0.22683	0.319741	263
-0.0201418	0.0277293	-0.326474	302.727	-0.206009	-5.59999	-0.0593265	0.0524341	-5.8246	-8.42467	-5.80134	1.11566	0.469175	-0.0333347	0.477671	-0.240531	-0.466754	0.248041	264
-0.0110859	0.0650223	-3.33938	355.792	-0.111465	-5.66181	-0.098538	0.0376017	-6.32622	-7.77188	-5.43677	0.147183	-0.504857	-0.706113	0.0446488	-0.385739	0.818511	0.16858	265
0.0127954	0.00333462	-0.460171	95.383	0.345394	-5.98045	0.264538	0.00920752	-5.93666	-10.7148	-4.91081	-1.82794	0.502014	-2.24909	0.629844	0.965474	-0.0574771	0.0586967	266
-0.00267379	0.00362477	-1.54198	77.0135	0.0396978	-6.39033	-0.201966	0.0973978	-4.46035	-8.34987	-5.65013	1.05529	-1.74101	0.155784	-1.07763	-0.109322	0.146188	-0.219176	267
-0.00454293	0.00867049	-0.314967	157.964	0.213923	-5.8223	0.105552	0.0816227	-5.56765	-8.87256	-5.62303	0.932064	-0.116531	-0.967744	-0.697386	0.301139	-0.807571	-0.124139	268
-0.0400354	-0.00279323	0.243492	187.23	-0.361891	-5.19109	-0.411727	0.0954182	-5.80069	-9.9998	-5.46355	0.233518	-0.338971	-0.665337	-0.115864	0.208316	0.052871	0.313578	269
-0.0254317	0.0479584	-0.552968	465.81	-0.256993	-5.43494	0.0446228	0.0425693	-6.20711	-8.18221	-5.67172	0.739311	1.07428	-0.41743	0.736614	-1.04511	-0.658471	0.313841	270
-0.0039514	-0.0250812	0.0559954	59.3962	0.0179379	-6.35742	-0.117878	0.0801181	-4.24641	-10.418	-5.54883	0.352278	-0.522274	-0.326952	-0.365492	-0.125129	0.179457	0.0281687	271
-0.0404485	-0.045452	2.58591	87.9341	-0.490176	-6.62972	-0.587713	0.089426	-5.14418	-11.5016	-5.34229	-1.07907	0.374561	0.588713	0.0157967	0.283794	-0.27489	0.283058	272
-0.0211045	0.0142196	-0.698156	136.409	-0.509503	-6.28673	-0.348531	0.0516952	-5.14372	-8.19996	-4.98799	-1.44581	-1.80373	0.407378	0.678742	-0.0982317	-0.211531	0.47135	273
0.0476607	0.00214906	-1.84299	39.5333	0.577664	-6.80925	0.571145	0.0225542	-3.63218	-8.9242	-6.07904	2.09967	-0.149067	-0.25389	0.00762331	-0.0975715	0.202128	-0.0538839	274
0.011803	-0.033007	0.527653	60.3067	0.265485	-6.54352	0.212985	0.0488797	-4.20163	-11.589	-5.02442	-1.37381	0.131746	-1.62856	0.12209	-0.290441	-0.12505	0.0313982	275
0.0243201	0.020583	-1.14326	121.583	0.23047	-7.38793	0.215906	0.00353189	-5.2289	-8.52276	-5.3223	-0.911485	-0.0347727	0.0983875	0.334513	0.33946	-0.303817	-0.0455484	276
0.00551504	-0.00875888	0.0163547	96.3582	0.0868915	-6.78083	-0.0300502	0.0176162	-4.98962	-10.5307	-4.65289	-2.84417	-0.299077	-1.14816	0.712279	0.103897	-0.0681064	-0.147903	277
-0.000432042	0.0331348	-1.0286	291.76	0.0195568	-7.05743	-0.0381874	0.0179481	-6.11187	-8.968	-5.66274	-0.148314	1.18696	0.409317	0.100458	0.0168797	0.193223	-0.0171632	278
0.022762	-0.0153062	-0.256476	52.1282	0.227621	-7.29827	0.16609	0.00887379	-4.51727	-10.7961	-5.21033	-1.39849	0.349446	-0.472626	0.508119	0.188933	0.325543	0.0663844	279
0.0272455	-0.0058638	-1.3294	43.8333	0.371465	-6.19983	0.426496	0.0409403	-3.91959	-9.70491	-4.89077	-1.10992	-1.37263	-1.98975	0.203501	-0.450182	-0.237098	0.0614167	280
-0.0122651	-0.0434782	1.1004	35.0491	-0.160843	-6.27915	-0.318333	0.0729752	-3.68586	-11.0147	-5.44076	-0.130007	-0.588155	0.0145009	0.37226	-0.297287	0.214447	-0.0935087	281
0.0268609	0.00522556	-0.637995	91.0577	0.14167	-8.62672	0.174406	0.00457727	-4.90752	-9.29568	-4.77331	-3.07595	-0.239669	0.369215	-0.00518989	-0.105437	-0.413573	0.112732	282
0.0346694	-0.0166687	0.265016	79.3704	0.402191	-7.92363	0.441826	0.0016143	-4.6031	-10.9359	-5.4345	-1.00465	1.4248	-0.257046	0.234083	0.0958417	-0.17331	0.167645	283
0.00634469	-0.0727991	1.45143	9.99189	0.192413	-6.32695	0.0596332	0.0789929	-2.33532	-12.9279	-4.70888	-1.90851	-0.814475	-2.04523	0.269482	-1.52625	0.0424338	-0.277278	284
0.00540268	0.0156607	-0.70477	137.434	0.0545913	-7.17317	-0.116704	0.00978903	-5.8829	-9.35103	-5.36801	-1.10003	0.441409	0.27366	0.325935	0.797355	0.233256	-0.093419	285
-0.0423891	-0.0233816	1.21036	163.634	-0.455955	-5.74183	-0.46545	0.0912845	-5.6354	-11.3045	-5.4215	-0.406989	0.34719	-0.345072	-0.0300926	0.165282	0.23269	0.531159	286
0.041668	-0.00286478	-0.577306	35.1212	0.25836	-8.81464	0.251052	0.000613754	-3.7232	-8.52547	-5.21262	-1.56533	-0.57835	1.23771	0.215006	-0.366382	-0.565807	-0.205322	287
-0.00433809	-0.00374146	-0.166027	143.473	0.245392	-6.06807	0.0852478	0.0744222	-5.78586	-10.4973	-5.4545	0.0303154	0.557777	-1.44667	-0.792249	0.454061	-0.170658	0.0300979	288
-0.0222724	-0.0241502	0.463793	116.602	-0.0100882	-6.69055	-0.153519	0.118956	-5.82178	-11.5192	-5.11317	-1.23109	0.162249	-1.25112	-1.79737	0.167627	-0.108645	0.395509	289
0.000467868	-0.0668342	1.83205	11.9487	-0.0492989	-6.219	0.00994719	0.0657117	-2.70827	-12.2968	-5.55053	0.271468	0.0586224	-0.487721	0.787865	-0.878298	0.15324	0.229202	290
0.151221	-0.0244979	-0.878331	39.1905	0.693147	-26.0858	0.693147	7.61128e-07	-3.67019	-9.89917	-4.74697	-10.1776	3.91218	11.4186	-8.86363	-2.96176	-0.796363	0.857576	291
-0.00343932	0.0356773	-2.05327	211.919	0.0149348	-5.68269	-0.0796504	0.0415447	-5.43774	-8.01528	-5.28275	-0.129798	-1.10413	-0.792908	0.312138	-0.0806179	0.144796	-0.186655	292
-0.00992466	0.010794	-0.800076	192.588	0.133787	-6.33324	-0.03041	0.107607	-5.49059	-8.77584	-5.79501	1.34033	-0.219343	-0.318016	-1.56581	-0.114605	-0.443641	-0.0900024	293
0.0173755	0.0301128	-2.31272	117.319	0.100556	-6.73345	0.134033	0.02124	-5.04021	-8.00789	-4.95421	-1.42501	-1.53772	-0.596997	0.268439	-0.00680377	-0.000154568	0.0974621	294
0.0152906	-0.0522735	1.08993	18.5242	0.189334	-7.07354	0.0673088	0.0470738	-3.07493	-11.8158	-5.33567	-0.680633	0.119041	-0.434184	0.363125	-0.692094	0.156521	-0.177357	295
-0.0287056	0.00477054	0.105217	178.964	-0.320659	-6.39287	-0.630118	0.0444766	-5.86512	-9.7096	-5.29555	-1.13441	-0.0552409	0.470785	0.445422	0.522101	0.454245	-0.296607	296
-0.0163562	-0.0188747	0.684399	50.6805	-0.346944	-5.78347	-0.268008	0.0716828	-4.04027	-8.84195	-5.82216	1.35254	-1.15635	0.84088	0.735916	0.0347289	-0.404637	0.241508	297
0.0222709	0.00521634	-0.48448	138.381	0.364021	-7.59642	0.333341	0.013632	-5.92873	-10.5923	-5.46196	-0.924375	1.62722	-0.554589	-0.353022	0.652867	0.0486558	0.268563	298
-0.0281376	-0.00999177	0.670335	113.15	-0.437469	-6.71756	-0.51935	0.077489	-5.09682	-9.16958	-5.3747	-0.623393	-0.83983	1.03832	-0.032048	0.130792	-0.292753	0.116626	299
0.000878219	-0.0245537	0.0489283	93.193	0.189989	-6.83202	0.0176364	0.0849947	-4.72205	-11.0884	-5.56164	0.135317	0.348413	-0.651047	-1.06884	-0.105329	0.194753	0.0663845	300
0.0298729	-0.0184373	0.144472	77.7812	0.486943	-7.37623	0.402234	0.0329039	-4.39913	-10.5977	-5.62953	0.0967242	1.01398	-0.524994	-0.286473	-0.0073924	-0.300444	-0.108407	301
-0.00261101	-0.0159003	-0.0762218	52.3504	-0.0711722	-6.62375	-0.249608	0.0682267	-4.11003	-9.21793	-5.87089	1.17213	-0.732794	0.916768	-0.0783979	0.0588481	0.133857	-0.158532	302
0.00186921	-0.0189287	0.0268173	88.0833	0.11932	-6.82746	-0.0285462	0.054721	-4.93058	-11.0379	-5.25863	-0.982466	0.23916	-0.740107	-0.304839	0.124502	0.264597	0.0600402	303
-0.0185588	-0.0408595	1.75732	37.5241	-0.35828	-6.90601	-0.44862	0.0794043	-3.79078	-9.93832	-5.77099	0.542803	-0.501219	1.59291	0.23819	-0.160093	-0.327982	-0.00500952	304
-0.0315478	0.00577925	0.388872	238.351	-0.224151	-6.10366	-0.556225	0.0677024	-5.75643	-9.39997	-5.72452	0.442226	0.423025	0.557819	0.00400553	0.183953	0.102559	-0.475904	305
0.00329438	0.0416853	-1.50026	264.75	0.0572499	-7.08042	-0.0413206	0.0127541	-6.22014	-8.30215	-5.38954	-0.83425	0.470321	0.211971	0.11723	0.198118	0.0246332	-0.14777	306
-0.00567441	-0.00348624	-1.18262	51.5086	0.0436946	-6.27736	-0.375181	0.0949166	-4.20752	-8.40218	-5.58643	0.871707	-1.98268	0.264824	-0.816393	-0.0110715	0.191665	-0.640256	307
0.000658466	0.00445579	-0.0922748	94.6667	-0.0222582	-6.25081	-0.156345	0.0221212	-4.89336	-8.67163	-5.42968	-0.228348	-0.560527	0.203883	1.00623	0.489564	-0.296763	-0.313639	308
0.00416029	-0.0266397	0.46187	71.4588	0.047402	-6.98355	-0.109415	0.0384539	-4.21505	-10.923	-5.0981	-1.53059	-0.129367	-0.372849	0.393649	-0.224465	0.165735	-0.172898	309
-0.0385908	0.062228	-0.699052	616.073	-0.490711	-6.18198	-0.332984	0.0197922	-6.66708	-8.44869	-5.73697	0.0850646	2.07515	0.757549	0.983202	-1.5273	0.179429	0.0402425	310
-0.0255655	-0.0114918	0.642186	145.231	-0.191234	-6.68964	-0.576118	0.0529093	-5.87048	-10.8247	-5.33105	-1.22889	0.565399	0.218275	-0.00212956	0.68143	0.539204	-0.297566	311
0.0119646	0.00570396	-0.235406	164.36	0.252907	-6.6652	0.316216	0.0343155	-5.52639	-9.88429	-5.62053	0.179089	1.06114	-0.690667	-0.0746146	0.271056	-0.375205	0.257447	312
-0.00411467	-0.000500918	-0.22492	140.212	0.0544496	-7.22281	-0.15701	0.0682703	-5.36029	-9.54213	-5.40377	-0.584142	-0.0124548	0.173031	-0.847783	0.114843	-0.181028	-0.155759	313
0.0280757	-0.00141046	-0.168092	94.2	0.274107	-7.57449	0.271947	0.00209602	-4.75167	-9.60526	-5.81594	0.282546	1.05167	0.604309	0.435848	0.363	-0.116562	0.0426685	314
0.0220035	0.0351642	-2.40392	155.517	0.225959	-7.26392	0.219605	0.0308999	-5.31202	-7.86141	-5.34329	-0.466818	-0.751694	-0.0881657	-0.481088	-0.0088041	-0.0577549	0.0673361	315
-0.0246509	-0.0101745	0.0853752	107.485	-0.235874	-6.37575	-0.548079	0.0911906	-4.93533	-9.29336	-5.69758	0.612976	-0.781378	0.802064	-0.505862	0.21126	0.184192	-0.276786	316
-0.0173307	0.00785445	-0.273579	145.674	-0.209498	-6.33672	-0.464144	0.0515269	-5.26944	-8.67091	-5.63577	0.264447	-0.519847	0.837855	0.303088	0.396322	0.140423	-0.336992	317
0.0366505	0.00705262	-1.11102	57.8472	0.188228	-8.70465	0.176558	0.00171183	-4.40807	-8.5689	-5.83676	0.0526498	0.236513	1.90263	-0.0621064	0.205033	0.134437	0.0966451	318
-0.020725	-0.00694868	0.373047	162.567	-0.149612	-5.95122	-0.315838	0.0640217	-5.34267	-10.0809	-5.71719	0.564932	0.355841	0.0184365	0.151565	0.281975	0.190728	-0.0496417	319
-0.00791301	0.0220994	-0.910102	242.591	0.171231	-6.57077	-0.222066	0.0614975	-5.95073	-8.94524	-5.8295	0.841872	0.640176	0.115181	-0.789471	0.258729	0.15838	-0.603256	320
0.0225452	0.00553579	-1.54322	88.413	0.272997	-7.35533	0.188078	0.0361917	-4.73959	-9.53762	-5.09085	-1.33539	-0.623292	-0.640945	-0.439423	-0.117267	0.173483	0.0141115	321
0.00469777	-0.0135277	-0.201511	94.875	0.251222	-7.52107	0.0249835	0.0802366	-5.45135	-10.6925	-5.58679	-0.169936	0.693206	-0.214555	-1.59958	0.375189	0.0884911	0.0785832	322
-0.0270863	-0.00345613	0.0442312	110.175	-0.304942	-6.32423	-0.546597	0.0861912	-5.05187	-8.7922	-5.09181	-1.04354	-1.62714	0.268371	-0.231676	0.05549	-0.31257	-0.284288	323
-0.0207912	-0.0273161	0.80672	78.5361	-0.157488	-6.5181	-0.374668	0.0945563	-4.83082	-10.4436	-5.56634	0.121913	-0.267576	0.229443	-0.621793	0.169604	-0.00212508	-0.0215796	324
0.0386627	-0.0142714	-0.421486	76.6923	0.6367	-7.26672	0.618125	0.0241268	-4.45068	-10.974	-4.90872	-1.81222	0.458134	-2.03741	-0.246026	-0.283962	-0.447616	-0.0511561	325
-0.033959	-0.00829223	0.76789	236.838	-0.277409	-5.88254	-0.302394	0.0833916	-5.88355	-10.8491	-5.74998	0.54041	1.10512	-0.22408	-0.260473	0.0326529	0.183002	0.382843	326
0.000823235	-0.0205399	0.247618	74.7966	0.182306	-6.70322	0.0765665	0.0565228	-5.53927	-11.6081	-5.0485	-1.64397	0.5453	-1.49499	-0.493644	0.523336	0.0799298	0.273049	327
0.00615696	0.0120607	-0.339936	175.375	0.19985	-6.71518	0.0640547	0.037306	-5.3201	-8.94123	-5.36045	-0.472112	0.144701	-0.373424	0.0174114	0.0689924	-0.569295	-0.335336	328
0.0305161	-0.0460863	0.246274	15.5664	0.488195	-5.74151	0.485112	0.0380589	-2.80346	-11.9061	-5.72003	1.23273	0.367777	-1.79013	0.782428	-0.622873	0.358829	-0.0347702	329
0.0209269	0.0336495	-3.24807	118.75	0.247993	-6.63251	0.186409	0.0549502	-4.95028	-7.78546	-5.69232	1.06014	-1.31355	-0.227885	-0.864017	0.0213157	0.523231	0.126862	330
-0.00995121	-0.0248557	0.407901	82.3708	0.0137008	-6.76712	-0.226629	0.0953082	-4.66013	-10.3512	-5.78662	0.807208	0.00037822	0.28368	-0.990651	0.057209	0.0684457	-0.0865203	331
-0.0303389	0.0303469	-0.621475	301.122	-0.316078	-5.7478	-0.276316	0.0676056	-6.22399	-8.46625	-5.63483	0.513767	0.093489	0.0723034	0.00572521	-0.0822777	-0.183566	0.233568	332
-0.0120379	0.0349509	-1.20848	230.464	-0.398992	-6.43734	-0.146966	0.0181073	-5.81873	-8.12705	-5.29514	-0.884156	-0.470436	0.500652	0.963855	0.0103751	0.0279519	0.611419	333
-0.0365436	-0.0194125	1.57917	185.88	-0.433516	-5.94103	-0.377257	0.0803217	-5.42222	-10.5476	-5.87413	0.849802	0.864738	0.545859	0.234268	0.117188	-0.142704	0.465123	334
-0.0261545	-0.00132202	0.500967	174.448	-0.284199	-5.67132	-0.253881	0.0762092	-5.34023	-9.22941	-5.75024	0.955624	-0.0904214	0.164632	0.21135	0.1327	-0.377313	0.242384	335
0.0312294	0.0114059	-1.48108	66.037	0.0052852	-8.81517	0.0522856	0.000898022	-4.32681	-8.34033	-5.59913	-0.698499	-0.379147	2.10121	0.082296	-0.0432823	0.340484	0.242992	336
-0.0159111	0.0130011	-0.666746	171.9	-0.151333	-6.28956	-0.345725	0.06727	-5.30396	-8.47866	-5.67238	0.598669	-0.602005	0.55544	-0.18538	0.132005	0.0249989	-0.214545	337
-0.00364038	-0.0606543	1.53836	19.7942	-0.11536	-6.66673	-0.0862087	0.0684347	-3.19873	-12.296	-5.17581	-1.07425	-0.222839	-0.552815	0.416272	-0.804512	0.198856	0.291609	338
-0.0130551	0.0285439	-0.511257	330.5	0.000392141	-6.44726	-0.0890605	0.0549738	-5.88065	-8.67992	-5.63415	0.323468	0.764902	-0.0156201	-0.254905	-0.47755	-0.392796	-0.245472	339
-0.0131894	0.0110779	0.207746	216.351	-0.0430238	-5.58809	0.00859567	0.0591131	-5.52278	-8.84456	-5.91734	1.54551	0.517371	-0.183959	0.303649	0.151909	-0.639634	0.102178	340
0.0179463	-0.0282318	0.133287	52.8095	0.218325	-7.35916	0.127743	0.0257608	-4.41483	-11.6873	-5.29068	-1.2326	0.723551	-0.558384	0.134123	0.0388022	0.526908	0.140259	341
0.0324702	0.00121283	-1.59099	32.5882	0.385238	-6.47263	0.32076	0.0446395	-3.52424	-8.26382	-5.91566	1.89308	-1.1139	-0.0423489	-0.00681563	-0.197258	-0.0827016	-0.223018	342
0.0379468	-0.00932718	-0.28394	30.9286	0.189778	-8.56054	0.219188	0.000223783	-3.62147	-8.91614	-5.44159	-0.913052	-0.250263	1.40203	0.457063	-0.298108	-0.350818	-0.0713287	343
-0.00255714	-0.0203892	0.240686	61.6262	-0.00911584	-6.63036	-0.165973	0.0674511	-4.35895	-9.90401	-5.68893	0.549418	-0.32965	0.335838	-0.154349	0.0834792	0.0326085	-0.0801519	344
0.00213043	-0.0146614	0.0869357	73.5244	0.0279946	-6.79609	-0.0221767	0.062352	-4.57633	-9.78285	-5.62461	0.313967	-0.179264	0.17932	-0.23427	0.0828986	-0.157894	0.122678	345
-0.0420453	-0.00138674	1.04246	238.689	-0.486045	-6.0877	-0.431452	0.0881927	-5.90628	-9.65221	-5.47408	-0.240942	0.221185	0.345881	-0.108833	-0.0892921	-0.493547	0.383759	346
-0.00790809	0.019624	-0.407963	252.091	0.0509052	-6.52016	-0.0997084	0.0481068	-5.8043	-9.0057	-5.6517	0.275644	0.686422	0.0172656	-0.168418	0.0192365	-0.221195	-0.245762	347
0.0132031	0.0136422	-0.190349	166.524	0.324465	-5.99821	0.319137	0.0190295	-5.54121	-9.15626	-5.69035	0.678829	0.896018	-0.892809	0.585564	0.539756	-0.645673	-0.0993289	348
-0.0167362	-0.00370265	0.0440904	169.476	-0.125523	-6.74864	-0.392183	0.046148	-5.76013	-10.6528	-5.47924	-0.727016	0.742139	0.170132	-0.0351568	0.446533	0.673328	-0.0890329	349
0.0269128	-0.00481937	-0.530876	66.4872	0.405719	-7.90217	0.322963	0.0201081	-5.53845	-10.7824	-4.96595	-2.31536	0.705934	-0.974779	-0.557681	0.56258	-0.0795127	0.177308	350
0.019043	-0.0284682	0.0946429	28.1826	0.291381	-6.33396	0.212755	0.0576701	-3.41403	-10.0724	-5.91834	1.65064	-0.186507	-0.264799	0.111993	-0.262472	-0.0958446	-0.145032	351
0.013282	0.037679	-2.64907	184.885	0.14382	-6.72475	0.192997	0.047149	-5.32318	-7.88297	-5.19818	-0.554675	-1.18283	-0.642889	-0.546354	-0.310767	-0.0233302	0.185895	352
0.0362176	-0.0186146	0.175119	50.3878	0.476901	-8.13951	0.421869	0.0283835	-4.33325	-10.2685	-5.60505	-0.266809	0.939879	0.12461	-0.504721	0.0365185	-0.473403	-0.03724	353
0.0426539	-0.0143756	-1.18719	24.4681	0.531962	-6.23294	0.547872	0.0244918	-3.22318	-9.84735	-6.22561	2.65369	0.163569	-0.529749	0.469028	-0.177362	0.419273	0.00608771	354
0.0302397	-0.00812294	-0.0600773	93.6087	0.33379	-7.47865	0.314862	0.00363594	-4.53707	-10.1089	-5.9721	0.764225	1.39608	0.491155	0.420321	0.271471	0.08186	0.0323875	355
0.019984	-0.00484306	-0.468531	110.276	0.399901	-7.64883	0.321541	0.0544519	-5.45174	-10.4663	-5.60955	-0.136387	1.10616	-0.456838	-1.25237	0.330944	-0.126835	0.223957	356
-0.035019	-0.0249568	0.935272	116.657	-0.28598	-6.31416	-0.740002	0.057206	-5.7595	-11.8479	-4.94233	-2.34338	0.20079	-0.462459	0.254869	0.664931	0.883499	-0.323824	357
0.0122604	-0.0122278	-0.128675	66.25	0.151028	-7.0702	0.0311113	0.0455182	-4.36795	-9.63916	-5.55577	0.0215346	-0.182279	0.200666	-0.0653453	0.0394178	-0.126082	-0.127395	358
-0.0189603	-0.0108106	0.0907423	227.2	0.170239	-6.64343	-0.153342	0.114551	-5.72208	-11.1037	-5.39989	-0.301239	0.772655	-1.14461	-1.89297	-0.369168	0.00448194	-0.218101	359
-0.0361273	-0.0221168	1.40662	150.964	-0.35388	-6.31281	-0.598303	0.0789273	-5.53486	-10.7414	-5.82861	0.461672	0.778378	0.819333	-0.0692992	0.491114	0.281275	-0.0136752	360
0.0124444	-0.0171669	-0.0504387	72.7018	0.153411	-7.38894	0.0260403	0.0299017	-4.68728	-10.8514	-5.03081	-1.9171	0.114344	-0.512127	0.0579855	0.0215977	0.190351	-0.0224731	361
0.0442999	0.0134966	-2.23403	65.3667	0.56587	-7.29466	0.551273	0.0423524	-4.09446	-8.26033	-5.76059	1.16361	-0.667472	-0.293304	-0.818924	-0.232105	-0.198987	-0.0436581	362
0.00985717	0.000103247	-0.535056	118.55	0.2228	-6.37211	0.205241	0.0539713	-5.03297	-9.59436	-5.95124	1.46046	0.510452	-0.293088	-0.306259	0.300251	-0.068077	0.177741	363
-0.0379709	-0.0411141	2.71938	79.1219	-0.515929	-6.48659	-0.581085	0.0852443	-4.8118	-10.43	-5.69385	0.130521	0.18827	1.33132	0.3547	0.32789	-0.615809	0.162539	364
-0.0264303	-0.00597792	0.498957	107.786	-0.438808	-6.45793	-0.477907	0.0744553	-4.94992	-8.71225	-5.35677	-0.463491	-1.196	0.939793	0.205488	0.0911447	-0.436694	0.105957	365
-0.015154	0.00608979	-0.308704	150.337	-0.210038	-6.65459	-0.322722	0.0668396	-5.20354	-8.71384	-5.55003	0.057127	-0.604401	0.724538	-0.199402	0.075176	-0.128919	-0.0237154	366
0.00591379	0.0286505	-1.33709	175.974	0.050185	-6.1929	0.0641726	0.0218364	-5.43807	-8.16564	-5.54357	0.242939	-0.302436	-0.153285	0.583726	0.280888	-0.129532	0.0217978	367
-0.0423113	0.0130042	0.00395319	265.455	-0.419416	-6.20162	-0.535548	0.0880558	-6.25947	-9.42828	-4.96026	-1.70968	-0.481885	-0.296027	-0.457958	-0.198892	-0.203394	0.0689534	368
5.62025e-05	0.000229327	-0.91005	67.7524	-0.0568682	-6.47286	-0.138608	0.0695466	-4.38254	-8.45172	-5.66226	0.817752	-1.33551	0.490389	-0.224785	0.0108305	-0.0388523	0.00315107	369
0.00254634	0.00134859	-0.746171	47.5372	-0.155198	-6.59363	-0.339381	0.0184958	-4.09798	-8.42643	-4.98228	-1.52623	-1.95247	0.426021	1.22064	0.0206749	0.111373	-0.441137	370
0.0365988	-0.0285362	-0.0995545	53.1786	0.346019	-7.96334	0.35651	0.000307371	-3.8695	-11.7647	-5.41365	-1.0992	1.15463	-0.244095	0.391867	-0.306341	0.632634	0.214628	371
0.0344466	0.00034321	-1.35253	31.4744	0.408869	-6.56773	0.389461	0.0403084	-3.4626	-8.21655	-5.49417	0.697055	-1.45281	-0.518213	0.141266	-0.397708	-0.529935	-0.273998	372
0.000224848	-0.00804208	-0.427669	68.8273	-0.0663015	-6.66144	-0.120291	0.0654427	-4.34891	-9.0575	-5.7607	0.876579	-0.759347	0.643784	-0.153961	0.0106841	0.0277831	0.101053	373
0.0239044	0.020482	-2.62283	74.6939	0.234582	-6.97546	0.147364	0.051324	-4.45771	-7.95542	-5.68114	0.87707	-1.37357	0.196944	-0.681446	-0.0319102	0.36792	0.0115734	374
0.00753279	-0.000178582	-0.495897	117.07	0.136771	-7.06558	0.000718745	0.0413048	-5.17227	-9.80227	-5.58952	-0.0902935	0.369051	0.0801979	-0.260742	0.308518	0.158425	-0.0104111	375
0.0033736	0.0236177	-0.158778	228.464	0.179808	-6.51806	0.0776109	0.0204303	-5.73912	-8.52058	-5.22256	-0.920467	0.367567	-0.53511	0.497827	0.117064	-0.91294	-0.438059	376
0.00203089	-0.0369804	0.54027	22.6082	-0.0147537	-6.03504	-0.08171	0.0721207	-3.11568	-10.053	-6.08657	2.16861	-0.554316	0.476662	0.390739	-0.377089	0.143631	-0.0506531	377
-0.00303036	-0.0419291	0.943336	20.2645	-0.00406119	-6.35422	-0.230969	0.0848183	-3.13863	-10.0495	-5.86605	1.43355	-0.781927	0.560276	0.0259568	-0.441944	-0.104011	-0.402647	378
-0.0279651	0.0234961	-0.325911	309.978	-0.256471	-6.3845	-0.428723	0.0521977	-6.23449	-9.22555	-5.73954	0.255685	0.895606	0.616385	-0.00293956	0.01495	0.315821	-0.122622	379
-0.017432	0.00264964	0.409662	222	-0.103675	-6.07086	-0.154237	0.0567707	-5.65169	-9.82713	-5.90332	1.02298	1.05284	0.127678	0.131788	0.181137	-0.0757188	0.0939602	380
-0.0087276	-0.0507654	1.95075	18.0838	-0.268155	-6.82607	-0.237124	0.072739	-3.13722	-10.3645	-5.66362	0.396926	-0.540471	1.09778	0.550677	-0.569324	-0.481357	0.0986144	381
-0.0312799	0.0368786	-0.107963	422.684	-0.347878	-5.20903	-0.219253	0.0156104	-6.40355	-9.27588	-5.80898	0.684818	1.69548	-0.134444	1.52944	-0.314147	0.192466	0.177445	382
-0.00191531	-0.02729	0.780997	51.8407	-0.0578947	-6.4527	-0.132939	0.0322251	-4.58961	-11.0116	-5.45124	-0.51164	0.320023	-0.148592	0.817051	0.391191	0.285197	0.121005	383
-0.0416049	0.00421242	0.659661	239.592	-0.464609	-6.05996	-0.581581	0.0778304	-5.86566	-9.35767	-5.4747	-0.277939	-0.00482617	0.551718	0.0847644	0.018601	-0.165394	0.00743398	384
-0.0458088	0.00449244	0.108527	161.079	-0.321772	-5.50239	-0.911188	0.0715393	-6.42323	-9.74284	-5.26897	-0.847921	-0.498766	-0.0999494	0.0955657	1.11946	0.605318	-0.694594	385
0.0380997	-0.0276998	0.460655	48.4565	0.554993	-6.92337	0.56006	0.00127933	-3.99316	-11.4225	-5.22962	-1.00771	0.994469	-1.55361	0.787598	-0.0921457	-0.286595	-0.0842811	386
0.0216196	-0.0376336	0.733761	28.6044	0.0797879	-7.6953	0.0424299	0.00245432	-3.45466	-11.3946	-5.10962	-1.92439	0.235316	0.147606	1.09246	-0.43628	0.330212	-0.0366062	387
-0.0309743	-0.0317886	0.894631	121.566	-0.183578	-6.58503	-0.620857	0.0855763	-5.34524	-11.9296	-5.20017	-1.40315	0.30264	-0.338084	-0.580084	0.220379	0.767977	-0.272588	388
0.0327542	0.0126622	-0.509291	136.2	0.322701	-8.28176	0.369655	0.00153797	-5.11026	-8.92266	-5.41913	-1.02561	0.804125	0.537067	-0.03151	0.0848657	-0.64095	0.0301108	389
0.0251223	-0.0310095	0.62416	54.8254	0.31586	-7.51641	0.285466	0.0207744	-4.17403	-11.4563	-5.36019	-0.998433	0.986953	-0.482478	0.244813	-0.102626	-0.0105743	0.0698222	390
-0.0172382	-0.011672	0.229937	59.7709	-0.404956	-6.81906	-0.417865	0.075648	-4.41705	-8.63824	-5.52727	0.0239901	-1.41596	1.38094	0.0397769	-0.000902085	-0.256379	0.199574	391
0.0267557	-0.0194383	-0.721964	29.4231	0.381426	-5.7514	0.377633	0.0491784	-3.31658	-9.82057	-6.19621	2.79986	-0.185652	-0.60207	0.353105	-0.187848	0.231888	0.00349912	392
-0.00906347	-0.0158346	0.133857	98.3838	0.104557	-6.54637	-0.161329	0.0756372	-5.41917	-10.8208	-5.21045	-0.970095	0.0535021	-0.939918	-0.740193	0.378162	0.0738092	-0.109543	393
-0.016246	-0.0284753	0.941905	24.1411	-0.390079	-4.97971	-0.24453	0.0624193	-3.32567	-9.05919	-5.88019	1.88224	-1.45707	0.503282	1.63051	-0.147838	-0.298569	0.232522	394
-0.025206	0.00801447	0.00875183	234.581	-0.270236	-6.40681	-0.313712	0.0795503	-5.49352	-9.07149	-5.66052	0.409231	0.0371688	0.530618	-0.359976	-0.273399	-0.201516	0.103984	395
-0.0119006	0.030025	-2.45065	147.42	-0.300205	-5.87594	-0.202351	0.0612617	-5.24548	-8.00013	-5.03206	-0.854694	-2.25325	-0.476926	0.0696279	-0.164226	0.414069	0.47182	396
0.0294943	0.0194286	-2.04632	62.8308	0.194738	-6.97358	0.176248	0.00667795	-4.32466	-8.01263	-5.3935	-0.242999	-1.22745	0.167501	0.596796	0.0984671	0.16482	-0.0757158	397
-0.020371	-0.00956541	0.374728	107.383	-0.229799	-6.20748	-0.320962	0.0784988	-5.03831	-9.38517	-5.46771	0.000827495	-0.684127	0.214577	-0.0843609	0.187654	-0.282267	0.0651394	398
0.038779	0.033851	-3.33833	93.7619	0.515932	-6.59273	0.497667	0.0370197	-4.55244	-7.66233	-5.20625	-0.0839285	-1.73337	-1.34802	-0.540178	-0.226555	-0.0687248	-0.0830566	399
-0.019645	0.0103159	-0.29006	148.605	-0.414672	-6.36137	-0.292779	0.0576704	-5.25091	-8.39696	-5.43311	-0.2251	-0.951485	0.751763	0.390943	0.068253	-0.269688	0.424725	400
0.0602832	0.0272062	-3.15588	52.3462	0.574761	-8.50072	0.571944	0.00239235	-4.18855	-7.88297	-5.39426	-0.551098	-0.883758	0.278088	-0.630099	-0.200774	0.155414	-0.00639939	401
0.0403315	-0.0142492	0.0967583	90	0.653523	-7.55244	0.648631	0.0175583	-4.84892	-10.9716	-5.81843	0.445688	2.00262	-0.75798	-0.368221	0.308012	-0.316177	0.110165	402
-0.00359448	0.0307964	0.128169	312.655	0.0370934	-6.12272	0.0919242	0.00897458	-5.89228	-8.42939	-5.6529	0.27696	1.24263	-0.0786634	1.08623	-0.0608597	-0.834371	-0.209172	403
-0.0303785	-0.0211248	0.850941	146.091	-0.255855	-6.61508	-0.459365	0.0838343	-5.73526	-11.311	-5.41559	-0.781728	0.600416	-0.0177491	-0.591977	0.341314	0.400383	0.195338	404
0.0358979	-0.0243038	-0.58613	24.2794	0.49841	-5.9915	0.4951	0.0352079	-3.17196	-10.3212	-6.32224	2.97838	0.42822	-0.594769	0.466158	-0.175451	0.368034	-0.00546138	405
0.0198339	0.00841206	-0.622123	114.217	0.138142	-7.84014	-0.00342083	0.00264758	-5.08415	-9.16076	-5.83939	0.111223	0.815527	1.30586	0.274933	0.515759	0.295381	-0.123723	406
0.0174547	-0.0185103	-0.373379	67.4694	0.180228	-7.72528	0.0411395	0.0295552	-4.59915	-11.1038	-5.43169	-0.945142	0.61422	0.0675843	-0.231215	0.0844469	0.692253	0.108568	407
0.021694	-0.0146123	0.494732	86.5455	0.336935	-7.20793	0.269819	0.0279018	-4.66984	-10.1488	-5.89365	0.758949	1.225	0.16678	0.0584862	0.328574	-0.359106	-0.0656632	408
0.0328507	0.00505015	-0.941077	89.6875	0.425823	-7.10623	0.38843	0.0181535	-4.5736	-9.1419	-5.82837	0.867334	0.455744	-0.0477662	0.0550433	0.215609	-0.151733	-0.0741509	409
0.0272581	0.000302842	-0.663497	44.7547	0.0398119	-8.24304	0.0154197	0.00177712	-3.97315	-8.49009	-5.31946	-1.21536	-0.756164	1.45867	0.599036	-0.122036	-0.137364	-0.11668	410
0.00968254	0.00244312	-0.592366	131.718	0.22466	-6.65907	0.0768104	0.0470741	-5.01467	-9.46752	-5.94986	1.26085	0.552853	0.0975305	-0.281003	0.278191	0.100886	-0.115228	411
-0.0363513	0.0562063	-0.33558	547.88	-0.294391	-4.74476	-0.123864	0.0211701	-6.4936	-8.37803	-5.09537	-0.881819	0.958979	-1.39464	1.65563	-1.29456	-0.694084	-0.20312	412
0.0201506	-0.0169288	0.395653	70.0204	0.146002	-7.28387	0.127884	0.00319383	-4.44078	-10.4548	-5.8483	0.316849	1.142	0.637307	0.831731	0.353788	0.233605	0.0954005	413
0.010427	0.00255889	-0.264269	132.697	0.277491	-6.38661	0.225487	0.0534696	-5.08343	-9.22544	-5.92696	1.438	0.550056	-0.285157	-0.290765	0.287237	-0.463498	-0.0280529	414
-0.00290686	-0.0407125	0.896455	19.887	-0.162328	-5.78515	-0.0723351	0.0656574	-3.1467	-10.3306	-6.09196	2.13554	-0.418481	0.486852	0.86073	-0.328234	0.147198	0.296784	415
-0.0225365	-0.0174659	0.500142	108.66	-0.140188	-6.26495	-0.486724	0.0833943	-5.06114	-10.0974	-5.86772	0.969723	0.0513779	0.577118	-0.386138	0.426651	0.342087	-0.292123	416
-0.0119968	0.000315547	0.478309	246.64	0.115395	-5.38033	0.0931131	0.0546246	-5.74388	-10.5643	-6.05078	1.7495	1.80016	-0.955816	0.226589	0.199028	-0.0681438	0.111897	417
-0.0310641	-0.000730434	0.336781	258.907	-0.226638	-6.22662	-0.390633	0.0859163	-5.62276	-10.1174	-5.68934	0.401658	0.643024	0.135678	-0.497174	-0.300119	0.147284	-0.0371856	418
0.0268222	-0.00961793	-1.09794	26.9756	0.357687	-5.54786	0.376478	0.0454465	-3.38562	-9.08248	-5.99562	2.41284	-0.837007	-0.77836	0.538854	-0.158669	0.0192804	-0.0460131	419
-0.00892246	0.00965367	-0.900906	118.658	-0.099309	-6.4821	-0.308886	0.0619458	-5.06961	-8.50701	-5.37579	-0.251876	-1.17403	0.28272	-0.16104	0.175198	0.0218818	-0.240935	420
-0.00775961	-0.00750524	-0.400379	45.3243	-0.233099	-5.96079	-0.188263	0.0729278	-3.98098	-8.35081	-5.45823	0.486865	-1.99705	0.309334	0.373648	-0.187973	-0.341181	0.144423	421
-0.00882743	-0.0602087	1.411	18.4606	-0.00831318	-6.7361	-0.24523	0.108073	-3.10937	-11.5664	-5.34405	-0.25652	-0.748578	-0.268318	-0.634639	-0.878803	-0.04723	-0.255935	422
0.0479182	-0.0560905	0.225229	8.22059	0.564548	-7.18747	0.571216	0.012973	-2.16637	-12.744	-5.48092	-0.168822	0.786914	-1.27638	0.734894	-1.21007	0.710625	-0.0394098	423
0.00642581	0.0241322	-1.70664	120.371	-0.0400979	-6.72232	-0.104209	0.023441	-5.06608	-8.11692	-5.00483	-1.45385	-1.45831	-0.0823882	0.471778	0.0949598	0.0560935	-0.0833918	424
-0.0251747	-0.0381032	1.5179	59.4255	-0.238406	-6.64937	-0.603541	0.0779505	-4.54326	-10.8364	-5.34695	-0.807062	-0.327726	0.509165	0.0184814	0.1902	0.0998719	-0.406832	425
0.0276272	-0.0128743	-0.169465	59.9778	0.388297	-6.83409	0.439953	0.0258867	-4.46262	-10.31	-5.36386	-0.423452	0.344143	-1.0528	0.21232	0.0801795	-0.366031	0.144342	426
0.0114669	0.0245864	-2.30979	111.38	0.0700168	-7.09164	0.0361029	0.0575295	-5.04447	-7.98963	-5.33019	-0.33231	-1.44521	0.084398	-0.778526	-0.0390039	0.106491	0.166243	427
-0.0391692	0.0272429	-0.153915	447.256	-0.281486	-6.02123	-0.325999	0.0793008	-6.43496	-9.70734	-5.9249	1.01271	1.73323	0.138497	-0.497079	-0.816703	0.205888	0.0810528	428
0.00590342	-0.00575622	-0.206192	170.636	0.361725	-7.03598	0.295231	0.0797301	-5.84965	-10.9858	-5.60496	0.0989436	1.41333	-1.15349	-1.59097	0.153062	-0.189236	0.311752	429
-0.0182215	0.0254544	-0.40898	285.567	-0.0726998	-5.66954	-0.0785736	0.0425849	-6.11817	-9.18428	-4.9534	-1.44719	0.0296743	-1.37366	0.494773	-0.182636	-0.492472	-0.0622289	430
0.0034379	0.000491246	-0.109866	134.478	0.146812	-7.11441	-0.061419	0.0497055	-5.28459	-9.46263	-5.67043	0.157102	0.474341	0.336563	-0.434055	0.332504	-0.175656	-0.231864	431
0.0434098	0.0168588	-1.30521	98	0.541897	-7.36407	0.541045	0.00406638	-4.69857	-8.43034	-5.83835	0.878992	0.486394	0.0381778	0.0723335	0.287629	-0.436956	-0.124122	432
0.00437731	-0.0242839	0.531466	62.7172	0.0409873	-7.10876	-0.0849756	0.0364075	-4.57905	-10.8628	-5.26203	-1.20182	0.218751	-0.110233	0.277686	0.141031	0.134238	-0.0131245	433
0.00968663	0.0112838	-0.145711	128.175	0.13639	-6.95824	0.0666882	0.0248331	-5.35412	-8.59539	-5.56031	-0.0939649	0.225575	0.332745	0.275141	0.507692	-0.640092	-0.156062	434
0.0219706	0.0304949	-0.67995	236.85	0.173505	-8.71048	0.136743	0.00282247	-5.65549	-8.10168	-5.72697	-0.473983	1.29498	1.72407	-0.284154	-0.0213305	-0.52046	-0.150496	435
0.0376376	-0.00175654	-0.622232	44.1429	0.278416	-7.90773	0.286453	0.00102306	-3.88353	-8.74068	-5.52216	-0.355664	-0.239846	0.811511	0.530437	-0.0909809	-0.338276	-0.130277	436
0.0126557	0.00180773	-0.777312	83.7547	0.199904	-6.74386	0.0708512	0.0473289	-4.71909	-9.01049	-5.60209	0.391244	-0.404896	-0.044884	-0.193178	0.216007	-0.137632	-0.146096	437
0.0531802	-0.0427475	0.163391	13.4286	0.640268	-7.57683	0.638902	0.00689731	-2.6087	-11.6839	-5.52639	-0.130136	0.819415	-0.857459	0.525949	-0.883892	0.145222	-0.154455	438
-0.0434221	-0.0116639	1.1321	235	-0.387302	-6.61935	-0.589068	0.0873485	-6.2706	-11.1248	-5.31759	-1.22045	0.922536	0.115387	-0.6048	0.135977	0.204677	0.137862	439
0.024019	0.00808498	-0.188793	119.1	0.0828588	-8.54164	0.112511	0.0008528	-4.98593	-8.75173	-5.74339	-0.390365	0.856588	1.82258	0.173412	0.255541	-0.314928	0.107766	440
0.0639472	0.00299217	-2.32675	32.7619	0.668442	-8.23139	0.66444	0.00628193	-3.51907	-9.21568	-6.06414	1.40124	0.307787	0.475761	-0.488627	-0.279671	0.565372	0.0580685	441
-0.0229892	-0.0163035	0.663222	115.206	-0.214231	-6.61472	-0.471179	0.0784668	-5.13324	-10.0186	-5.55652	-0.106107	-0.136307	0.582217	-0.314464	0.266476	0.0679589	-0.159998	442
-0.00485052	-0.0132674	-0.227371	32.5714	-0.175875	-5.32272	-0.134562	0.0641797	-3.5277	-8.5191	-5.68077	1.40906	-1.87931	0.0789024	0.964762	-0.20238	-0.226749	0.0248689	443
0.00249828	0.00801064	-0.52645	76.7391	0.062876	-6.18644	-0.0607216	0.0242235	-4.97392	-8.76948	-3.9539	-4.20356	-2.27717	-1.92998	0.958391	0.0183145	-0.943231	-0.465933	444
-0.040577	-0.0266772	1.63122	163.245	-0.492697	-6.50186	-0.607975	0.0833747	-5.44902	-11.0576	-5.74705	0.0925654	0.812928	0.968051	-0.065943	0.210637	0.293652	0.292506	445
-0.0136198	-0.0176372	-0.00683381	64.9038	-0.188533	-6.40711	-0.385534	0.0843414	-4.23492	-9.36085	-5.79322	1.02405	-0.968078	0.832315	-0.249394	-0.0152703	0.220738	-0.112271	446
0.00144679	0.0198335	-0.386871	209	-0.0180735	-6.5344	0.0110591	0.0143408	-5.58777	-8.85878	-5.85171	0.669928	0.889867	0.51567	0.734658	0.33168	-0.0805269	0.0905822	447
-0.00834169	-0.00527887	-0.731139	53.9686	-0.148379	-6.48205	-0.391638	0.0788012	-4.173	-8.4136	-5.53721	0.444874	-1.8432	0.756747	-0.237425	-0.0543163	0.0899268	-0.31804	448
-0.00642743	0.0119713	0.178093	209.471	-0.0118308	-6.20991	-0.00539969	0.035052	-5.66166	-9.14597	-5.73839	0.552418	0.825241	0.0282438	0.488939	0.290368	-0.44029	0.0364858	449
0.00417374	-0.0108375	0.0510931	156.692	0.34295	-6.47185	0.224734	0.0509592	-5.88223	-11.7831	-5.38538	-0.630958	1.5932	-1.76798	-0.591545	0.429332	0.193896	0.192086	450
0.00281962	0.0419868	-3.32157	173.1	-0.0459328	-6.49675	-0.085336	0.0534286	-5.48082	-7.8186	-5.38872	-0.0379195	-1.55323	-0.128984	-0.583497	-0.0397311	0.802418	0.264672	451
-0.00589008	0.0172133	-0.892732	243.25	0.196433	-6.64253	0.0266092	0.0888305	-5.83013	-9.13	-5.7886	0.984646	0.547756	-0.348853	-1.47063	-0.144494	-0.255908	-0.107937	452
-0.0123101	-0.00334627	-0.128001	88.887	-0.163369	-6.38356	-0.303745	0.0676967	-4.88038	-8.8763	-5.493	0.0798543	-0.973705	0.436321	-0.0141749	0.254602	-0.18005	-0.0836719	453
-0.00430325	0.0130714	-0.549389	122.294	-0.0159726	-5.84512	-0.199937	0.0203133	-5.35277	-8.82759	-5.16561	-0.897721	-0.721611	-0.533014	1.04708	0.588635	-0.0832945	-0.359546	454
-0.0271765	-0.0404654	1.42326	63.7302	-0.279354	-6.41759	-0.519263	0.0886776	-4.46964	-11.0987	-5.30248	-0.757065	-0.443425	0.12649	-0.0884306	-0.0212736	0.108195	-0.105215	455
-0.0238551	-0.028456	1.43039	86.0887	-0.415274	-6.53737	-0.289619	0.0760553	-4.80158	-10.347	-5.63421	0.102721	0.020692	0.771936	0.195159	0.115198	-0.28505	0.611939	456
-0.000511086	0.0241545	-2.70112	93.6344	-0.181731	-6.07644	-0.100292	0.0613927	-4.85362	-8.03934	-5.44918	0.376983	-2.06576	-0.0481977	-0.151538	0.0198849	0.683045	0.526111	457
-0.0141839	0.00048333	0.0787416	182.521	-0.102315	-6.57835	-0.12777	0.0758578	-5.4101	-9.52074	-5.58278	0.173032	0.169653	0.0821244	-0.518202	-0.0723007	-0.314459	0.183008	458
0.0152207	-0.00384607	-1.01173	31.5556	0.0968572	-6.586	0.0336458	0.0535527	-3.69043	-8.32249	-5.53354	0.5762	-1.65395	0.248182	0.13479	-0.243738	-0.206408	-0.164993	459
0.0325888	-0.00831117	-0.486792	72.72	0.0541863	-9.80506	0.0744186	0.000267383	-4.50115	-10.0666	-5.55841	-1.55372	0.9587	2.26203	-0.392485	-0.101926	0.49787	0.37988	460
-0.0166713	0.0567661	-0.668796	520.048	-0.0760349	-6.51747	-0.101566	0.00856931	-6.62819	-8.42144	-5.66459	-0.0920276	2.12358	0.243886	0.673099	-0.88422	-0.221651	-0.381903	461
0.0474306	-0.0346869	-0.268437	18.0806	0.640788	-6.8078	0.635047	0.0222342	-2.96819	-11.2734	-6.00333	1.63908	0.908276	-0.880321	0.323026	-0.4657	0.337142	-0.0335638	462
0.0119853	0.0173632	-0.398227	176.114	0.173737	-6.96195	0.0971258	0.00374749	-5.62179	-9.10849	-5.49418	-0.518074	0.819367	0.0349234	0.588698	0.45819	-0.250418	-0.162744	463
0.0140752	-0.000622988	-1.37342	37.7963	0.153257	-6.61377	0.0217321	0.0720806	-3.75353	-8.10116	-5.47314	0.579606	-1.99224	0.0482317	-0.442559	-0.357045	-0.255175	-0.269029	464
-0.0176804	-0.0209819	-0.0259324	76.5472	-0.0598961	-6.04224	-0.417065	0.0962416	-4.4965	-10.0611	-5.56323	0.509963	-0.911009	-0.146702	-0.570193	0.0266011	0.343746	-0.372001	465
-0.0123718	-0.0570599	1.71927	19.2276	-0.22634	-5.15033	-0.141061	0.0637795	-2.99979	-11.5815	-5.81926	1.39963	-0.236204	-0.36542	1.45137	-0.439127	0.257819	0.280945	466
-0.0250357	-0.0229103	1.02909	132.439	-0.252666	-6.19865	-0.33106	0.0714304	-5.31548	-11.0494	-5.71285	0.290966	0.724772	0.130227	0.0359885	0.333645	0.288425	0.308863	467
-0.00682291	-0.00516428	-0.570044	81.4	-0.0909376	-6.64565	-0.225462	0.081597	-4.57865	-8.93438	-5.51232	0.242989	-1.19319	0.374731	-0.556108	-0.0591796	-0.0607407	-0.0251635	468
-0.0215822	-0.0339643	0.934266	80.5156	-0.0851616	-6.4993	-0.413083	0.0945267	-4.80613	-11.1869	-5.25645	-0.826033	-0.252204	-0.410286	-0.658092	0.0478482	0.139517	-0.234198	469
-0.0396136	-0.0199432	1.36756	184.73	-0.409382	-6.12656	-0.518899	0.0866913	-5.55745	-10.7979	-5.6668	0.146095	0.654609	0.398072	-0.100479	0.136106	0.107332	0.21812	470
0.0415939	-0.0178286	0.0679896	52.5	0.681303	-6.66003	0.672838	0.0136452	-4.15717	-10.6039	-5.46247	0.0280187	0.85619	-1.64457	0.391661	0.0630961	-0.596398	-0.162308	471
-0.0117821	0.0150948	-0.227448	115.215	-0.151478	-5.74441	-0.185261	0.0306911	-5.72236	-8.47145	-5.07079	-1.11837	-0.944308	-0.510219	0.97788	0.772971	-0.556769	-0.0191877	472
-0.0366472	0.0467209	-0.870757	466.354	-0.344352	-5.77328	-0.275066	0.0616992	-6.52631	-8.53493	-5.5894	0.255828	0.862106	-0.099201	0.0465559	-0.92173	-0.0658553	0.113561	473
0.00528509	0.012033	-0.510469	202.56	0.231799	-6.55593	0.16223	0.0415935	-5.72144	-9.71921	-5.70028	0.430414	1.06423	-0.554017	-0.272992	0.233613	-0.124045	0.0185752	474
0.02379	0.00509972	-0.968603	113.871	0.349584	-7.16657	0.279618	0.040214	-4.7079	-9.15898	-5.73766	0.64938	0.231999	-0.0499492	-0.447595	0.00312108	-0.16451	-0.0674352	475
0.0351636	-0.0290118	0.356166	45.0976	0.236196	-9.01807	0.220476	0.000714166	-4.05933	-11.3296	-5.52762	-1.32054	1.39427	1.08385	0.0210024	-0.146461	0.40311	0.217849	476
0.0132865	0.0128211	-0.505445	164.433	0.103926	-7.33138	0.0381834	0.0101138	-5.20596	-9.04528	-5.80475	0.273694	0.844498	0.865348	0.390223	0.270191	0.0465371	-0.0727655	477
0.0114835	-0.0131428	0.00178588	64.5283	0.00206125	-7.26206	-0.0255212	0.00477953	-4.59181	-10.5203	-4.77661	-2.74614	-0.297546	-0.40925	0.955391	0.0422894	0.143381	0.0606611	478
0.0177805	-0.00373451	0.0194402	80.6613	0.0739495	-7.0696	0.11273	0.00214037	-4.65291	-9.48475	-5.86075	0.525462	0.685838	0.815647	0.957407	0.468325	0.0240306	0.14719	479
0.0304994	0.0123802	-2.14117	53.88	0.364465	-6.28909	0.330226	0.0416346	-3.89419	-8.05417	-5.61636	1.10802	-1.48356	-0.568895	0.0102937	-0.188543	-0.0495012	-0.146762	480
0.02692	-0.0116996	0.350403	52.8103	0.215697	-7.3906	0.18941	0.0012531	-4.15832	-9.42066	-5.86229	0.549653	0.651481	0.918703	0.882948	0.306959	-0.282631	-0.13055	481
-0.00819449	0.0344164	-0.128779	334.905	0.0628444	-6.02322	0.0649072	0.0245273	-6.07401	-8.42144	-5.30505	-0.555995	0.787359	-0.720109	0.684119	-0.280714	-0.963244	-0.318878	482
0.0361269	-0.0514936	0.580676	12.2542	0.519524	-6.33097	0.508283	0.0270196	-2.57314	-12.1465	-5.49425	0.288114	0.470764	-1.65551	0.863952	-0.853326	0.204002	-0.141996	483
0.00823167	-0.01796	0.124086	80.1525	0.203042	-6.67946	0.147592	0.065593	-4.54759	-10.2272	-5.63454	0.475189	0.180684	-0.443259	-0.44501	-0.00308422	-0.251319	0.0850256	484
-0.00627766	-0.0243324	0.503661	91.3721	0.0167349	-7.37413	-0.265526	0.0509144	-5.29603	-11.6139	-5.05662	-2.10379	0.534967	-0.352529	-0.396143	0.315439	0.468978	-0.0775555	485
0.000879256	-0.00802753	-0.0654863	112.118	-0.00482013	-6.19606	0.138009	0.0522726	-4.79992	-9.97205	-5.4864	0.103825	-0.0420885	-0.613416	0.24573	-0.0358765	-0.211621	0.458273	486
0.0231305	0.0109732	-0.617899	115.613	0.292141	-7.9565	0.238359	0.0156405	-5.77748	-9.49871	-5.57385	-0.620115	1.08264	0.352553	-0.438352	0.729591	-0.185358	0.156966	487
0.00710582	0.000146677	-0.363572	106.922	0.144921	-6.45662	0.0740412	0.0468433	-4.85599	-9.22559	-5.6209	0.465494	-0.112162	-0.199838	0.047496	0.205677	-0.266088	-0.0586108	488
-0.0344266	0.029578	-0.336233	316.214	-0.338784	-5.6377	-0.43933	0.0543927	-5.97375	-8.40363	-4.96475	-1.41061	-0.639989	-0.476282	0.614688	-0.434554	-0.424232	-0.310031	489
0.0285826	0.0482189	-3.15255	189.15	0.298947	-7.56187	0.191858	0.0100736	-5.47467	-7.64969	-5.30171	-0.805769	-0.619195	0.0362421	-0.384648	-0.02639	0.359482	-0.158139	490
0.0067478	0.0590862	-2.95389	291.214	-0.0374092	-7.09363	-0.0636272	0.0039622	-6.1067	-7.6939	-5.46271	-0.556871	-0.064506	0.507523	0.186817	-0.0682013	0.731624	0.0667852	491
-0.029678	0.0189334	-0.0712671	315.61	-0.225902	-5.80123	-0.265866	0.0734679	-5.84104	-9.04434	-5.60116	0.431289	0.38647	-0.15183	-0.0586509	-0.451998	-0.291415	-0.0328591	492
0.00552855	0.0219547	-1.04763	173.161	0.164048	-6.31956	0.102685	0.0478931	-5.35439	-8.23502	-5.61654	0.61537	-0.254443	-0.271592	-0.141601	0.1464	-0.457814	-0.13063	493
0.00128069	0.0310307	-2.47377	152.927	-0.114482	-6.78165	-0.180459	0.0423676	-5.14932	-8.01866	-5.08782	-1.13657	-1.70139	0.053088	-0.105317	-0.176547	0.489125	0.0650532	494
0.00222945	-0.0215293	0.241907	87.6444	0.190429	-7.02221	0.0364837	0.0747169	-4.89398	-10.8424	-5.19108	-1.04141	0.0835769	-0.861946	-0.873911	-0.0482369	-0.210031	0.000507014	495
0.0297885	0.0147108	-1.06652	58.75	0.193792	-9.15646	0.0507886	0.00159464	-5.66375	-8.81605	-5.51807	-1.3439	0.564284	1.72823	-0.614974	0.963143	0.0905451	0.0825965	496
0.016335	0.00704648	-1.53835	52.198	0.0648353	-7.30402	0.045574	0.0500399	-4.3733	-8.34767	-5.29865	-0.520959	-1.51313	0.346854	-0.379497	-0.112685	-0.0732199	0.104737	497
-0.014829	-0.036631	0.881451	69.7754	0.0301951	-6.64791	-0.163159	0.097268	-5.07894	-11.8391	-5.03599	-1.49022	0.0255802	-1.22339	-1.02257	0.0749935	-0.0279541	0.135945	498
-0.0213326	-0.0444485	1.87627	23.1942	-0.46034	-5.58932	-0.325371	0.075307	-3.2233	-9.79031	-5.98366	1.80563	-0.859911	1.08874	1.25685	-0.289994	-0.383333	0.300486	499
0.0229698	0.0191908	-1.34798	114.857	0.0545483	-8.01651	0.0347775	0.00216824	-4.91285	-8.33165	-5.67571	-0.244327	0.0179014	1.48161	0.255076	0.234301	0.232861	0.0689579	500
0.0229779	0.0175166	-1.52843	138.12	0.306714	-7.35303	0.214404	0.0401074	-4.81051	-8.4165	-5.55907	0.150815	-0.309033	0.108707	-0.565536	-0.161233	-0.209466	-0.171743	501
0.0068572	-0.0118556	0.145958	64.622	-0.0776373	-8.14858	-0.346193	0.0201051	-4.60429	-9.65887	-5.62769	-0.702194	0.219253	1.87507	0.217136	0.364795	0.431518	-0.286685	502
0.00910703	-0.000523359	-0.840051	69.6667	0.129099	-6.25373	0.0167345	0.0517267	-4.3864	-8.84115	-5.72223	1.01349	-0.780702	-0.0209431	0.0961412	0.153012	-0.0132836	-0.139249	503
0.00377142	0.0014201	-0.439918	139.621	0.204372	-6.76898	0.0865928	0.0472873	-5.79508	-10.4058	-5.40956	-0.573041	0.747429	-0.821271	-0.504994	0.502967	0.0883153	0.13042	504
0.0606763	-0.0448646	0.279253	19.4179	0.693147	-9.07945	0.693147	0.000221476	-2.93556	-12.2865	-4.8728	-2.74895	0.999536	-0.886892	-0.144857	-1.13059	-0.0713575	-0.0794826	505
0.018274	-0.00687895	-0.811335	50.1111	0.244551	-6.02458	0.272159	0.052083	-4.08882	-9.22037	-5.98775	1.98439	-0.383616	-0.337897	0.112855	0.104401	-0.0335325	0.146609	506
-0.00373882	0.0145144	-2.24082	94.4677	0.00130087	-6.34985	-0.154276	0.103827	-4.69313	-8.00066	-5.34187	0.312068	-2.33588	-0.300193	-1.31902	-0.283765	0.110024	-0.0159152	507
0.0204601	0.00941504	-0.331012	146.6	0.312589	-7.16833	0.212987	0.00904107	-5.28415	-9.35886	-5.6264	-0.0879005	0.973225	0.00807297	0.29434	0.396505	-0.283318	-0.206671	508
0.000169987	0.0112441	0.0720427	231.926	0.185701	-6.87331	0.115228	0.0411491	-6.11191	-9.89847	-5.71227	0.157195	1.63943	-0.257753	-0.376449	0.325578	-0.341678	0.0328791	509
-0.015771	0.0462001	-1.70433	328.613	-0.261123	-5.54165	-0.11269	0.0313537	-5.68214	-7.81014	-5.43063	0.116194	-0.456361	-0.270799	0.910959	-0.580115	0.0595846	0.177837	510
0.0258961	-0.0037774	-0.973262	39.56	0.12345	-7.46261	0.0714014	0.00162672	-4.10061	-9.5088	-5.2106	-1.28593	-0.628857	0.26659	0.756911	0.00471344	0.367303	-0.0399719	511
0.0397569	-0.0263163	0.223693	63.75	0.606879	-7.55631	0.568962	0.017343	-4.20504	-11.5005	-5.41296	-0.682145	1.35851	-1.13076	-0.0916395	-0.140576	-0.167187	-0.0188936	512
0.0320186	-0.00331587	0.0994968	83.625	0.307341	-7.95897	0.318602	0.000200779	-4.72533	-9.47403	-5.83364	0.191905	1.1948	0.891879	0.320622	0.39303	-0.380324	0.0311908	513
-0.00537891	0.0165674	-0.767956	181.861	0.104679	-6.05278	-0.0758176	0.0666927	-5.36865	-8.41455	-5.71225	0.995436	-0.29794	-0.197096	-0.357888	0.139968	-0.353391	-0.311666	514
-0.0246028	0.0292733	-0.480927	292.612	-0.222257	-6.22985	-0.431132	0.04709	-5.90954	-8.28182	-5.37115	-0.512301	-0.125613	0.347996	0.320817	-0.156135	-0.179835	-0.457722	515
0.0015	0.0582918	-2.67761	298.364	0.0384314	-6.14334	-0.0220391	0.0128164	-6.1851	-7.67402	-5.43627	-0.143639	-0.185116	-0.363864	0.409833	0.0351136	0.415193	-0.114122	516
-0.0275508	-0.0147011	1.1719	94.4267	-0.499363	-6.73505	-0.434702	0.0788937	-4.88809	-8.91532	-5.43212	-0.399908	-0.89745	1.27775	0.1527	0.0826067	-0.742736	0.327287	517
0.0305125	0.00861334	-1.56061	58.2742	0.274636	-7.45047	0.201247	0.0215462	-4.3634	-8.63018	-5.64065	0.252256	-0.509202	0.474826	-0.0532272	0.132705	0.156635	-0.063092	518
-0.0122155	0.0111027	-0.270976	261.179	0.0928556	-6.98153	-0.131892	0.0777821	-6.06153	-9.78223	-5.82873	0.605547	1.24849	0.142883	-1.25289	-0.0084097	-0.0163426	-0.136709	519
0.0208616	-0.00934305	0.181623	75.82	0.338633	-6.80735	0.295414	0.0303518	-4.69136	-9.75035	-5.65781	0.378705	0.566299	-0.361647	0.178781	0.337851	-0.535302	-0.0773967	520
-0.0277541	0.0701148	-1.72781	532.478	-0.304616	-5.20754	-0.165826	0.0179615	-6.45408	-7.64229	-5.64058	0.571354	0.872569	-0.268452	1.22246	-1.08874	0.132667	-0.0511359	521
-0.00958596	-0.00675541	-0.0252235	115.862	-0.0984964	-6.9122	-0.236244	0.0746817	-5.05273	-9.46065	-5.80391	0.68094	-0.033357	0.798491	-0.606421	0.199111	0.027725	0.0639743	522
0.00762027	0.0371724	-2.84005	150.096	-0.0498616	-7.10895	-0.033325	0.0420435	-5.4966	-7.93949	-5.15945	-1.04033	-1.43999	0.0676929	-0.506664	0.00798324	0.463372	0.339338	523
-0.0116177	0.0228481	-0.0993697	335.276	0.0160254	-6.58634	-0.125206	0.0218332	-6.07612	-9.79463	-5.10613	-1.65509	1.16441	-0.67392	0.467513	-0.39819	-0.166547	-0.371964	524
-0.0286766	-0.00335635	0.359266	208.315	-0.142445	-5.94027	-0.414095	0.0819288	-5.64461	-10.068	-5.69212	0.532023	0.436324	-0.0842005	-0.350704	0.149242	0.152055	-0.236508	525
0.0246955	-0.00473557	-0.536833	92.3333	0.197937	-7.3519	0.177562	0.00195655	-4.64278	-10.2061	-6.00284	0.786081	1.19247	0.678466	0.527852	0.366563	0.639545	0.187183	526
0.0219971	0.0174025	-0.721999	146.773	0.398476	-6.64369	0.422612	0.0368073	-5.20362	-8.36717	-5.60665	0.564163	0.193288	-0.61262	-0.186747	0.18151	-0.982868	-0.0873262	527
-0.0121445	0.0232811	-0.224254	249.154	-0.043666	-6.25989	-0.133836	0.0411785	-5.898	-8.59018	-5.42803	-0.289652	0.271422	-0.111785	0.281668	0.0923401	-0.535247	-0.225855	528
-0.0175299	-0.0363277	0.679504	90.012	0.0391044	-6.77875	-0.272711	0.119039	-4.83571	-11.4701	-5.52564	0.0279384	0.141384	-0.44264	-1.61223	-0.108324	0.195314	-0.0621062	529
0.0334761	0.0457293	-3.16562	164.478	0.136115	-8.79809	0.154346	0.000137028	-5.48879	-7.72567	-5.61315	-0.628063	-0.0907582	1.58673	-0.650061	0.101102	0.725689	0.324018	530
0.0209334	-0.00982708	0.108061	61.9348	0.128077	-6.73621	0.189295	0.00120358	-4.27012	-9.69556	-5.79264	0.560591	0.487128	0.363034	1.20954	0.317636	-0.0272022	0.110034	531
-0.012362	0.0208011	-1.34288	137.206	-0.352683	-6.46185	-0.326815	0.0425677	-5.15671	-8.10223	-5.04667	-1.31663	-1.73443	0.365505	0.514894	-0.0143716	0.118786	0.209374	532
-0.00403071	-0.00626579	0.0865056	158.51	0.00939622	-6.90975	-0.141782	0.0374599	-5.49012	-10.74	-5.69084	-0.096532	1.19222	0.162665	0.00183956	0.370302	0.52278	0.0755355	533
0.00835193	-0.0734138	1.62474	9.24086	0.132247	-6.46745	0.0730247	0.0605182	-2.33892	-13.1013	-4.73411	-2.0785	-0.504174	-1.78623	0.716642	-1.44902	0.148971	-0.134486	534
-0.0165713	0.0505217	-1.39438	430.571	-0.054674	-6.46059	-0.191685	0.0358948	-6.45813	-8.46311	-5.69738	0.260607	1.22455	0.162242	-0.077554	-0.57758	0.224509	-0.316745	535
-0.0463212	0.00745042	1.03947	291.919	-0.591436	-5.85734	-0.403514	0.0816742	-5.97757	-9.24841	-5.33769	-0.549281	0.108693	0.231189	0.29108	-0.405001	-0.738807	0.499933	536
-0.0113945	0.0193061	-0.777803	238.3	0.138368	-6.68629	0.0016309	0.0957209	-6.26498	-9.08821	-5.51432	0.145619	0.318791	-0.609507	-1.66345	0.032617	-0.518204	0.0247487	537
-0.0255397	-0.0645357	3.34812	20.5264	-0.484774	-6.484	-0.382476	0.0800661	-3.28317	-10.8531	-5.631	0.20682	-0.236454	1.22414	0.982387	-0.449387	-0.877981	0.234921	538
0.0024026	-0.000271284	0.0325736	139.77	-0.0168282	-6.90177	-0.0963452	0.0090522	-5.31273	-10.1573	-5.37911	-1.02179	0.68733	0.103535	0.81208	0.391711	0.253361	0.0132792	539
-0.0219125	-0.053977	1.51594	33.3424	-0.225067	-6.40827	-0.502751	0.088517	-3.71992	-11.6827	-5.25812	-0.797039	-0.624479	-0.0579379	0.0657483	-0.380128	0.351706	-0.226861	540
0.0382159	-0.00175147	-0.250398	63.28	0.374136	-8.23169	0.335559	0.000914231	-4.51934	-9.1734	-5.79934	0.116029	0.865203	1.01853	0.109338	0.333866	-0.362532	-0.0885573	541
-0.0464792	0.0202686	0.303904	355.538	-0.468272	-5.94474	-0.488591	0.0882047	-6.25191	-9.00469	-5.53152	0.0193297	0.387072	0.324202	-0.255216	-0.515551	-0.343972	0.103573	542
0.0401321	-0.0194887	-0.133223	53.75	0.375701	-8.79368	0.324547	0.00103826	-4.11632	-10.8252	-5.19119	-1.97795	0.810365	0.293072	-0.0615475	-0.267543	0.0832763	-0.00116509	543
0.0602173	0.019264	-2.70772	44.3077	0.642158	-7.81564	0.638837	0.00699993	-3.82895	-8.00076	-5.78024	0.91926	-0.574576	0.148754	-0.329539	-0.167942	0.0640644	-0.101062	544
0.00995749	0.0043658	-1.69944	43.5455	0.0364683	-5.89187	0.0424411	0.0638265	-3.81688	-8.09591	-5.54723	1.01191	-2.12272	-0.24439	0.136519	-0.262191	0.0297802	0.0460468	545
-0.00250668	-0.00451721	-0.504099	61.2446	-0.104166	-5.94104	-0.0785956	0.0667158	-4.27072	-8.60703	-5.78327	1.34647	-1.18807	0.297307	0.241034	0.0726829	-0.162727	0.172621	546
-0.0391048	-0.0074374	0.498159	235.513	-0.286405	-5.96258	-0.499661	0.07532	-6.33308	-11.5286	-5.38326	-0.80918	1.05343	-0.635136	-0.2756	0.301807	0.723337	0.172275	547
-0.0546445	-0.0142225	0.346246	156.235	-0.298771	-5.72651	-0.75395	0.146033	-6.26123	-10.6977	-4.75843	-1.88892	-1.19565	-1.34397	-1.70517	0.260841	0.0224076	-0.23336	548
0.0472119	0.0198465	-1.89121	65.641	0.364463	-8.80516	0.379641	0.00104219	-4.46172	-7.95169	-5.35634	-1.06831	-0.490457	1.01856	-0.355506	-0.0559835	-0.278867	-0.000916991	549
0.0381042	0.0248382	-2.20365	77.2857	0.21414	-8.35681	0.201562	0.00046332	-4.54053	-7.77203	-5.46016	-0.682783	-0.745041	1.21599	-0.04857	0.0410751	0.140825	0.0112742	550
0.0376783	-0.000730112	-1.3584	41.0417	0.480595	-6.47904	0.463057	0.0365094	-3.62403	-8.63024	-6.05507	2.21903	-0.458038	-0.202643	0.062572	-0.106973	-0.14358	-0.138859	551
0.00043492	-0.0193901	0.4362	99.3333	0.126375	-6.67389	0.0355983	0.0676277	-4.83341	-10.5154	-5.62306	0.278495	0.455967	-0.347718	-0.443259	0.0939299	-0.180355	0.0787608	552
-0.0336383	0.000426422	0.71307	198.544	-0.423733	-5.61778	-0.497093	0.0419421	-5.60881	-9.79311	-5.22532	-0.99416	-0.0968591	-0.0839162	1.19179	0.222929	0.0107121	-0.00777325	553
-0.0357648	-0.0315061	1.62969	109.132	-0.419167	-6.38803	-0.532961	0.0831127	-5.17845	-11.0234	-5.16865	-1.34359	-0.130044	0.0931852	0.062553	0.137749	-0.102661	0.186211	554
-0.00158372	-0.0141626	0.367651	150.812	-0.0733801	-8.41419	-0.355815	0.0136956	-5.40812	-11.5488	-4.77036	-3.67837	0.909214	0.384216	0.0462695	-0.0072036	0.692242	-0.184178	555
0.0295023	0.0174896	-1.0534	100.39	0.225829	-8.05092	0.210125	0.00052977	-5.05045	-8.41744	-5.34959	-1.10065	-0.00797611	0.705697	0.150889	0.299728	-0.34642	-0.0353096	556
0.00404918	-0.0133342	-0.136386	99.3137	-0.102484	-8.35148	-0.316157	0.0120191	-4.79597	-10.9355	-4.22298	-4.93433	-0.576046	-0.0842624	0.316077	-0.360975	0.446639	-0.199765	557
-0.0240336	-0.0367616	0.97694	76.1657	-0.180017	-6.53303	-0.479988	0.0922745	-4.68059	-11.3212	-5.35897	-0.62761	-0.207003	-0.0669257	-0.500433	0.0240752	0.37487	-0.124376	558
-0.00872935	-0.0227639	0.0347782	69.9515	0.00179188	-6.73637	-0.203984	0.102037	-4.46209	-10.0602	-5.5766	0.391874	-0.662476	0.0411787	-1.09974	-0.154707	-0.00620575	-0.0469273	559
0.0337417	0.0228077	-1.97999	116.783	0.383593	-7.13579	0.380518	0.0209234	-4.62169	-8.14438	-5.61854	0.463779	-0.412883	-0.0902641	-0.116062	-0.0641821	-0.140206	-0.0651058	560
0.0127725	0.0253676	-2.53668	81.3947	-0.0420962	-6.73094	0.0168739	0.0354679	-4.81176	-7.96109	-5.23712	-0.569635	-1.82889	0.0304992	0.0656889	0.0682723	0.400525	0.335223	561
-0.00621298	0.00826121	-0.198682	160.58	-0.0116007	-6.10247	-0.0929909	0.0358803	-5.56527	-9.41274	-5.55588	0.0720965	0.291122	-0.254018	0.476692	0.473918	-0.0621052	-0.0156577	562
0.0214416	0.0226844	-1.24013	136.321	0.153303	-7.48533	0.120321	0.00298879	-4.9864	-8.2329	-4.99723	-1.82583	-0.651875	0.0738609	0.487784	-0.0442625	-0.391161	-0.202088	563
-0.0219919	0.00341423	-0.0408657	211.351	0.0105661	-6.01567	-0.259285	0.0977712	-5.6645	-9.42729	-5.86889	1.31736	0.32872	-0.132283	-0.98898	0.10385	-0.168907	-0.273115	564
-0.0300285	-0.0303627	1.70299	89.9557	-0.298535	-6.61434	-0.464836	0.0893365	-5.27218	-10.586	-5.5607	-0.204758	0.220454	0.596459	-0.355649	0.459917	-0.312741	0.0979011	565
-0.0190675	-0.00262633	-0.100152	131.81	-0.271267	-6.28217	-0.303117	0.0734646	-5.04921	-9.25544	-5.49825	0.0494213	-0.695612	0.33076	-0.0522291	0.0210761	-0.0399364	0.203976	566
-0.0259914	-0.0540807	2.85232	23.7599	-0.486137	-6.33604	-0.431961	0.0806542	-3.43013	-10.1483	-5.7205	0.603098	-0.564138	1.40023	0.934836	-0.29004	-0.833281	0.129189	567
0.0188146	-0.0152054	0.565873	44.2522	0.047624	-7.50104	0.0449338	0.000937956	-4.07652	-9.5396	-5.12549	-1.65861	-0.279039	0.491368	1.15538	-0.000281419	-0.493129	-0.143454	568
-0.00948169	-0.0144779	0.0420357	34.0073	-0.280144	-6.131	-0.260793	0.0747502	-3.71161	-8.3546	-5.50509	0.541016	-2.00955	0.709919	0.454326	-0.277386	-0.44754	0.0454557	569
-0.0287028	-0.0194335	0.478792	85.9557	-0.198532	-6.62581	-0.579911	0.124801	-4.83691	-9.26851	-5.65431	0.624586	-1.07581	0.822839	-1.3497	0.0877966	-0.235656	-0.377313	570
-0.0342313	0.00749007	0.357324	272.87	-0.173002	-5.74292	-0.490435	0.0835358	-5.7904	-9.36362	-5.94697	1.36177	0.652279	0.33456	-0.280375	0.0232775	0.0175815	-0.46589	571
0.0528201	-0.0472663	0.290255	10.8864	0.660249	-7.38616	0.666414	0.0148305	-2.3707	-11.7702	-5.60963	0.280588	0.790287	-0.963055	0.490806	-1.02595	0.0936649	-0.171562	572
0.0205279	-0.0111748	-0.268368	89.8286	0.296326	-7.48056	0.196292	0.0281709	-4.90958	-10.6943	-5.54937	-0.43399	0.940845	-0.203297	-0.253209	0.248976	0.239201	0.0782267	573
0.0215421	-0.0133358	-0.380073	47.3214	0.166634	-6.89133	0.131208	0.00735641	-4.19394	-10.3045	-5.42808	-0.526129	0.0632782	-0.198783	0.879374	0.142554	0.386816	0.0384856	574
0.0154845	0.0415085	-3.73337	130.5	0.139228	-6.39062	0.190381	0.0543831	-5.22868	-7.78546	-4.95071	-0.951973	-2.24502	-1.25269	-0.708228	-0.203121	0.417928	0.352024	575
-0.030716	-0.0117999	1.13468	169.658	-0.470687	-5.95035	-0.242385	0.068435	-5.45514	-10.1391	-5.72834	0.475548	0.493069	0.414938	0.485597	0.153295	-0.241407	0.793756	576
0.0170176	-0.0237666	0.375998	52.0185	0.12814	-7.07958	0.150775	0.0077203	-4.43182	-11.234	-5.13476	-1.64048	0.487045	-0.603583	0.878696	0.117312	0.195825	0.211541	577
0.00514709	-0.0227661	0.371823	49.9104	0.217517	-6.10378	0.0682169	0.0277208	-5.22279	-11.6897	-5.13852	-1.28449	0.60713	-1.65538	0.546178	0.765257	0.304822	0.0529748	578
-0.0150917	0.0191036	-1.02879	174.06	-0.286264	-6.33659	-0.227143	0.0599312	-5.38846	-8.35643	-5.34511	-0.358079	-1.03692	0.26625	0.0473422	-0.0595859	-0.06594	0.313173	579
0.0192086	0.0115101	-0.500803	195.9	0.371652	-7.18701	0.283347	0.0219071	-5.48936	-9.72913	-5.79133	0.406984	1.51644	-0.181404	-0.208883	0.184565	-0.13925	-0.108622	580
-0.0268105	-0.0100971	0.434886	131.677	-0.133532	-5.83859	-0.354313	0.0863389	-5.60823	-10.1553	-5.20997	-0.701861	-0.411976	-0.795753	-0.34671	0.369988	-0.182819	-0.0971099	581
-0.0306261	0.0042761	-0.263829	179.325	-0.0917516	-4.97081	-0.348382	0.081643	-6.02513	-10.0093	-5.29685	-0.129479	-0.345264	-1.46964	-0.102867	0.520006	0.157637	-0.162336	582
-0.0217485	-0.00502696	0.204758	170.2	-0.135736	-6.07552	-0.320044	0.0747029	-5.43079	-9.98874	-5.67807	0.485526	0.235943	-0.0183018	-0.224238	0.203186	0.149857	-0.0501714	583
0.0550869	0.0104415	-1.34556	82.1739	0.639263	-8.48969	0.641382	0.00305342	-4.43441	-8.82428	-5.62744	-0.130117	0.60636	0.276896	-0.495574	-0.052041	-0.468032	-0.0874263	584
0.0339003	0.00676251	-1.66733	63.3659	0.428961	-7.06787	0.355313	0.0404574	-4.1585	-8.59333	-5.84274	1.26634	-0.47152	0.00817497	-0.453358	-0.0394493	-0.0272505	-0.112708	585
-0.00703921	-0.00770522	0.12654	71.3636	-0.101819	-6.74576	-0.444215	0.0454568	-4.63204	-8.97477	-5.65652	0.2097	-0.603627	1.11154	0.367923	0.454034	0.11889	-0.550393	586
0.0182962	-0.0175599	-0.327458	72.8667	0.278595	-6.66822	0.318468	0.044434	-4.34346	-10.7683	-5.18415	-0.838264	-0.0429399	-1.34568	-0.0313402	-0.263243	-0.0633416	0.225751	587
-0.0264538	0.007485	-0.0984153	326.28	-0.108978	-5.90904	-0.244412	0.0511554	-6.26804	-11.397	-5.54138	-0.309685	1.79085	-0.952053	0.0360639	-0.182212	0.833725	0.10733	588
0.00907408	0.0151349	-1.03871	143.343	-0.00226003	-7.5394	-0.134939	0.0182497	-5.21113	-8.87064	-5.67887	-0.153216	0.207403	1.14623	0.120854	0.294264	0.41482	-0.0625731	589
-0.00136239	-0.0116249	-0.67293	52.6961	0.0456048	-6.27244	-0.141833	0.0954418	-4.04444	-8.84695	-5.89213	1.74921	-1.25628	0.334508	-0.748417	-0.121539	-0.0111996	-0.167342	590
0.0188283	0.0187212	-1.61883	123.522	0.177203	-7.31311	0.032248	0.0217394	-4.90343	-8.53215	-5.43083	-0.454035	-0.480695	0.335946	-0.0147874	0.0826811	0.205663	-0.215351	591
0.0424009	-0.0167154	-0.287019	25.3457	0.472729	-7.65453	0.427248	0.0231106	-3.34476	-9.31667	-5.73808	0.625127	-0.0209853	0.334891	0.0943955	-0.352341	-0.456921	-0.27259	592
0.00645806	-0.00121061	-0.306824	112.787	0.00145164	-7.12447	-0.128482	0.014724	-4.89037	-9.79742	-5.30254	-1.14338	0.0621171	0.287173	0.630814	0.187292	0.285863	-0.125242	593
-0.00817114	-0.0435531	1.41713	22.5876	-0.189859	-6.18175	-0.234257	0.0692386	-3.24917	-10.2073	-5.81712	1.13144	-0.599125	0.702765	0.726701	-0.344633	-0.181761	-0.0438698	594
0.0495558	0.00189905	-1.8428	34.3438	0.594853	-6.76072	0.594409	0.0197666	-3.58855	-8.89383	-6.25694	2.62029	0.0326872	-0.0885008	0.0720962	-0.00443251	0.26948	-0.0335403	595
-0.0302838	-7.09116e-05	0.137389	221.263	-0.121063	-6.22837	-0.414202	0.101923	-5.83979	-9.84466	-5.7595	0.746182	0.397468	0.0764779	-1.08125	0.0829041	0.0607528	-0.196201	596
0.0187481	-0.0613001	1.37591	11.8954	0.220546	-6.95843	0.121815	0.041073	-2.59144	-12.2527	-5.32672	-0.652943	0.21755	-0.618132	0.699692	-0.960426	0.199399	-0.22228	597
0.00863325	0.0176903	-1.03018	173	0.221505	-6.51465	0.18455	0.058458	-5.28413	-8.49874	-5.9206	1.46892	0.199839	-0.0444085	-0.576497	0.105587	-0.359881	0.00919522	598
0.0312222	0.0364699	-2.52303	122.923	0.342308	-6.40386	0.38494	0.0019657	-5.21023	-7.9436	-5.68597	0.767318	-0.347415	-0.469003	0.463073	0.50055	0.18229	0.106976	599
-0.0333276	0.0647763	-0.975273	606.167	-0.280402	-5.90509	-0.240363	0.0254406	-6.67701	-8.32619	-5.43572	-0.451289	1.6334	-0.202437	0.756735	-1.53974	-0.0939495	-0.302835	600
-0.00289781	-0.0265413	0.34853	37.0187	-0.125784	-6.00542	-0.10432	0.0670685	-3.69605	-9.7283	-6.00312	1.81566	-0.582488	0.535798	0.463016	-0.0946085	0.0918202	0.206145	601
0.0212399	0.0438587	-2.45326	219.1	0.201571	-6.94957	0.191917	0.00509306	-5.2998	-7.78322	-5.27926	-0.696902	-0.484462	-0.223109	0.323977	-0.243872	0.0791941	-0.137188	602
-0.0368992	0.0561026	-1.01502	581.576	-0.270046	-5.79468	-0.236505	0.0551249	-6.69128	-8.76761	-5.89214	1.00735	1.93793	-0.00800832	0.00357304	-1.37278	0.204586	-0.054186	603
-0.0224177	0.0529156	-1.52171	418.032	-0.276993	-5.94552	-0.224935	0.0279385	-6.37704	-8.23502	-5.78425	0.63628	0.892647	0.346032	0.59042	-0.492598	0.413727	0.102371	604
0.0326269	0.029112	-2.51446	81.8571	0.100024	-7.94207	0.16007	0.000982702	-4.59882	-7.66233	-5.35764	-0.816698	-1.15071	0.977699	0.201466	0.0162195	0.297588	0.191341	605
0.0426793	-0.0164728	-1.38034	23.9615	0.510363	-5.90307	0.526666	0.0129148	-3.17109	-10.4062	-6.42936	3.2021	0.533844	-0.580965	0.847029	-0.0532733	1.01494	0.107613	606
-0.0162396	-0.00899999	0.135254	134.028	0.320042	-5.88952	0.248172	0.148394	-6.38774	-10.4723	-5.07864	-0.453764	-0.124889	-2.69843	-2.5983	0.342294	-1.27548	0.366038	607
0.0182332	-0.0154844	0.229868	57.9326	0.0658045	-6.9762	0.0841371	0.00157907	-4.21681	-10.1214	-5.87382	0.566047	0.709664	0.726144	1.15116	0.31977	0.302818	0.130869	608
0.0266726	-0.0218048	-0.490236	27.5312	0.345521	-6.46942	0.280854	0.0511784	-3.29999	-9.72754	-6.14642	2.32269	-0.143291	0.0416261	0.0506827	-0.259759	0.145324	-0.104832	609
-0.0408993	-0.0188582	1.05517	220.295	-0.35693	-6.34348	-0.681142	0.0811863	-5.67009	-11.3698	-5.75156	0.114003	1.13554	0.543871	-0.261431	0.0968278	0.801242	-0.114942	610
0.014371	-0.0114712	-0.482737	81.3704	0.197143	-6.851	0.0646746	0.0299913	-4.61736	-10.5268	-5.64758	0.130865	0.468713	-0.199324	0.158063	0.221518	0.558017	0.00224458	611
0.0145065	-0.0141686	0.0675856	95.5294	0.386571	-6.50337	0.312378	0.0478698	-5.09625	-10.8721	-5.52102	0.0417972	0.901112	-1.31006	-0.320499	0.339279	-0.190619	0.080127	612
-0.0136403	0.00538329	-0.673422	124.618	-0.180239	-6.36024	-0.279544	0.0753197	-5.03111	-8.66099	-5.51942	0.246878	-1.05362	0.365619	-0.304685	0.0595824	-0.0465813	0.0380698	613
-0.0148616	-0.00490669	-0.0631371	109.984	0.0477978	-6.4288	-0.614778	0.065771	-5.05393	-9.23539	-5.73762	0.587997	-0.365089	0.68465	-0.280666	0.600516	0.390468	-1.11397	614
0.00051529	0.0348814	-2.85725	145.212	-0.0788034	-6.17935	-0.0612366	0.0554814	-5.28175	-7.86929	-5.16697	-0.492397	-1.94109	-0.528942	-0.271729	-0.0665944	0.437718	0.289321	615
-0.0179339	-0.0301885	0.912333	72.1208	-0.0931631	-6.5056	-0.337493	0.0779863	-4.94419	-11.0947	-5.09051	-1.38784	-0.283811	-0.582371	-0.284268	0.187766	0.0151584	-0.108396	616
0.00337571	0.0155013	-1.04215	156.8	0.145723	-6.80369	0.037133	0.0540572	-5.71132	-9.10849	-5.56649	0.0878935	0.139197	-0.210789	-0.657277	0.37037	-0.0523647	0.0551955	617
0.0124204	-0.0324491	0.155156	24.6667	0.159714	-5.58437	0.187822	0.0569308	-3.32184	-10.4259	-6.30157	2.93756	0.0847083	-0.202548	0.606089	-0.10991	0.335143	0.176128	618
0.0137156	-0.00671731	0.0309191	112.083	0.161207	-6.65801	0.160491	0.0031239	-4.98685	-10.6181	-5.26915	-1.10814	0.733897	-0.750216	0.962465	0.285169	0.11012	0.0942894	619
0.0162098	0.00848092	-0.207332	124.92	0.271924	-6.96519	0.247736	0.0321789	-5.25357	-8.83693	-5.57021	0.0823932	0.37518	-0.119019	-0.0426416	0.370276	-0.789025	-0.0742931	620
-0.0125083	0.021981	-0.691557	166.279	-0.116662	-5.24329	-0.120203	0.0382745	-5.56242	-8.27003	-5.29524	-0.114655	-0.893669	-0.754724	0.955465	0.411348	-0.398683	-0.0315969	621
0.0354349	0.0283414	-3.28822	71.3824	0.318087	-6.98276	0.362687	0.03067	-4.64908	-8.12352	-5.8387	1.24809	-0.926829	0.00989596	-0.504691	0.184905	0.724424	0.368413	622
-0.00399607	0.0680381	-2.49122	391.143	0.0394031	-6.41614	0.0322973	0.0204682	-6.76679	-7.61581	-5.28257	-0.732841	0.336594	-0.556053	-0.00513956	-0.2898	-0.000761505	-0.0764153	623
-0.0244785	-0.0465129	1.27195	46.78	-0.0861153	-6.07369	-0.373618	0.11348	-4.35947	-11.4943	-5.1057	-0.88649	-0.765573	-0.994015	-0.703096	-0.18781	-0.0953269	-0.187894	624
0.0535833	-0.0197108	-1.00284	23.2222	0.560294	-7.73517	0.565768	0.0114243	-3.11985	-10.2529	-6.33055	2.17114	0.94556	0.587912	0.0328058	-0.319679	0.605949	0.0731775	625
0.00955562	-0.00823991	-0.580879	86.12	-0.0627877	-7.57061	-0.146055	0.0077335	-4.65268	-10.5559	-4.94415	-2.45122	-0.210915	0.111227	0.647356	-0.0461212	0.728128	0.0988148	626
-0.00128913	0.0487072	-2.77519	242.486	-0.121853	-6.39492	-0.0703463	0.0279978	-5.87322	-7.90209	-5.29151	-0.581829	-0.849548	-0.166776	0.155891	-0.0828724	0.572746	0.28775	627
-0.0190271	-0.029375	0.818501	100.814	-0.123997	-6.96158	-0.377216	0.0864332	-5.02183	-11.1875	-5.40755	-0.701367	0.228219	0.0982463	-0.758956	0.077787	0.272996	-0.0116763	628
0.0181704	-0.00116121	0.188766	178.333	0.373157	-7.07088	0.353204	0.0274208	-5.29681	-10.2883	-5.80341	0.476695	1.77345	-0.3937	-0.128424	0.129742	-0.362937	0.0183206	629
-0.0139387	-0.0048873	0.615534	250.424	0.0255364	-5.70718	0.0875223	0.0612004	-5.58342	-10.8471	-5.93697	1.28904	1.73877	-0.814208	0.0705878	-0.108002	-0.0634258	0.323148	630
-0.0159843	-0.0208312	0.699381	92.5408	-0.0322119	-6.23706	-0.244155	0.0902398	-4.96118	-10.1114	-5.7027	0.708553	-0.0528172	-0.0330217	-0.563713	0.288724	-0.220206	-0.108029	631
0.0226415	0.0135443	-0.407196	178.1	0.426563	-6.65712	0.488931	0.0287792	-5.36185	-9.11603	-5.89252	1.16831	1.23454	-0.54336	-0.0912654	0.22462	-0.727111	0.0586094	632
-0.013704	0.00818469	-0.67314	118.602	-0.188974	-6.34058	-0.329195	0.0617426	-5.08477	-8.55315	-5.05024	-1.1509	-1.54268	-0.0576739	0.0823207	0.0562744	-0.204805	-0.152062	633
-0.00989546	0.0282771	-0.82453	231	-0.0166623	-6.02305	-0.153311	0.0147184	-6.37886	-9.31906	-5.02873	-1.6364	0.239705	-0.974772	0.740796	0.525992	0.0810477	-0.159845	634
-0.04276	-0.0302046	1.79366	145.965	-0.457038	-6.25641	-0.713236	0.087933	-5.25673	-10.8998	-5.80542	0.41697	0.58452	1.00588	0.00320015	0.300296	0.273515	-0.048924	635
-0.0350024	0.0338906	0.254744	555.429	-0.146152	-4.88146	-0.11816	0.0217864	-6.62567	-10.7261	-5.88403	0.897858	3.184	-1.17288	1.2702	-0.949442	0.423308	-0.0993704	636
0.0132991	0.021169	-1.74846	130.5	0.111053	-7.5284	0.0224324	0.0488078	-5.06681	-8.16137	-5.36986	-0.52374	-0.872285	0.443213	-0.736818	-0.0765302	-0.0724355	-0.0246631	637
0.0260656	-0.0386322	0.236313	26.5288	0.378972	-6.56603	0.304638	0.0398409	-3.21638	-11.3274	-5.59573	0.446816	0.226547	-0.929671	0.375925	-0.498599	0.226873	-0.119264	638
-0.00489138	-0.0108019	0.383583	116.452	0.0134571	-6.25514	-0.0414251	0.0622217	-4.96241	-9.80827	-6.00313	1.48388	0.542128	0.241785	-0.0405643	0.332234	-0.133339	0.117919	639
0.0337357	-0.0259277	0.208952	41.25	0.488848	-7.38372	0.413744	0.0285848	-3.86396	-10.7067	-5.32829	-0.678338	0.410756	-0.80513	0.00144008	-0.259923	-0.373397	-0.187605	640
-0.00857218	-0.03393	0.853702	41.4658	-0.122484	-6.98512	-0.398755	0.072928	-3.8863	-10.1593	-5.65804	0.24639	-0.506851	0.99323	-0.0946929	-0.118116	0.127866	-0.334312	641
0.00364127	-0.0314239	0.54703	24.039	-0.0411197	-6.4872	-0.140484	0.0634686	-3.22595	-9.53323	-6.01424	1.73633	-0.657625	0.98139	0.408345	-0.302933	-0.0266891	-0.172497	642
-0.00754072	-0.0224288	0.519826	68.313	-0.159664	-6.55923	-0.11847	0.0711232	-4.44717	-10.0207	-5.77569	0.76341	-0.156671	0.507507	-0.0413288	0.0439116	-0.0686808	0.380819	643
-0.00730355	0.0582508	-4.02962	251.267	-0.168925	-5.50728	-0.0695574	0.0512549	-5.9142	-7.74307	-5.33077	0.136427	-1.63696	-0.909563	-0.16267	-0.212493	1.12297	0.554	644
-0.00489309	-0.0205056	0.373438	76.951	-0.069609	-6.49198	-0.0532749	0.0721918	-4.47337	-10.0603	-5.60579	0.381298	-0.262581	0.0220673	-0.143466	-0.0608001	-0.177641	0.277977	645
0.00220914	0.00195659	0.11206	147.884	0.130405	-6.59353	-0.0396408	0.0255104	-5.47522	-9.82667	-5.56918	-0.165551	0.799481	-0.147523	0.393636	0.533437	-0.0824358	-0.219937	646
-0.0370525	0.0110879	0.172563	232.634	-0.369917	-5.82414	-0.568992	0.0757533	-5.72384	-8.78607	-5.50005	0.0518673	-0.415369	0.415535	0.128637	0.0458566	-0.159284	-0.250207	647
0.026177	0.024233	-1.21368	147.36	0.322387	-7.03884	0.28691	0.00934361	-5.03696	-8.10977	-5.53624	0.0254611	0.00793226	0.000957178	0.319535	0.158219	-0.487001	-0.232655	648
-0.0126051	0.0158527	-1.20778	143.827	-0.165445	-6.6248	-0.274008	0.0780364	-5.32346	-8.26892	-5.36295	-0.246157	-1.29728	0.322093	-0.661818	0.0194121	-0.0694735	0.0460277	649
0.0151694	0.00873164	-0.449383	167.833	0.344718	-6.38018	0.184899	0.0232703	-5.13189	-9.4033	-5.9938	1.39349	1.0924	-0.208794	0.294001	0.341732	-0.0444382	-0.329562	650
0.011107	0.022515	-2.381	95.6154	0.11021	-6.36271	0.0292954	0.0563059	-4.79265	-7.97283	-5.57077	0.705009	-1.5137	-0.139565	-0.399701	0.0985272	0.303521	0.0338953	651
0.00604941	0.0192969	-0.436721	209.087	0.202003	-6.83382	0.118108	0.0325289	-5.93585	-9.07114	-5.87921	0.763901	1.24262	0.149794	-0.194372	0.476317	-0.286117	-0.0525422	652
0.0232453	0.0190834	-0.915871	178.9	0.450921	-7.56269	0.370919	0.0285587	-6.05106	-9.49552	-5.71284	0.0849582	1.49165	-0.286859	-0.858338	0.543224	-0.277787	0.0553923	653
0.0183292	0.0193723	-0.895233	106.806	0.1262	-7.29878	0.0603482	0.00750439	-4.89459	-7.90372	-4.92388	-1.89779	-1.05558	0.0953312	0.622795	0.0987225	-0.710481	-0.335845	654
-0.0066724	-0.0167862	0.336413	96.25	0.00539306	-5.80504	-0.00891101	0.0378462	-5.23776	-11.2951	-4.88314	-1.83946	0.0226426	-1.78542	0.719701	0.317774	0.0966794	0.243911	655
0.0010174	-0.00245896	-0.515684	73.4891	-0.0339508	-6.46038	-0.0216934	0.0659984	-4.5074	-8.73312	-5.48104	0.263503	-1.12742	0.0709571	-0.112326	-0.0243096	-0.376577	0.140178	656
0.0240655	0.000809839	-1.53463	37.8272	0.273631	-6.35934	0.200944	0.0544682	-3.54825	-8.19163	-5.6531	1.20526	-1.62964	-0.19313	-0.0263727	-0.344825	-0.162645	-0.240103	657
-0.0174845	0.00332855	0.230213	244.391	-0.102069	-7.01512	-0.213474	0.055424	-6.20509	-10.6226	-5.61623	-0.421568	1.52816	0.179019	-0.510736	0.188652	0.270491	0.199953	658
0.0290704	-0.0134233	-0.307853	88.35	0.364707	-8.11947	0.239148	0.0190823	-4.65885	-10.8258	-5.52228	-0.778637	1.13536	0.116319	-0.366194	0.0420968	0.307318	-0.00958812	659
-0.018728	0.0052603	0.0955367	243.69	-0.0761956	-6.30478	-0.172368	0.0699263	-5.74587	-9.88158	-5.73961	0.552455	0.877122	-0.0670362	-0.393237	-0.0624302	-0.0354558	0.0461787	660
0.00891859	-0.0107853	-0.282729	69.1688	0.100117	-6.6241	0.11119	0.0576598	-4.39528	-9.54927	-5.64512	0.573961	-0.344484	-0.0800616	-0.125237	-0.0097229	-0.187453	0.177661	661
-0.0108405	0.0134921	-0.239333	225.297	0.0159411	-5.88497	-0.125548	0.0448436	-5.49236	-9.19394	-5.43572	-0.0653326	0.174117	-0.577377	0.394587	-0.019099	-0.238471	-0.307241	662
-0.0411293	-0.00745929	1.377	219.512	-0.48739	-6.50979	-0.527689	0.0870278	-5.70982	-9.65596	-5.49513	-0.388419	0.245935	0.854812	-0.16854	-0.0763428	-0.525308	0.174059	663
-0.00193715	-0.0106505	-0.640146	65.369	0.0968412	-6.34652	-0.107284	0.0973099	-4.32635	-9.1171	-5.62254	0.920281	-1.2166	-0.17307	-0.938735	-0.134124	-0.147147	-0.189015	664
0.0384899	-0.00742847	-0.415412	102.148	0.424273	-8.32784	0.382911	0.000573554	-4.6295	-10.5311	-5.80289	-0.0964264	1.66151	0.530092	-0.123493	0.0887618	0.284636	0.083454	665
-0.00698754	-0.00566586	-0.566061	78.8077	0.0579525	-5.84894	-0.113022	0.0904528	-4.62992	-9.04041	-5.39149	0.382294	-1.38601	-0.731653	-0.529059	0.00191039	-0.318016	-0.181549	666
-0.0258208	-0.0358387	0.846105	68.3028	-0.0558052	-6.51981	-0.769098	0.0900364	-4.67079	-11.1366	-5.46475	-0.374661	-0.288523	0.243385	-0.584508	0.333608	0.756415	-0.977393	667
-0.00166094	0.000668117	-1.3233	40.4891	-0.167873	-5.24632	-0.0862121	0.0614293	-3.796	-8.2157	-5.57896	1.21194	-2.27085	-0.226769	0.792872	-0.156082	0.136324	0.212764	668
0.0342081	-0.00990842	-0.0117617	58.5763	0.328443	-7.69542	0.350652	0.00311529	-4.34727	-9.78164	-5.90614	0.580616	1.04652	0.684238	0.416758	0.300721	-0.149914	0.0791286	669
0.0338533	-0.0204208	-0.668206	23.7976	0.386594	-6.72569	0.304971	0.0348779	-3.07459	-9.67672	-6.10631	2.06991	-0.132751	0.201138	0.30313	-0.351397	0.276189	-0.209235	670
0.0364067	-0.00089359	-1.14692	45.5714	0.182169	-8.61922	0.101048	0.000442499	-3.89198	-9.0088	-5.46764	-0.932457	-0.324216	1.4371	0.176047	-0.197913	0.32659	-0.113926	671
-0.00922132	0.00436526	-0.680206	151.16	0.00156903	-6.46825	-0.239639	0.0743697	-5.21771	-9.19859	-5.85912	1.09295	-0.0981875	0.375481	-0.644555	0.194382	0.261865	-0.179979	672
0.000919679	-0.0289473	0.532612	42.3077	-0.0188417	-6.85768	-0.113471	0.0694882	-3.93475	-10.0563	-5.75498	0.708934	-0.306927	0.584256	-0.145768	-0.13085	-0.0592279	0.0109733	673
0.0249107	-0.00155674	-0.510278	100.704	0.37315	-7.35281	0.306061	0.0218501	-5.23711	-10.2527	-5.83566	0.448531	1.31776	-0.0875053	-0.269997	0.563819	0.161657	0.142735	674
0.0331039	0.0261242	-3.02552	71	0.357158	-6.8784	0.346376	0.0398925	-4.50817	-7.93108	-5.43465	0.289181	-1.52343	-0.53057	-0.55673	-0.063975	0.233424	0.0959529	675
-0.0219275	-0.0487987	1.66567	40.3774	-0.312911	-7.23368	-0.694742	0.0600828	-4.1135	-11.6338	-5.08241	-2.01422	-0.315033	0.747247	0.3629	-0.0830338	0.540598	-0.406385	676
-0.0285203	-0.0497822	2.05984	47.5099	-0.389215	-6.42074	-0.527701	0.0757179	-4.19647	-11.4577	-5.18551	-1.24428	-0.378139	0.226317	0.523683	-0.105183	0.00224261	0.0326876	677
-0.0213942	-0.00922875	0.0491541	116.263	-0.195206	-6.60374	-0.399814	0.0997119	-4.97806	-9.26337	-5.55493	0.246074	-0.829693	0.530689	-0.864811	-0.0108676	-0.142615	-0.0792502	678
0.0379061	-0.0085977	-0.0329804	65.2727	0.386952	-7.97855	0.373032	0.0031093	-4.32443	-9.63011	-6.04134	0.886601	1.26375	0.985063	0.212893	0.281168	-0.187383	-0.0130163	679
-0.0519295	0.00925911	0.778385	420.703	-0.399807	-5.67513	-0.436063	0.0918787	-6.51023	-10.7976	-5.65833	0.214425	1.75956	-0.411433	-0.371898	-0.718706	0.148932	0.215746	680
-0.0349588	0.0145114	0.0678195	283.667	-0.312518	-6.22944	-0.551033	0.0645763	-6.07363	-9.40692	-5.49432	-0.346665	0.396899	0.385075	-0.018385	-0.0306121	0.166892	-0.261474	681
0.00730757	-0.0203067	0.60814	65.4675	0.172163	-6.29434	0.080236	0.0303297	-4.58439	-10.5825	-5.10824	-1.17615	-0.0020065	-1.10609	0.738263	0.199178	-0.335844	-0.156897	682
0.0107425	0.00203233	-0.378693	100.036	0.123179	-6.92653	0.0801852	0.0390505	-4.91104	-9.05596	-5.66436	0.338859	0.0229867	0.290178	0.00528269	0.283426	-0.27598	0.02032	683
0.0473326	0.0138927	-2.82727	42.5185	0.581407	-6.24634	0.586684	0.0263357	-3.7296	-8.49996	-6.07623	2.46255	-0.725881	-0.702658	-0.00561918	-0.0494826	0.520551	0.0239988	684
-0.0085203	0.0127958	-0.26562	211.529	-0.0612147	-6.77172	-0.261746	0.0216795	-5.88313	-9.7618	-5.55491	-0.510647	0.923359	0.3485	0.415298	0.423182	0.404023	-0.179369	685
0.0263343	0.0141615	-0.672417	149.091	0.437868	-7.17954	0.393396	0.0253653	-5.22737	-8.86926	-5.64249	0.27434	0.70698	-0.297498	-0.25225	0.211882	-0.66934	-0.155252	686
0.00438598	0.0259075	-2.38144	121.05	-0.0364475	-6.69889	-0.0514286	0.0594778	-5.04996	-7.97287	-5.2636	-0.397533	-1.72532	-0.059305	-0.525745	-0.0907906	0.237839	0.21209	687
-0.0162316	0.0275006	-0.562263	314.651	-0.148031	-6.84839	-0.185452	0.0458801	-6.23212	-9.13352	-5.65859	-0.0595228	1.06799	0.472736	-0.230536	-0.159623	0.0580638	0.101739	688
0.039081	-0.0305446	-0.358581	21.9403	0.495351	-6.37702	0.480132	0.0223689	-3.04962	-10.8935	-6.30864	2.60667	0.845966	-0.373687	0.629499	-0.230382	0.606433	0.00119214	689
0.0180989	0.0146478	-2.37957	58.0323	0.188958	-6.01578	0.201411	0.0607203	-4.14573	-8.01426	-5.44448	0.74734	-2.04828	-0.746041	-0.221352	-0.211556	0.0627807	0.0927786	690
-0.0323309	-0.0145381	0.206512	239.342	0.0163261	-6.31888	-0.393679	0.130903	-5.6327	-11.164	-5.53173	0.176532	0.559518	-0.836513	-1.92561	-0.451192	0.299165	-0.318057	691
-0.0104521	0.0122915	-1.31044	107.91	-0.248764	-6.74963	-0.294812	0.0711939	-4.98405	-8.24175	-5.18918	-0.786726	-1.80208	0.433286	-0.382668	-0.0751979	0.0214762	0.169973	692
0.00946879	0.00531081	-0.313848	112.189	0.177674	-6.78823	0.0769647	0.0337439	-5.05091	-9.01928	-4.99325	-1.50102	-0.566081	-0.672897	0.201193	0.11887	-0.685738	-0.263726	693
0.0188348	0.026546	-2.22974	117.581	0.147054	-7.0986	0.0457113	0.0238618	-5.00391	-8.16466	-5.4164	-0.324888	-0.897152	0.207682	-0.0567959	0.155638	0.35192	-0.0715949	694
-0.010877	-0.0260441	0.637604	87.7625	0.0621657	-6.15938	-0.153242	0.076296	-4.89378	-11.027	-5.2747	-0.588081	-0.0190388	-1.0141	-0.290394	0.144342	-0.0301442	-0.123683	695
-0.0433387	0.00760367	-0.309501	293.9	-0.122678	-5.57873	-0.445248	0.12721	-6.44648	-10.298	-5.56093	0.47805	0.395577	-1.0239	-1.61194	-0.120653	0.24592	-0.134275	696
0.00714473	-0.00561473	-0.280323	60.3737	0.0283655	-6.71953	-0.0192681	0.0473807	-4.42216	-8.93629	-5.57259	0.272346	-0.699224	0.360568	0.182911	0.145417	-0.271663	-0.0151522	697
0.0407678	-0.0157205	-1.70458	36.9032	0.522296	-6.88508	0.547758	0.0338553	-3.63116	-10.9634	-5.30541	-0.32124	-0.283102	-1.6551	-0.242265	-0.562904	0.663856	0.23944	698
-0.00134696	0.00701068	-0.524835	106.988	-0.0646404	-6.52023	-0.181267	0.0337896	-5.00218	-8.78633	-5.30672	-0.642495	-0.763127	0.165796	0.531673	0.296173	-0.0957385	-0.156931	699
-0.0208277	-0.0417531	1.69846	43.8965	-0.35189	-6.1072	-0.303778	0.0763266	-3.97124	-10.5772	-5.56192	0.220603	-0.476862	0.413239	0.62099	-0.139008	-0.279565	0.302077	700
0.0190901	-0.0190015	-0.0208419	77.2727	0.193661	-8.20754	0.0349217	0.0188864	-4.67001	-11.1675	-4.94554	-2.61073	0.485767	-0.132595	-0.126108	-0.091983	0.313425	-0.0582912	701
-0.0383244	0.0347026	-0.53674	425.881	-0.314591	-6.03118	-0.530753	0.0531058	-6.39224	-9.23815	-5.50401	-0.32634	0.953137	0.134685	0.166838	-0.640711	0.414053	-0.373155	702
0.0191936	-0.0159621	0.23583	113.722	0.168916	-7.83011	0.174238	0.000821669	-4.92572	-11.4892	-5.07466	-2.28555	1.22035	-0.387191	0.456997	-0.0131129	0.293747	0.231395	703
-0.0316933	-0.0262655	1.61026	110.836	-0.433367	-6.25587	-0.432302	0.0801924	-5.08108	-10.2949	-5.858	0.755047	0.341199	0.9788	0.194241	0.340643	-0.167204	0.387668	704
0.0127402	0.0087014	-0.36695	110.579	0.133249	-7.16957	0.063105	0.00433181	-5.55489	-9.52075	-5.11333	-1.72414	0.26468	-0.252231	0.551589	0.620398	-0.197077	-0.0275553	705
-0.0167549	-0.0041173	-0.934411	93.8108	0.0387813	-6.22703	-0.425207	0.122333	-4.77317	-8.8011	-5.61252	0.954632	-1.57918	-0.00489617	-1.56747	0.0018437	0.0877631	-0.587897	706
0.0205216	0.0249336	-0.820339	212.333	0.272441	-7.86719	0.298564	0.0248617	-5.57364	-8.50312	-5.44688	-0.669006	0.719323	0.274117	-0.488401	-0.125029	-0.741201	-0.0100869	707
-0.0230587	0.00541353	-0.654186	98.9966	-0.464145	-6.10701	-0.397045	0.076477	-4.81175	-8.20216	-5.12504	-0.755487	-2.18371	0.387372	0.221169	-0.118208	-0.219798	0.334666	708
0.0268518	0.0394577	-2.70863	148.931	0.123317	-7.86401	0.111686	0.00115632	-5.28874	-7.83155	-5.46676	-0.641956	-0.477912	0.86552	-0.038177	0.154421	0.515259	0.130591	709
-0.0231292	-0.0288769	1.0062	95.7793	-0.142563	-7.06846	-0.37731	0.0943077	-5.35903	-11.1932	-4.93151	-2.08781	-0.181566	-0.438266	-0.982841	0.0991763	-0.157163	0.0248977	710
-0.0365991	-0.038308	2.06878	119.173	-0.450112	-6.51544	-0.526036	0.0866133	-5.07014	-11.3159	-5.70804	0.0622471	0.706596	0.828312	-0.0139594	0.175504	0.0551889	0.332953	711
-0.00155055	0.0363583	-0.579119	282.462	0.0573664	-6.17807	0.0805798	0.0186185	-5.777	-7.91374	-5.11764	-1.01933	-0.0194985	-0.649645	0.793306	-0.241193	-0.983051	-0.301368	712
-0.0335952	0.047207	-1.07407	399.45	-0.409882	-4.96422	-0.212765	0.0375256	-6.38669	-8.39842	-5.47714	0.191182	0.285096	-0.585037	1.09606	-0.469372	0.0529298	0.351762	713
0.0189583	-0.0149319	-0.578488	32.7407	0.22932	-6.21925	0.159713	0.05714	-3.38844	-8.99156	-5.98673	2.04075	-0.833139	0.108648	0.17494	-0.261497	-0.0913347	-0.186341	714
-0.019424	0.0240659	-0.552495	170.65	-0.447577	-5.91913	-0.35654	0.0173967	-5.58995	-8.11074	-5.13012	-1.19812	-1.06083	0.374102	1.50268	0.35829	-0.121662	0.216564	715
0.0441415	0.0254134	-1.56427	118.55	0.534817	-7.89997	0.530228	0.00152178	-5.19265	-8.26873	-5.81257	0.493706	0.742114	0.35573	-0.304878	0.436638	-0.4033	-0.0341701	716
0.0143387	0.011027	-0.714707	125.677	0.274817	-6.3761	0.180863	0.0245085	-5.30647	-9.18162	-5.71217	0.618047	0.441003	-0.42275	0.27546	0.570823	-0.128313	-0.110551	717
0.00927398	0.00839317	-1.94817	51.1848	0.0577536	-6.15876	-0.0381787	0.0633401	-4.02918	-8.08523	-5.31166	0.193288	-2.30563	-0.341483	-0.084921	-0.249458	0.116538	-0.127533	718
0.0250133	0.0388641	-1.92354	184.727	0.308965	-7.62453	0.229461	0.00557619	-5.98411	-8.20209	-5.63372	-0.169357	0.620639	0.371019	-0.294373	0.554545	0.0136752	-0.0355903	719
0.0246324	-0.00545868	-0.238165	101.125	0.425122	-6.68078	0.362049	0.0293978	-4.7369	-9.93242	-6.02167	1.47033	1.11241	-0.314998	0.0268674	0.350673	-0.129845	-0.0484939	720
0.0312394	-0.0114599	-0.579874	38.4861	0.413105	-6.90307	0.324312	0.0388977	-3.76518	-9.26204	-5.94158	1.50602	-0.0772176	0.0769784	-0.0418396	-0.0416017	-0.188105	-0.211535	721
0.0113336	0.00918504	-0.649875	184.323	0.139331	-7.51344	0.0508281	0.0182997	-5.46284	-9.98756	-5.5769	-0.540185	1.11951	0.284985	-0.0589423	0.123563	0.350466	0.0446348	722
-0.0408213	-0.0321081	2.03849	103.569	-0.439634	-6.72534	-0.639896	0.0979909	-5.45774	-10.6293	-5.35248	-0.940661	0.0161574	0.745475	-0.430534	0.402316	-0.404325	0.0611232	723
-0.0211474	0.021714	-0.494532	371.364	-0.0336065	-6.34597	-0.148634	0.0718705	-6.0804	-9.80638	-5.94572	1.10618	1.61049	-0.0576305	-0.72148	-0.585895	0.254756	-0.0432513	724
0.0389724	0.00351911	-2.22549	37.4255	0.427282	-6.61761	0.459239	0.0366955	-3.73776	-8.97789	-6.02768	2.03912	-0.58558	-0.273723	-0.181179	-0.128012	0.521297	0.188781	725
-0.00293501	0.0134581	-0.849009	181.289	0.0491726	-6.39372	-0.0466983	0.0599783	-5.30507	-8.88476	-5.75134	0.849569	-0.000113117	0.0347803	-0.344131	0.0429398	-0.036288	-0.0357663	726
-0.00135133	0.032621	-2.7478	122.419	-0.153328	-5.90921	-0.0621468	0.0504775	-5.21859	-7.89985	-5.06296	-0.719372	-2.20292	-0.692149	0.10348	0.025519	0.40384	0.434331	727
-0.0104083	0.0068394	0.275356	245.167	0.0444422	-6.19456	-0.0120431	0.0569086	-5.67259	-9.67972	-6.00842	1.38594	1.36996	0.00127649	-0.119593	0.0687323	-0.250423	0.00339773	728
0.00028997	-0.0157027	-0.213084	29.4821	-0.112829	-5.21944	-0.0340534	0.0553711	-3.41242	-8.83196	-5.79844	1.75204	-1.53515	-0.0678948	1.1608	-0.187584	-0.106101	0.0919419	729
0.0155309	-0.0116127	-0.244748	77.3415	0.191488	-7.14784	0.0432386	0.0188224	-4.79178	-10.6032	-5.55012	-0.410375	0.669965	-0.0369371	0.284872	0.379455	0.481741	-0.0332918	730
-0.0141846	0.024013	-0.576687	293.811	-0.075162	-6.81286	-0.368116	0.0231025	-5.97701	-9.4622	-5.16165	-1.61589	0.592071	0.00575413	0.364263	-0.154977	0.329182	-0.538265	731
[truncated: 808 more rows]

## Sheet: d_mpd
PC1	PC2	Continuity	Species range	Thermal evenness	Thermal diversity	Competitive evenness	Competitive diversity	Weighted endemism	Species turnover	Diversification rate	PC3	PC4	PC5	PC6	PC7	PC8	PC9	rownames
[truncated: 1,539 more rows]
