# Supplementary material for: Diversity across organisational scale emerges through dispersal ability and speciation dynamics in tropical fish
Source: BMC Biol. 2023 Dec 5;21:282. doi: 10.1186/s12915-023-01771-3 (PMC10696697; doi:10.1186/s12915-023-01771-3)
Supplement: Supplementary file 7 — Additional file 7: Figure S1. data. [file 12915_2023_1771_MOESM7_ESM.csv]

run_id	diversity	metric	facet	level	diversity_log
12460	0.053762617473024715	species.surviving	Richness	species	-2.923176895838172
632	0.016547163243995824	species.surviving	Richness	species	-4.101540597047242
8208	0.026540201879568397	species.surviving	Richness	species	-3.6290946434917686
5697	0.02481726418378002	species.surviving	Richness	species	-3.696215731559039
260	0.0992481726418378	species.surviving	Richness	species	-2.3101317712534746
1720	0.01206752523494605	species.surviving	Richness	species	-4.417237299282357
11937	0.013101287852419074	species.surviving	Richness	species	-4.3350447442621105
11974	0.025161851722937695	species.surviving	Richness	species	-3.6824262519670836
7182	0.04549251653324052	species.surviving	Richness	species	-3.0902074383491134
5211	0.026884789418726074	species.surviving	Richness	species	-3.6161946014189756
10360	0.01	species.surviving	Richness	species	-4.605170185988091
480	0.012412112774103725	species.surviving	Richness	species	-4.389082446544295
3728	0.012412112774103725	species.surviving	Richness	species	-4.389082446544295
10671	0.015513400626522799	species.surviving	Richness	species	-4.166051072020825
1560	0.04928297946397494	species.surviving	Richness	species	-3.0101765016824102
12254	0.01206752523494605	species.surviving	Richness	species	-4.417237299282357
826	0.060309780717020534	species.surviving	Richness	species	-2.808260987456534
448	0.020682213713887922	species.surviving	Richness	species	-3.878481188944828
10462	0.01758092586146885	species.surviving	Richness	species	-4.040940722499328
1739	0.015513400626522799	species.surviving	Richness	species	-4.166051072020825
327	0.011033762617473025	species.surviving	Richness	species	-4.506795378096054
2003	0.015857988165680473	species.surviving	Richness	species	-4.144081920400308
1064	0.024472676644622347	species.surviving	Richness	species	-3.7101980227682194
340	0.02826313957535677	species.surviving	Richness	species	-3.566196811811657
5360	0.03136442742777584	species.surviving	Richness	species	-3.4620809127323438
1876	0.014135050469892099	species.surviving	Richness	species	-4.259097717281083
1436	0.024472676644622347	species.surviving	Richness	species	-3.7101980227682194
11278	0.026540201879568397	species.surviving	Richness	species	-3.6290946434917686
5446	0.022405151409676298	species.surviving	Richness	species	-3.798464372914765
4030	0.023438914027149323	species.surviving	Richness	species	-3.753357645246361
5572	0.02033762617473025	species.surviving	Richness	species	-3.895282602412944
311	0.017236338322311175	species.surviving	Richness	species	-4.060735430602949
3564	0.23225896275670033	species.surviving	Richness	species	-1.459902311045933
10638	0.03894535328924469	species.surviving	Richness	species	-3.24559581315966
1400	0.0320536025060912	species.surviving	Richness	species	-3.4403456992460137
2016	0.05100591715976332	species.surviving	Richness	species	-2.9758136302474716
4304	0.03584406543682562	species.surviving	Richness	species	-3.3285772643612943
28	0.013101287852419074	species.surviving	Richness	species	-4.3350447442621105
1712	0.025161851722937695	species.surviving	Richness	species	-3.6824262519670836
5648	0.06065436825617821	species.surviving	Richness	species	-2.802563622176149
7052	0.045837104072398195	species.surviving	Richness	species	-3.0826613832571605
6750	0.07753915767490428	species.surviving	Richness	species	-2.556972209902507
12220	0.15610511660285417	species.surviving	Richness	species	-1.857225674273046
10400	0.12612600069613644	species.surviving	Richness	species	-2.0704738661782027
720	0.021371388792203273	species.surviving	Richness	species	-3.845702223826193
6008	0.02757396449704142	species.surviving	Richness	species	-3.590883266785519
11256	0.016891750783153497	species.surviving	Richness	species	-4.080929895562165
2210	0.1557605290636965	species.surviving	Richness	species	-1.8594355212643794
10182	0.01068917507831535	species.surviving	Richness	species	-4.538523724526558
2000	0.016891750783153497	species.surviving	Richness	species	-4.080929895562165
4208	0.020682213713887922	species.surviving	Richness	species	-3.878481188944828
5484	0.014824225548207448	species.surviving	Richness	species	-4.211492575044168
1334	0.12440306300034806	species.surviving	Richness	species	-2.084228476790886
5954	0.02619561434041072	species.surviving	Richness	species	-3.642163273813998
10411	0.015513400626522799	species.surviving	Richness	species	-4.166051072020825
5715	0.035154890358510264	species.surviving	Richness	species	-3.3479915421380304
10982	0.042391228680821444	species.surviving	Richness	species	-3.1608138088802704
571	0.013101287852419074	species.surviving	Richness	species	-4.3350447442621105
1751	0.017925513400626522	species.surviving	Richness	species	-4.021530251309599
11816	0.018959276018099547	species.surviving	Richness	species	-3.9654619675837064
8232	0.022405151409676298	species.surviving	Richness	species	-3.798464372914765
5479	0.013790462930734423	species.surviving	Richness	species	-4.283778017708885
3839	0.014135050469892099	species.surviving	Richness	species	-4.259097717281083
12430	0.0113783501566307	species.surviving	Richness	species	-4.4760428382431705
7308	0.019303863557257224	species.surviving	Richness	species	-3.9474500187916575
10224	0.04342499129829447	species.surviving	Richness	species	-3.136720167239687
5506	0.017236338322311175	species.surviving	Richness	species	-4.060735430602949
10126	0.012412112774103725	species.surviving	Richness	species	-4.389082446544295
1742	0.01	species.surviving	Richness	species	-4.605170185988091
10438	0.018959276018099547	species.surviving	Richness	species	-3.9654619675837064
12287	0.013101287852419074	species.surviving	Richness	species	-4.3350447442621105
306	0.16058475461190394	species.surviving	Richness	species	-1.8289334096721324
5432	0.042391228680821444	species.surviving	Richness	species	-3.1608138088802704
1180	0.017925513400626522	species.surviving	Richness	species	-4.021530251309599
11618	0.021715976331360947	species.surviving	Richness	species	-3.8297070528565946
2176	0.026540201879568397	species.surviving	Richness	species	-3.6290946434917686
1594	0.017925513400626522	species.surviving	Richness	species	-4.021530251309599
7711	0.01206752523494605	species.surviving	Richness	species	-4.417237299282357
10752	0.041702053602506096	species.surviving	Richness	species	-3.177204904327482
7497	0.011033762617473025	species.surviving	Richness	species	-4.506795378096054
10212	0.01206752523494605	species.surviving	Richness	species	-4.417237299282357
12096	0.028607727114514446	species.surviving	Richness	species	-3.554078418818881
856	0.025506439262095372	species.surviving	Richness	species	-3.6688243386134145
10541	0.01344587539157675	species.surviving	Richness	species	-4.3090828823011
10098	0.041702053602506096	species.surviving	Richness	species	-3.177204904327482
10260	0.05238426731639401	species.surviving	Richness	species	-2.949148974790359
10948	0.06926905673512009	species.surviving	Richness	species	-2.6697569842610678
11012	0.0771945701357466	species.surviving	Richness	species	-2.56142615945422
6092	0.023094326487991645	species.surviving	Richness	species	-3.768168298201073
5304	0.01068917507831535	species.surviving	Richness	species	-4.538523724526558
1112	0.07409328228332752	species.surviving	Richness	species	-2.602430408234703
10108	0.038600765750087015	species.surviving	Richness	species	-3.254483164622968
10472	0.015857988165680473	species.surviving	Richness	species	-4.144081920400308
5553	0.018959276018099547	species.surviving	Richness	species	-3.9654619675837064
6040	0.01	species.surviving	Richness	species	-4.605170185988091
6020	0.048249216846501915	species.surviving	Richness	species	-3.031375682489451
7196	0.1006265227984685	species.surviving	Richness	species	-2.2963394099569894
10288	0.013101287852419074	species.surviving	Richness	species	-4.3350447442621105
2824	0.01068917507831535	species.surviving	Richness	species	-4.538523724526558
12120	0.012756700313261399	species.surviving	Richness	species	-4.361698630646629
1188	0.05066132962060564	species.surviving	Richness	species	-2.982592388787657
6110	0.04721545422902889	species.surviving	Richness	species	-3.0530340198743486
2284	0.01344587539157675	species.surviving	Richness	species	-4.3090828823011
623	0.018959276018099547	species.surviving	Richness	species	-3.9654619675837064
7714	0.079951270449008	species.surviving	Richness	species	-2.526337949284237
1051	0.02033762617473025	species.surviving	Richness	species	-3.895282602412944
7572	0.014135050469892099	species.surviving	Richness	species	-4.259097717281083
5488	0.01	species.surviving	Richness	species	-4.605170185988091
11283	0.011722937695788374	species.surviving	Richness	species	-4.446207869605163
12436	0.02033762617473025	species.surviving	Richness	species	-3.895282602412944
5936	0.05548555516881309	species.surviving	Richness	species	-2.8916325593337344
11915	0.04273581621997912	species.surviving	Richness	species	-3.152717922979939
11004	0.023438914027149323	species.surviving	Richness	species	-3.753357645246361
716	0.04308040375913679	species.surviving	Richness	species	-3.1446870544273584
1792	0.04342499129829447	species.surviving	Richness	species	-3.136720167239687
5947	0.01344587539157675	species.surviving	Richness	species	-4.3090828823011
1088	0.019648451096414898	species.surviving	Richness	species	-3.9297567683836183
7772	0.013790462930734423	species.surviving	Richness	species	-4.283778017708885
12147	0.011033762617473025	species.surviving	Richness	species	-4.506795378096054
5952	0.021715976331360947	species.surviving	Richness	species	-3.8297070528565946
5224	0.021026801253045596	species.surviving	Richness	species	-3.86195740482864
3078	0.03170901496693352	species.surviving	Richness	species	-3.451154254713377
10392	0.016891750783153497	species.surviving	Richness	species	-4.080929895562165
6442	0.12268012530455968	species.surviving	Richness	species	-2.0981749183430662
7232	0.022405151409676298	species.surviving	Richness	species	-3.798464372914765
10880	0.017925513400626522	species.surviving	Richness	species	-4.021530251309599
11063	0.04756004176818657	species.surviving	Richness	species	-3.0457623289390297
10235	0.03136442742777584	species.surviving	Richness	species	-3.4620809127323438
10478	0.0182701009397842	species.surviving	Richness	species	-4.002489383715081
2196	0.06375565610859728	species.surviving	Richness	species	-2.752697375607164
11066	0.04549251653324052	species.surviving	Richness	species	-3.0902074383491134
11068	0.01758092586146885	species.surviving	Richness	species	-4.040940722499328
5359	0.015513400626522799	species.surviving	Richness	species	-4.166051072020825
1288	0.01068917507831535	species.surviving	Richness	species	-4.538523724526558
8115	0.021715976331360947	species.surviving	Richness	species	-3.8297070528565946
12712	0.17609119387399932	species.surviving	Richness	species	-1.736753271124436
358	0.01	species.surviving	Richness	species	-4.605170185988091
990	0.028952314653672123	species.surviving	Richness	species	-3.542105124664524
2328	0.011033762617473025	species.surviving	Richness	species	-4.506795378096054
12480	0.031019839888618173	species.surviving	Richness	species	-3.4731282828003156
875	0.04893839192481727	species.surviving	Richness	species	-3.017193079602725
10536	0.023438914027149323	species.surviving	Richness	species	-3.753357645246361
576	0.02757396449704142	species.surviving	Richness	species	-3.590883266785519
5742	0.03239819004524887	species.surviving	Richness	species	-3.4296527205451985
1247	0.02274973894883397	species.surviving	Richness	species	-3.783201608427542
12732	0.012756700313261399	species.surviving	Richness	species	-4.361698630646629
10910	0.08098503306648103	species.surviving	Richness	species	-2.513490918340088
10184	0.023094326487991645	species.surviving	Richness	species	-3.768168298201073
12170	0.033087365123564215	species.surviving	Richness	species	-3.4086037877934263
5670	0.047904629307344244	species.surviving	Richness	species	-3.038543133987848
1985	0.011722937695788374	species.surviving	Richness	species	-4.446207869605163
2898	0.029296902192829793	species.surviving	Richness	species	-3.530273495755805
2294	0.02412808910546467	species.surviving	Richness	species	-3.7243785941318843
11955	0.0113783501566307	species.surviving	Richness	species	-4.4760428382431705
734	0.06375565610859728	species.surviving	Richness	species	-2.752697375607164
10620	0.05341802993386704	species.surviving	Richness	species	-2.929606950792286
5760	0.15644970414201184	species.surviving	Richness	species	-1.855020699939588
5639	0.013101287852419074	species.surviving	Richness	species	-4.3350447442621105
2360	0.010344587539157676	species.surviving	Richness	species	-4.5712918391297315
1999	0.011033762617473025	species.surviving	Richness	species	-4.506795378096054
6193	0.011033762617473025	species.surviving	Richness	species	-4.506795378096054
481	0.021026801253045596	species.surviving	Richness	species	-3.86195740482864
2164	0.016891750783153497	species.surviving	Richness	species	-4.080929895562165
544	0.015168813087365124	species.surviving	Richness	species	-4.188513729462816
1092	0.011033762617473025	species.surviving	Richness	species	-4.506795378096054
1521	0.018959276018099547	species.surviving	Richness	species	-3.9654619675837064
2716	0.0909780717020536	species.surviving	Richness	species	-2.3971367718103997
6202	0.1209571876087713	species.surviving	Richness	species	-2.1123186174100748
428	0.021026801253045596	species.surviving	Richness	species	-3.86195740482864
5234	0.03963452836756004	species.surviving	Richness	species	-3.228054612156776
7652	0.02412808910546467	species.surviving	Richness	species	-3.7243785941318843
2934	0.014135050469892099	species.surviving	Richness	species	-4.259097717281083
7128	0.045837104072398195	species.surviving	Richness	species	-3.0826613832571605
6870	0.03618865297598329	species.surviving	Richness	species	-3.319009662989411
1118	0.03825617821092934	species.surviving	Richness	species	-3.2634502098984806
8046	0.022405151409676298	species.surviving	Richness	species	-3.798464372914765
7863	0.01620257570483815	species.surviving	Richness	species	-4.122585055256214
4788	0.014824225548207448	species.surviving	Richness	species	-4.211492575044168
5620	0.03928994082840236	species.surviving	Richness	species	-3.2367867514347313
211	0.02033762617473025	species.surviving	Richness	species	-3.895282602412944
10603	0.03756700313261399	species.surviving	Richness	species	-3.2816291901420347
10425	0.013790462930734423	species.surviving	Richness	species	-4.283778017708885
2124	0.016547163243995824	species.surviving	Richness	species	-4.101540597047242
12796	0.016891750783153497	species.surviving	Richness	species	-4.080929895562165
36	0.014479638009049774	species.surviving	Richness	species	-4.235011891712072
7392	0.028607727114514446	species.surviving	Richness	species	-3.554078418818881
2412	0.019303863557257224	species.surviving	Richness	species	-3.9474500187916575
7884	0.05445179255134006	species.surviving	Richness	species	-2.9104395090919764
5700	0.01206752523494605	species.surviving	Richness	species	-4.417237299282357
10864	0.23191437521754263	species.surviving	Richness	species	-1.4613870477779631
5640	0.013101287852419074	species.surviving	Richness	species	-4.3350447442621105
8983	0.01	species.surviving	Richness	species	-4.605170185988091
780	0.14438914027149322	species.surviving	Richness	species	-1.9352432612276007
12812	0.017236338322311175	species.surviving	Richness	species	-4.060735430602949
10808	0.0182701009397842	species.surviving	Richness	species	-4.002489383715081
11175	0.01	species.surviving	Richness	species	-4.605170185988091
8262	0.015513400626522799	species.surviving	Richness	species	-4.166051072020825
2430	0.03997911590671772	species.surviving	Richness	species	-3.219398063543139
12276	0.019303863557257224	species.surviving	Richness	species	-3.9474500187916575
11184	0.035154890358510264	species.surviving	Richness	species	-3.3479915421380304
10822	0.021715976331360947	species.surviving	Richness	species	-3.8297070528565946
5174	0.057897667942916814	species.surviving	Richness	species	-2.849078172538748
252	0.0113783501566307	species.surviving	Richness	species	-4.4760428382431705
10340	0.010344587539157676	species.surviving	Richness	species	-4.5712918391297315
5180	0.06272189349112425	species.surviving	Richness	species	-2.769044713805052
238	0.06995823181343544	species.surviving	Richness	species	-2.659856903401629
806	0.016891750783153497	species.surviving	Richness	species	-4.080929895562165
2999	0.014824225548207448	species.surviving	Richness	species	-4.211492575044168
2940	0.01758092586146885	species.surviving	Richness	species	-4.040940722499328
8775	0.0279185520361991	species.surviving	Richness	species	-3.578463863600456
5254	0.014135050469892099	species.surviving	Richness	species	-4.259097717281083
11088	0.03584406543682562	species.surviving	Richness	species	-3.3285772643612943
456	0.025161851722937695	species.surviving	Richness	species	-3.6824262519670836
1372	0.011033762617473025	species.surviving	Richness	species	-4.506795378096054
6295	0.040668290985033065	species.surviving	Richness	species	-3.2023065814597493
10852	0.024472676644622347	species.surviving	Richness	species	-3.7101980227682194
280	0.01068917507831535	species.surviving	Richness	species	-4.538523724526558
5751	0.013101287852419074	species.surviving	Richness	species	-4.3350447442621105
2476	0.010344587539157676	species.surviving	Richness	species	-4.5712918391297315
10680	0.030675252349460495	species.surviving	Richness	species	-3.4842990618677203
10803	0.07374869474416985	species.surviving	Richness	species	-2.6070919823029635
7403	0.02619561434041072	species.surviving	Richness	species	-3.642163273813998
1936	0.02619561434041072	species.surviving	Richness	species	-3.642163273813998
6251	0.01344587539157675	species.surviving	Richness	species	-4.3090828823011
3030	0.026884789418726074	species.surviving	Richness	species	-3.6161946014189756
1026	0.029986077271145148	species.surviving	Richness	species	-3.507022096005351
11233	0.01999303863557257	species.surviving	Richness	species	-3.912371134239321
6922	0.015857988165680473	species.surviving	Richness	species	-4.144081920400308
2668	0.02206056387051862	species.surviving	Richness	species	-3.8139637047165147
10448	0.012412112774103725	species.surviving	Richness	species	-4.389082446544295
848	0.013790462930734423	species.surviving	Richness	species	-4.283778017708885
11604	0.016547163243995824	species.surviving	Richness	species	-4.101540597047242
5590	0.03997911590671772	species.surviving	Richness	species	-3.219398063543139
10512	0.01758092586146885	species.surviving	Richness	species	-4.040940722499328
12884	0.01620257570483815	species.surviving	Richness	species	-4.122585055256214
4868	0.021715976331360947	species.surviving	Richness	species	-3.8297070528565946
6512	0.011722937695788374	species.surviving	Richness	species	-4.446207869605163
6694	0.01206752523494605	species.surviving	Richness	species	-4.417237299282357
5783	0.018614688478941873	species.surviving	Richness	species	-3.9838043067455473
2447	0.01206752523494605	species.surviving	Richness	species	-4.417237299282357
6032	0.05514096762965541	species.surviving	Richness	species	-2.897862324943156
10351	0.026540201879568397	species.surviving	Richness	species	-3.6290946434917686
5796	0.015168813087365124	species.surviving	Richness	species	-4.188513729462816
12175	0.04342499129829447	species.surviving	Richness	species	-3.136720167239687
12904	0.0279185520361991	species.surviving	Richness	species	-3.578463863600456
11265	0.01068917507831535	species.surviving	Richness	species	-4.538523724526558
10396	0.012756700313261399	species.surviving	Richness	species	-4.361698630646629
12184	0.012756700313261399	species.surviving	Richness	species	-4.361698630646629
336	0.026884789418726074	species.surviving	Richness	species	-3.6161946014189756
1980	0.029986077271145148	species.surviving	Richness	species	-3.507022096005351
1008	0.030675252349460495	species.surviving	Richness	species	-3.4842990618677203
1800	0.017236338322311175	species.surviving	Richness	species	-4.060735430602949
6904	0.0895997215454229	species.surviving	Richness	species	-2.412403066758058
5994	0.03687782805429864	species.surviving	Richness	species	-3.3001447742649814
10672	0.14783501566306997	species.surviving	Richness	species	-1.9116583860573364
11280	0.02206056387051862	species.surviving	Richness	species	-3.8139637047165147
3080	0.028952314653672123	species.surviving	Richness	species	-3.542105124664524
7456	0.01206752523494605	species.surviving	Richness	species	-4.417237299282357
650	0.030330664810302818	species.surviving	Richness	species	-3.4955960382899933
9463	0.02206056387051862	species.surviving	Richness	species	-3.8139637047165147
6912	0.02585102680125305	species.surviving	Richness	species	-3.6554049572980842
1324	0.042391228680821444	species.surviving	Richness	species	-3.1608138088802704
5820	0.13026105116602854	species.surviving	Richness	species	-2.0382147561434207
9648	0.014479638009049774	species.surviving	Richness	species	-4.235011891712072
900	0.0113783501566307	species.surviving	Richness	species	-4.4760428382431705
355	0.019303863557257224	species.surviving	Richness	species	-3.9474500187916575
540	0.028607727114514446	species.surviving	Richness	species	-3.554078418818881
4188	0.012756700313261399	species.surviving	Richness	species	-4.361698630646629
1454	0.028607727114514446	species.surviving	Richness	species	-3.554078418818881
6680	0.010344587539157676	species.surviving	Richness	species	-4.5712918391297315
360	0.03963452836756004	species.surviving	Richness	species	-3.228054612156776
12392	0.24363035154890358	species.surviving	Richness	species	-1.4121031550584553
6014	0.11096414897319874	species.surviving	Richness	species	-2.1985481120632295
7290	0.01344587539157675	species.surviving	Richness	species	-4.3090828823011
910	0.028952314653672123	species.surviving	Richness	species	-3.542105124664524
1460	0.015513400626522799	species.surviving	Richness	species	-4.166051072020825
6930	0.02619561434041072	species.surviving	Richness	species	-3.642163273813998
12035	0.011722937695788374	species.surviving	Richness	species	-4.446207869605163
11307	0.016547163243995824	species.surviving	Richness	species	-4.101540597047242
1224	0.023783501566306996	species.surviving	Richness	species	-3.7387631501866028
11314	0.10131569787678385	species.surviving	Richness	species	-2.289513915500404
742	0.021026801253045596	species.surviving	Richness	species	-3.86195740482864
12956	0.012412112774103725	species.surviving	Richness	species	-4.389082446544295
5850	0.1306056387051862	species.surviving	Richness	species	-2.0355728876875623
11623	0.021371388792203273	species.surviving	Richness	species	-3.845702223826193
2936	0.06616776888270101	species.surviving	Richness	species	-2.715561809484906
6400	0.014479638009049774	species.surviving	Richness	species	-4.235011891712072
10959	0.02206056387051862	species.surviving	Richness	species	-3.8139637047165147
6403	0.03170901496693352	species.surviving	Richness	species	-3.451154254713377
5310	0.1709223807866342	species.surviving	Richness	species	-1.766545739057863
6408	0.010344587539157676	species.surviving	Richness	species	-4.5712918391297315
1854	0.015857988165680473	species.surviving	Richness	species	-4.144081920400308
7504	0.014824225548207448	species.surviving	Richness	species	-4.211492575044168
5318	0.019303863557257224	species.surviving	Richness	species	-3.9474500187916575
5200	0.0813296206056387	species.surviving	Richness	species	-2.5092449916902875
8055	0.05135050469892099	species.surviving	Richness	species	-2.969080514049814
582	0.16058475461190394	species.surviving	Richness	species	-1.8289334096721324
5323	0.010344587539157676	species.surviving	Richness	species	-4.5712918391297315
2590	0.10166028541594152	species.surviving	Richness	species	-2.2861185594133033
8060	0.02274973894883397	species.surviving	Richness	species	-3.783201608427542
11340	0.014135050469892099	species.surviving	Richness	species	-4.259097717281083
9154	0.050316742081447964	species.surviving	Richness	species	-2.9894174126953166
1499	0.023783501566306996	species.surviving	Richness	species	-3.7387631501866028
952	0.2174416985729203	species.surviving	Richness	species	-1.5258245169241986
11344	0.02274973894883397	species.surviving	Richness	species	-3.783201608427542
2232	0.014135050469892099	species.surviving	Richness	species	-4.259097717281083
3144	0.04308040375913679	species.surviving	Richness	species	-3.1446870544273584
12928	0.031019839888618173	species.surviving	Richness	species	-3.4731282828003156
11288	0.03239819004524887	species.surviving	Richness	species	-3.4296527205451985
12143	0.02206056387051862	species.surviving	Richness	species	-3.8139637047165147
4731	0.04342499129829447	species.surviving	Richness	species	-3.136720167239687
10444	0.011722937695788374	species.surviving	Richness	species	-4.446207869605163
12995	0.021026801253045596	species.surviving	Richness	species	-3.86195740482864
11904	0.011722937695788374	species.surviving	Richness	species	-4.446207869605163
5708	0.013101287852419074	species.surviving	Richness	species	-4.3350447442621105
10750	0.04859380438565959	species.surviving	Richness	species	-3.024259237978733
6984	0.03584406543682562	species.surviving	Richness	species	-3.3285772643612943
11724	0.0279185520361991	species.surviving	Richness	species	-3.578463863600456
6258	0.023783501566306996	species.surviving	Richness	species	-3.7387631501866028
6076	0.01068917507831535	species.surviving	Richness	species	-4.538523724526558
5894	0.018959276018099547	species.surviving	Richness	species	-3.9654619675837064
12455	0.019648451096414898	species.surviving	Richness	species	-3.9297567683836183
8082	0.060309780717020534	species.surviving	Richness	species	-2.808260987456534
3164	0.060309780717020534	species.surviving	Richness	species	-2.808260987456534
7540	0.01206752523494605	species.surviving	Richness	species	-4.417237299282357
6448	0.028607727114514446	species.surviving	Richness	species	-3.554078418818881
13009	0.023438914027149323	species.surviving	Richness	species	-3.753357645246361
7484	0.014135050469892099	species.surviving	Richness	species	-4.259097717281083
1530	0.04204664114166377	species.surviving	Richness	species	-3.168975773478575
3718	0.014135050469892099	species.surviving	Richness	species	-4.259097717281083
2628	0.03377654020187957	species.surviving	Richness	species	-3.387988794343495
7672	0.01999303863557257	species.surviving	Richness	species	-3.912371134239321
11020	0.026884789418726074	species.surviving	Richness	species	-3.6161946014189756
7560	0.06616776888270101	species.surviving	Richness	species	-2.715561809484906
3004	0.02619561434041072	species.surviving	Richness	species	-3.642163273813998
10296	0.012412112774103725	species.surviving	Richness	species	-4.389082446544295
11392	0.027229376957883744	species.surviving	Richness	species	-3.6034588532823
7020	0.1337069265576053	species.surviving	Richness	species	-2.0121049895025838
1004	0.01206752523494605	species.surviving	Richness	species	-4.417237299282357
3192	0.015857988165680473	species.surviving	Richness	species	-4.144081920400308
155	0.01758092586146885	species.surviving	Richness	species	-4.040940722499328
6476	0.026540201879568397	species.surviving	Richness	species	-3.6290946434917686
7024	0.01758092586146885	species.surviving	Richness	species	-4.040940722499328
1440	0.03997911590671772	species.surviving	Richness	species	-3.219398063543139
5814	0.03136442742777584	species.surviving	Richness	species	-3.4620809127323438
6118	0.07064740689175078	species.surviving	Richness	species	-2.6500538741097546
3020	0.014479638009049774	species.surviving	Richness	species	-4.235011891712072
10860	0.010344587539157676	species.surviving	Richness	species	-4.5712918391297315
6487	0.02481726418378002	species.surviving	Richness	species	-3.696215731559039
2539	0.016547163243995824	species.surviving	Richness	species	-4.101540597047242
476	0.04273581621997912	species.surviving	Richness	species	-3.152717922979939
5946	0.01206752523494605	species.surviving	Richness	species	-4.417237299282357
7952	0.01999303863557257	species.surviving	Richness	species	-3.912371134239321
1028	0.019303863557257224	species.surviving	Richness	species	-3.9474500187916575
13064	0.011033762617473025	species.surviving	Richness	species	-4.506795378096054
4315	0.013101287852419074	species.surviving	Richness	species	-4.3350447442621105
2067	0.0744378698224852	species.surviving	Richness	species	-2.5977904636507794
1582	0.030675252349460495	species.surviving	Richness	species	-3.4842990618677203
10878	0.01344587539157675	species.surviving	Richness	species	-4.3090828823011
3224	0.06099895579533589	species.surviving	Richness	species	-2.79689853306459
2497	0.02274973894883397	species.surviving	Richness	species	-3.783201608427542
11428	0.01344587539157675	species.surviving	Richness	species	-4.3090828823011
432	0.016891750783153497	species.surviving	Richness	species	-4.080929895562165
3780	0.32254089801601116	species.surviving	Richness	species	-1.1315253352331995
7974	0.10613992342499129	species.surviving	Richness	species	-2.2429970230355285
10168	0.03170901496693352	species.surviving	Richness	species	-3.451154254713377
1056	0.01620257570483815	species.surviving	Richness	species	-4.122585055256214
3243	0.04101287852419074	species.surviving	Richness	species	-3.1938691512540403
7436	0.03928994082840236	species.surviving	Richness	species	-3.2367867514347313
7072	0.06789070657848938	species.surviving	Richness	species	-2.6898561230266242
5980	0.022405151409676298	species.surviving	Richness	species	-3.798464372914765
6528	0.029986077271145148	species.surviving	Richness	species	-3.507022096005351
330	0.04101287852419074	species.surviving	Richness	species	-3.1938691512540403
6712	0.01999303863557257	species.surviving	Richness	species	-3.912371134239321
515	0.017925513400626522	species.surviving	Richness	species	-4.021530251309599
6532	0.012756700313261399	species.surviving	Richness	species	-4.361698630646629
2158	0.09545770971110337	species.surviving	Richness	species	-2.34907195982395
12002	0.09821441002436478	species.surviving	Richness	species	-2.320602332794902
3071	0.018614688478941873	species.surviving	Richness	species	-3.9838043067455473
2528	0.016891750783153497	species.surviving	Richness	species	-4.080929895562165
6356	0.24156282631395753	species.surviving	Richness	species	-1.420625689354395
163	0.01620257570483815	species.surviving	Richness	species	-4.122585055256214
1260	0.04204664114166377	species.surviving	Richness	species	-3.168975773478575
8004	0.05203967977723634	species.surviving	Richness	species	-2.955748778753453
6547	0.042391228680821444	species.surviving	Richness	species	-3.1608138088802704
3024	0.018959276018099547	species.surviving	Richness	species	-3.9654619675837064
11470	0.03446571528019492	species.surviving	Richness	species	-3.367790209046013
7644	0.03963452836756004	species.surviving	Richness	species	-3.228054612156776
10196	0.01	species.surviving	Richness	species	-4.605170185988091
6552	0.02481726418378002	species.surviving	Richness	species	-3.696215731559039
3090	0.13095022624434388	species.surviving	Richness	species	-2.032937980314415
1632	0.029986077271145148	species.surviving	Richness	species	-3.507022096005351
5827	0.037222415593456314	species.surviving	Richness	species	-3.290844129458704
7650	0.23019143752175428	species.surviving	Richness	species	-1.468843979208229
5404	0.024472676644622347	species.surviving	Richness	species	-3.7101980227682194
12576	0.03756700313261399	species.surviving	Richness	species	-3.2816291901420347
13124	0.025506439262095372	species.surviving	Richness	species	-3.6688243386134145
1278	0.04273581621997912	species.surviving	Richness	species	-3.152717922979939
2010	0.010344587539157676	species.surviving	Richness	species	-4.5712918391297315
6568	0.05548555516881309	species.surviving	Richness	species	-2.8916325593337344
11488	0.01206752523494605	species.surviving	Richness	species	-4.417237299282357
13134	0.01	species.surviving	Richness	species	-4.605170185988091
556	0.013101287852419074	species.surviving	Richness	species	-4.3350447442621105
4387	0.04859380438565959	species.surviving	Richness	species	-3.024259237978733
680	0.026540201879568397	species.surviving	Richness	species	-3.6290946434917686
6031	0.011033762617473025	species.surviving	Richness	species	-4.506795378096054
8219	0.01999303863557257	species.surviving	Richness	species	-3.912371134239321
12600	0.0182701009397842	species.surviving	Richness	species	-4.002489383715081
11872	0.014135050469892099	species.surviving	Richness	species	-4.259097717281083
1120	0.021371388792203273	species.surviving	Richness	species	-3.845702223826193
10780	0.016547163243995824	species.surviving	Richness	species	-4.101540597047242
11510	0.011722937695788374	species.surviving	Richness	species	-4.446207869605163
9324	0.01999303863557257	species.surviving	Richness	species	-3.912371134239321
11512	0.014479638009049774	species.surviving	Richness	species	-4.235011891712072
9690	0.1250922380786634	species.surviving	Richness	species	-2.078703909168293
1672	0.036533240515140966	species.surviving	Richness	species	-3.3095327337835108
13156	0.011722937695788374	species.surviving	Richness	species	-4.446207869605163
5502	0.017925513400626522	species.surviving	Richness	species	-4.021530251309599
2040	0.03136442742777584	species.surviving	Richness	species	-3.4620809127323438
12552	0.029296902192829793	species.surviving	Richness	species	-3.530273495755805
1678	0.0923564218586843	species.surviving	Richness	species	-2.382100036490519
12614	0.1168221371388792	species.surviving	Richness	species	-2.147102696247985
10794	0.026540201879568397	species.surviving	Richness	species	-3.6290946434917686
13164	0.024472676644622347	species.surviving	Richness	species	-3.7101980227682194
8064	0.11406543682561782	species.surviving	Richness	species	-2.170982988024522
7700	0.018614688478941873	species.surviving	Richness	species	-3.9838043067455473
11348	0.02033762617473025	species.surviving	Richness	species	-3.895282602412944
2783	0.016547163243995824	species.surviving	Richness	species	-4.101540597047242
1143	0.01068917507831535	species.surviving	Richness	species	-4.538523724526558
13174	0.01344587539157675	species.surviving	Richness	species	-4.3090828823011
5520	0.018959276018099547	species.surviving	Richness	species	-3.9654619675837064
4974	0.01068917507831535	species.surviving	Richness	species	-4.538523724526558
5896	0.037222415593456314	species.surviving	Richness	species	-3.290844129458704
3344	0.02274973894883397	species.surviving	Richness	species	-3.783201608427542
13188	0.01	species.surviving	Richness	species	-4.605170185988091
2800	0.01999303863557257	species.surviving	Richness	species	-3.912371134239321
8268	0.021371388792203273	species.surviving	Richness	species	-3.845702223826193
612	0.0320536025060912	species.surviving	Richness	species	-3.4403456992460137
8271	0.055830142707970765	species.surviving	Richness	species	-2.8854413635468754
10824	0.01344587539157675	species.surviving	Richness	species	-4.3090828823011
10280	0.010344587539157676	species.surviving	Richness	species	-4.5712918391297315
11556	0.051695092238078666	species.surviving	Richness	species	-2.9623924296704103
10828	0.10200487295509919	species.surviving	Richness	species	-2.2827346927694108
11922	0.018959276018099547	species.surviving	Richness	species	-3.9654619675837064
12652	0.08201879568395405	species.surviving	Richness	species	-2.500806842325803
8280	0.05686390532544379	species.surviving	Richness	species	-2.8670944919408723
808	0.01620257570483815	species.surviving	Richness	species	-4.122585055256214
5550	0.057897667942916814	species.surviving	Richness	species	-2.849078172538748
6644	0.014824225548207448	species.surviving	Richness	species	-4.211492575044168
11567	0.01206752523494605	species.surviving	Richness	species	-4.417237299282357
9928	0.016891750783153497	species.surviving	Richness	species	-4.080929895562165
8288	0.0113783501566307	species.surviving	Richness	species	-4.4760428382431705
1728	0.04273581621997912	species.surviving	Richness	species	-3.152717922979939
3368	0.026540201879568397	species.surviving	Richness	species	-3.6290946434917686
11574	0.09890358510268012	species.surviving	Richness	species	-2.3136097912361593
13216	0.10028193525931081	species.surviving	Richness	species	-2.299769707321111
1738	0.035154890358510264	species.surviving	Richness	species	-3.3479915421380304
7938	0.019648451096414898	species.surviving	Richness	species	-3.9297567683836183
13226	0.05272885485555169	species.surviving	Richness	species	-2.9425924428090573
2351	0.011722937695788374	species.surviving	Richness	species	-4.446207869605163
11587	0.010344587539157676	species.surviving	Richness	species	-4.5712918391297315
6120	0.024472676644622347	species.surviving	Richness	species	-3.7101980227682194
4480	0.015168813087365124	species.surviving	Richness	species	-4.188513729462816
3390	0.04032370344587539	species.surviving	Richness	species	-3.2108158081009046
108	0.03963452836756004	species.surviving	Richness	species	-3.228054612156776
10318	0.18780717020536025	species.surviving	Richness	species	-1.6723395329295694
8316	0.03997911590671772	species.surviving	Richness	species	-3.219398063543139
3942	0.03584406543682562	species.surviving	Richness	species	-3.3285772643612943
6678	0.04721545422902889	species.surviving	Richness	species	-3.0530340198743486
6132	0.06306648103028194	species.surviving	Richness	species	-2.7635658545312736
8320	0.012756700313261399	species.surviving	Richness	species	-4.361698630646629
2128	0.04480334145492517	species.surviving	Richness	species	-3.1054725562951617
5592	0.019648451096414898	species.surviving	Richness	species	-3.9297567683836183
8331	0.011722937695788374	species.surviving	Richness	species	-4.446207869605163
6328	0.013790462930734423	species.surviving	Richness	species	-4.283778017708885
9972	0.03136442742777584	species.surviving	Richness	species	-3.4620809127323438
2864	0.01344587539157675	species.surviving	Richness	species	-4.3090828823011
3411	0.021371388792203273	species.surviving	Richness	species	-3.845702223826193
5600	0.024472676644622347	species.surviving	Richness	species	-3.7101980227682194
10522	0.02033762617473025	species.surviving	Richness	species	-3.895282602412944
3232	0.023094326487991645	species.surviving	Richness	species	-3.768168298201073
1958	0.010344587539157676	species.surviving	Richness	species	-4.5712918391297315
13260	0.043769578837452146	species.surviving	Richness	species	-3.1288162499994407
6156	0.023438914027149323	species.surviving	Richness	species	-3.753357645246361
9983	0.032742777584406545	species.surviving	Richness	species	-3.4190728729954296
1782	0.020682213713887922	species.surviving	Richness	species	-3.878481188944828
1784	0.013790462930734423	species.surviving	Richness	species	-4.283778017708885
11628	0.020682213713887922	species.surviving	Richness	species	-3.878481188944828
8348	0.022405151409676298	species.surviving	Richness	species	-3.798464372914765
3428	0.01	species.surviving	Richness	species	-4.605170185988091
13272	0.012756700313261399	species.surviving	Richness	species	-4.361698630646629
11632	0.017236338322311175	species.surviving	Richness	species	-4.060735430602949
1244	0.013790462930734423	species.surviving	Richness	species	-4.283778017708885
9994	0.02206056387051862	species.surviving	Richness	species	-3.8139637047165147
12182	0.018614688478941873	species.surviving	Richness	species	-3.9838043067455473
7263	0.012756700313261399	species.surviving	Richness	species	-4.361698630646629
884	0.03791159067177167	species.surviving	Richness	species	-3.272498391173731
2891	0.05066132962060564	species.surviving	Richness	species	-2.982592388787657
11640	0.4397006613296206	species.surviving	Richness	species	-0.8216610987491518
10912	0.015168813087365124	species.surviving	Richness	species	-4.188513729462816
160	0.011722937695788374	species.surviving	Richness	species	-4.446207869605163
1988	0.04687086668987122	species.surviving	Richness	species	-3.0603589758621546
11104	0.0279185520361991	species.surviving	Richness	species	-3.578463863600456
10559	0.013101287852419074	species.surviving	Richness	species	-4.3350447442621105
8190	0.02619561434041072	species.surviving	Richness	species	-3.642163273813998
13294	0.0279185520361991	species.surviving	Richness	species	-3.578463863600456
1814	0.024472676644622347	species.surviving	Richness	species	-3.7101980227682194
8376	0.011722937695788374	species.surviving	Richness	species	-4.446207869605163
1815	0.012412112774103725	species.surviving	Richness	species	-4.389082446544295
6190	0.013790462930734423	species.surviving	Richness	species	-4.283778017708885
1089	0.011722937695788374	species.surviving	Richness	species	-4.446207869605163
1820	0.014135050469892099	species.surviving	Richness	species	-4.259097717281083
5832	0.014135050469892099	species.surviving	Richness	species	-4.259097717281083
6744	0.015513400626522799	species.surviving	Richness	species	-4.166051072020825
12760	0.01999303863557257	species.surviving	Richness	species	-3.912371134239321
1280	0.01068917507831535	species.surviving	Richness	species	-4.538523724526558
11124	0.18642882004872957	species.surviving	Richness	species	-1.6797057746868278
11670	0.024472676644622347	species.surviving	Richness	species	-3.7101980227682194
1828	0.012756700313261399	species.surviving	Richness	species	-4.361698630646629
2376	0.02033762617473025	species.surviving	Richness	species	-3.895282602412944
6752	0.011033762617473025	species.surviving	Richness	species	-4.506795378096054
5112	0.030675252349460495	species.surviving	Richness	species	-3.4842990618677203
6754	0.021026801253045596	species.surviving	Richness	species	-3.86195740482864
13318	0.013101287852419074	species.surviving	Richness	species	-4.3350447442621105
7854	0.021715976331360947	species.surviving	Richness	species	-3.8297070528565946
10592	0.010344587539157676	species.surviving	Richness	species	-4.5712918391297315
1848	0.01068917507831535	species.surviving	Richness	species	-4.538523724526558
13332	0.016547163243995824	species.surviving	Richness	species	-4.101540597047242
756	0.03170901496693352	species.surviving	Richness	species	-3.451154254713377
2216	0.011033762617473025	species.surviving	Richness	species	-4.506795378096054
3492	0.018959276018099547	species.surviving	Richness	species	-3.9654619675837064
11150	0.049972154542290294	species.surviving	Richness	species	-2.996289337839687
2948	0.01999303863557257	species.surviving	Richness	species	-3.912371134239321
11700	0.16334145492516533	species.surviving	Richness	species	-1.8119124537501488
2407	0.010344587539157676	species.surviving	Richness	species	-4.5712918391297315
11156	0.07547163243995823	species.surviving	Richness	species	-2.5839984226031634
7331	0.01344587539157675	species.surviving	Richness	species	-4.3090828823011
4050	0.8332196310476853	species.surviving	Richness	species	-0.18245800884589014
404	0.02412808910546467	species.surviving	Richness	species	-3.7243785941318843
6240	0.12991646362687087	species.surviving	Richness	species	-2.0408636225599897
3324	0.02033762617473025	species.surviving	Richness	species	-3.895282602412944
224	0.047904629307344244	species.surviving	Richness	species	-3.038543133987848
5695	0.0113783501566307	species.surviving	Richness	species	-4.4760428382431705
408	0.01206752523494605	species.surviving	Richness	species	-4.417237299282357
2962	0.04480334145492517	species.surviving	Richness	species	-3.1054725562951617
5880	0.05100591715976332	species.surviving	Richness	species	-2.9758136302474716
12807	0.029296902192829793	species.surviving	Richness	species	-3.530273495755805
1873	0.03687782805429864	species.surviving	Richness	species	-3.3001447742649814
6796	0.016547163243995824	species.surviving	Richness	species	-4.101540597047242
8440	0.015168813087365124	species.surviving	Richness	species	-4.188513729462816
2244	0.019648451096414898	species.surviving	Richness	species	-3.9297567683836183
6804	0.02274973894883397	species.surviving	Richness	species	-3.783201608427542
8446	0.049972154542290294	species.surviving	Richness	species	-2.996289337839687
5166	0.11820048729550992	species.surviving	Richness	species	-2.1353730513831897
1342	0.025161851722937695	species.surviving	Richness	species	-3.6824262519670836
2436	0.017236338322311175	species.surviving	Richness	species	-4.060735430602949
6265	0.020682213713887922	species.surviving	Richness	species	-3.878481188944828
8454	0.06341106856943961	species.surviving	Richness	species	-2.758116849662626
11736	0.038600765750087015	species.surviving	Richness	species	-3.254483164622968
3534	0.011033762617473025	species.surviving	Richness	species	-4.506795378096054
3536	0.029296902192829793	species.surviving	Richness	species	-3.530273495755805
5728	0.02033762617473025	species.surviving	Richness	species	-3.895282602412944
3540	0.012756700313261399	species.surviving	Richness	species	-4.361698630646629
4088	0.015857988165680473	species.surviving	Richness	species	-4.144081920400308
11744	0.12750435085276715	species.surviving	Richness	species	-2.0596047906304493
12838	0.03756700313261399	species.surviving	Richness	species	-3.2816291901420347
1904	0.6361155586494953	species.surviving	Richness	species	-0.45237503615695956
11200	0.04273581621997912	species.surviving	Richness	species	-3.152717922979939
8466	0.14542290288896625	species.surviving	Richness	species	-1.928109209856824
9016	0.05755308040375914	species.surviving	Richness	species	-2.855047619551488
10112	0.018959276018099547	species.surviving	Richness	species	-3.9654619675837064
13394	0.0182701009397842	species.surviving	Richness	species	-4.002489383715081
11211	0.015168813087365124	species.surviving	Richness	species	-4.188513729462816
8479	0.012756700313261399	species.surviving	Richness	species	-4.361698630646629
11760	0.014135050469892099	species.surviving	Richness	species	-4.259097717281083
2470	0.05858684302123216	species.surviving	Richness	species	-2.8372451294299443
6848	0.021715976331360947	species.surviving	Richness	species	-3.8297070528565946
1927	0.02619561434041072	species.surviving	Richness	species	-3.642163273813998
11770	0.03170901496693352	species.surviving	Richness	species	-3.451154254713377
3568	0.01	species.surviving	Richness	species	-4.605170185988091
8492	0.03618865297598329	species.surviving	Richness	species	-3.319009662989411
1019	0.02964148973198747	species.surviving	Richness	species	-3.518580218954011
1932	0.023783501566306996	species.surviving	Richness	species	-3.7387631501866028
6856	0.011033762617473025	species.surviving	Richness	species	-4.506795378096054
2482	0.017236338322311175	species.surviving	Richness	species	-4.060735430602949
3576	0.04480334145492517	species.surviving	Richness	species	-3.1054725562951617
10140	0.018614688478941873	species.surviving	Richness	species	-3.9838043067455473
5219	0.011722937695788374	species.surviving	Richness	species	-4.446207869605163
13423	0.015168813087365124	species.surviving	Richness	species	-4.188513729462816
13424	0.03825617821092934	species.surviving	Richness	species	-3.2634502098984806
11783	0.011033762617473025	species.surviving	Richness	species	-4.506795378096054
7230	0.031019839888618173	species.surviving	Richness	species	-3.4731282828003156
3584	0.02412808910546467	species.surviving	Richness	species	-3.7243785941318843
11788	0.1526592412112774	species.surviving	Richness	species	-1.879547023073023
6322	0.014135050469892099	species.surviving	Richness	species	-4.259097717281083
8510	0.02274973894883397	species.surviving	Richness	species	-3.783201608427542
1950	0.10855203619909501	species.surviving	Richness	species	-2.2205256246661498
3592	0.01344587539157675	species.surviving	Richness	species	-4.3090828823011
9064	0.01206752523494605	species.surviving	Richness	species	-4.417237299282357
13441	0.0113783501566307	species.surviving	Richness	species	-4.4760428382431705
11254	0.07684998259658893	species.surviving	Richness	species	-2.5659000354570383
6336	0.01	species.surviving	Richness	species	-4.605170185988091
5247	0.014479638009049774	species.surviving	Richness	species	-4.235011891712072
11808	0.013790462930734423	species.surviving	Richness	species	-4.283778017708885
5248	0.010344587539157676	species.surviving	Richness	species	-4.5712918391297315
510	0.01206752523494605	species.surviving	Richness	species	-4.417237299282357
329	0.015513400626522799	species.surviving	Richness	species	-4.166051072020825
3976	0.03377654020187957	species.surviving	Richness	species	-3.387988794343495
10174	0.03618865297598329	species.surviving	Richness	species	-3.319009662989411
1972	0.03928994082840236	species.surviving	Richness	species	-3.2367867514347313
7443	0.012412112774103725	species.surviving	Richness	species	-4.389082446544295
6899	0.014824225548207448	species.surviving	Richness	species	-4.211492575044168
8540	0.03377654020187957	species.surviving	Richness	species	-3.387988794343495
13464	0.025161851722937695	species.surviving	Richness	species	-3.6824262519670836
11824	0.021026801253045596	species.surviving	Richness	species	-3.86195740482864
13286	0.05445179255134006	species.surviving	Richness	species	-2.9104395090919764
8548	0.015168813087365124	species.surviving	Richness	species	-4.188513729462816
13470	0.053762617473024715	species.surviving	Richness	species	-2.923176895838172
12379	0.0113783501566307	species.surviving	Richness	species	-4.4760428382431705
12016	0.02033762617473025	species.surviving	Richness	species	-3.895282602412944
6732	0.017925513400626522	species.surviving	Richness	species	-4.021530251309599
10200	0.014824225548207448	species.surviving	Richness	species	-4.211492575044168
8560	0.010344587539157676	species.surviving	Richness	species	-4.5712918391297315
3640	0.07202575704838149	species.surviving	Richness	species	-2.6307314871555523
5100	0.018614688478941873	species.surviving	Richness	species	-3.9838043067455473
6923	0.02033762617473025	species.surviving	Richness	species	-3.895282602412944
6376	0.015168813087365124	species.surviving	Richness	species	-4.188513729462816
11844	0.03825617821092934	species.surviving	Richness	species	-3.2634502098984806
13486	0.010344587539157676	species.surviving	Richness	species	-4.5712918391297315
8568	0.014479638009049774	species.surviving	Richness	species	-4.235011891712072
10210	0.03687782805429864	species.surviving	Richness	species	-3.3001447742649814
6384	0.01	species.surviving	Richness	species	-4.605170185988091
12946	0.04032370344587539	species.surviving	Richness	species	-3.2108158081009046
369	0.01758092586146885	species.surviving	Richness	species	-4.040940722499328
5292	0.09063348416289592	species.surviving	Richness	species	-2.400931551840026
7481	0.010344587539157676	species.surviving	Richness	species	-4.5712918391297315
8574	0.0182701009397842	species.surviving	Richness	species	-4.002489383715081
13500	0.03894535328924469	species.surviving	Richness	species	-3.24559581315966
924	0.024472676644622347	species.surviving	Richness	species	-3.7101980227682194
8580	0.023783501566306996	species.surviving	Richness	species	-3.7387631501866028
11862	0.08374173337974243	species.surviving	Richness	species	-2.4800178190622337
204	0.10028193525931081	species.surviving	Richness	species	-2.299769707321111
3668	0.048249216846501915	species.surviving	Richness	species	-3.031375682489451
6952	0.01344587539157675	species.surviving	Richness	species	-4.3090828823011
2034	0.03825617821092934	species.surviving	Richness	species	-3.2634502098984806
1488	0.017925513400626522	species.surviving	Richness	species	-4.021530251309599
8600	0.035154890358510264	species.surviving	Richness	species	-3.3479915421380304
6960	0.011722937695788374	species.surviving	Richness	species	-4.446207869605163
10240	0.031019839888618173	species.surviving	Richness	species	-3.4731282828003156
5868	0.0113783501566307	species.surviving	Richness	species	-4.4760428382431705
11882	0.021026801253045596	species.surviving	Richness	species	-3.86195740482864
2044	0.011033762617473025	species.surviving	Richness	species	-4.506795378096054
13531	0.01	species.surviving	Richness	species	-4.605170185988091
12984	0.015513400626522799	species.surviving	Richness	species	-4.166051072020825
11895	0.022405151409676298	species.surviving	Richness	species	-3.798464372914765
960	0.034810302819352594	species.surviving	Richness	species	-3.357841877990865
5336	0.031019839888618173	species.surviving	Richness	species	-3.4731282828003156
13539	0.025161851722937695	species.surviving	Richness	species	-3.6824262519670836
415	0.01	species.surviving	Richness	species	-4.605170185988091
11900	0.01758092586146885	species.surviving	Richness	species	-4.040940722499328
13542	0.02964148973198747	species.surviving	Richness	species	-3.518580218954011
10990	0.015857988165680473	species.surviving	Richness	species	-4.144081920400308
968	0.10131569787678385	species.surviving	Richness	species	-2.289513915500404
3702	0.0320536025060912	species.surviving	Richness	species	-3.4403456992460137
11358	0.012412112774103725	species.surviving	Richness	species	-4.389082446544295
8626	0.029986077271145148	species.surviving	Richness	species	-3.507022096005351
13000	0.05203967977723634	species.surviving	Richness	species	-2.955748778753453
11908	0.06651235642185868	species.surviving	Richness	species	-2.7103675377260097
5348	0.023438914027149323	species.surviving	Richness	species	-3.753357645246361
6990	0.0320536025060912	species.surviving	Richness	species	-3.4403456992460137
10271	0.015168813087365124	species.surviving	Richness	species	-4.188513729462816
6444	0.02033762617473025	species.surviving	Richness	species	-3.895282602412944
2070	0.05686390532544379	species.surviving	Richness	species	-2.8670944919408723
2072	0.012412112774103725	species.surviving	Richness	species	-4.389082446544295
13560	0.016891750783153497	species.surviving	Richness	species	-4.080929895562165
2990	0.16747650539505743	species.surviving	Richness	species	-1.7869122038534178
2080	0.19366515837104073	species.surviving	Richness	species	-1.6416245989300018
7002	0.042391228680821444	species.surviving	Richness	species	-3.1608138088802704
3724	0.0182701009397842	species.surviving	Richness	species	-4.002489383715081
7007	0.028607727114514446	species.surviving	Richness	species	-3.554078418818881
10652	0.029986077271145148	species.surviving	Richness	species	-3.507022096005351
5368	0.02964148973198747	species.surviving	Richness	species	-3.518580218954011
6462	0.022405151409676298	species.surviving	Richness	species	-3.798464372914765
1542	0.012412112774103725	species.surviving	Richness	species	-4.389082446544295
3183	0.020682213713887922	species.surviving	Richness	species	-3.878481188944828
11932	0.01068917507831535	species.surviving	Richness	species	-4.538523724526558
12844	0.023783501566306996	species.surviving	Richness	species	-3.7387631501866028
13575	0.017925513400626522	species.surviving	Richness	species	-4.021530251309599
6832	0.02619561434041072	species.surviving	Richness	species	-3.642163273813998
816	0.024472676644622347	species.surviving	Richness	species	-3.7101980227682194
8656	0.01620257570483815	species.surviving	Richness	species	-4.122585055256214
3736	0.04135746606334842	species.surviving	Richness	species	-3.185502316051694
2646	0.015857988165680473	species.surviving	Richness	species	-4.144081920400308
2100	0.017925513400626522	species.surviving	Richness	species	-4.021530251309599
6478	0.030675252349460495	species.surviving	Richness	species	-3.4842990618677203
831	0.01344587539157675	species.surviving	Richness	species	-4.3090828823011
13592	0.037222415593456314	species.surviving	Richness	species	-3.290844129458704
8670	0.013790462930734423	species.surviving	Richness	species	-4.283778017708885
5390	0.031019839888618173	species.surviving	Richness	species	-3.4731282828003156
7578	0.1595509919944309	species.surviving	Richness	species	-1.8353917088254366
13595	0.014479638009049774	species.surviving	Richness	species	-4.235011891712072
471	0.023438914027149323	species.surviving	Richness	species	-3.753357645246361
8675	0.015513400626522799	species.surviving	Richness	species	-4.166051072020825
8680	0.09959276018099547	species.surviving	Richness	species	-2.3066658059793825
13603	0.01620257570483815	species.surviving	Richness	species	-4.122585055256214
5402	0.028607727114514446	species.surviving	Richness	species	-3.554078418818881
13062	0.010344587539157676	species.surviving	Richness	species	-4.5712918391297315
12514	0.10441698572920291	species.surviving	Richness	species	-2.25936291821199
7048	0.013101287852419074	species.surviving	Richness	species	-4.3350447442621105
1033	0.07650539505743124	species.surviving	Richness	species	-2.5703940170097686
10332	0.10889662373825269	species.surviving	Richness	species	-2.2173562528456654
5412	0.01206752523494605	species.surviving	Richness	species	-4.417237299282357
13620	0.016891750783153497	species.surviving	Richness	species	-4.080929895562165
3778	0.04032370344587539	species.surviving	Richness	species	-3.2108158081009046
12528	0.05135050469892099	species.surviving	Richness	species	-2.969080514049814
5420	0.01	species.surviving	Richness	species	-4.605170185988091
13076	0.013790462930734423	species.surviving	Richness	species	-4.283778017708885
8704	0.034810302819352594	species.surviving	Richness	species	-3.357841877990865
5424	0.01068917507831535	species.surviving	Richness	species	-4.538523724526558
11988	0.014135050469892099	species.surviving	Richness	species	-4.259097717281083
10348	0.0279185520361991	species.surviving	Richness	species	-3.578463863600456
13636	0.013790462930734423	species.surviving	Richness	species	-4.283778017708885
6529	0.19986773407587888	species.surviving	Richness	species	-1.6100994608295998
11451	0.01068917507831535	species.surviving	Richness	species	-4.538523724526558
514	0.019303863557257224	species.surviving	Richness	species	-3.9474500187916575
5256	0.01620257570483815	species.surviving	Richness	species	-4.122585055256214
9630	0.024472676644622347	species.surviving	Richness	species	-3.7101980227682194
7080	0.01344587539157675	species.surviving	Richness	species	-4.3090828823011
5440	0.08029585798816567	species.surviving	Richness	species	-2.522037241076296
1612	0.017236338322311175	species.surviving	Richness	species	-4.060735430602949
7630	0.015857988165680473	species.surviving	Richness	species	-4.144081920400308
10914	0.03446571528019492	species.surviving	Richness	species	-3.367790209046013
3808	0.035154890358510264	species.surviving	Richness	species	-3.3479915421380304
10372	0.01068917507831535	species.surviving	Richness	species	-4.538523724526558
3628	0.1047615732683606	species.surviving	Richness	species	-2.256068241620717
10920	0.018959276018099547	species.surviving	Richness	species	-3.9654619675837064
13660	0.01206752523494605	species.surviving	Richness	species	-4.417237299282357
5460	0.1047615732683606	species.surviving	Richness	species	-2.256068241620717
5279	0.04652627915071354	species.surviving	Richness	species	-3.067737982995908
13664	0.1254368256178211	species.surviving	Richness	species	-2.075953028680621
8744	0.05203967977723634	species.surviving	Richness	species	-2.955748778753453
3822	0.014479638009049774	species.surviving	Richness	species	-4.235011891712072
6558	0.07030281935259311	species.surviving	Richness	species	-2.6549433763808787
13120	0.029296902192829793	species.surviving	Richness	species	-3.530273495755805
11296	0.032742777584406545	species.surviving	Richness	species	-3.4190728729954296
11479	0.03791159067177167	species.surviving	Richness	species	-3.272498391173731
6560	0.05858684302123216	species.surviving	Richness	species	-2.8372451294299443
1638	0.25362339018447616	species.surviving	Richness	species	-1.3719048280836015
7108	0.021715976331360947	species.surviving	Richness	species	-3.8297070528565946
8204	0.011033762617473025	species.surviving	Richness	species	-4.506795378096054
3831	0.02412808910546467	species.surviving	Richness	species	-3.7243785941318843
5474	0.02964148973198747	species.surviving	Richness	species	-3.518580218954011
8759	0.011033762617473025	species.surviving	Richness	species	-4.506795378096054
2744	0.06065436825617821	species.surviving	Richness	species	-2.802563622176149
7119	0.023438914027149323	species.surviving	Richness	species	-3.753357645246361
13684	0.01068917507831535	species.surviving	Richness	species	-4.538523724526558
8764	0.0647894187260703	species.surviving	Richness	species	-2.736612980221725
13687	0.01068917507831535	species.surviving	Richness	species	-4.538523724526558
3844	0.022405151409676298	species.surviving	Richness	species	-3.798464372914765
1663	0.014824225548207448	species.surviving	Richness	species	-4.211492575044168
13695	0.010344587539157676	species.surviving	Richness	species	-4.5712918391297315
13696	0.012412112774103725	species.surviving	Richness	species	-4.389082446544295
12060	0.025506439262095372	species.surviving	Richness	species	-3.6688243386134145
8780	0.011033762617473025	species.surviving	Richness	species	-4.506795378096054
8784	0.022405151409676298	species.surviving	Richness	species	-3.798464372914765
3864	0.012412112774103725	species.surviving	Richness	species	-4.389082446544295
11520	0.0771945701357466	species.surviving	Richness	species	-2.56142615945422
10428	0.0113783501566307	species.surviving	Richness	species	-4.4760428382431705
8608	0.02964148973198747	species.surviving	Richness	species	-3.518580218954011
6968	0.028952314653672123	species.surviving	Richness	species	-3.542105124664524
1138	0.015168813087365124	species.surviving	Richness	species	-4.188513729462816
3872	0.03549947789766794	species.surviving	Richness	species	-3.338237289716863
12076	0.017236338322311175	species.surviving	Richness	species	-4.060735430602949
13719	0.010344587539157676	species.surviving	Richness	species	-4.5712918391297315
3330	0.04273581621997912	species.surviving	Richness	species	-3.152717922979939
2240	0.012412112774103725	species.surviving	Richness	species	-4.389082446544295
13724	0.013101287852419074	species.surviving	Richness	species	-4.3350447442621105
1512	0.07684998259658893	species.surviving	Richness	species	-2.5659000354570383
8806	0.15748346675948488	species.surviving	Richness	species	-1.8484347991821473
9902	0.17746954403063	species.surviving	Richness	species	-1.728956267714729
12639	0.04032370344587539	species.surviving	Richness	species	-3.2108158081009046
12094	0.37836407935955446	species.surviving	Richness	species	-0.9718983740070705
11731	0.04032370344587539	species.surviving	Richness	species	-3.2108158081009046
11548	0.01620257570483815	species.surviving	Richness	species	-4.122585055256214
7176	0.013101287852419074	species.surviving	Richness	species	-4.3350447442621105
2254	0.03412112774103724	species.surviving	Richness	species	-3.3778385047056547
1708	0.014135050469892099	species.surviving	Richness	species	-4.259097717281083
6630	0.02619561434041072	species.surviving	Richness	species	-3.642163273813998
3895	0.017925513400626522	species.surviving	Richness	species	-4.021530251309599
8820	0.03239819004524887	species.surviving	Richness	species	-3.4296527205451985
12102	0.07409328228332752	species.surviving	Richness	species	-2.602430408234703
3900	0.19504350852767144	species.surviving	Richness	species	-1.6345326246513763
13746	0.0182701009397842	species.surviving	Richness	species	-4.002489383715081
2263	0.015168813087365124	species.surviving	Richness	species	-4.188513729462816
2811	0.015168813087365124	species.surviving	Richness	species	-4.188513729462816
12107	0.01758092586146885	species.surviving	Richness	species	-4.040940722499328
2268	0.021371388792203273	species.surviving	Richness	species	-3.845702223826193
13206	0.06237730595196658	species.surviving	Richness	species	-2.7745537564239924
7191	0.013101287852419074	species.surviving	Richness	species	-4.3350447442621105
5552	0.012412112774103725	species.surviving	Richness	species	-4.389082446544295
2638	0.014824225548207448	species.surviving	Richness	species	-4.211492575044168
8835	0.05651931778628611	species.surviving	Richness	species	-2.873172791544989
13760	0.011722937695788374	species.surviving	Richness	species	-4.446207869605163
11940	0.01068917507831535	species.surviving	Richness	species	-4.538523724526558
12670	0.021026801253045596	species.surviving	Richness	species	-3.86195740482864
13766	0.021715976331360947	species.surviving	Richness	species	-3.8297070528565946
8849	0.06513400626522799	species.surviving	Richness	species	-2.7313084964895924
10490	0.04445875391576749	species.surviving	Richness	species	-3.113193397924604
3747	0.013101287852419074	species.surviving	Richness	species	-4.3350447442621105
3930	0.06065436825617821	species.surviving	Richness	species	-2.802563622176149
12681	0.01206752523494605	species.surviving	Richness	species	-4.417237299282357
1200	0.04480334145492517	species.surviving	Richness	species	-3.1054725562951617
1748	0.04480334145492517	species.surviving	Richness	species	-3.1054725562951617
13780	0.8900765750087017	species.surviving	Richness	species	-0.11644778062150293
655	0.015513400626522799	species.surviving	Richness	species	-4.166051072020825
6672	0.032742777584406545	species.surviving	Richness	species	-3.4190728729954296
10500	0.07271493212669683	species.surviving	Richness	species	-2.621208521768332
7222	0.011722937695788374	species.surviving	Richness	species	-4.446207869605163
659	0.01	species.surviving	Richness	species	-4.605170185988091
12144	0.01620257570483815	species.surviving	Richness	species	-4.122585055256214
8866	0.042391228680821444	species.surviving	Richness	species	-3.1608138088802704
9960	0.013790462930734423	species.surviving	Richness	species	-4.283778017708885
10508	0.012756700313261399	species.surviving	Richness	species	-4.361698630646629
12152	0.037222415593456314	species.surviving	Richness	species	-3.290844129458704
7049	0.016547163243995824	species.surviving	Richness	species	-4.101540597047242
13794	0.019648451096414898	species.surviving	Richness	species	-3.9297567683836183
12154	0.030675252349460495	species.surviving	Richness	species	-3.4842990618677203
8874	0.24673163940132267	species.surviving	Richness	species	-1.39945401315817
3954	0.02412808910546467	species.surviving	Richness	species	-3.7243785941318843
1222	0.019303863557257224	species.surviving	Richness	species	-3.9474500187916575
13799	0.018614688478941873	species.surviving	Richness	species	-3.9838043067455473
13800	0.01620257570483815	species.surviving	Richness	species	-4.122585055256214
3956	0.01068917507831535	species.surviving	Richness	species	-4.538523724526558
13255	0.023094326487991645	species.surviving	Richness	species	-3.768168298201073
10523	0.01	species.surviving	Richness	species	-4.605170185988091
13808	0.02585102680125305	species.surviving	Richness	species	-3.6554049572980842
136	0.015168813087365124	species.surviving	Richness	species	-4.188513729462816
11074	0.03584406543682562	species.surviving	Richness	species	-3.3285772643612943
10528	0.01758092586146885	species.surviving	Richness	species	-4.040940722499328
13264	0.019303863557257224	species.surviving	Richness	species	-3.9474500187916575
5611	0.01206752523494605	species.surviving	Richness	species	-4.417237299282357
2332	0.015168813087365124	species.surviving	Richness	species	-4.188513729462816
2880	0.08856595892794987	species.surviving	Richness	species	-2.424007705944448
8896	0.10682909850330664	species.surviving	Richness	species	-2.236524931669825
2340	0.23053602506091195	species.surviving	Richness	species	-1.4673481378208786
9448	0.037222415593456314	species.surviving	Richness	species	-3.290844129458704
8902	0.01758092586146885	species.surviving	Richness	species	-4.040940722499328
13824	0.033087365123564215	species.surviving	Richness	species	-3.4086037877934263
6716	0.025161851722937695	species.surviving	Richness	species	-3.6824262519670836
700	0.06513400626522799	species.surviving	Richness	species	-2.7313084964895924
1255	0.01344587539157675	species.surviving	Richness	species	-4.3090828823011
3990	0.026540201879568397	species.surviving	Richness	species	-3.6290946434917686
708	0.014824225548207448	species.surviving	Richness	species	-4.211492575044168
13835	0.010344587539157676	species.surviving	Richness	species	-4.5712918391297315
11650	0.03377654020187957	species.surviving	Richness	species	-3.387988794343495
3996	0.027229376957883744	species.surviving	Richness	species	-3.6034588532823
12200	0.02585102680125305	species.surviving	Richness	species	-3.6554049572980842
7280	0.05410720501218239	species.surviving	Richness	species	-2.916787922474527
3452	0.015513400626522799	species.surviving	Richness	species	-4.166051072020825
13300	0.02206056387051862	species.surviving	Richness	species	-3.8139637047165147
3456	0.018959276018099547	species.surviving	Richness	species	-3.9654619675837064
12206	0.01344587539157675	species.surviving	Richness	species	-4.3090828823011
2368	0.017236338322311175	species.surviving	Richness	species	-4.060735430602949
11664	0.02585102680125305	species.surviving	Richness	species	-3.6554049572980842
13852	0.014479638009049774	species.surviving	Richness	species	-4.235011891712072
2370	0.01	species.surviving	Richness	species	-4.605170185988091
8932	0.045837104072398195	species.surviving	Richness	species	-3.0826613832571605
4012	0.0113783501566307	species.surviving	Richness	species	-4.4760428382431705
13860	0.014824225548207448	species.surviving	Richness	species	-4.211492575044168
12768	0.016547163243995824	species.surviving	Richness	species	-4.101540597047242
4020	0.01620257570483815	species.surviving	Richness	species	-4.122585055256214
10584	0.23329272537417334	species.surviving	Richness	species	-1.4554612818632209
6760	0.026884789418726074	species.surviving	Richness	species	-3.6161946014189756
11134	0.013790462930734423	species.surviving	Richness	species	-4.283778017708885
10590	0.03343195266272189	species.surviving	Richness	species	-3.398243169764724
4032	0.079951270449008	species.surviving	Richness	species	-2.526337949284237
11688	0.01	species.surviving	Richness	species	-4.605170185988091
1300	0.05307344239470937	species.surviving	Richness	species	-2.9360786190733976
7316	0.06306648103028194	species.surviving	Richness	species	-2.7635658545312736
13878	0.010344587539157676	species.surviving	Richness	species	-4.5712918391297315
13334	0.013790462930734423	species.surviving	Richness	species	-4.283778017708885
13880	0.023094326487991645	species.surviving	Richness	species	-3.768168298201073
8960	0.01758092586146885	species.surviving	Richness	species	-4.040940722499328
2764	0.0113783501566307	species.surviving	Richness	species	-4.4760428382431705
13884	0.011722937695788374	species.surviving	Richness	species	-4.446207869605163
13885	0.012756700313261399	species.surviving	Richness	species	-4.361698630646629
5684	0.17195614340410723	species.surviving	Richness	species	-1.7605158148903433
6780	0.027229376957883744	species.surviving	Richness	species	-3.6034588532823
2224	0.08477549599721544	species.surviving	Richness	species	-2.467748740238916
2956	0.01620257570483815	species.surviving	Richness	species	-4.122585055256214
13896	0.042391228680821444	species.surviving	Richness	species	-3.1608138088802704
7336	0.0730595196658545	species.surviving	Richness	species	-2.6164808321527024
12256	0.012756700313261399	species.surviving	Richness	species	-4.361698630646629
3510	0.1678210929342151	species.surviving	Richness	species	-1.7848567900228962
4057	0.014135050469892099	species.surviving	Richness	species	-4.259097717281083
5152	0.017925513400626522	species.surviving	Richness	species	-4.021530251309599
13902	0.023438914027149323	species.surviving	Richness	species	-3.753357645246361
4060	0.01068917507831535	species.surviving	Richness	species	-4.538523724526558
13904	0.11130873651235641	species.surviving	Richness	species	-2.195447528611803
12264	0.015513400626522799	species.surviving	Richness	species	-4.166051072020825
6802	0.014824225548207448	species.surviving	Richness	species	-4.211492575044168
423	0.03928994082840236	species.surviving	Richness	species	-3.2367867514347313
13914	0.047904629307344244	species.surviving	Richness	species	-3.038543133987848
12274	0.11820048729550992	species.surviving	Richness	species	-2.1353730513831897
7356	0.023438914027149323	species.surviving	Richness	species	-3.753357645246361
13374	0.06306648103028194	species.surviving	Richness	species	-2.7635658545312736
4078	0.0113783501566307	species.surviving	Richness	species	-4.4760428382431705
13922	0.015168813087365124	species.surviving	Richness	species	-4.188513729462816
13376	0.01999303863557257	species.surviving	Richness	species	-3.912371134239321
798	0.029986077271145148	species.surviving	Richness	species	-3.507022096005351
9004	0.03136442742777584	species.surviving	Richness	species	-3.4620809127323438
6820	0.015168813087365124	species.surviving	Richness	species	-4.188513729462816
13936	0.033087365123564215	species.surviving	Richness	species	-3.4086037877934263
8468	0.03170901496693352	species.surviving	Richness	species	-3.451154254713377
13938	0.01068917507831535	species.surviving	Richness	species	-4.538523724526558
12300	0.030330664810302818	species.surviving	Richness	species	-3.4955960382899933
10660	0.05341802993386704	species.surviving	Richness	species	-2.929606950792286
13944	0.012756700313261399	species.surviving	Richness	species	-4.361698630646629
9024	0.016891750783153497	species.surviving	Richness	species	-4.080929895562165
7384	0.018614688478941873	species.surviving	Richness	species	-3.9838043067455473
12307	0.015168813087365124	species.surviving	Richness	species	-4.188513729462816
9027	0.018614688478941873	species.surviving	Richness	species	-3.9838043067455473
12312	0.06823529411764706	species.surviving	Richness	species	-2.6847933389379426
4110	0.023438914027149323	species.surviving	Richness	species	-3.753357645246361
9032	0.0182701009397842	species.surviving	Richness	species	-4.002489383715081
13954	0.022405151409676298	species.surviving	Richness	species	-3.798464372914765
2472	0.01344587539157675	species.surviving	Richness	species	-4.3090828823011
13412	0.033087365123564215	species.surviving	Richness	species	-3.4086037877934263
4116	0.01	species.surviving	Richness	species	-4.605170185988091
834	0.015168813087365124	species.surviving	Richness	species	-4.188513729462816
288	0.020682213713887922	species.surviving	Richness	species	-3.878481188944828
836	0.011033762617473025	species.surviving	Richness	species	-4.506795378096054
13964	0.03136442742777584	species.surviving	Richness	species	-3.4620809127323438
8496	0.01758092586146885	species.surviving	Richness	species	-4.040940722499328
9044	0.06685694396101635	species.surviving	Richness	species	-2.705200107066292
2492	0.01758092586146885	species.surviving	Richness	species	-4.040940722499328
10696	0.1471458405847546	species.surviving	Richness	species	-1.9163310712005999
13980	0.023094326487991645	species.surviving	Richness	species	-3.768168298201073
854	0.043769578837452146	species.surviving	Richness	species	-3.1288162499994407
13982	0.03963452836756004	species.surviving	Richness	species	-3.228054612156776
5780	0.014824225548207448	species.surviving	Richness	species	-4.211492575044168
4140	0.02964148973198747	species.surviving	Richness	species	-3.518580218954011
13984	0.03343195266272189	species.surviving	Richness	species	-3.398243169764724
4144	0.01344587539157675	species.surviving	Richness	species	-4.3090828823011
1410	0.016891750783153497	species.surviving	Richness	species	-4.080929895562165
9065	0.025161851722937695	species.surviving	Richness	species	-3.6824262519670836
8520	0.03618865297598329	species.surviving	Richness	species	-3.319009662989411
2506	0.06789070657848938	species.surviving	Richness	species	-2.6898561230266242
13990	0.019648451096414898	species.surviving	Richness	species	-3.9297567683836183
9072	0.03377654020187957	species.surviving	Richness	species	-3.387988794343495
4152	0.011722937695788374	species.surviving	Richness	species	-4.446207869605163
12354	0.04687086668987122	species.surviving	Richness	species	-3.0603589758621546
3607	0.011033762617473025	species.surviving	Richness	species	-4.506795378096054
2515	0.018959276018099547	species.surviving	Richness	species	-3.9654619675837064
9078	0.023783501566306996	species.surviving	Richness	species	-3.7387631501866028
10719	0.012756700313261399	species.surviving	Richness	species	-4.361698630646629
4158	0.01620257570483815	species.surviving	Richness	species	-4.122585055256214
8534	0.015513400626522799	species.surviving	Richness	species	-4.166051072020825
2520	0.023783501566306996	species.surviving	Richness	species	-3.7387631501866028
14004	0.03963452836756004	species.surviving	Richness	species	-3.228054612156776
12368	0.03446571528019492	species.surviving	Richness	species	-3.367790209046013
7448	0.07684998259658893	species.surviving	Richness	species	-2.5659000354570383
10732	0.02033762617473025	species.surviving	Richness	species	-3.895282602412944
14015	0.08443090845805777	species.surviving	Richness	species	-2.47182173046216
12374	0.03756700313261399	species.surviving	Richness	species	-3.2816291901420347
9095	0.06134354333449356	species.surviving	Richness	species	-2.791265356485202
2536	0.01620257570483815	species.surviving	Richness	species	-4.122585055256214
9100	0.050316742081447964	species.surviving	Richness	species	-2.9894174126953166
3635	0.02585102680125305	species.surviving	Richness	species	-3.6554049572980842
2546	0.025161851722937695	species.surviving	Richness	species	-3.6824262519670836
7470	0.032742777584406545	species.surviving	Richness	species	-3.4190728729954296
2550	0.013790462930734423	species.surviving	Richness	species	-4.283778017708885
9112	0.055830142707970765	species.surviving	Richness	species	-2.8854413635468754
9118	0.025161851722937695	species.surviving	Richness	species	-3.6824262519670836
14040	0.06926905673512009	species.surviving	Richness	species	-2.6697569842610678
6932	0.02585102680125305	species.surviving	Richness	species	-3.6554049572980842
12404	0.026884789418726074	species.surviving	Richness	species	-3.6161946014189756
14048	0.0113783501566307	species.surviving	Richness	species	-4.4760428382431705
9128	0.01068917507831535	species.surviving	Richness	species	-4.538523724526558
13508	0.015857988165680473	species.surviving	Richness	species	-4.144081920400308
2572	0.034810302819352594	species.surviving	Richness	species	-3.357841877990865
4214	1	species.surviving	Richness	species	0
7496	0.01068917507831535	species.surviving	Richness	species	-4.538523724526558
1484	0.024472676644622347	species.surviving	Richness	species	-3.7101980227682194
9140	0.029986077271145148	species.surviving	Richness	species	-3.507022096005351
7500	0.01	species.surviving	Richness	species	-4.605170185988091
390	0.2212321615036547	species.surviving	Richness	species	-1.5085426243167286
13520	0.13129481378350155	species.surviving	Richness	species	-2.0303099974367247
9146	0.021371388792203273	species.surviving	Richness	species	-3.845702223826193
9148	0.01344587539157675	species.surviving	Richness	species	-4.3090828823011
4228	0.03446571528019492	species.surviving	Richness	species	-3.367790209046013
7510	0.04308040375913679	species.surviving	Richness	species	-3.1446870544273584
9151	0.013790462930734423	species.surviving	Richness	species	-4.283778017708885
11886	0.014824225548207448	species.surviving	Richness	species	-4.211492575044168
14074	0.05135050469892099	species.surviving	Richness	species	-2.969080514049814
5872	0.1337069265576053	species.surviving	Richness	species	-2.0121049895025838
14076	0.048249216846501915	species.surviving	Richness	species	-3.031375682489451
9156	0.04756004176818657	species.surviving	Richness	species	-3.0457623289390297
4236	0.02757396449704142	species.surviving	Richness	species	-3.590883266785519
7518	0.02585102680125305	species.surviving	Richness	species	-3.6554049572980842
6792	0.018614688478941873	species.surviving	Richness	species	-3.9838043067455473
8614	0.015857988165680473	species.surviving	Richness	species	-4.144081920400308
2600	0.0854646710755308	species.surviving	Richness	species	-2.4596521922265957
12442	0.04273581621997912	species.surviving	Richness	species	-3.152717922979939
14084	0.06306648103028194	species.surviving	Richness	species	-2.7635658545312736
4248	0.032742777584406545	species.surviving	Richness	species	-3.4190728729954296
13544	0.016547163243995824	species.surviving	Richness	species	-4.101540597047242
9174	0.04308040375913679	species.surviving	Richness	species	-3.1446870544273584
14096	0.02757396449704142	species.surviving	Richness	species	-3.590883266785519
4256	0.029296902192829793	species.surviving	Richness	species	-3.530273495755805
9180	0.015168813087365124	species.surviving	Richness	species	-4.188513729462816
4260	0.017236338322311175	species.surviving	Richness	species	-4.060735430602949
11368	0.06272189349112425	species.surviving	Richness	species	-2.769044713805052
14104	0.01999303863557257	species.surviving	Richness	species	-3.912371134239321
12472	0.049972154542290294	species.surviving	Richness	species	-2.996289337839687
3178	0.12681517577445178	species.surviving	Richness	species	-2.0650245613766067
10834	0.011722937695788374	species.surviving	Richness	species	-4.446207869605163
14118	0.026540201879568397	species.surviving	Richness	species	-3.6290946434917686
12478	0.05755308040375914	species.surviving	Richness	species	-2.855047619551488
13574	0.03412112774103724	species.surviving	Richness	species	-3.3778385047056547
4279	0.015513400626522799	species.surviving	Richness	species	-4.166051072020825
2639	0.05272885485555169	species.surviving	Richness	species	-2.9425924428090573
2640	0.030330664810302818	species.surviving	Richness	species	-3.4955960382899933
4282	0.03343195266272189	species.surviving	Richness	species	-3.398243169764724
5924	0.05135050469892099	species.surviving	Richness	species	-2.969080514049814
13584	0.029296902192829793	species.surviving	Richness	species	-3.530273495755805
11398	0.08477549599721544	species.surviving	Richness	species	-2.467748740238916
4290	0.2077932474765054	species.surviving	Richness	species	-1.5712116961457376
9212	0.011033762617473025	species.surviving	Richness	species	-4.506795378096054
14136	0.012756700313261399	species.surviving	Richness	species	-4.361698630646629
9216	0.022405151409676298	species.surviving	Richness	species	-3.798464372914765
14140	0.028607727114514446	species.surviving	Richness	species	-3.554078418818881
9224	0.013790462930734423	species.surviving	Richness	species	-4.283778017708885
12505	0.011033762617473025	species.surviving	Richness	species	-4.506795378096054
11960	0.12026801253045596	species.surviving	Richness	species	-2.118032588860957
7042	0.03239819004524887	species.surviving	Richness	species	-3.4296527205451985
1576	0.01206752523494605	species.surviving	Richness	species	-4.417237299282357
13608	0.01999303863557257	species.surviving	Richness	species	-3.912371134239321
14156	0.03687782805429864	species.surviving	Richness	species	-3.3001447742649814
2674	0.012756700313261399	species.surviving	Richness	species	-4.361698630646629
9240	0.01620257570483815	species.surviving	Richness	species	-4.122585055256214
13617	0.01620257570483815	species.surviving	Richness	species	-4.122585055256214
2684	0.12302471284371735	species.surviving	Richness	species	-2.0953700263623265
12527	0.0113783501566307	species.surviving	Richness	species	-4.4760428382431705
8700	0.05410720501218239	species.surviving	Richness	species	-2.916787922474527
7608	0.019303863557257224	species.surviving	Richness	species	-3.9474500187916575
4328	0.015513400626522799	species.surviving	Richness	species	-4.166051072020825
2688	0.02274973894883397	species.surviving	Richness	species	-3.783201608427542
10892	0.0182701009397842	species.surviving	Richness	species	-4.002489383715081
14174	0.09304559693699965	species.surviving	Richness	species	-2.3746656163364204
504	0.014824225548207448	species.surviving	Richness	species	-4.211492575044168
4337	0.023094326487991645	species.surviving	Richness	species	-3.768168298201073
2152	0.015168813087365124	species.surviving	Richness	species	-4.188513729462816
14182	0.01206752523494605	species.surviving	Richness	species	-4.417237299282357
4340	0.040668290985033065	species.surviving	Richness	species	-3.2023065814597493
13090	0.2963522450400279	species.surviving	Richness	species	-1.216206515139975
14184	0.053762617473024715	species.surviving	Richness	species	-2.923176895838172
10904	0.02274973894883397	species.surviving	Richness	species	-3.783201608427542
9264	0.017236338322311175	species.surviving	Richness	species	-4.060735430602949
1062	0.017925513400626522	species.surviving	Richness	species	-4.021530251309599
8723	0.015168813087365124	species.surviving	Richness	species	-4.188513729462816
520	0.09166724678036894	species.surviving	Richness	species	-2.3895901414905847
4350	0.014135050469892099	species.surviving	Richness	species	-4.259097717281083
2713	0.021026801253045596	species.surviving	Richness	species	-3.86195740482864
12555	0.014824225548207448	species.surviving	Richness	species	-4.211492575044168
13654	0.1006265227984685	species.surviving	Richness	species	-2.2963394099569894
7092	0.016891750783153497	species.surviving	Richness	species	-4.080929895562165
9282	0.04101287852419074	species.surviving	Richness	species	-3.1938691512540403
8736	0.058242255482074484	species.surviving	Richness	species	-2.8431441484728075
2721	0.014135050469892099	species.surviving	Richness	species	-4.259097717281083
14204	0.01620257570483815	species.surviving	Richness	species	-4.122585055256214
9283	0.013790462930734423	species.surviving	Richness	species	-4.283778017708885
1630	0.023094326487991645	species.surviving	Richness	species	-3.768168298201073
14207	0.025506439262095372	species.surviving	Richness	species	-3.6688243386134145
9286	0.16713191785589976	species.surviving	Richness	species	-1.7889718511128958
2179	0.013790462930734423	species.surviving	Richness	species	-4.283778017708885
5644	0.019648451096414898	species.surviving	Richness	species	-3.9297567683836183
4368	0.06857988165680473	species.surviving	Richness	species	-2.679756057571413
12572	0.12784893839192482	species.surviving	Richness	species	-2.056905880823219
14216	0.05066132962060564	species.surviving	Richness	species	-2.982592388787657
7110	0.020682213713887922	species.surviving	Richness	species	-3.878481188944828
5471	0.021715976331360947	species.surviving	Richness	species	-3.8297070528565946
14220	0.017925513400626522	species.surviving	Richness	species	-4.021530251309599
9300	0.010344587539157676	species.surviving	Richness	species	-4.5712918391297315
4382	0.021715976331360947	species.surviving	Richness	species	-3.8297070528565946
7663	0.03618865297598329	species.surviving	Richness	species	-3.319009662989411
14226	0.03756700313261399	species.surviving	Richness	species	-3.2816291901420347
3836	0.01620257570483815	species.surviving	Richness	species	-4.122585055256214
12040	0.06134354333449356	species.surviving	Richness	species	-2.791265356485202
9308	0.044114166376609816	species.surviving	Richness	species	-3.1209743150839184
6030	0.0320536025060912	species.surviving	Richness	species	-3.4403456992460137
7670	0.04135746606334842	species.surviving	Richness	species	-3.185502316051694
2750	0.0182701009397842	species.surviving	Richness	species	-4.002489383715081
4392	0.048249216846501915	species.surviving	Richness	species	-3.031375682489451
9319	0.01999303863557257	species.surviving	Richness	species	-3.912371134239321
7680	0.014479638009049774	species.surviving	Richness	species	-4.235011891712072
2760	0.018959276018099547	species.surviving	Richness	species	-3.9654619675837064
14244	0.013790462930734423	species.surviving	Richness	species	-4.283778017708885
9328	0.012412112774103725	species.surviving	Richness	species	-4.389082446544295
12063	0.0113783501566307	species.surviving	Richness	species	-4.4760428382431705
14252	0.011033762617473025	species.surviving	Richness	species	-4.506795378096054
4412	0.02481726418378002	species.surviving	Richness	species	-3.696215731559039
14256	0.03791159067177167	species.surviving	Richness	species	-3.272498391173731
13710	0.017925513400626522	species.surviving	Richness	species	-4.021530251309599
10976	0.02274973894883397	species.surviving	Richness	species	-3.783201608427542
9342	0.034810302819352594	species.surviving	Richness	species	-3.357841877990865
2788	0.2715419422206753	species.surviving	Richness	species	-1.3036386682220615
7710	0.04652627915071354	species.surviving	Richness	species	-3.067737982995908
14272	0.011722937695788374	species.surviving	Richness	species	-4.446207869605163
7164	0.16437521754263837	species.surviving	Richness	species	-1.8056035525976706
4432	0.011033762617473025	species.surviving	Richness	species	-4.506795378096054
2796	0.034810302819352594	species.surviving	Richness	species	-3.357841877990865
9358	0.010344587539157676	species.surviving	Richness	species	-4.5712918391297315
9360	0.2953184824225548	species.surviving	Richness	species	-1.2197009035604545
12644	0.07788374521406195	species.surviving	Richness	species	-2.5525380100855855
14286	0.02481726418378002	species.surviving	Richness	species	-3.696215731559039
13740	0.0882213713887922	species.surviving	Richness	species	-2.4279060393253715
4445	0.013790462930734423	species.surviving	Richness	species	-4.283778017708885
6087	0.024472676644622347	species.surviving	Richness	species	-3.7101980227682194
7728	0.04308040375913679	species.surviving	Richness	species	-3.1446870544273584
13744	0.014824225548207448	species.surviving	Richness	species	-4.211492575044168
5544	0.06616776888270101	species.surviving	Richness	species	-2.715561809484906
1170	0.05996519317786286	species.surviving	Richness	species	-2.8139909987933795
4454	0.05445179255134006	species.surviving	Richness	species	-2.9104395090919764
2814	0.015168813087365124	species.surviving	Richness	species	-4.188513729462816
14300	0.055830142707970765	species.surviving	Richness	species	-2.8854413635468754
9382	0.0716811695092238	species.surviving	Richness	species	-2.6355271947506846
2822	0.01344587539157675	species.surviving	Richness	species	-4.3090828823011
9384	0.013790462930734423	species.surviving	Richness	species	-4.283778017708885
7744	0.10234946049425686	species.surviving	Richness	species	-2.2793622380733245
2276	0.02206056387051862	species.surviving	Richness	species	-3.8139637047165147
8840	0.06203271841280891	species.surviving	Richness	species	-2.7800933167947157
12121	0.03170901496693352	species.surviving	Richness	species	-3.451154254713377
9388	0.010344587539157676	species.surviving	Richness	species	-4.5712918391297315
14314	0.3766411416637661	species.surviving	Richness	species	-0.9764624237344716
4476	0.010344587539157676	species.surviving	Richness	species	-4.5712918391297315
1199	0.015857988165680473	species.surviving	Richness	species	-4.144081920400308
7215	0.016547163243995824	species.surviving	Richness	species	-4.101540597047242
5576	0.01206752523494605	species.surviving	Richness	species	-4.417237299282357
2842	0.11544378698224851	species.surviving	Richness	species	-2.158971560288054
14328	0.05996519317786286	species.surviving	Richness	species	-2.8139909987933795
12688	0.013790462930734423	species.surviving	Richness	species	-4.283778017708885
7770	0.02964148973198747	species.surviving	Richness	species	-3.518580218954011
9412	0.024472676644622347	species.surviving	Richness	species	-3.7101980227682194
11054	0.02206056387051862	species.surviving	Richness	species	-3.8139637047165147
4494	0.02033762617473025	species.surviving	Richness	species	-3.895282602412944
2855	0.010344587539157676	species.surviving	Richness	species	-4.5712918391297315
7777	0.04032370344587539	species.surviving	Richness	species	-3.2108158081009046
9418	0.051695092238078666	species.surviving	Richness	species	-2.9623924296704103
7238	0.051695092238078666	species.surviving	Richness	species	-2.9623924296704103
8880	0.06410024364775496	species.surviving	Richness	species	-2.747307114005717
14350	0.07547163243995823	species.surviving	Richness	species	-2.5839984226031634
6150	0.018614688478941873	species.surviving	Richness	species	-3.9838043067455473
12164	0.01	species.surviving	Richness	species	-4.605170185988091
9432	0.012756700313261399	species.surviving	Richness	species	-4.361698630646629
8340	0.032742777584406545	species.surviving	Richness	species	-3.4190728729954296
2327	0.03377654020187957	species.surviving	Richness	species	-3.387988794343495
4516	0.016547163243995824	species.surviving	Richness	species	-4.101540597047242
1236	0.019303863557257224	species.surviving	Richness	species	-3.9474500187916575
9440	0.018959276018099547	species.surviving	Richness	species	-3.9654619675837064
14362	0.028952314653672123	species.surviving	Richness	species	-3.542105124664524
7800	0.06065436825617821	species.surviving	Richness	species	-2.802563622176149
6160	0.015513400626522799	species.surviving	Richness	species	-4.166051072020825
14364	0.05548555516881309	species.surviving	Richness	species	-2.8916325593337344
4522	0.023094326487991645	species.surviving	Richness	species	-3.768168298201073
13822	0.01620257570483815	species.surviving	Richness	species	-4.122585055256214
14372	0.012412112774103725	species.surviving	Richness	species	-4.389082446544295
7812	0.06065436825617821	species.surviving	Richness	species	-2.802563622176149
4536	0.01620257570483815	species.surviving	Richness	species	-4.122585055256214
5631	0.011033762617473025	species.surviving	Richness	species	-4.506795378096054
2352	0.011033762617473025	species.surviving	Richness	species	-4.506795378096054
7823	0.01344587539157675	species.surviving	Richness	species	-4.3090828823011
6184	0.024472676644622347	species.surviving	Richness	species	-3.7101980227682194
13844	0.12991646362687087	species.surviving	Richness	species	-2.0408636225599897
12750	0.01758092586146885	species.surviving	Richness	species	-4.040940722499328
14392	0.050316742081447964	species.surviving	Richness	species	-2.9894174126953166
12751	0.04308040375913679	species.surviving	Richness	species	-3.1446870544273584
7830	0.13405151409676297	species.surviving	Richness	species	-2.0095311193489405
6196	0.026540201879568397	species.surviving	Richness	species	-3.6290946434917686
4556	0.03825617821092934	species.surviving	Richness	species	-3.2634502098984806
4557	0.018959276018099547	species.surviving	Richness	species	-3.9654619675837064
14400	0.19883397145840584	species.surviving	Richness	species	-1.615285116770875
4562	0.011722937695788374	species.surviving	Richness	species	-4.446207869605163
4016	0.024472676644622347	species.surviving	Richness	species	-3.7101980227682194
4564	0.023094326487991645	species.surviving	Richness	species	-3.768168298201073
14408	0.017236338322311175	species.surviving	Richness	species	-4.060735430602949
9488	0.01	species.surviving	Richness	species	-4.605170185988091
8942	0.07340410720501218	species.surviving	Richness	species	-2.6117753884556163
11135	0.011722937695788374	species.surviving	Richness	species	-4.446207869605163
4575	0.0113783501566307	species.surviving	Richness	species	-4.4760428382431705
14420	0.03446571528019492	species.surviving	Richness	species	-3.367790209046013
4580	0.010344587539157676	species.surviving	Richness	species	-4.5712918391297315
11144	0.010344587539157676	species.surviving	Richness	species	-4.5712918391297315
9504	0.0647894187260703	species.surviving	Richness	species	-2.736612980221725
754	0.01758092586146885	species.surviving	Richness	species	-4.040940722499328
6227	0.011033762617473025	species.surviving	Richness	species	-4.506795378096054
7868	0.02033762617473025	species.surviving	Richness	species	-3.895282602412944
4588	0.02481726418378002	species.surviving	Richness	species	-3.696215731559039
14431	0.021026801253045596	species.surviving	Richness	species	-3.86195740482864
4590	0.013101287852419074	species.surviving	Richness	species	-4.3350447442621105
14434	0.010344587539157676	species.surviving	Richness	species	-4.5712918391297315
1311	0.05720849286460146	species.surviving	Richness	species	-2.8610529149640804
6236	0.0182701009397842	species.surviving	Richness	species	-4.002489383715081
13891	0.015857988165680473	species.surviving	Richness	species	-4.144081920400308
767	0.03170901496693352	species.surviving	Richness	species	-3.451154254713377
7879	0.012412112774103725	species.surviving	Richness	species	-4.389082446544295
8974	0.038600765750087015	species.surviving	Richness	species	-3.254483164622968
14444	0.01	species.surviving	Richness	species	-4.605170185988091
9524	0.07547163243995823	species.surviving	Richness	species	-2.5839984226031634
4606	0.018959276018099547	species.surviving	Richness	species	-3.9654619675837064
2966	0.015513400626522799	species.surviving	Richness	species	-4.166051072020825
7888	0.012756700313261399	species.surviving	Richness	species	-4.361698630646629
4608	0.013790462930734423	species.surviving	Richness	species	-4.283778017708885
2968	0.01206752523494605	species.surviving	Richness	species	-4.417237299282357
7890	0.0182701009397842	species.surviving	Richness	species	-4.002489383715081
9532	0.0113783501566307	species.surviving	Richness	species	-4.4760428382431705
4614	0.023783501566306996	species.surviving	Richness	species	-3.7387631501866028
9535	0.01206752523494605	species.surviving	Richness	species	-4.417237299282357
7896	0.044114166376609816	species.surviving	Richness	species	-3.1209743150839184
14459	0.04687086668987122	species.surviving	Richness	species	-3.0603589758621546
11180	0.012756700313261399	species.surviving	Richness	species	-4.361698630646629
6260	0.012412112774103725	species.surviving	Richness	species	-4.389082446544295
5714	0.03412112774103724	species.surviving	Richness	species	-3.3778385047056547
9548	0.023783501566306996	species.surviving	Richness	species	-3.7387631501866028
12830	0.0113783501566307	species.surviving	Richness	species	-4.4760428382431705
11192	0.01068917507831535	species.surviving	Richness	species	-4.538523724526558
9552	0.04756004176818657	species.surviving	Richness	species	-3.0457623289390297
7912	0.011722937695788374	species.surviving	Richness	species	-4.446207869605163
9554	0.01	species.surviving	Richness	species	-4.605170185988091
14476	0.034810302819352594	species.surviving	Richness	species	-3.357841877990865
2448	0.09407935955447268	species.surviving	Richness	species	-2.363616602311702
4636	0.011722937695788374	species.surviving	Richness	species	-4.446207869605163
14480	0.010344587539157676	species.surviving	Richness	species	-4.5712918391297315
1358	0.33012182387747996	species.surviving	Richness	species	-1.1082935293805132
7920	0.01206752523494605	species.surviving	Richness	species	-4.417237299282357
14482	0.012412112774103725	species.surviving	Richness	species	-4.389082446544295
6286	0.035154890358510264	species.surviving	Richness	species	-3.3479915421380304
12850	0.023438914027149323	species.surviving	Richness	species	-3.753357645246361
9571	0.015168813087365124	species.surviving	Richness	species	-4.188513729462816
12852	0.1033832231117299	species.surviving	Richness	species	-2.2693125823764904
3010	0.015857988165680473	species.surviving	Richness	species	-4.144081920400308
14494	0.029296902192829793	species.surviving	Richness	species	-3.530273495755805
4655	0.015168813087365124	species.surviving	Richness	species	-4.188513729462816
9576	0.03549947789766794	species.surviving	Richness	species	-3.338237289716863
4656	0.1364636268708667	species.surviving	Richness	species	-1.9916971696770114
3016	0.01206752523494605	species.surviving	Richness	species	-4.417237299282357
11220	0.012756700313261399	species.surviving	Richness	species	-4.361698630646629
6300	0.028607727114514446	species.surviving	Richness	species	-3.554078418818881
14504	0.04308040375913679	species.surviving	Richness	species	-3.1446870544273584
9582	0.03928994082840236	species.surviving	Richness	species	-3.2367867514347313
11223	0.01206752523494605	species.surviving	Richness	species	-4.417237299282357
4662	0.013790462930734423	species.surviving	Richness	species	-4.283778017708885
4664	0.017236338322311175	species.surviving	Richness	species	-4.060735430602949
9585	0.04549251653324052	species.surviving	Richness	species	-3.0902074383491134
7948	0.01068917507831535	species.surviving	Richness	species	-4.538523724526558
14510	0.02757396449704142	species.surviving	Richness	species	-3.590883266785519
9594	0.04756004176818657	species.surviving	Richness	species	-3.0457623289390297
1394	0.0758162199791159	species.surviving	Richness	species	-2.579443025331749
11236	0.01758092586146885	species.surviving	Richness	species	-4.040940722499328
7960	0.015857988165680473	species.surviving	Richness	species	-4.144081920400308
4680	0.4810511660285416	species.surviving	Richness	species	-0.7317816402540062
3040	0.0730595196658545	species.surviving	Richness	species	-2.6164808321527024
12888	0.014824225548207448	species.surviving	Richness	species	-4.211492575044168
9620	0.05996519317786286	species.surviving	Richness	species	-2.8139909987933795
7980	0.01	species.surviving	Richness	species	-4.605170185988091
4700	0.011722937695788374	species.surviving	Richness	species	-4.446207869605163
3060	0.023783501566306996	species.surviving	Richness	species	-3.7387631501866028
7986	0.03412112774103724	species.surviving	Richness	species	-3.3778385047056547
4160	0.020682213713887922	species.surviving	Richness	species	-3.878481188944828
11268	0.021715976331360947	species.surviving	Richness	species	-3.8297070528565946
14552	0.17161155586494953	species.surviving	Richness	species	-1.7625217523253018
9631	0.019303863557257224	species.surviving	Richness	species	-3.9474500187916575
1432	0.023094326487991645	species.surviving	Richness	species	-3.768168298201073
9634	0.012756700313261399	species.surviving	Richness	species	-4.361698630646629
9636	0.014135050469892099	species.surviving	Richness	species	-4.259097717281083
14560	0.03584406543682562	species.surviving	Richness	species	-3.3285772643612943
1437	0.022405151409676298	species.surviving	Richness	species	-3.798464372914765
4720	0.011722937695788374	species.surviving	Richness	species	-4.446207869605163
12924	0.030675252349460495	species.surviving	Richness	species	-3.4842990618677203
9644	0.01758092586146885	species.surviving	Richness	species	-4.040940722499328
4724	0.061688130873651235	species.surviving	Richness	species	-2.7856637349122413
6367	0.01	species.surviving	Richness	species	-4.605170185988091
14571	0.0320536025060912	species.surviving	Richness	species	-3.4403456992460137
12934	0.03584406543682562	species.surviving	Richness	species	-3.3285772643612943
4734	0.021715976331360947	species.surviving	Richness	species	-3.8297070528565946
14580	0.08374173337974243	species.surviving	Richness	species	-2.4800178190622337
9660	0.021371388792203273	species.surviving	Richness	species	-3.845702223826193
6380	0.010344587539157676	species.surviving	Richness	species	-4.5712918391297315
4740	0.023438914027149323	species.surviving	Richness	species	-3.753357645246361
9662	0.040668290985033065	species.surviving	Richness	species	-3.2023065814597493
14585	0.02412808910546467	species.surviving	Richness	species	-3.7243785941318843
4743	0.01068917507831535	species.surviving	Richness	species	-4.538523724526558
2556	0.02033762617473025	species.surviving	Richness	species	-3.895282602412944
3103	0.0182701009397842	species.surviving	Richness	species	-4.002489383715081
4748	0.023438914027149323	species.surviving	Richness	species	-3.753357645246361
1468	0.08925513400626522	species.surviving	Richness	species	-2.416256336097101
3108	0.012412112774103725	species.surviving	Richness	species	-4.389082446544295
14593	0.031019839888618173	species.surviving	Richness	species	-3.4731282828003156
12952	0.027229376957883744	species.surviving	Richness	species	-3.6034588532823
8032	0.014479638009049774	species.surviving	Richness	species	-4.235011891712072
3113	0.02274973894883397	species.surviving	Richness	species	-3.783201608427542
9678	0.011722937695788374	species.surviving	Richness	species	-4.446207869605163
12959	0.014479638009049774	species.surviving	Richness	species	-4.235011891712072
3118	0.010344587539157676	species.surviving	Richness	species	-4.5712918391297315
8040	0.07099199443090846	species.surviving	Richness	species	-2.6451881627923344
14602	0.1474904281239123	species.surviving	Richness	species	-1.913991999383145
3120	0.015168813087365124	species.surviving	Richness	species	-4.188513729462816
12964	0.05307344239470937	species.surviving	Richness	species	-2.9360786190733976
4766	0.041702053602506096	species.surviving	Richness	species	-3.177204904327482
9692	0.028952314653672123	species.surviving	Richness	species	-3.542105124664524
14616	0.03618865297598329	species.surviving	Richness	species	-3.319009662989411
4774	0.059620605638705186	species.surviving	Richness	species	-2.819754032469396
4776	0.03136442742777584	species.surviving	Richness	species	-3.4620809127323438
11338	0.021371388792203273	species.surviving	Richness	species	-3.845702223826193
14624	0.023783501566306996	species.surviving	Richness	species	-3.7387631501866028
8070	0.015513400626522799	species.surviving	Richness	species	-4.166051072020825
14632	0.01620257570483815	species.surviving	Richness	species	-4.122585055256214
3150	0.0689244691959624	species.surviving	Richness	species	-2.674744023284921
9715	0.025161851722937695	species.surviving	Richness	species	-3.6824262519670836
4799	0.018614688478941873	species.surviving	Richness	species	-3.9838043067455473
9720	0.02412808910546467	species.surviving	Richness	species	-3.7243785941318843
9728	0.01344587539157675	species.surviving	Richness	species	-4.3090828823011
3172	0.017925513400626522	species.surviving	Richness	species	-4.021530251309599
9736	0.053762617473024715	species.surviving	Richness	species	-2.923176895838172
4816	0.02274973894883397	species.surviving	Richness	species	-3.783201608427542
14660	0.016547163243995824	species.surviving	Richness	species	-4.101540597047242
13020	0.0785729202923773	species.surviving	Richness	species	-2.5437281644518093
8100	0.21261747302471284	species.surviving	Richness	species	-1.5482606291292207
6464	0.020682213713887922	species.surviving	Richness	species	-3.878481188944828
4824	0.026540201879568397	species.surviving	Richness	species	-3.6290946434917686
14668	0.01068917507831535	species.surviving	Richness	species	-4.538523724526558
14670	0.012412112774103725	species.surviving	Richness	species	-4.389082446544295
14671	0.0113783501566307	species.surviving	Richness	species	-4.4760428382431705
14672	0.053762617473024715	species.surviving	Richness	species	-2.923176895838172
13031	0.01	species.surviving	Richness	species	-4.605170185988091
13040	0.016891750783153497	species.surviving	Richness	species	-4.080929895562165
8120	0.018614688478941873	species.surviving	Richness	species	-3.9838043067455473
4840	0.01	species.surviving	Richness	species	-4.605170185988091
6482	0.05066132962060564	species.surviving	Richness	species	-2.982592388787657
9766	0.03825617821092934	species.surviving	Richness	species	-3.2634502098984806
9769	0.047904629307344244	species.surviving	Richness	species	-3.038543133987848
8130	0.01068917507831535	species.surviving	Richness	species	-4.538523724526558
8131	0.012756700313261399	species.surviving	Richness	species	-4.361698630646629
9772	0.02412808910546467	species.surviving	Richness	species	-3.7243785941318843
14694	0.01206752523494605	species.surviving	Richness	species	-4.417237299282357
13054	0.03377654020187957	species.surviving	Richness	species	-3.387988794343495
14151	0.018959276018099547	species.surviving	Richness	species	-3.9654619675837064
13056	0.014824225548207448	species.surviving	Richness	species	-4.211492575044168
9776	0.0182701009397842	species.surviving	Richness	species	-4.002489383715081
8136	0.0320536025060912	species.surviving	Richness	species	-3.4403456992460137
3215	0.011033762617473025	species.surviving	Richness	species	-4.506795378096054
14700	0.024472676644622347	species.surviving	Richness	species	-3.7101980227682194
6500	0.0758162199791159	species.surviving	Richness	species	-2.579443025331749
4860	0.11923424991298294	species.surviving	Richness	species	-2.126665234137917
7596	0.02274973894883397	species.surviving	Richness	species	-3.783201608427542
14708	0.011033762617473025	species.surviving	Richness	species	-4.506795378096054
4866	0.09028889662373825	species.surviving	Richness	species	-2.404740787096946
8148	0.019648451096414898	species.surviving	Richness	species	-3.9297567683836183
6511	0.013790462930734423	species.surviving	Richness	species	-4.283778017708885
9792	0.03894535328924469	species.surviving	Richness	species	-3.24559581315966
8156	0.06513400626522799	species.surviving	Richness	species	-2.7313084964895924
7611	0.012412112774103725	species.surviving	Richness	species	-4.389082446544295
9252	0.014135050469892099	species.surviving	Richness	species	-4.259097717281083
4879	0.014824225548207448	species.surviving	Richness	species	-4.211492575044168
3238	0.06582318134354333	species.surviving	Richness	species	-2.720783202640108
14722	0.06341106856943961	species.surviving	Richness	species	-2.758116849662626
14178	0.044114166376609816	species.surviving	Richness	species	-3.1209743150839184
9806	0.011722937695788374	species.surviving	Richness	species	-4.446207869605163
14728	0.014824225548207448	species.surviving	Richness	species	-4.211492575044168
8167	0.010344587539157676	species.surviving	Richness	species	-4.5712918391297315
9812	0.030330664810302818	species.surviving	Richness	species	-3.4955960382899933
5988	0.01	species.surviving	Richness	species	-4.605170185988091
8176	0.021371388792203273	species.surviving	Richness	species	-3.845702223826193
4896	0.07547163243995823	species.surviving	Richness	species	-2.5839984226031634
3256	0.012756700313261399	species.surviving	Richness	species	-4.361698630646629
3257	0.06961364427427776	species.surviving	Richness	species	-2.664794692431253
9820	0.016891750783153497	species.surviving	Richness	species	-4.080929895562165
14196	0.014824225548207448	species.surviving	Richness	species	-4.211492575044168
13104	0.08339714584058475	species.surviving	Richness	species	-2.4841411927379955
11464	0.015513400626522799	species.surviving	Richness	species	-4.166051072020825
9826	0.01	species.surviving	Richness	species	-4.605170185988091
14748	0.015168813087365124	species.surviving	Richness	species	-4.188513729462816
9828	0.01344587539157675	species.surviving	Richness	species	-4.3090828823011
14751	0.014135050469892099	species.surviving	Richness	species	-4.259097717281083
4910	0.021026801253045596	species.surviving	Richness	species	-3.86195740482864
8194	0.1292272885485555	species.surviving	Richness	species	-2.0461824982595553
7103	0.04549251653324052	species.surviving	Richness	species	-3.0902074383491134
3276	0.03170901496693352	species.surviving	Richness	species	-3.451154254713377
14762	0.016547163243995824	species.surviving	Richness	species	-4.101540597047242
3280	0.01	species.surviving	Richness	species	-4.605170185988091
14764	0.028952314653672123	species.surviving	Richness	species	-3.542105124664524
11484	0.050316742081447964	species.surviving	Richness	species	-2.9894174126953166
4924	0.019648451096414898	species.surviving	Richness	species	-3.9297567683836183
9848	0.029296902192829793	species.surviving	Richness	species	-3.530273495755805
11492	0.05307344239470937	species.surviving	Richness	species	-2.9360786190733976
9852	0.012756700313261399	species.surviving	Richness	species	-4.361698630646629
9853	0.011033762617473025	species.surviving	Richness	species	-4.506795378096054
1652	0.16058475461190394	species.surviving	Richness	species	-1.8289334096721324
4934	0.018959276018099547	species.surviving	Richness	species	-3.9654619675837064
4935	0.010344587539157676	species.surviving	Richness	species	-4.5712918391297315
3294	0.03894535328924469	species.surviving	Richness	species	-3.24559581315966
14	0.01206752523494605	species.surviving	Richness	species	-4.417237299282357
14782	0.10889662373825269	species.surviving	Richness	species	-2.2173562528456654
4940	0.6536895231465367	species.surviving	Richness	species	-0.42512277549733796
14784	0.011722937695788374	species.surviving	Richness	species	-4.446207869605163
3304	0.11061956143404106	species.surviving	Richness	species	-2.2016583390407027
14790	0.02033762617473025	species.surviving	Richness	species	-3.895282602412944
9868	0.01206752523494605	species.surviving	Richness	species	-4.417237299282357
1667	0.01758092586146885	species.surviving	Richness	species	-4.040940722499328
3855	0.014824225548207448	species.surviving	Richness	species	-4.211492575044168
1122	0.013790462930734423	species.surviving	Richness	species	-4.283778017708885
4952	0.028607727114514446	species.surviving	Richness	species	-3.554078418818881
9874	0.01206752523494605	species.surviving	Richness	species	-4.417237299282357
6596	0.05100591715976332	species.surviving	Richness	species	-2.9758136302474716
14798	0.11785589975635224	species.surviving	Richness	species	-2.1382925892802547
34	0.05341802993386704	species.surviving	Richness	species	-2.929606950792286
9880	0.18918552036199096	species.surviving	Richness	species	-1.665027156149279
7150	0.29773059519665857	species.surviving	Richness	species	-1.2115662443342627
4964	0.010344587539157676	species.surviving	Richness	species	-4.5712918391297315
14808	0.01068917507831535	species.surviving	Richness	species	-4.538523724526558
4420	0.03687782805429864	species.surviving	Richness	species	-3.3001447742649814
6608	0.29600765750087016	species.surviving	Richness	species	-1.2173699550573256
14812	0.05410720501218239	species.surviving	Richness	species	-2.916787922474527
14267	0.051695092238078666	species.surviving	Richness	species	-2.9623924296704103
8254	0.014479638009049774	species.surviving	Richness	species	-4.235011891712072
12628	0.016891750783153497	species.surviving	Richness	species	-4.080929895562165
13176	0.04480334145492517	species.surviving	Richness	species	-3.1054725562951617
8255	0.0182701009397842	species.surviving	Richness	species	-4.002489383715081
9896	0.01344587539157675	species.surviving	Richness	species	-4.3090828823011
54	0.032742777584406545	species.surviving	Richness	species	-3.4190728729954296
14820	0.10717368604246431	species.surviving	Richness	species	-2.2333045264989386
4980	0.018614688478941873	species.surviving	Richness	species	-3.9838043067455473
3340	0.012412112774103725	species.surviving	Richness	species	-4.389082446544295
4440	0.016547163243995824	species.surviving	Richness	species	-4.101540597047242
14831	0.02481726418378002	species.surviving	Richness	species	-3.696215731559039
11550	0.023438914027149323	species.surviving	Richness	species	-3.753357645246361
9911	0.01	species.surviving	Richness	species	-4.605170185988091
4991	0.02033762617473025	species.surviving	Richness	species	-3.895282602412944
68	0.012412112774103725	species.surviving	Richness	species	-4.389082446544295
4995	0.012756700313261399	species.surviving	Richness	species	-4.361698630646629
72	0.01	species.surviving	Richness	species	-4.605170185988091
3358	0.018614688478941873	species.surviving	Richness	species	-3.9838043067455473
5000	0.023783501566306996	species.surviving	Richness	species	-3.7387631501866028
77	0.0182701009397842	species.surviving	Richness	species	-4.002489383715081
5002	0.02481726418378002	species.surviving	Richness	species	-3.696215731559039
9379	0.012756700313261399	species.surviving	Richness	species	-4.361698630646629
3366	0.0182701009397842	species.surviving	Richness	species	-4.002489383715081
84	0.01758092586146885	species.surviving	Richness	species	-4.040940722499328
4462	0.01068917507831535	species.surviving	Richness	species	-4.538523724526558
9932	0.04445875391576749	species.surviving	Richness	species	-3.113193397924604
8292	0.040668290985033065	species.surviving	Richness	species	-3.2023065814597493
14854	0.13818656456665507	species.surviving	Richness	species	-1.979150589692458
5012	0.014135050469892099	species.surviving	Richness	species	-4.259097717281083
14856	0.012756700313261399	species.surviving	Richness	species	-4.361698630646629
7204	0.015857988165680473	species.surviving	Richness	species	-4.144081920400308
6660	0.08236338322311172	species.surviving	Richness	species	-2.4966143191923296
3380	0.015513400626522799	species.surviving	Richness	species	-4.166051072020825
9942	0.021026801253045596	species.surviving	Richness	species	-3.86195740482864
8302	0.012756700313261399	species.surviving	Richness	species	-4.361698630646629
14868	0.056174730247128435	species.surviving	Richness	species	-2.8792882629315586
102	0.010344587539157676	species.surviving	Richness	species	-4.5712918391297315
103	0.020682213713887922	species.surviving	Richness	species	-3.878481188944828
12684	0.09132265924121127	species.surviving	Richness	species	-2.3933563377137372
6671	0.014135050469892099	species.surviving	Richness	species	-4.259097717281083
9952	0.017236338322311175	species.surviving	Richness	species	-4.060735430602949
5033	0.03446571528019492	species.surviving	Richness	species	-3.367790209046013
4488	0.13301775147928993	species.surviving	Richness	species	-2.0172726898975832
9958	0.021026801253045596	species.surviving	Richness	species	-3.86195740482864
11601	0.0320536025060912	species.surviving	Richness	species	-3.4403456992460137
5040	0.025161851722937695	species.surviving	Richness	species	-3.6824262519670836
14884	0.0320536025060912	species.surviving	Richness	species	-3.4403456992460137
120	0.042391228680821444	species.surviving	Richness	species	-3.1608138088802704
14887	0.024472676644622347	species.surviving	Richness	species	-3.7101980227682194
126	0.04273581621997912	species.surviving	Richness	species	-3.152717922979939
4503	0.014135050469892099	species.surviving	Richness	species	-4.259097717281083
12707	0.014824225548207448	species.surviving	Richness	species	-4.211492575044168
130	0.12336930038287504	species.surviving	Richness	species	-2.0925729798001877
14896	0.06547859380438566	species.surviving	Richness	species	-2.726032001902442
4508	0.03239819004524887	species.surviving	Richness	species	-3.4296527205451985
5056	0.01	species.surviving	Richness	species	-4.605170185988091
3416	0.053762617473024715	species.surviving	Richness	species	-2.923176895838172
3424	0.024472676644622347	species.surviving	Richness	species	-3.7101980227682194
144	0.06099895579533589	species.surviving	Richness	species	-2.79689853306459
14912	0.01620257570483815	species.surviving	Richness	species	-4.122585055256214
9991	0.01	species.surviving	Richness	species	-4.605170185988091
9996	0.037222415593456314	species.surviving	Richness	species	-3.290844129458704
152	0.01206752523494605	species.surviving	Richness	species	-4.417237299282357
10000	0.01	species.surviving	Richness	species	-4.605170185988091
10004	0.011722937695788374	species.surviving	Richness	species	-4.446207869605163
5084	0.01068917507831535	species.surviving	Richness	species	-4.538523724526558
11646	0.012756700313261399	species.surviving	Richness	species	-4.361698630646629
8367	0.029986077271145148	species.surviving	Richness	species	-3.507022096005351
14383	0.014824225548207448	species.surviving	Richness	species	-4.211492575044168
3450	0.025161851722937695	species.surviving	Richness	species	-3.6824262519670836
168	0.023094326487991645	species.surviving	Richness	species	-3.768168298201073
10014	0.15403759136790812	species.surviving	Richness	species	-1.8705586065644035
8374	0.03412112774103724	species.surviving	Richness	species	-3.3778385047056547
14937	0.010344587539157676	species.surviving	Richness	species	-4.5712918391297315
5095	0.01206752523494605	species.surviving	Richness	species	-4.417237299282357
4550	0.07547163243995823	species.surviving	Richness	species	-2.5839984226031634
2910	0.019648451096414898	species.surviving	Richness	species	-3.9297567683836183
14945	0.023783501566306996	species.surviving	Richness	species	-3.7387631501866028
180	0.0182701009397842	species.surviving	Richness	species	-4.002489383715081
10024	0.017236338322311175	species.surviving	Richness	species	-4.060735430602949
5107	0.0113783501566307	species.surviving	Richness	species	-4.4760428382431705
3470	0.026884789418726074	species.surviving	Richness	species	-3.6161946014189756
8392	0.016547163243995824	species.surviving	Richness	species	-4.101540597047242
10036	0.012412112774103725	species.surviving	Richness	species	-4.389082446544295
3476	0.0744378698224852	species.surviving	Richness	species	-2.5977904636507794
13320	0.01344587539157675	species.surviving	Richness	species	-4.3090828823011
14963	0.021026801253045596	species.surviving	Richness	species	-3.86195740482864
9496	0.01068917507831535	species.surviving	Richness	species	-4.538523724526558
8404	0.014824225548207448	species.surviving	Richness	species	-4.211492575044168
10044	0.01344587539157675	species.surviving	Richness	species	-4.3090828823011
7312	0.0182701009397842	species.surviving	Richness	species	-4.002489383715081
3484	0.03412112774103724	species.surviving	Richness	species	-3.3778385047056547
14968	0.02412808910546467	species.surviving	Richness	species	-3.7243785941318843
10047	0.019303863557257224	species.surviving	Richness	species	-3.9474500187916575
5130	0.11096414897319874	species.surviving	Richness	species	-2.1985481120632295
2396	0.015168813087365124	species.surviving	Richness	species	-4.188513729462816
14974	0.09683605986773407	species.surviving	Richness	species	-2.334735834772918
10052	0.026884789418726074	species.surviving	Richness	species	-3.6161946014189756
8415	0.012412112774103725	species.surviving	Richness	species	-4.389082446544295
14980	0.10648451096414896	species.surviving	Richness	species	-2.2397557413659848
6232	0.012412112774103725	species.surviving	Richness	species	-4.389082446544295
216	0.028952314653672123	species.surviving	Richness	species	-3.542105124664524
13343	0.012412112774103725	species.surviving	Richness	species	-4.389082446544295
10063	0.018959276018099547	species.surviving	Richness	species	-3.9654619675837064
10064	0.05893143056038984	species.surviving	Richness	species	-2.831380704839149
6783	0.011722937695788374	species.surviving	Richness	species	-4.446207869605163
5144	0.043769578837452146	species.surviving	Richness	species	-3.1288162499994407
3503	0.06857988165680473	species.surviving	Richness	species	-2.679756057571413
1864	0.0113783501566307	species.surviving	Richness	species	-4.4760428382431705
14988	0.018959276018099547	species.surviving	Richness	species	-3.9654619675837064
10067	0.01	species.surviving	Richness	species	-4.605170185988091
8428	0.6729864253393665	species.surviving	Richness	species	-0.3960301199132463
14991	0.015513400626522799	species.surviving	Richness	species	-4.166051072020825
5150	0.018959276018099547	species.surviving	Richness	species	-3.9654619675837064
13354	0.07616080751827357	species.surviving	Richness	species	-2.5749082856367296
13356	0.07133658197006613	species.surviving	Richness	species	-2.640346012028943
12460	0.05736571929809693	species.pd	Phylogenetic diversity	species	-2.858308378838198
632	0.015026624347951371	species.pd	Phylogenetic diversity	species	-4.197931694723672
8208	0.029871569196608293	species.pd	Phylogenetic diversity	species	-3.5108481139321737
5697	0.02090821952056681	species.pd	Phylogenetic diversity	species	-3.86761291882907
260	0.08536580404852809	species.pd	Phylogenetic diversity	species	-2.4608096793549223
1720	0.016261675431273756	species.pd	Phylogenetic diversity	species	-4.118944140116998
11937	0.010704784585591579	species.pd	Phylogenetic diversity	species	-4.53706447992749
11974	0.027491243161699583	species.pd	Phylogenetic diversity	species	-3.593887755503015
7182	0.04259880417141622	species.pd	Phylogenetic diversity	species	-3.155929097194329
5211	0.02207279214533004	species.pd	Phylogenetic diversity	species	-3.813409553560643
10360	0.015368948289524422	species.pd	Phylogenetic diversity	species	-4.1754061499586
480	0.012997851576569895	species.pd	Phylogenetic diversity	species	-4.342971198518868
3728	0.01243821905443944	species.pd	Phylogenetic diversity	species	-4.3869813647462905
10671	0.016817951836329968	species.pd	Phylogenetic diversity	species	-4.085308401392277
1560	0.032093318699758885	species.pd	Phylogenetic diversity	species	-3.4391074107047706
12254	0.012204129888510808	species.pd	Phylogenetic diversity	species	-4.405980869074649
826	0.030593973396839655	species.pd	Phylogenetic diversity	species	-3.4869522372362676
448	0.02411750647281418	species.pd	Phylogenetic diversity	species	-3.7248172925329865
10462	0.02192931814040604	species.pd	Phylogenetic diversity	species	-3.8199308095844677
1739	0.01678942484119888	species.pd	Phylogenetic diversity	species	-4.087006064512859
327	0.016394242055706457	species.pd	Phylogenetic diversity	species	-4.11082509996421
2003	0.021297529101179304	species.pd	Phylogenetic diversity	species	-3.8491642176352854
1064	0.025572383224499656	species.pd	Phylogenetic diversity	species	-3.6662422900918847
340	0.037233211998966044	species.pd	Phylogenetic diversity	species	-3.2905541203369086
5360	0.024252590185052568	species.pd	Phylogenetic diversity	species	-3.719231855547869
1876	0.015942844309220425	species.pd	Phylogenetic diversity	species	-4.138745183067777
1436	0.0252040493756012	species.pd	Phylogenetic diversity	species	-3.6807506078659515
11278	0.02071188667172344	species.pd	Phylogenetic diversity	species	-3.877047508171883
5446	0.01765446401708569	species.pd	Phylogenetic diversity	species	-4.036766608766349
4030	0.025937360956323867	species.pd	Phylogenetic diversity	species	-3.6520708417256325
5572	0.022565302325975582	species.pd	Phylogenetic diversity	species	-3.791341847788246
311	0.02005240966663418	species.pd	Phylogenetic diversity	species	-3.9094059495764193
3564	0.2037368922864395	species.pd	Phylogenetic diversity	species	-1.5909258612670716
10638	0.03895238297024836	species.pd	Phylogenetic diversity	species	-3.245415328299372
1400	0.031135986304330322	species.pd	Phylogenetic diversity	species	-3.4693910128447003
2016	0.05695879010284465	species.pd	Phylogenetic diversity	species	-2.8654272532759824
4304	0.032629458402369624	species.pd	Phylogenetic diversity	species	-3.4225397666645323
28	0.014522367757545968	species.pd	Phylogenetic diversity	species	-4.232065214178229
1712	0.02262487340404344	species.pd	Phylogenetic diversity	species	-3.7887053848131966
5648	0.056770847546686896	species.pd	Phylogenetic diversity	species	-2.868732332429056
7052	0.03902453948734464	species.pd	Phylogenetic diversity	species	-3.2435646131026785
6750	0.07635798582125286	species.pd	Phylogenetic diversity	species	-2.572322657878807
12220	0.1441582629551628	species.pd	Phylogenetic diversity	species	-1.9368435346178257
10400	0.08769746638586022	species.pd	Phylogenetic diversity	species	-2.433862269578207
720	0.0252518740439092	species.pd	Phylogenetic diversity	species	-3.678854906454143
6008	0.02739643285435215	species.pd	Phylogenetic diversity	species	-3.597342461860646
11256	0.01946676723717832	species.pd	Phylogenetic diversity	species	-3.9390465115360036
2210	0.1041718060740634	species.pd	Phylogenetic diversity	species	-2.2617137613798763
10182	0.015285884391936844	species.pd	Phylogenetic diversity	species	-4.180825465192998
2000	0.01972770533970092	species.pd	Phylogenetic diversity	species	-3.925731268818241
4208	0.022391623267383372	species.pd	Phylogenetic diversity	species	-3.799068351339627
5484	0.014758974011280283	species.pd	Phylogenetic diversity	species	-4.215903973656717
1334	0.1323061355074644	species.pd	Phylogenetic diversity	species	-2.0226368332187517
5954	0.02237819879908639	species.pd	Phylogenetic diversity	species	-3.7996680619518064
10411	0.016443744782551582	species.pd	Phylogenetic diversity	species	-4.107810130466389
5715	0.03272594676825418	species.pd	Phylogenetic diversity	species	-3.419587036565579
10982	0.04856849741723061	species.pd	Phylogenetic diversity	species	-3.0247801595405255
571	0.016330475831295793	species.pd	Phylogenetic diversity	species	-4.1147222339493394
1751	0.024257624360663935	species.pd	Phylogenetic diversity	species	-3.7190243043887334
11816	0.02463183141444232	species.pd	Phylogenetic diversity	species	-3.7037157125518263
8232	0.017868416480568847	species.pd	Phylogenetic diversity	species	-4.024720567023768
5479	0.013116154703437053	species.pd	Phylogenetic diversity	species	-4.333910625052747
3839	0.015549339582265126	species.pd	Phylogenetic diversity	species	-4.163737111852678
12430	0.014325195879434038	species.pd	Phylogenetic diversity	species	-4.24573534251782
7308	0.02324491603351032	species.pd	Phylogenetic diversity	species	-3.7616688360848602
10224	0.043833016225470055	species.pd	Phylogenetic diversity	species	-3.1273679504585186
5506	0.012712581625259019	species.pd	Phylogenetic diversity	species	-4.365163096762073
10126	0.012700835215499159	species.pd	Phylogenetic diversity	species	-4.366087522680081
1742	0.01329906308398344	species.pd	Phylogenetic diversity	species	-4.320061691049056
10438	0.014075165157402737	species.pd	Phylogenetic diversity	species	-4.2633433709291175
12287	0.015590452016424634	species.pd	Phylogenetic diversity	species	-4.161096602335038
306	0.1738548648866251	species.pd	Phylogenetic diversity	species	-1.7495344376777706
5432	0.034007983490616005	species.pd	Phylogenetic diversity	species	-3.3811599733816586
1180	0.019890477017801826	species.pd	Phylogenetic diversity	species	-3.9175142036083725
11618	0.024654485204693478	species.pd	Phylogenetic diversity	species	-3.7027964394796857
2176	0.028819426493832283	species.pd	Phylogenetic diversity	species	-3.5467055881982024
1594	0.012861089805794387	species.pd	Phylogenetic diversity	species	-4.353548819922288
7711	0.014188434108658528	species.pd	Phylogenetic diversity	species	-4.2553281456500205
10752	0.039556484043612575	species.pd	Phylogenetic diversity	species	-3.2300256527291356
7497	0.013483649523066948	species.pd	Phylogenetic diversity	species	-4.3062774740078265
10212	0.011741824761533475	species.pd	Phylogenetic diversity	species	-4.444598045524624
12096	0.029266629093975517	species.pd	Phylogenetic diversity	species	-3.5313073508149366
856	0.022082021467284215	species.pd	Phylogenetic diversity	species	-3.8129915098035316
10541	0.014036569811048914	species.pd	Phylogenetic diversity	species	-4.26608922568671
10098	0.04713124028018493	species.pd	Phylogenetic diversity	species	-3.05481922224201
10260	0.04960637662244107	species.pd	Phylogenetic diversity	species	-3.0036358925781923
10948	0.06647673812540521	species.pd	Phylogenetic diversity	species	-2.710903195141024
11012	0.06271536991444444	species.pd	Phylogenetic diversity	species	-2.7691487271820754
6092	0.0269257374346892	species.pd	Phylogenetic diversity	species	-3.614672667839749
5304	0.012720971917944633	species.pd	Phylogenetic diversity	species	-4.364503315345707
1112	0.048935153207591946	species.pd	Phylogenetic diversity	species	-3.017259261270552
10108	0.029897579103933695	species.pd	Phylogenetic diversity	species	-3.5099777682870763
10472	0.018704928661324567	species.pd	Phylogenetic diversity	species	-3.9789682250719753
5553	0.01634138321178709	species.pd	Phylogenetic diversity	species	-4.114054541248894
6040	0.01461885612343053	species.pd	Phylogenetic diversity	species	-4.225443068252882
6020	0.03533113264713734	species.pd	Phylogenetic diversity	species	-3.3429907590494667
7196	0.09853856356494213	species.pd	Phylogenetic diversity	species	-2.3173072991499364
10288	0.01638920788009509	species.pd	Phylogenetic diversity	species	-4.111132216857691
2824	0.012017026361621615	species.pd	Phylogenetic diversity	species	-4.421430771361313
12120	0.012937441469233476	species.pd	Phylogenetic diversity	species	-4.347629732084003
1188	0.043819591757173065	species.pd	Phylogenetic diversity	species	-3.127674261216656
6110	0.0372667731697085	species.pd	Phylogenetic diversity	species	-3.289653149069955
2284	0.014192629255001334	species.pd	Phylogenetic diversity	species	-4.255032515685801
623	0.0201975617300953	species.pd	Phylogenetic diversity	species	-3.9021933882915114
7714	0.07680183230432183	species.pd	Phylogenetic diversity	species	-2.5665267809839207
1051	0.019444952476195723	species.pd	Phylogenetic diversity	species	-3.940167755388947
7572	0.015245610987045896	species.pd	Phylogenetic diversity	species	-4.183463621480411
5488	0.014675910113692705	species.pd	Phylogenetic diversity	species	-4.221547897222173
11283	0.017486658163373407	species.pd	Phylogenetic diversity	species	-4.046317079484603
12436	0.01975371524702632	species.pd	Phylogenetic diversity	species	-3.924413691552699
5936	0.05521360922423693	species.pd	Phylogenetic diversity	species	-2.896545812168709
11915	0.03892721209219152	species.pd	Phylogenetic diversity	species	-3.2460617332765196
11004	0.02023951319352337	species.pd	Phylogenetic diversity	species	-3.9001184865555096
716	0.030534402318771796	species.pd	Phylogenetic diversity	species	-3.488901286142889
1792	0.03313119790496934	species.pd	Phylogenetic diversity	species	-3.407279905612889
5947	0.013115315674168493	species.pd	Phylogenetic diversity	species	-4.33397459624893
1088	0.017625097992686037	species.pd	Phylogenetic diversity	species	-4.0384313704305494
7772	0.017624258963417475	species.pd	Phylogenetic diversity	species	-4.038478975796501
12147	0.01285102145457165	species.pd	Phylogenetic diversity	species	-4.354331980171977
5952	0.018928110446761896	species.pd	Phylogenetic diversity	species	-3.967107136663706
5224	0.022525028921084635	species.pd	Phylogenetic diversity	species	-3.793128191533637
3078	0.029171818786628077	species.pd	Phylogenetic diversity	species	-3.5345521457734494
10392	0.020779009013208356	species.pd	Phylogenetic diversity	species	-3.8738119838992273
6442	0.136106099064779	species.pd	Phylogenetic diversity	species	-1.9943205572150617
7232	0.021552593998821968	species.pd	Phylogenetic diversity	species	-3.8372590985013755
10880	0.020683359676592357	species.pd	Phylogenetic diversity	species	-3.8784257823537525
11063	0.026940000932254744	species.pd	Phylogenetic diversity	species	-3.6141430733950664
10235	0.024213155809430183	species.pd	Phylogenetic diversity	species	-3.7208591650430813
10478	0.01601667888485383	species.pd	Phylogenetic diversity	species	-4.134124669392166
2196	0.0561751367660083	species.pd	Phylogenetic diversity	species	-2.8792810262718156
11066	0.026344290151576147	species.pd	Phylogenetic diversity	species	-3.636503720015791
11068	0.023145071550551514	species.pd	Phylogenetic diversity	species	-3.765973413099425
5359	0.0141238288549793	species.pd	Phylogenetic diversity	species	-4.259891918308918
1288	0.014122989825710738	species.pd	Phylogenetic diversity	species	-4.259951325301139
8115	0.01583377050430744	species.pd	Phylogenetic diversity	species	-4.145610246192458
12712	0.16136423616555148	species.pd	Phylogenetic diversity	species	-1.8240911327956089
358	0.012022899566501545	species.pd	Phylogenetic diversity	species	-4.420942150471686
990	0.02449339158512969	species.pd	Phylogenetic diversity	species	-3.70935192903466
2328	0.011235890112590949	species.pd	Phylogenetic diversity	species	-4.48864214972825
12480	0.021512320593931024	species.pd	Phylogenetic diversity	species	-3.8391294570989625
875	0.03865201049210338	species.pd	Phylogenetic diversity	species	-3.2531564873946466
10536	0.022368969477132215	species.pd	Phylogenetic diversity	species	-3.800080571723512
576	0.028566039654726746	species.pd	Phylogenetic diversity	species	-3.5555366913634736
5742	0.035264010305652425	species.pd	Phylogenetic diversity	species	-3.3448923732088645
1247	0.017877645802523018	species.pd	Phylogenetic diversity	species	-4.024204184431126
12732	0.013038124981460843	species.pd	Phylogenetic diversity	species	-4.339877522587642
10910	0.07837836829994872	species.pd	Phylogenetic diversity	species	-2.5462073042386657
10184	0.020612042188764636	species.pd	Phylogenetic diversity	species	-3.8818798017122846
12170	0.035008945408009765	species.pd	Phylogenetic diversity	species	-3.352151667062523
5670	0.03576826689605783	species.pd	Phylogenetic diversity	species	-3.330694178211326
1985	0.015945361397026108	species.pd	Phylogenetic diversity	species	-4.138587313551123
2898	0.024740066190086743	species.pd	Phylogenetic diversity	species	-3.699331236593454
2294	0.0217019412086259	species.pd	Phylogenetic diversity	species	-3.8303535658180228
11955	0.013007080898524072	species.pd	Phylogenetic diversity	species	-4.342261385305508
734	0.0435972490010043	species.pd	Phylogenetic diversity	species	-3.132761226925045
10620	0.05343654523342388	species.pd	Phylogenetic diversity	species	-2.9292603994216373
5760	0.1177976413955006	species.pd	Phylogenetic diversity	species	-2.1387870300745986
5639	0.015203659523617826	species.pd	Phylogenetic diversity	species	-4.186219121974743
2360	0.0144216842453186	species.pd	Phylogenetic diversity	species	-4.239022354686572
1999	0.01619203600198316	species.pd	Phylogenetic diversity	species	-4.123235762436918
6193	0.013642226054825055	species.pd	Phylogenetic diversity	species	-4.294585439382203
481	0.01738094047553467	species.pd	Phylogenetic diversity	species	-4.052381048092541
2164	0.01939628877861916	species.pd	Phylogenetic diversity	species	-3.9426735312842243
544	0.016323763597147302	species.pd	Phylogenetic diversity	species	-4.115133343462867
1092	0.012583371117900562	species.pd	Phylogenetic diversity	species	-4.3753790892126565
1521	0.01919827787123867	species.pd	Phylogenetic diversity	species	-3.9529346981774864
2716	0.07724483975812227	species.pd	Phylogenetic diversity	species	-2.5607751646830597
6202	0.11904947306419421	species.pd	Phylogenetic diversity	species	-2.128216132231306
428	0.015822024094547582	species.pd	Phylogenetic diversity	species	-4.146352379533151
5234	0.04873882035874858	species.pd	Phylogenetic diversity	species	-3.021279433811891
7652	0.02946212291355032	species.pd	Phylogenetic diversity	species	-3.524649809663047
2934	0.014976282591837687	species.pd	Phylogenetic diversity	species	-4.201287489777649
7128	0.04443543924029714	species.pd	Phylogenetic diversity	species	-3.1137179468333054
6870	0.02376091903367558	species.pd	Phylogenetic diversity	species	-3.739713105367239
1118	0.02842759982541411	species.pd	Phylogenetic diversity	species	-3.5603947808924885
8046	0.023885934394691232	species.pd	Phylogenetic diversity	species	-3.73446551234056
7863	0.01504508299185972	species.pd	Phylogenetic diversity	species	-4.196704052673421
4788	0.015717145435977405	species.pd	Phylogenetic diversity	species	-4.1530030965123315
5620	0.0393819659557518	species.pd	Phylogenetic diversity	species	-3.234447284321677
211	0.020044858403217125	species.pd	Phylogenetic diversity	species	-3.9097825968578834
10603	0.02173130723302555	species.pd	Phylogenetic diversity	species	-3.8290013285376885
10425	0.0124021407958913	species.pd	Phylogenetic diversity	species	-4.389886176442606
2124	0.013543220601134809	species.pd	Phylogenetic diversity	species	-4.30186918150006
12796	0.02174473170132253	species.pd	Phylogenetic diversity	species	-3.8283837714164477
36	0.015144927474818527	species.pd	Phylogenetic diversity	species	-4.190089623235529
7392	0.02942520562573362	species.pd	Phylogenetic diversity	species	-3.525903637729929
2412	0.02013127841787895	species.pd	Phylogenetic diversity	species	-3.905480533255637
7884	0.05264366257463335	species.pd	Phylogenetic diversity	species	-2.944209416599909
5700	0.012309008547080984	species.pd	Phylogenetic diversity	species	-4.397423882477667
10864	0.1537953531338591	species.pd	Phylogenetic diversity	species	-1.8721324360610605
5640	0.01384359307927979	species.pd	Phylogenetic diversity	species	-4.279932746932002
8983	0.013750460830469475	species.pd	Phylogenetic diversity	species	-4.286682940487935
780	0.10991747850517189	species.pd	Phylogenetic diversity	species	-2.208025390134638
12812	0.02009016598371944	species.pd	Phylogenetic diversity	species	-3.9075248381824834
10808	0.02010694656909067	species.pd	Phylogenetic diversity	species	-3.9066899231709153
11175	0.014462796679478107	species.pd	Phylogenetic diversity	species	-4.236175672966394
8262	0.017862543275688914	species.pd	Phylogenetic diversity	species	-4.025049313017321
2430	0.04752642306567735	species.pd	Phylogenetic diversity	species	-3.0464694475382705
12276	0.019039701339480564	species.pd	Phylogenetic diversity	species	-3.961228935693595
11184	0.026988664629831308	species.pd	Phylogenetic diversity	species	-3.612338329655243
10822	0.024756846775457968	species.pd	Phylogenetic diversity	species	-3.6986531908322644
5174	0.04599603367982135	species.pd	Phylogenetic diversity	species	-3.079200110562285
252	0.015624852216435652	species.pd	Phylogenetic diversity	species	-4.158892541552519
10340	0.014185917020852843	species.pd	Phylogenetic diversity	species	-4.255505565588246
5180	0.06519470140304338	species.pd	Phylogenetic diversity	species	-2.730377080176345
238	0.06480455279316233	species.pd	Phylogenetic diversity	species	-2.736379418938227
806	0.015721340582320213	species.pd	Phylogenetic diversity	species	-4.152736216843554
2999	0.013846110167085476	species.pd	Phylogenetic diversity	species	-4.279750940157822
2940	0.01736332086089488	species.pd	Phylogenetic diversity	species	-4.053395294213915
8775	0.025584129634259514	species.pd	Phylogenetic diversity	species	-3.6657830558982356
5254	0.010485797946497052	species.pd	Phylogenetic diversity	species	-4.557733513900044
11088	0.037324666189239235	species.pd	Phylogenetic diversity	species	-3.288100878952823
456	0.025233415400000847	species.pd	Phylogenetic diversity	species	-3.679586154900342
1372	0.01342995164987902	species.pd	Phylogenetic diversity	species	-4.3102678686114
6295	0.03004357019666338	species.pd	Phylogenetic diversity	species	-3.5051066110567537
10852	0.02111042557429011	species.pd	Phylogenetic diversity	species	-3.857988257481907
280	0.014905804133278529	species.pd	Phylogenetic diversity	species	-4.20600460273519
5751	0.015561085992024985	species.pd	Phylogenetic diversity	species	-4.162981968835428
2476	0.011622682605397755	species.pd	Phylogenetic diversity	species	-4.454796693152963
10680	0.02447493294122134	species.pd	Phylogenetic diversity	species	-3.710105830458128
10803	0.03093965345548695	species.pd	Phylogenetic diversity	species	-3.4757166344336556
7403	0.016715590265565475	species.pd	Phylogenetic diversity	species	-4.091413446208876
1936	0.02096107836448618	species.pd	Phylogenetic diversity	species	-3.865087972165416
6251	0.013947632708581405	species.pd	Phylogenetic diversity	species	-4.272445483424726
3030	0.02042997283748681	species.pd	Phylogenetic diversity	species	-3.890752199694028
1026	0.03306659265129011	species.pd	Phylogenetic diversity	species	-3.4092317917301673
11233	0.01566009144571523	species.pd	Phylogenetic diversity	species	-4.156639748991113
6922	0.01703945556323018	species.pd	Phylogenetic diversity	species	-4.072223708606057
2668	0.021653277511049337	species.pd	Phylogenetic diversity	species	-3.832598449799716
10448	0.015259874484611441	species.pd	Phylogenetic diversity	species	-4.182528478283412
848	0.011531228415124562	species.pd	Phylogenetic diversity	species	-4.462696409602205
11604	0.015060185518693828	species.pd	Phylogenetic diversity	species	-4.195700738047895
5590	0.03160500366545615	species.pd	Phylogenetic diversity	species	-3.454439827080785
10512	0.020258810866700283	species.pd	Phylogenetic diversity	species	-3.899165475531707
12884	0.016786907753393195	species.pd	Phylogenetic diversity	species	-4.087155996778589
4868	0.02300663172123888	species.pd	Phylogenetic diversity	species	-3.7719727689077
6512	0.012135329488488772	species.pd	Phylogenetic diversity	species	-4.411634288257159
6694	0.013901486098810529	species.pd	Phylogenetic diversity	species	-4.27575953097685
5783	0.013654811493853475	species.pd	Phylogenetic diversity	species	-4.2936633290691155
2447	0.013288994732760703	species.pd	Phylogenetic diversity	species	-4.320819049993692
6032	0.04400501722552514	species.pd	Phylogenetic diversity	species	-3.123451623711713
10351	0.021862195798921128	species.pd	Phylogenetic diversity	species	-3.822996353020276
5796	0.020721115993677618	species.pd	Phylogenetic diversity	species	-3.8766020023425636
12175	0.039265340887421764	species.pd	Phylogenetic diversity	species	-3.237413060480983
12904	0.02094261972057783	species.pd	Phylogenetic diversity	species	-3.8659689753200683
11265	0.014277371211126037	species.pd	Phylogenetic diversity	species	-4.249079427873852
10396	0.01372361189387551	species.pd	Phylogenetic diversity	species	-4.28863743375949
12184	0.0177585036463873	species.pd	Phylogenetic diversity	species	-4.030890799112552
336	0.03000497485030955	species.pd	Phylogenetic diversity	species	-3.50639208272433
1980	0.027763927673982045	species.pd	Phylogenetic diversity	species	-3.5840176665369334
1008	0.026778068283422392	species.pd	Phylogenetic diversity	species	-3.6201720741280363
1800	0.016345578358129897	species.pd	Phylogenetic diversity	species	-4.113797855025131
6904	0.07394242055706458	species.pd	Phylogenetic diversity	species	-2.604468589235555
5994	0.033424858148965834	species.pd	Phylogenetic diversity	species	-3.3984553998635443
10672	0.09356228097310444	species.pd	Phylogenetic diversity	species	-2.3691279577738538
11280	0.019715958929941053	species.pd	Phylogenetic diversity	species	-3.926326873223897
3080	0.024552123633928988	species.pd	Phylogenetic diversity	species	-3.7069569260823583
7456	0.012647976371579791	species.pd	Phylogenetic diversity	species	-4.370258047231377
650	0.025339133087839583	species.pd	Phylogenetic diversity	species	-3.6754053158882685
9463	0.025216634814629622	species.pd	Phylogenetic diversity	species	-3.680251390550997
6912	0.027609546288566746	species.pd	Phylogenetic diversity	species	-3.5895936860412037
1324	0.03148921762639467	species.pd	Phylogenetic diversity	species	-3.458110089322509
5820	0.1008953967803311	species.pd	Phylogenetic diversity	species	-2.2936709742655395
9648	0.01780548928542674	species.pd	Phylogenetic diversity	species	-4.0282484824038125
900	0.012849343396034527	species.pd	Phylogenetic diversity	species	-4.354462566531296
355	0.013616216147499652	species.pd	Phylogenetic diversity	species	-4.296493832754523
540	0.027019708712768077	species.pd	Phylogenetic diversity	species	-3.6111887269386864
4188	0.014962019094272142	species.pd	Phylogenetic diversity	species	-4.202240349348261
1454	0.02503792158042604	species.pd	Phylogenetic diversity	species	-3.6873637401718558
6680	0.013362829308394107	species.pd	Phylogenetic diversity	species	-4.315278358714311
360	0.03781046413573629	species.pd	Phylogenetic diversity	species	-3.275169385678937
12392	0.16396774398589753	species.pd	Phylogenetic diversity	species	-1.8080855535153988
6014	0.04965587934928619	species.pd	Phylogenetic diversity	species	-3.0026384796045615
7290	0.019876213520236285	species.pd	Phylogenetic diversity	species	-3.9182315626837307
910	0.021281587545076634	species.pd	Phylogenetic diversity	species	-3.8499130146091622
1460	0.014178365757435791	species.pd	Phylogenetic diversity	species	-4.25603801434815
6930	0.016223080084919933	species.pd	Phylogenetic diversity	species	-4.121320354061102
12035	0.014640670884413124	species.pd	Phylogenetic diversity	species	-4.22395194606087
11307	0.015670159796937966	species.pd	Phylogenetic diversity	species	-4.155997025031362
1224	0.015507388118837055	species.pd	Phylogenetic diversity	species	-4.166438715791613
11314	0.07931472496366325	species.pd	Phylogenetic diversity	species	-2.5343314807736586
742	0.013370380571811159	species.pd	Phylogenetic diversity	species	-4.31471342366523
12956	0.013671592079224703	species.pd	Phylogenetic diversity	species	-4.292435169832161
5850	0.05729188472246353	species.pd	Phylogenetic diversity	species	-2.859596293171836
11623	0.018237589358735862	species.pd	Phylogenetic diversity	species	-4.004270465420173
2936	0.04996464212011679	species.pd	Phylogenetic diversity	species	-2.9964396813055285
6400	0.014884828401564493	species.pd	Phylogenetic diversity	species	-4.2074128128600226
10959	0.020376274964298884	species.pd	Phylogenetic diversity	species	-3.8933840468780256
6403	0.02063385694974723	species.pd	Phylogenetic diversity	species	-3.880822011072618
5310	0.14708815316097923	species.pd	Phylogenetic diversity	species	-1.9167231905732132
6408	0.010098166424421684	species.pd	Phylogenetic diversity	species	-4.595401413752159
1854	0.014404903659947371	species.pd	Phylogenetic diversity	species	-4.2401865984272344
7504	0.017761020734192987	species.pd	Phylogenetic diversity	species	-4.030749069297539
5318	0.013551610893820423	species.pd	Phylogenetic diversity	species	-4.301249853569908
5200	0.05761994516647104	species.pd	Phylogenetic diversity	species	-2.8538865009667655
8055	0.0342907363541212	species.pd	Phylogenetic diversity	species	-3.372880038426965
582	0.14719470987808653	species.pd	Phylogenetic diversity	species	-1.915999011661375
5323	0.012260344849504421	species.pd	Phylogenetic diversity	species	-4.401385220851352
2590	0.06744329984278795	species.pd	Phylogenetic diversity	species	-2.6964680364323708
8060	0.024729158809595444	species.pd	Phylogenetic diversity	species	-3.6997722130052786
11340	0.01683137630462695	species.pd	Phylogenetic diversity	species	-4.084510497258622
9154	0.05424117430197426	species.pd	Phylogenetic diversity	species	-2.914314985474212
1499	0.020117853949581967	species.pd	Phylogenetic diversity	species	-3.9061476019850803
952	0.2018348129346108	species.pd	Phylogenetic diversity	species	-1.6003056738766497
11344	0.024651129087619232	species.pd	Phylogenetic diversity	species	-3.7029325747708732
2232	0.014572709513659651	species.pd	Phylogenetic diversity	species	-4.228604710816671
3144	0.03578588651069762	species.pd	Phylogenetic diversity	species	-3.3302016948499267
12928	0.0259952539758546	species.pd	Phylogenetic diversity	species	-3.649841297013205
11288	0.0223236618966299	species.pd	Phylogenetic diversity	species	-3.8021080914568843
12143	0.02265256136990597	species.pd	Phylogenetic diversity	species	-3.7874823486826337
4731	0.030565446401708572	species.pd	Phylogenetic diversity	species	-3.4878851106119093
10444	0.01478162780153144	species.pd	Phylogenetic diversity	species	-4.214370234104929
12995	0.01992739430561853	species.pd	Phylogenetic diversity	species	-3.915659895622139
11904	0.015782589718925197	species.pd	Phylogenetic diversity	species	-4.148847863029309
5708	0.013304097259594808	species.pd	Phylogenetic diversity	species	-4.319683226565406
10750	0.04579970083097798	species.pd	Phylogenetic diversity	species	-3.0834777199580485
6984	0.03271923453410569	species.pd	Phylogenetic diversity	species	-3.4197921619556673
11724	0.02990848648442499	species.pd	Phylogenetic diversity	species	-3.509613009946767
6258	0.025889536288015866	species.pd	Phylogenetic diversity	species	-3.653916396232091
6076	0.014340298406268142	species.pd	Phylogenetic diversity	species	-4.244681634663984
5894	0.015467114713946108	species.pd	Phylogenetic diversity	species	-4.169039140263516
12455	0.02110371334014162	species.pd	Phylogenetic diversity	species	-3.8583062662996954
8082	0.032638687724323795	species.pd	Phylogenetic diversity	species	-3.422256954218848
3164	0.053551492243216786	species.pd	Phylogenetic diversity	species	-2.9271116161233843
7540	0.010959010453965684	species.pd	Phylogenetic diversity	species	-4.513593288585315
6448	0.03119555738239818	species.pd	Phylogenetic diversity	species	-3.467479585895147
13009	0.017856670070808985	species.pd	Phylogenetic diversity	species	-4.025378167120342
7484	0.01397448164517537	species.pd	Phylogenetic diversity	species	-4.270522352208464
1530	0.04808689461707637	species.pd	Phylogenetic diversity	species	-3.0347456001781565
3718	0.016529325767944844	species.pd	Phylogenetic diversity	species	-4.1026191563691645
2628	0.03782304957476471	species.pd	Phylogenetic diversity	species	-3.2748365850849366
7672	0.020430811866755372	species.pd	Phylogenetic diversity	species	-3.890711131991841
11020	0.020273074364265828	species.pd	Phylogenetic diversity	species	-3.89846165935967
7560	0.0728332238640264	species.pd	Phylogenetic diversity	species	-2.6195830561268107
3004	0.02744593558119727	species.pd	Phylogenetic diversity	species	-3.59553718824824
10296	0.014519011640471721	species.pd	Phylogenetic diversity	species	-4.232296340740311
11392	0.026047273790505407	species.pd	Phylogenetic diversity	species	-3.6478421692149103
7020	0.07357744282524036	species.pd	Phylogenetic diversity	species	-2.6094167835756403
1004	0.014383927928233335	species.pd	Phylogenetic diversity	species	-4.241643811816501
3192	0.020283142715488565	species.pd	Phylogenetic diversity	species	-3.8979651460182123
155	0.015541788318848072	species.pd	Phylogenetic diversity	species	-4.164222862230699
6476	0.030692139821261337	species.pd	Phylogenetic diversity	species	-3.4837486890514815
7024	0.0173868136804146	species.pd	Phylogenetic diversity	species	-4.052043194522279
1440	0.03921416010203952	species.pd	Phylogenetic diversity	species	-3.2387173703196743
5814	0.030600685630988146	species.pd	Phylogenetic diversity	species	-3.4867328640333755
6118	0.05370503459936352	species.pd	Phylogenetic diversity	species	-2.9242485276838748
3020	0.01650751100696225	species.pd	Phylogenetic diversity	species	-4.103939789110233
10860	0.014075165157402737	species.pd	Phylogenetic diversity	species	-4.2633433709291175
6487	0.021837863950132846	species.pd	Phylogenetic diversity	species	-3.8241099373696996
2539	0.013832685698788493	species.pd	Phylogenetic diversity	species	-4.280720958464591
476	0.049851373168861	species.pd	Phylogenetic diversity	species	-2.9987092369384083
5946	0.011881103620114667	species.pd	Phylogenetic diversity	species	-4.432806072046278
7952	0.02192931814040604	species.pd	Phylogenetic diversity	species	-3.8199308095844677
1028	0.030890989757910395	species.pd	Phylogenetic diversity	species	-3.477290731195249
13064	0.01584048273845593	species.pd	Phylogenetic diversity	species	-4.145186417147617
4315	0.015174293499218177	species.pd	Phylogenetic diversity	species	-4.188152500008804
2067	0.036838868242742184	species.pd	Phylogenetic diversity	species	-3.3012017889479752
1582	0.029302707352523653	species.pd	Phylogenetic diversity	species	-3.5300753661178126
10878	0.015483895299317336	species.pd	Phylogenetic diversity	species	-4.167954808152337
3224	0.06326073893900935	species.pd	Phylogenetic diversity	species	-2.7604903801894647
2497	0.016284329221524917	species.pd	Phylogenetic diversity	species	-4.117552031060826
11428	0.016528486738676282	species.pd	Phylogenetic diversity	species	-4.1026699176994
432	0.02254936076987292	species.pd	Phylogenetic diversity	species	-3.792048560669257
3780	0.28183877077974634	species.pd	Phylogenetic diversity	species	-1.2664201063702953
7974	0.06584327102764136	species.pd	Phylogenetic diversity	species	-2.7204780423826223
10168	0.027441740434854464	species.pd	Phylogenetic diversity	species	-3.595690051209672
1056	0.016756702699724985	species.pd	Phylogenetic diversity	species	-4.0889569395765815
3243	0.02415274570209376	species.pd	Phylogenetic diversity	species	-3.723357211677712
7436	0.0357842084521605	species.pd	Phylogenetic diversity	species	-3.330248587579028
7072	0.03409524253454639	species.pd	Phylogenetic diversity	species	-3.3785974195417467
5980	0.021513998652468145	species.pd	Phylogenetic diversity	species	-3.8390514556074398
6528	0.025254391131714883	species.pd	Phylogenetic diversity	species	-3.6787552321741694
330	0.0419015708492417	species.pd	Phylogenetic diversity	species	-3.172431962321431
6712	0.020543241788742603	species.pd	Phylogenetic diversity	species	-3.8852232588562687
515	0.019651353676261828	species.pd	Phylogenetic diversity	species	-3.9296090536624386
6532	0.012867802039942878	species.pd	Phylogenetic diversity	species	-4.353027053626171
2158	0.11996401496692613	species.pd	Phylogenetic diversity	species	-2.1205634564472877
12002	0.10147013182929568	species.pd	Phylogenetic diversity	species	-2.287990791497196
3071	0.020900668257149757	species.pd	Phylogenetic diversity	species	-3.867974146496226
2528	0.02133696347680169	species.pd	Phylogenetic diversity	species	-3.8473143357915727
6356	0.20442237919885417	species.pd	Phylogenetic diversity	species	-1.5875669393716443
163	0.019892994105607513	species.pd	Phylogenetic diversity	species	-3.917387664232196
1260	0.03458355756884913	species.pd	Phylogenetic diversity	species	-3.3643769246419306
8004	0.04164314983452478	species.pd	Phylogenetic diversity	species	-3.1786183936552286
6547	0.030275142274786324	species.pd	Phylogenetic diversity	species	-3.497428290139116
3024	0.017898621534237054	species.pd	Phylogenetic diversity	species	-4.023031578361293
11470	0.023437053736010884	species.pd	Phylogenetic diversity	species	-3.753437016029651
7644	0.028829494845055023	species.pd	Phylogenetic diversity	species	-3.546356289335664
10196	0.012111836668969053	species.pd	Phylogenetic diversity	species	-4.413572067436666
6552	0.02156434040858183	species.pd	Phylogenetic diversity	species	-3.8367142355508013
3090	0.09800158483306283	species.pd	Phylogenetic diversity	species	-2.3227716286763793
1632	0.04306446541546781	species.pd	Phylogenetic diversity	species	-3.1450570902519774
5827	0.028233784064376426	species.pd	Phylogenetic diversity	species	-3.567236001619914
7650	0.22899670744574913	species.pd	Phylogenetic diversity	species	-1.4740476534974223
5404	0.023928724887387863	species.pd	Phylogenetic diversity	species	-3.732675663588625
12576	0.021871425120875303	species.pd	Phylogenetic diversity	species	-3.8225742831391605
13124	0.021158250242598108	species.pd	Phylogenetic diversity	species	-3.8557253671598612
1278	0.03589160419853636	species.pd	Phylogenetic diversity	species	-3.3272518771749344
2010	0.011755249229830457	species.pd	Phylogenetic diversity	species	-4.443455395187603
6568	0.03983671981931208	species.pd	Phylogenetic diversity	species	-3.2229661835079657
11488	0.012741947649658667	species.pd	Phylogenetic diversity	species	-4.362855763783279
13134	0.013542381571866248	species.pd	Phylogenetic diversity	species	-4.301931135394493
556	0.015540949289579511	species.pd	Phylogenetic diversity	species	-4.164276849062833
4387	0.03866207884332611	species.pd	Phylogenetic diversity	species	-3.252896034187057
680	0.04183696559556247	species.pd	Phylogenetic diversity	species	-3.173974985862096
6031	0.014647383118561615	species.pd	Phylogenetic diversity	species	-4.223493586194057
8219	0.018865183251619795	species.pd	Phylogenetic diversity	species	-3.970437211771548
12600	0.023085500472483655	species.pd	Phylogenetic diversity	species	-3.768550543705068
11872	0.017837372397632074	species.pd	Phylogenetic diversity	species	-4.026459449806335
1120	0.0182476577099586	species.pd	Phylogenetic diversity	species	-4.00371855185032
10780	0.021664184891540636	species.pd	Phylogenetic diversity	species	-3.8320948477825687
11510	0.011150309127197685	species.pd	Phylogenetic diversity	species	-4.496288057047975
9324	0.02452443566806646	species.pd	Phylogenetic diversity	species	-3.7080852842718484
11512	0.01973106145677516	species.pd	Phylogenetic diversity	species	-3.925561161267762
9690	0.15987663727239212	species.pd	Phylogenetic diversity	species	-1.833352778182373
1672	0.040587651014674535	species.pd	Phylogenetic diversity	species	-3.2042914208412885
13156	0.018022797865984146	species.pd	Phylogenetic diversity	species	-4.0161177743712
5502	0.01998109217880646	species.pd	Phylogenetic diversity	species	-3.912968843651803
2040	0.03979728544368969	species.pd	Phylogenetic diversity	species	-3.223956573950227
12552	0.023821329141012003	species.pd	Phylogenetic diversity	species	-3.737173917240929
1678	0.06292764431939048	species.pd	Phylogenetic diversity	species	-2.7657697154922563
12614	0.08163799700830977	species.pd	Phylogenetic diversity	species	-2.505460475781573
10794	0.024990935941386603	species.pd	Phylogenetic diversity	species	-3.68924208220009
13164	0.016033459470225053	species.pd	Phylogenetic diversity	species	-4.133077523403673
8064	0.08005223169072873	species.pd	Phylogenetic diversity	species	-2.525075961218102
7700	0.01832988257827762	species.pd	Phylogenetic diversity	species	-3.9992226231369874
11348	0.01685654718268379	species.pd	Phylogenetic diversity	species	-4.083016140816592
2783	0.02134031959387593	species.pd	Phylogenetic diversity	species	-3.847157056937827
1143	0.01348448855233551	species.pd	Phylogenetic diversity	species	-4.306215250263162
13174	0.011854254683520703	species.pd	Phylogenetic diversity	species	-4.435068430819393
5520	0.02054408081801116	species.pd	Phylogenetic diversity	species	-3.8851824175838057
4974	0.014953628801586528	species.pd	Phylogenetic diversity	species	-4.202801279396296
5896	0.027584375410509905	species.pd	Phylogenetic diversity	species	-3.590505774873704
3344	0.021138952569421197	species.pd	Phylogenetic diversity	species	-3.8566378470986242
13188	0.01316146228393937	species.pd	Phylogenetic diversity	species	-4.3304622434570055
2800	0.02051807091068576	species.pd	Phylogenetic diversity	species	-3.886449273299303
8268	0.021267324047511093	species.pd	Phylogenetic diversity	species	-3.850583466452275
612	0.03112591795310759	species.pd	Phylogenetic diversity	species	-3.4697144321628395
8271	0.038464906965214186	species.pd	Phylogenetic diversity	species	-3.2580089607609133
10824	0.015902570904329477	species.pd	Phylogenetic diversity	species	-4.141274490730516
10280	0.0161433723044066	species.pd	Phylogenetic diversity	species	-4.126245697171952
11556	0.042765770995859945	species.pd	Phylogenetic diversity	species	-3.152017239446878
10828	0.0837045260967765	species.pd	Phylogenetic diversity	species	-2.4804622277184154
11922	0.01	species.pd	Phylogenetic diversity	species	-4.605170185988091
12652	0.0773916698801205	species.pd	Phylogenetic diversity	species	-2.558876128466214
8280	0.056644154127134125	species.pd	Phylogenetic diversity	species	-2.8709664896460327
808	0.020235318047180567	species.pd	Phylogenetic diversity	species	-3.900325783101498
5550	0.04509072109904359	species.pd	Phylogenetic diversity	species	-3.0990787942387077
6644	0.01721481268035951	species.pd	Phylogenetic diversity	species	-4.0619850634382155
11567	0.01349707399136393	species.pd	Phylogenetic diversity	species	-4.30528235841001
9928	0.015395797226118387	species.pd	Phylogenetic diversity	species	-4.173660714203463
8288	0.015995703153139793	species.pd	Phylogenetic diversity	species	-4.1354351457379135
1728	0.0347320657493845	species.pd	Phylogenetic diversity	species	-3.360091933736339
3368	0.0195280163737833	species.pd	Phylogenetic diversity	species	-3.935905107414602
11574	0.06618727302775153	species.pd	Phylogenetic diversity	species	-2.715267084857719
13216	0.0893436418107777	species.pd	Phylogenetic diversity	species	-2.415265200392469
1738	0.027742112912999446	species.pd	Phylogenetic diversity	species	-3.5848036985390395
7938	0.02033432350087081	species.pd	Phylogenetic diversity	species	-3.895445007898446
13226	0.04174383334675215	species.pd	Phylogenetic diversity	species	-3.176203542864032
[truncated: 7,241 more rows]
