# Supplementary material for: Diversity across organisational scale emerges through dispersal ability and speciation dynamics in tropical fish
Source: BMC Biol. 2023 Dec 5;21:282. doi: 10.1186/s12915-023-01771-3 (PMC10696697; doi:10.1186/s12915-023-01771-3)
Supplement: Supplementary file 8 — Additional file 8: Figure S2. data. [file 12915_2023_1771_MOESM8_ESM.xlsx]

## Sheet: cell_coordinates
x	y	depth
-179.5	89.5	1000
-178.5	89.5	1000
-177.5	89.5	1000
-176.5	89.5	1000
-175.5	89.5	1000
-174.5	89.5	1000
-173.5	89.5	1000
-172.5	89.5	1000
-171.5	89.5	1000
-170.5	89.5	1000
-169.5	89.5	1000
-168.5	89.5	1000
-167.5	89.5	1000
-166.5	89.5	1000
-165.5	89.5	1000
-164.5	89.5	1000
-163.5	89.5	1000
-162.5	89.5	1000
-161.5	89.5	1000
-160.5	89.5	1000
-159.5	89.5	1000
-158.5	89.5	1000
-157.5	89.5	1000
-156.5	89.5	1000
-155.5	89.5	1000
-154.5	89.5	1000
-153.5	89.5	1000
-152.5	89.5	1000
-151.5	89.5	1000
-150.5	89.5	1000
-149.5	89.5	1000
-148.5	89.5	1000
-147.5	89.5	1000
-146.5	89.5	1000
-145.5	89.5	1000
-144.5	89.5	1000
-143.5	89.5	1000
-142.5	89.5	1000
-141.5	89.5	1000
-140.5	89.5	1000
-139.5	89.5	1000
-138.5	89.5	1000
-137.5	89.5	1000
-136.5	89.5	1000
-135.5	89.5	1000
-134.5	89.5	1000
-133.5	89.5	1000
-132.5	89.5	1000
-131.5	89.5	1000
-130.5	89.5	1000
-129.5	89.5	1000
-128.5	89.5	1000
-127.5	89.5	1000
-126.5	89.5	1000
-125.5	89.5	1000
-124.5	89.5	1000
-123.5	89.5	1000
-122.5	89.5	1000
-121.5	89.5	1000
-120.5	89.5	1000
-119.5	89.5	1000
-118.5	89.5	1000
-117.5	89.5	1000
-116.5	89.5	1000
-115.5	89.5	1000
-114.5	89.5	1000
-113.5	89.5	1000
-112.5	89.5	1000
-111.5	89.5	1000
-110.5	89.5	1000
-109.5	89.5	1000
-108.5	89.5	1000
-107.5	89.5	1000
-106.5	89.5	1000
-105.5	89.5	1000
-104.5	89.5	1000
-103.5	89.5	1000
-102.5	89.5	1000
-101.5	89.5	1000
-100.5	89.5	1000
-99.5	89.5	1000
-98.5	89.5	1000
-97.5	89.5	1000
-96.5	89.5	1000
-95.5	89.5	1000
-94.5	89.5	1000
-93.5	89.5	1000
-92.5	89.5	1000
-91.5	89.5	1000
-90.5	89.5	1000
-89.5	89.5	1000
-88.5	89.5	1000
-87.5	89.5	1000
-86.5	89.5	1000
-85.5	89.5	1000
-84.5	89.5	1000
-83.5	89.5	1000
-82.5	89.5	1000
-81.5	89.5	1000
-80.5	89.5	1000
-79.5	89.5	1000
-78.5	89.5	1000
-77.5	89.5	1000
-76.5	89.5	1000
-75.5	89.5	1000
-74.5	89.5	1000
-73.5	89.5	1000
-72.5	89.5	1000
-71.5	89.5	1000
-70.5	89.5	1000
-69.5	89.5	1000
-68.5	89.5	1000
-67.5	89.5	1000
-66.5	89.5	1000
-65.5	89.5	1000
-64.5	89.5	1000
-63.5	89.5	1000
-62.5	89.5	1000
-61.5	89.5	1000
-60.5	89.5	1000
-59.5	89.5	1000
-58.5	89.5	1000
-57.5	89.5	1000
-56.5	89.5	1000
-55.5	89.5	1000
-54.5	89.5	1000
-53.5	89.5	1000
-52.5	89.5	1000
-51.5	89.5	1000
-50.5	89.5	1000
-49.5	89.5	1000
-48.5	89.5	1000
-47.5	89.5	1000
-46.5	89.5	1000
-45.5	89.5	1000
-44.5	89.5	1000
-43.5	89.5	1000
-42.5	89.5	1000
-41.5	89.5	1000
-40.5	89.5	1000
-39.5	89.5	1000
-38.5	89.5	1000
-37.5	89.5	1000
-36.5	89.5	1000
-35.5	89.5	1000
-34.5	89.5	1000
-33.5	89.5	1000
-32.5	89.5	1000
-31.5	89.5	1000
-30.5	89.5	1000
-29.5	89.5	1000
-28.5	89.5	1000
-27.5	89.5	1000
-26.5	89.5	1000
-25.5	89.5	1000
-24.5	89.5	1000
-23.5	89.5	1000
-22.5	89.5	1000
-21.5	89.5	1000
-20.5	89.5	1000
-19.5	89.5	1000
-18.5	89.5	1000
-17.5	89.5	1000
-16.5	89.5	1000
-15.5	89.5	1000
-14.5	89.5	1000
-13.5	89.5	1000
-12.5	89.5	1000
-11.5	89.5	1000
-10.5	89.5	1000
-9.5	89.5	1000
-8.5	89.5	1000
-7.5	89.5	1000
-6.5	89.5	1000
-5.5	89.5	1000
-4.5	89.5	1000
-3.5	89.5	1000
-2.5	89.5	1000
-1.5	89.5	1000
-0.5	89.5	1000
0.5	89.5	1000
1.5	89.5	1000
2.5	89.5	1000
3.5	89.5	1000
4.5	89.5	1000
5.5	89.5	1000
6.5	89.5	1000
7.5	89.5	1000
8.5	89.5	1000
9.5	89.5	1000
10.5	89.5	1000
11.5	89.5	1000
12.5	89.5	1000
13.5	89.5	1000
14.5	89.5	1000
15.5	89.5	1000
16.5	89.5	1000
17.5	89.5	1000
18.5	89.5	1000
19.5	89.5	1000
20.5	89.5	1000
21.5	89.5	1000
22.5	89.5	1000
23.5	89.5	1000
24.5	89.5	1000
25.5	89.5	1000
26.5	89.5	1000
27.5	89.5	1000
28.5	89.5	1000
29.5	89.5	1000
30.5	89.5	1000
31.5	89.5	1000
32.5	89.5	1000
33.5	89.5	1000
34.5	89.5	1000
35.5	89.5	1000
36.5	89.5	1000
37.5	89.5	1000
38.5	89.5	1000
39.5	89.5	1000
40.5	89.5	1000
41.5	89.5	1000
42.5	89.5	1000
43.5	89.5	1000
44.5	89.5	1000
45.5	89.5	1000
46.5	89.5	1000
47.5	89.5	1000
48.5	89.5	1000
49.5	89.5	1000
50.5	89.5	1000
51.5	89.5	1000
52.5	89.5	1000
53.5	89.5	1000
54.5	89.5	1000
55.5	89.5	1000
56.5	89.5	1000
57.5	89.5	1000
58.5	89.5	1000
59.5	89.5	1000
60.5	89.5	1000
61.5	89.5	1000
62.5	89.5	1000
63.5	89.5	1000
64.5	89.5	1000
65.5	89.5	1000
66.5	89.5	1000
67.5	89.5	1000
68.5	89.5	1000
69.5	89.5	1000
70.5	89.5	1000
71.5	89.5	1000
72.5	89.5	1000
73.5	89.5	1000
74.5	89.5	1000
75.5	89.5	1000
76.5	89.5	1000
77.5	89.5	1000
78.5	89.5	1000
79.5	89.5	1000
80.5	89.5	1000
81.5	89.5	1000
82.5	89.5	1000
83.5	89.5	1000
84.5	89.5	1000
85.5	89.5	1000
86.5	89.5	1000
87.5	89.5	1000
88.5	89.5	1000
89.5	89.5	1000
90.5	89.5	1000
91.5	89.5	1000
92.5	89.5	1000
93.5	89.5	1000
94.5	89.5	1000
95.5	89.5	1000
96.5	89.5	1000
97.5	89.5	1000
98.5	89.5	1000
99.5	89.5	1000
100.5	89.5	1000
101.5	89.5	1000
102.5	89.5	1000
103.5	89.5	1000
104.5	89.5	1000
105.5	89.5	1000
106.5	89.5	1000
107.5	89.5	1000
108.5	89.5	1000
109.5	89.5	1000
110.5	89.5	1000
111.5	89.5	1000
112.5	89.5	1000
113.5	89.5	1000
114.5	89.5	1000
115.5	89.5	1000
116.5	89.5	1000
117.5	89.5	1000
118.5	89.5	1000
119.5	89.5	1000
120.5	89.5	1000
121.5	89.5	1000
122.5	89.5	1000
123.5	89.5	1000
124.5	89.5	1000
125.5	89.5	1000
126.5	89.5	1000
127.5	89.5	1000
128.5	89.5	1000
129.5	89.5	1000
130.5	89.5	1000
131.5	89.5	1000
132.5	89.5	1000
133.5	89.5	1000
134.5	89.5	1000
135.5	89.5	1000
136.5	89.5	1000
137.5	89.5	1000
138.5	89.5	1000
139.5	89.5	1000
140.5	89.5	1000
141.5	89.5	1000
142.5	89.5	1000
143.5	89.5	1000
144.5	89.5	1000
145.5	89.5	1000
146.5	89.5	1000
147.5	89.5	1000
148.5	89.5	1000
149.5	89.5	1000
150.5	89.5	1000
151.5	89.5	1000
152.5	89.5	1000
153.5	89.5	1000
154.5	89.5	1000
155.5	89.5	1000
156.5	89.5	1000
157.5	89.5	1000
158.5	89.5	1000
159.5	89.5	1000
160.5	89.5	1000
161.5	89.5	1000
162.5	89.5	1000
163.5	89.5	1000
164.5	89.5	1000
165.5	89.5	1000
166.5	89.5	1000
167.5	89.5	1000
168.5	89.5	1000
169.5	89.5	1000
170.5	89.5	1000
171.5	89.5	1000
172.5	89.5	1000
173.5	89.5	1000
174.5	89.5	1000
175.5	89.5	1000
176.5	89.5	1000
177.5	89.5	1000
178.5	89.5	1000
179.5	89.5	1000
-179.5	88.5	1000
-178.5	88.5	1000
-177.5	88.5	1000
-176.5	88.5	1000
-175.5	88.5	1000
-174.5	88.5	1000
-173.5	88.5	1000
-172.5	88.5	1000
-171.5	88.5	1000
-170.5	88.5	1000
-169.5	88.5	1000
-168.5	88.5	1000
-167.5	88.5	1000
-166.5	88.5	1000
-165.5	88.5	1000
-164.5	88.5	1000
-163.5	88.5	1000
-162.5	88.5	1000
-161.5	88.5	1000
-160.5	88.5	1000
-159.5	88.5	1000
-158.5	88.5	1000
-157.5	88.5	1000
-156.5	88.5	1000
-155.5	88.5	1000
-154.5	88.5	1000
-153.5	88.5	1000
-152.5	88.5	1000
-151.5	88.5	1000
-150.5	88.5	1000
-149.5	88.5	1000
-148.5	88.5	1000
-147.5	88.5	1000
-146.5	88.5	1000
-145.5	88.5	1000
-144.5	88.5	1000
-143.5	88.5	1000
-142.5	88.5	1000
-141.5	88.5	1000
-140.5	88.5	1000
-139.5	88.5	1000
-138.5	88.5	1000
-137.5	88.5	1000
-136.5	88.5	1000
-135.5	88.5	1000
-134.5	88.5	1000
-133.5	88.5	1000
-132.5	88.5	1000
-131.5	88.5	1000
-130.5	88.5	1000
-129.5	88.5	1000
-128.5	88.5	1000
-127.5	88.5	1000
-126.5	88.5	1000
-125.5	88.5	1000
-124.5	88.5	1000
-123.5	88.5	1000
-122.5	88.5	1000
-121.5	88.5	1000
-120.5	88.5	1000
-119.5	88.5	1000
-118.5	88.5	1000
-117.5	88.5	1000
-116.5	88.5	1000
-115.5	88.5	1000
-114.5	88.5	1000
-113.5	88.5	1000
-112.5	88.5	1000
-111.5	88.5	1000
-110.5	88.5	1000
-109.5	88.5	1000
-108.5	88.5	1000
-107.5	88.5	1000
-106.5	88.5	1000
-105.5	88.5	1000
-104.5	88.5	1000
-103.5	88.5	1000
-102.5	88.5	1000
-101.5	88.5	1000
-100.5	88.5	1000
-99.5	88.5	1000
-98.5	88.5	1000
-97.5	88.5	1000
-96.5	88.5	1000
-95.5	88.5	1000
-94.5	88.5	1000
-93.5	88.5	1000
-92.5	88.5	1000
-91.5	88.5	1000
-90.5	88.5	1000
-89.5	88.5	1000
-88.5	88.5	1000
-87.5	88.5	1000
-86.5	88.5	1000
-85.5	88.5	1000
-84.5	88.5	1000
-83.5	88.5	1000
-82.5	88.5	1000
-81.5	88.5	1000
-80.5	88.5	1000
-79.5	88.5	1000
-78.5	88.5	1000
-77.5	88.5	1000
-76.5	88.5	1000
-75.5	88.5	1000
-74.5	88.5	1000
-73.5	88.5	1000
-72.5	88.5	1000
-71.5	88.5	1000
-70.5	88.5	1000
-69.5	88.5	1000
-68.5	88.5	1000
-67.5	88.5	1000
-66.5	88.5	1000
-65.5	88.5	1000
-64.5	88.5	1000
-63.5	88.5	1000
-62.5	88.5	1000
-61.5	88.5	1000
-60.5	88.5	1000
-59.5	88.5	1000
-58.5	88.5	1000
-57.5	88.5	1000
-56.5	88.5	1000
-55.5	88.5	1000
-54.5	88.5	1000
-53.5	88.5	1000
-52.5	88.5	1000
-51.5	88.5	1000
-50.5	88.5	1000
-49.5	88.5	1000
-48.5	88.5	1000
-47.5	88.5	1000
-46.5	88.5	1000
-45.5	88.5	1000
-44.5	88.5	1000
-43.5	88.5	1000
-42.5	88.5	1000
-41.5	88.5	1000
-40.5	88.5	1000
-39.5	88.5	1000
-38.5	88.5	1000
-37.5	88.5	1000
-36.5	88.5	1000
-35.5	88.5	1000
-34.5	88.5	1000
-33.5	88.5	1000
-32.5	88.5	1000
-31.5	88.5	1000
-30.5	88.5	1000
-29.5	88.5	1000
-28.5	88.5	1000
-27.5	88.5	1000
-26.5	88.5	1000
-25.5	88.5	1000
-24.5	88.5	1000
-23.5	88.5	1000
-22.5	88.5	1000
-21.5	88.5	1000
-20.5	88.5	1000
-19.5	88.5	1000
-18.5	88.5	1000
-17.5	88.5	1000
-16.5	88.5	1000
-15.5	88.5	1000
-14.5	88.5	1000
-13.5	88.5	1000
-12.5	88.5	1000
-11.5	88.5	1000
-10.5	88.5	1000
-9.5	88.5	1000
-8.5	88.5	1000
-7.5	88.5	1000
-6.5	88.5	1000
-5.5	88.5	1000
-4.5	88.5	1000
-3.5	88.5	1000
-2.5	88.5	1000
-1.5	88.5	1000
-0.5	88.5	1000
0.5	88.5	1000
1.5	88.5	1000
2.5	88.5	1000
3.5	88.5	1000
4.5	88.5	1000
5.5	88.5	1000
6.5	88.5	1000
7.5	88.5	1000
8.5	88.5	1000
9.5	88.5	1000
10.5	88.5	1000
11.5	88.5	1000
12.5	88.5	1000
13.5	88.5	1000
14.5	88.5	1000
15.5	88.5	1000
16.5	88.5	1000
17.5	88.5	1000
18.5	88.5	1000
19.5	88.5	1000
20.5	88.5	1000
21.5	88.5	1000
22.5	88.5	1000
23.5	88.5	1000
24.5	88.5	1000
25.5	88.5	1000
26.5	88.5	1000
27.5	88.5	1000
28.5	88.5	1000
29.5	88.5	1000
30.5	88.5	1000
31.5	88.5	1000
32.5	88.5	1000
33.5	88.5	1000
34.5	88.5	1000
35.5	88.5	1000
36.5	88.5	1000
37.5	88.5	1000
38.5	88.5	1000
39.5	88.5	1000
40.5	88.5	1000
41.5	88.5	1000
42.5	88.5	1000
43.5	88.5	1000
44.5	88.5	1000
45.5	88.5	1000
46.5	88.5	1000
47.5	88.5	1000
48.5	88.5	1000
49.5	88.5	1000
50.5	88.5	1000
51.5	88.5	1000
52.5	88.5	1000
53.5	88.5	1000
54.5	88.5	1000
55.5	88.5	1000
56.5	88.5	1000
57.5	88.5	1000
58.5	88.5	1000
59.5	88.5	1000
60.5	88.5	1000
61.5	88.5	1000
62.5	88.5	1000
63.5	88.5	1000
64.5	88.5	1000
65.5	88.5	1000
66.5	88.5	1000
67.5	88.5	1000
68.5	88.5	1000
69.5	88.5	1000
70.5	88.5	1000
71.5	88.5	1000
72.5	88.5	1000
73.5	88.5	1000
74.5	88.5	1000
75.5	88.5	1000
76.5	88.5	1000
77.5	88.5	1000
78.5	88.5	1000
79.5	88.5	1000
80.5	88.5	1000
81.5	88.5	1000
82.5	88.5	1000
83.5	88.5	1000
84.5	88.5	1000
85.5	88.5	1000
86.5	88.5	1000
87.5	88.5	1000
88.5	88.5	1000
89.5	88.5	1000
90.5	88.5	1000
91.5	88.5	1000
92.5	88.5	1000
93.5	88.5	1000
94.5	88.5	1000
95.5	88.5	1000
96.5	88.5	1000
97.5	88.5	1000
98.5	88.5	1000
99.5	88.5	1000
100.5	88.5	1000
101.5	88.5	1000
102.5	88.5	1000
103.5	88.5	1000
104.5	88.5	1000
105.5	88.5	1000
106.5	88.5	1000
107.5	88.5	1000
108.5	88.5	1000
109.5	88.5	1000
110.5	88.5	1000
111.5	88.5	1000
112.5	88.5	1000
113.5	88.5	1000
114.5	88.5	1000
115.5	88.5	1000
116.5	88.5	1000
117.5	88.5	1000
118.5	88.5	1000
119.5	88.5	1000
120.5	88.5	1000
121.5	88.5	1000
122.5	88.5	1000
123.5	88.5	1000
124.5	88.5	1000
125.5	88.5	1000
126.5	88.5	1000
127.5	88.5	1000
128.5	88.5	1000
129.5	88.5	1000
130.5	88.5	1000
131.5	88.5	1000
132.5	88.5	1000
133.5	88.5	1000
134.5	88.5	1000
135.5	88.5	1000
136.5	88.5	1000
137.5	88.5	1000
138.5	88.5	1000
139.5	88.5	1000
140.5	88.5	1000
141.5	88.5	1000
142.5	88.5	1000
143.5	88.5	1000
144.5	88.5	1000
145.5	88.5	1000
146.5	88.5	1000
147.5	88.5	1000
148.5	88.5	1000
149.5	88.5	1000
150.5	88.5	1000
151.5	88.5	1000
152.5	88.5	1000
153.5	88.5	1000
154.5	88.5	1000
155.5	88.5	1000
156.5	88.5	1000
157.5	88.5	1000
158.5	88.5	1000
159.5	88.5	1000
160.5	88.5	1000
161.5	88.5	1000
162.5	88.5	1000
163.5	88.5	1000
164.5	88.5	1000
165.5	88.5	1000
166.5	88.5	1000
167.5	88.5	1000
168.5	88.5	1000
169.5	88.5	1000
170.5	88.5	1000
171.5	88.5	1000
172.5	88.5	1000
173.5	88.5	1000
174.5	88.5	1000
175.5	88.5	1000
176.5	88.5	1000
177.5	88.5	1000
178.5	88.5	1000
179.5	88.5	1000
-179.5	87.5	1000
-178.5	87.5	1000
-177.5	87.5	1000
-176.5	87.5	1000
-175.5	87.5	1000
-174.5	87.5	1000
-173.5	87.5	1000
-172.5	87.5	1000
-171.5	87.5	1000
-170.5	87.5	1000
-169.5	87.5	1000
-168.5	87.5	1000
-167.5	87.5	1000
-166.5	87.5	1000
-165.5	87.5	1000
-164.5	87.5	1000
-163.5	87.5	1000
-162.5	87.5	1000
-161.5	87.5	1000
-160.5	87.5	1000
-159.5	87.5	1000
-158.5	87.5	1000
-157.5	87.5	1000
-156.5	87.5	1000
-155.5	87.5	1000
-154.5	87.5	1000
-153.5	87.5	1000
-152.5	87.5	1000
-151.5	87.5	1000
-150.5	87.5	1000
-149.5	87.5	1000
-148.5	87.5	1000
-147.5	87.5	1000
-146.5	87.5	1000
-145.5	87.5	1000
-144.5	87.5	1000
-143.5	87.5	1000
-142.5	87.5	1000
-141.5	87.5	1000
-140.5	87.5	1000
-139.5	87.5	1000
-138.5	87.5	1000
-137.5	87.5	1000
-136.5	87.5	1000
-135.5	87.5	1000
-134.5	87.5	1000
-133.5	87.5	1000
-132.5	87.5	1000
-131.5	87.5	1000
-130.5	87.5	1000
-129.5	87.5	1000
-128.5	87.5	1000
-127.5	87.5	1000
-126.5	87.5	1000
-125.5	87.5	1000
-124.5	87.5	1000
-123.5	87.5	1000
-122.5	87.5	1000
-121.5	87.5	1000
-120.5	87.5	1000
-119.5	87.5	1000
-118.5	87.5	1000
-117.5	87.5	1000
-116.5	87.5	1000
-115.5	87.5	1000
-114.5	87.5	1000
-113.5	87.5	1000
-112.5	87.5	1000
-111.5	87.5	1000
-110.5	87.5	1000
-109.5	87.5	1000
-108.5	87.5	1000
-107.5	87.5	1000
-106.5	87.5	1000
-105.5	87.5	1000
-104.5	87.5	1000
-103.5	87.5	1000
-102.5	87.5	1000
-101.5	87.5	1000
-100.5	87.5	1000
-99.5	87.5	1000
-98.5	87.5	1000
-97.5	87.5	1000
-96.5	87.5	1000
-95.5	87.5	1000
-94.5	87.5	1000
-93.5	87.5	1000
-92.5	87.5	1000
-91.5	87.5	1000
-90.5	87.5	1000
-89.5	87.5	1000
-88.5	87.5	1000
-87.5	87.5	1000
-86.5	87.5	1000
-85.5	87.5	1000
-84.5	87.5	1000
-83.5	87.5	1000
-82.5	87.5	1000
-81.5	87.5	1000
-80.5	87.5	1000
-79.5	87.5	1000
-78.5	87.5	1000
-77.5	87.5	1000
-76.5	87.5	1000
-75.5	87.5	1000
-74.5	87.5	1000
-73.5	87.5	1000
-72.5	87.5	1000
-71.5	87.5	1000
-70.5	87.5	1000
-69.5	87.5	1000
-68.5	87.5	1000
-67.5	87.5	1000
-66.5	87.5	1000
-65.5	87.5	1000
-64.5	87.5	1000
-63.5	87.5	1000
-62.5	87.5	1000
-61.5	87.5	1000
-60.5	87.5	1000
-59.5	87.5	1000
-58.5	87.5	1000
-57.5	87.5	1000
-56.5	87.5	1000
-55.5	87.5	1000
-54.5	87.5	1000
-53.5	87.5	1000
-52.5	87.5	1000
-51.5	87.5	1000
-50.5	87.5	1000
-49.5	87.5	1000
-48.5	87.5	1000
-47.5	87.5	1000
-46.5	87.5	1000
-45.5	87.5	1000
-44.5	87.5	1000
-43.5	87.5	1000
-42.5	87.5	1000
-41.5	87.5	1000
-40.5	87.5	1000
-39.5	87.5	1000
-38.5	87.5	1000
-37.5	87.5	1000
-36.5	87.5	1000
-35.5	87.5	1000
-34.5	87.5	1000
-33.5	87.5	1000
-32.5	87.5	1000
-31.5	87.5	1000
-30.5	87.5	1000
-29.5	87.5	1000
-28.5	87.5	1000
-27.5	87.5	1000
-26.5	87.5	1000
-25.5	87.5	1000
-24.5	87.5	1000
-23.5	87.5	1000
-22.5	87.5	1000
-21.5	87.5	1000
-20.5	87.5	1000
-19.5	87.5	1000
-18.5	87.5	1000
-17.5	87.5	1000
-16.5	87.5	1000
-15.5	87.5	1000
-14.5	87.5	1000
-13.5	87.5	1000
-12.5	87.5	1000
-11.5	87.5	1000
-10.5	87.5	1000
-9.5	87.5	1000
-8.5	87.5	1000
-7.5	87.5	1000
-6.5	87.5	1000
-5.5	87.5	1000
-4.5	87.5	1000
-3.5	87.5	1000
-2.5	87.5	1000
-1.5	87.5	1000
-0.5	87.5	1000
0.5	87.5	1000
1.5	87.5	1000
2.5	87.5	1000
3.5	87.5	1000
4.5	87.5	1000
5.5	87.5	1000
6.5	87.5	1000
7.5	87.5	1000
8.5	87.5	1000
9.5	87.5	1000
10.5	87.5	1000
11.5	87.5	1000
12.5	87.5	1000
13.5	87.5	1000
14.5	87.5	1000
15.5	87.5	1000
16.5	87.5	1000
17.5	87.5	1000
18.5	87.5	1000
19.5	87.5	1000
20.5	87.5	1000
21.5	87.5	1000
22.5	87.5	1000
23.5	87.5	1000
24.5	87.5	1000
25.5	87.5	1000
26.5	87.5	1000
27.5	87.5	1000
28.5	87.5	1000
29.5	87.5	1000
30.5	87.5	1000
31.5	87.5	1000
32.5	87.5	1000
33.5	87.5	1000
34.5	87.5	1000
35.5	87.5	1000
36.5	87.5	1000
37.5	87.5	1000
38.5	87.5	1000
39.5	87.5	1000
40.5	87.5	1000
41.5	87.5	1000
42.5	87.5	1000
43.5	87.5	1000
44.5	87.5	1000
45.5	87.5	1000
46.5	87.5	1000
47.5	87.5	1000
48.5	87.5	1000
49.5	87.5	1000
50.5	87.5	1000
51.5	87.5	1000
52.5	87.5	1000
53.5	87.5	1000
54.5	87.5	1000
55.5	87.5	1000
56.5	87.5	1000
57.5	87.5	1000
58.5	87.5	1000
59.5	87.5	1000
60.5	87.5	1000
61.5	87.5	1000
62.5	87.5	1000
63.5	87.5	1000
64.5	87.5	1000
65.5	87.5	1000
66.5	87.5	1000
67.5	87.5	1000
68.5	87.5	1000
69.5	87.5	1000
70.5	87.5	1000
71.5	87.5	1000
72.5	87.5	1000
73.5	87.5	1000
74.5	87.5	1000
75.5	87.5	1000
76.5	87.5	1000
77.5	87.5	1000
78.5	87.5	1000
79.5	87.5	1000
80.5	87.5	1000
81.5	87.5	1000
82.5	87.5	1000
83.5	87.5	1000
84.5	87.5	1000
85.5	87.5	1000
86.5	87.5	1000
87.5	87.5	1000
88.5	87.5	1000
89.5	87.5	1000
90.5	87.5	1000
91.5	87.5	1000
92.5	87.5	1000
93.5	87.5	1000
94.5	87.5	1000
95.5	87.5	1000
96.5	87.5	1000
97.5	87.5	1000
98.5	87.5	1000
99.5	87.5	1000
100.5	87.5	1000
101.5	87.5	1000
102.5	87.5	1000
103.5	87.5	1000
104.5	87.5	1000
105.5	87.5	1000
106.5	87.5	1000
107.5	87.5	1000
108.5	87.5	1000
109.5	87.5	1000
110.5	87.5	1000
111.5	87.5	1000
112.5	87.5	1000
113.5	87.5	1000
114.5	87.5	1000
115.5	87.5	1000
116.5	87.5	1000
117.5	87.5	1000
118.5	87.5	1000
119.5	87.5	1000
120.5	87.5	1000
121.5	87.5	1000
122.5	87.5	1000
123.5	87.5	1000
124.5	87.5	1000
125.5	87.5	1000
126.5	87.5	1000
127.5	87.5	1000
128.5	87.5	1000
129.5	87.5	1000
130.5	87.5	1000
131.5	87.5	1000
132.5	87.5	1000
133.5	87.5	1000
134.5	87.5	1000
135.5	87.5	1000
136.5	87.5	1000
137.5	87.5	1000
138.5	87.5	1000
139.5	87.5	1000
140.5	87.5	1000
141.5	87.5	1000
142.5	87.5	1000
143.5	87.5	1000
144.5	87.5	1000
145.5	87.5	1000
146.5	87.5	1000
147.5	87.5	1000
148.5	87.5	1000
149.5	87.5	1000
150.5	87.5	1000
151.5	87.5	1000
152.5	87.5	1000
153.5	87.5	1000
154.5	87.5	1000
155.5	87.5	1000
156.5	87.5	1000
157.5	87.5	1000
158.5	87.5	1000
159.5	87.5	1000
160.5	87.5	1000
161.5	87.5	1000
162.5	87.5	1000
163.5	87.5	1000
164.5	87.5	1000
165.5	87.5	1000
166.5	87.5	1000
167.5	87.5	1000
168.5	87.5	1000
169.5	87.5	1000
170.5	87.5	1000
171.5	87.5	1000
172.5	87.5	1000
173.5	87.5	1000
174.5	87.5	1000
175.5	87.5	1000
176.5	87.5	1000
177.5	87.5	1000
178.5	87.5	1000
179.5	87.5	1000
-179.5	86.5	1000
-178.5	86.5	1000
-177.5	86.5	1000
-176.5	86.5	1000
-175.5	86.5	1000
-174.5	86.5	1000
-173.5	86.5	1000
-172.5	86.5	1000
-171.5	86.5	1000
-170.5	86.5	1000
-169.5	86.5	1000
-168.5	86.5	1000
-167.5	86.5	1000
-166.5	86.5	1000
-165.5	86.5	1000
-164.5	86.5	1000
-163.5	86.5	1000
-162.5	86.5	1000
-161.5	86.5	1000
-160.5	86.5	1000
-159.5	86.5	1000
-158.5	86.5	1000
-157.5	86.5	1000
-156.5	86.5	1000
-155.5	86.5	1000
-154.5	86.5	1000
-153.5	86.5	1000
-152.5	86.5	1000
-151.5	86.5	1000
-150.5	86.5	1000
-149.5	86.5	1000
-148.5	86.5	1000
-147.5	86.5	1000
-146.5	86.5	1000
-145.5	86.5	1000
-144.5	86.5	1000
-143.5	86.5	1000
-142.5	86.5	1000
-141.5	86.5	1000
-140.5	86.5	1000
-139.5	86.5	1000
-138.5	86.5	1000
-137.5	86.5	1000
-136.5	86.5	1000
-135.5	86.5	1000
-134.5	86.5	1000
-133.5	86.5	1000
-132.5	86.5	1000
-131.5	86.5	1000
-130.5	86.5	1000
-129.5	86.5	1000
-128.5	86.5	1000
-127.5	86.5	1000
-126.5	86.5	1000
-125.5	86.5	1000
-124.5	86.5	1000
-123.5	86.5	1000
-122.5	86.5	1000
-121.5	86.5	1000
-120.5	86.5	1000
-119.5	86.5	1000
-118.5	86.5	1000
-117.5	86.5	1000
-116.5	86.5	1000
-115.5	86.5	1000
-114.5	86.5	1000
-113.5	86.5	1000
-112.5	86.5	1000
-111.5	86.5	1000
-110.5	86.5	1000
-109.5	86.5	1000
-108.5	86.5	1000
-107.5	86.5	1000
-106.5	86.5	1000
-105.5	86.5	1000
-104.5	86.5	1000
-103.5	86.5	1000
-102.5	86.5	1000
-101.5	86.5	1000
-100.5	86.5	1000
-99.5	86.5	1000
-98.5	86.5	1000
-97.5	86.5	1000
-96.5	86.5	1000
-95.5	86.5	1000
-94.5	86.5	1000
-93.5	86.5	1000
-92.5	86.5	1000
-91.5	86.5	1000
-90.5	86.5	1000
-89.5	86.5	1000
-88.5	86.5	1000
-87.5	86.5	1000
-86.5	86.5	1000
-85.5	86.5	1000
-84.5	86.5	1000
-83.5	86.5	1000
-82.5	86.5	1000
-81.5	86.5	1000
-80.5	86.5	1000
-79.5	86.5	1000
-78.5	86.5	1000
-77.5	86.5	1000
-76.5	86.5	1000
-75.5	86.5	1000
-74.5	86.5	1000
-73.5	86.5	1000
-72.5	86.5	1000
-71.5	86.5	1000
-70.5	86.5	1000
-69.5	86.5	1000
-68.5	86.5	1000
-67.5	86.5	1000
-66.5	86.5	1000
-65.5	86.5	1000
-64.5	86.5	1000
-63.5	86.5	1000
-62.5	86.5	1000
-61.5	86.5	1000
-60.5	86.5	1000
-59.5	86.5	1000
-58.5	86.5	1000
-57.5	86.5	1000
-56.5	86.5	1000
-55.5	86.5	1000
-54.5	86.5	1000
-53.5	86.5	1000
-52.5	86.5	1000
-51.5	86.5	1000
-50.5	86.5	1000
-49.5	86.5	1000
-48.5	86.5	1000
-47.5	86.5	1000
-46.5	86.5	1000
-45.5	86.5	1000
-44.5	86.5	1000
-43.5	86.5	1000
-42.5	86.5	1000
-41.5	86.5	1000
-40.5	86.5	1000
-39.5	86.5	1000
-38.5	86.5	1000
-37.5	86.5	1000
-36.5	86.5	1000
-35.5	86.5	1000
-34.5	86.5	1000
-33.5	86.5	1000
-32.5	86.5	1000
-31.5	86.5	1000
-30.5	86.5	1000
-29.5	86.5	1000
-28.5	86.5	1000
-27.5	86.5	1000
-26.5	86.5	1000
-25.5	86.5	1000
-24.5	86.5	1000
-23.5	86.5	1000
-22.5	86.5	1000
-21.5	86.5	1000
-20.5	86.5	1000
-19.5	86.5	1000
-18.5	86.5	1000
-17.5	86.5	1000
-16.5	86.5	1000
-15.5	86.5	1000
-14.5	86.5	1000
-13.5	86.5	1000
-12.5	86.5	1000
-11.5	86.5	1000
-10.5	86.5	1000
-9.5	86.5	1000
-8.5	86.5	1000
-7.5	86.5	1000
-6.5	86.5	1000
-5.5	86.5	1000
-4.5	86.5	1000
-3.5	86.5	1000
-2.5	86.5	1000
-1.5	86.5	1000
-0.5	86.5	1000
0.5	86.5	1000
1.5	86.5	1000
2.5	86.5	1000
3.5	86.5	1000
4.5	86.5	1000
5.5	86.5	1000
6.5	86.5	1000
7.5	86.5	1000
8.5	86.5	1000
9.5	86.5	1000
10.5	86.5	1000
11.5	86.5	1000
12.5	86.5	1000
13.5	86.5	1000
14.5	86.5	1000
15.5	86.5	1000
16.5	86.5	1000
17.5	86.5	1000
18.5	86.5	1000
19.5	86.5	1000
20.5	86.5	1000
21.5	86.5	1000
22.5	86.5	1000
23.5	86.5	1000
24.5	86.5	1000
25.5	86.5	1000
26.5	86.5	1000
27.5	86.5	1000
28.5	86.5	1000
29.5	86.5	1000
30.5	86.5	1000
31.5	86.5	1000
32.5	86.5	1000
33.5	86.5	1000
34.5	86.5	1000
35.5	86.5	1000
36.5	86.5	1000
37.5	86.5	1000
38.5	86.5	1000
39.5	86.5	1000
40.5	86.5	1000
41.5	86.5	1000
42.5	86.5	1000
43.5	86.5	1000
44.5	86.5	1000
45.5	86.5	1000
46.5	86.5	1000
47.5	86.5	1000
48.5	86.5	1000
49.5	86.5	1000
50.5	86.5	1000
51.5	86.5	1000
52.5	86.5	1000
53.5	86.5	1000
54.5	86.5	1000
55.5	86.5	1000
56.5	86.5	1000
57.5	86.5	1000
58.5	86.5	1000
59.5	86.5	1000
60.5	86.5	1000
61.5	86.5	1000
62.5	86.5	1000
63.5	86.5	1000
64.5	86.5	1000
65.5	86.5	1000
66.5	86.5	1000
67.5	86.5	1000
68.5	86.5	1000
69.5	86.5	1000
70.5	86.5	1000
71.5	86.5	1000
72.5	86.5	1000
73.5	86.5	1000
74.5	86.5	1000
75.5	86.5	1000
76.5	86.5	1000
77.5	86.5	1000
78.5	86.5	1000
79.5	86.5	1000
80.5	86.5	1000
81.5	86.5	1000
82.5	86.5	1000
83.5	86.5	1000
84.5	86.5	1000
85.5	86.5	1000
86.5	86.5	1000
87.5	86.5	1000
88.5	86.5	1000
89.5	86.5	1000
90.5	86.5	1000
91.5	86.5	1000
92.5	86.5	1000
93.5	86.5	1000
94.5	86.5	1000
95.5	86.5	1000
96.5	86.5	1000
97.5	86.5	1000
98.5	86.5	1000
99.5	86.5	1000
100.5	86.5	1000
101.5	86.5	1000
102.5	86.5	1000
103.5	86.5	1000
104.5	86.5	1000
105.5	86.5	1000
106.5	86.5	1000
107.5	86.5	1000
108.5	86.5	1000
109.5	86.5	1000
110.5	86.5	1000
111.5	86.5	1000
112.5	86.5	1000
113.5	86.5	1000
114.5	86.5	1000
115.5	86.5	1000
116.5	86.5	1000
117.5	86.5	1000
118.5	86.5	1000
119.5	86.5	1000
120.5	86.5	1000
121.5	86.5	1000
122.5	86.5	1000
123.5	86.5	1000
124.5	86.5	1000
125.5	86.5	1000
126.5	86.5	1000
127.5	86.5	1000
128.5	86.5	1000
129.5	86.5	1000
130.5	86.5	1000
131.5	86.5	1000
132.5	86.5	1000
133.5	86.5	1000
134.5	86.5	1000
135.5	86.5	1000
136.5	86.5	1000
137.5	86.5	1000
138.5	86.5	1000
139.5	86.5	1000
140.5	86.5	1000
141.5	86.5	1000
142.5	86.5	1000
143.5	86.5	1000
144.5	86.5	1000
145.5	86.5	1000
146.5	86.5	1000
147.5	86.5	1000
148.5	86.5	1000
149.5	86.5	1000
150.5	86.5	1000
151.5	86.5	1000
152.5	86.5	1000
153.5	86.5	1000
154.5	86.5	1000
155.5	86.5	1000
156.5	86.5	1000
157.5	86.5	1000
158.5	86.5	1000
159.5	86.5	1000
160.5	86.5	1000
161.5	86.5	1000
162.5	86.5	1000
163.5	86.5	1000
164.5	86.5	1000
165.5	86.5	1000
166.5	86.5	1000
167.5	86.5	1000
168.5	86.5	1000
169.5	86.5	1000
170.5	86.5	1000
171.5	86.5	1000
172.5	86.5	1000
173.5	86.5	1000
174.5	86.5	1000
175.5	86.5	1000
176.5	86.5	1000
177.5	86.5	1000
178.5	86.5	1000
179.5	86.5	1000
-179.5	85.5	1000
-178.5	85.5	1000
-177.5	85.5	1000
-176.5	85.5	1000
-175.5	85.5	1000
-174.5	85.5	1000
-173.5	85.5	1000
-172.5	85.5	1000
-171.5	85.5	1000
-170.5	85.5	1000
-169.5	85.5	1000
-168.5	85.5	1000
-167.5	85.5	1000
-166.5	85.5	1000
-165.5	85.5	1000
-164.5	85.5	1000
-163.5	85.5	1000
-162.5	85.5	1000
-161.5	85.5	1000
-160.5	85.5	1000
-159.5	85.5	1000
-158.5	85.5	1000
-157.5	85.5	1000
-156.5	85.5	1000
-155.5	85.5	1000
-154.5	85.5	1000
-153.5	85.5	1000
-152.5	85.5	1000
-151.5	85.5	1000
-150.5	85.5	1000
-149.5	85.5	1000
-148.5	85.5	1000
-147.5	85.5	1000
-146.5	85.5	1000
-145.5	85.5	1000
-144.5	85.5	1000
-143.5	85.5	1000
-142.5	85.5	1000
-141.5	85.5	1000
-140.5	85.5	1000
-139.5	85.5	1000
-138.5	85.5	1000
-137.5	85.5	1000
-136.5	85.5	1000
-135.5	85.5	1000
-134.5	85.5	1000
-133.5	85.5	1000
-132.5	85.5	1000
-131.5	85.5	1000
-130.5	85.5	1000
-129.5	85.5	1000
-128.5	85.5	1000
-127.5	85.5	1000
-126.5	85.5	1000
-125.5	85.5	1000
-124.5	85.5	1000
-123.5	85.5	1000
-122.5	85.5	1000
-121.5	85.5	1000
-120.5	85.5	1000
-119.5	85.5	1000
-118.5	85.5	1000
-117.5	85.5	1000
-116.5	85.5	1000
-115.5	85.5	1000
-114.5	85.5	1000
-113.5	85.5	1000
-112.5	85.5	1000
-111.5	85.5	1000
-110.5	85.5	1000
-109.5	85.5	1000
-108.5	85.5	1000
-107.5	85.5	1000
-106.5	85.5	1000
-105.5	85.5	1000
-104.5	85.5	1000
-103.5	85.5	1000
-102.5	85.5	1000
-101.5	85.5	1000
-100.5	85.5	1000
-99.5	85.5	1000
-98.5	85.5	1000
-97.5	85.5	1000
-96.5	85.5	1000
-95.5	85.5	1000
-94.5	85.5	1000
-93.5	85.5	1000
-92.5	85.5	1000
-91.5	85.5	1000
-90.5	85.5	1000
-89.5	85.5	1000
-88.5	85.5	1000
-87.5	85.5	1000
-86.5	85.5	1000
-85.5	85.5	1000
-84.5	85.5	1000
-83.5	85.5	1000
-82.5	85.5	1000
-81.5	85.5	1000
-80.5	85.5	1000
-79.5	85.5	1000
-78.5	85.5	1000
-77.5	85.5	1000
-76.5	85.5	1000
-75.5	85.5	1000
-74.5	85.5	1000
-73.5	85.5	1000
-72.5	85.5	1000
-71.5	85.5	1000
-70.5	85.5	1000
-69.5	85.5	1000
-68.5	85.5	1000
-67.5	85.5	1000
-66.5	85.5	1000
-65.5	85.5	1000
-64.5	85.5	1000
-63.5	85.5	1000
-62.5	85.5	1000
-61.5	85.5	1000
-60.5	85.5	1000
-59.5	85.5	1000
-58.5	85.5	1000
-57.5	85.5	1000
-56.5	85.5	1000
-55.5	85.5	1000
-54.5	85.5	1000
-53.5	85.5	1000
-52.5	85.5	1000
-51.5	85.5	1000
-50.5	85.5	1000
-49.5	85.5	1000
-48.5	85.5	1000
-47.5	85.5	1000
-46.5	85.5	1000
-45.5	85.5	1000
-44.5	85.5	1000
-43.5	85.5	1000
-42.5	85.5	1000
-41.5	85.5	1000
-40.5	85.5	1000
-39.5	85.5	1000
-38.5	85.5	1000
-37.5	85.5	1000
-36.5	85.5	1000
-35.5	85.5	1000
-34.5	85.5	1000
-33.5	85.5	1000
-32.5	85.5	1000
-31.5	85.5	1000
-30.5	85.5	1000
-29.5	85.5	1000
-28.5	85.5	1000
-27.5	85.5	1000
-26.5	85.5	1000
-25.5	85.5	1000
-24.5	85.5	1000
-23.5	85.5	1000
-22.5	85.5	1000
-21.5	85.5	1000
-20.5	85.5	1000
-19.5	85.5	1000
-18.5	85.5	1000
-17.5	85.5	1000
-16.5	85.5	1000
-15.5	85.5	1000
-14.5	85.5	1000
-13.5	85.5	1000
-12.5	85.5	1000
-11.5	85.5	1000
-10.5	85.5	1000
-9.5	85.5	1000
-8.5	85.5	1000
-7.5	85.5	1000
-6.5	85.5	1000
-5.5	85.5	1000
-4.5	85.5	1000
-3.5	85.5	1000
-2.5	85.5	1000
-1.5	85.5	1000
-0.5	85.5	1000
0.5	85.5	1000
1.5	85.5	1000
2.5	85.5	1000
3.5	85.5	1000
4.5	85.5	1000
5.5	85.5	1000
6.5	85.5	1000
7.5	85.5	1000
8.5	85.5	1000
9.5	85.5	1000
10.5	85.5	1000
11.5	85.5	1000
12.5	85.5	1000
13.5	85.5	1000
14.5	85.5	1000
15.5	85.5	1000
16.5	85.5	1000
17.5	85.5	1000
18.5	85.5	1000
19.5	85.5	1000
20.5	85.5	1000
21.5	85.5	1000
22.5	85.5	1000
23.5	85.5	1000
24.5	85.5	1000
25.5	85.5	1000
26.5	85.5	1000
27.5	85.5	1000
28.5	85.5	1000
29.5	85.5	1000
30.5	85.5	1000
31.5	85.5	1000
32.5	85.5	1000
33.5	85.5	1000
34.5	85.5	1000
35.5	85.5	1000
36.5	85.5	1000
37.5	85.5	1000
38.5	85.5	1000
39.5	85.5	1000
40.5	85.5	1000
41.5	85.5	1000
42.5	85.5	1000
43.5	85.5	1000
44.5	85.5	1000
45.5	85.5	1000
46.5	85.5	1000
47.5	85.5	1000
48.5	85.5	1000
49.5	85.5	1000
50.5	85.5	1000
51.5	85.5	1000
52.5	85.5	1000
53.5	85.5	1000
54.5	85.5	1000
55.5	85.5	1000
56.5	85.5	1000
57.5	85.5	1000
58.5	85.5	1000
59.5	85.5	1000
60.5	85.5	1000
61.5	85.5	1000
62.5	85.5	1000
63.5	85.5	1000
64.5	85.5	1000
65.5	85.5	1000
66.5	85.5	1000
67.5	85.5	1000
68.5	85.5	1000
69.5	85.5	1000
70.5	85.5	1000
71.5	85.5	1000
72.5	85.5	1000
73.5	85.5	1000
74.5	85.5	1000
75.5	85.5	1000
76.5	85.5	1000
77.5	85.5	1000
78.5	85.5	1000
79.5	85.5	1000
80.5	85.5	1000
81.5	85.5	1000
82.5	85.5	1000
83.5	85.5	1000
84.5	85.5	1000
85.5	85.5	1000
86.5	85.5	1000
87.5	85.5	1000
88.5	85.5	1000
89.5	85.5	1000
90.5	85.5	1000
91.5	85.5	1000
92.5	85.5	1000
93.5	85.5	1000
94.5	85.5	1000
95.5	85.5	1000
96.5	85.5	1000
97.5	85.5	1000
98.5	85.5	1000
99.5	85.5	1000
100.5	85.5	1000
101.5	85.5	1000
102.5	85.5	1000
103.5	85.5	1000
104.5	85.5	1000
105.5	85.5	1000
106.5	85.5	1000
107.5	85.5	1000
108.5	85.5	1000
109.5	85.5	1000
110.5	85.5	1000
111.5	85.5	1000
112.5	85.5	1000
113.5	85.5	1000
114.5	85.5	1000
115.5	85.5	1000
116.5	85.5	1000
117.5	85.5	1000
118.5	85.5	1000
119.5	85.5	1000
120.5	85.5	1000
121.5	85.5	1000
122.5	85.5	1000
123.5	85.5	1000
124.5	85.5	1000
125.5	85.5	1000
126.5	85.5	1000
127.5	85.5	1000
128.5	85.5	1000
129.5	85.5	1000
130.5	85.5	1000
131.5	85.5	1000
132.5	85.5	1000
133.5	85.5	1000
134.5	85.5	1000
135.5	85.5	1000
136.5	85.5	1000
137.5	85.5	1000
138.5	85.5	1000
139.5	85.5	1000
140.5	85.5	1000
141.5	85.5	1000
142.5	85.5	1000
143.5	85.5	1000
144.5	85.5	1000
145.5	85.5	1000
146.5	85.5	1000
147.5	85.5	1000
148.5	85.5	1000
149.5	85.5	1000
150.5	85.5	1000
151.5	85.5	1000
152.5	85.5	1000
153.5	85.5	1000
154.5	85.5	1000
155.5	85.5	1000
156.5	85.5	1000
157.5	85.5	1000
158.5	85.5	1000
159.5	85.5	1000
160.5	85.5	1000
161.5	85.5	1000
162.5	85.5	1000
163.5	85.5	1000
164.5	85.5	1000
165.5	85.5	1000
166.5	85.5	1000
167.5	85.5	1000
168.5	85.5	1000
169.5	85.5	1000
170.5	85.5	1000
171.5	85.5	1000
172.5	85.5	1000
173.5	85.5	1000
174.5	85.5	1000
175.5	85.5	1000
176.5	85.5	1000
177.5	85.5	1000
178.5	85.5	1000
179.5	85.5	1000
-179.5	84.5	1000
-178.5	84.5	1000
-177.5	84.5	1000
-176.5	84.5	1000
-175.5	84.5	1000
-174.5	84.5	1000
-173.5	84.5	1000
-172.5	84.5	1000
-171.5	84.5	1000
-170.5	84.5	1000
-169.5	84.5	1000
-168.5	84.5	1000
-167.5	84.5	1000
-166.5	84.5	1000
-165.5	84.5	1000
-164.5	84.5	1000
-163.5	84.5	1000
-162.5	84.5	1000
-161.5	84.5	1000
-160.5	84.5	1000
-159.5	84.5	1000
-158.5	84.5	1000
-157.5	84.5	1000
-156.5	84.5	1000
-155.5	84.5	1000
-154.5	84.5	1000
-153.5	84.5	1000
-152.5	84.5	1000
-151.5	84.5	1000
-150.5	84.5	1000
-149.5	84.5	1000
-148.5	84.5	1000
-147.5	84.5	1000
-146.5	84.5	1000
-145.5	84.5	1000
-144.5	84.5	1000
-143.5	84.5	1000
-142.5	84.5	1000
-141.5	84.5	1000
-140.5	84.5	1000
-139.5	84.5	1000
-138.5	84.5	1000
-137.5	84.5	1000
-136.5	84.5	1000
-135.5	84.5	1000
-134.5	84.5	1000
-133.5	84.5	1000
-132.5	84.5	1000
-131.5	84.5	1000
-130.5	84.5	1000
-129.5	84.5	1000
-128.5	84.5	1000
-127.5	84.5	1000
-126.5	84.5	1000
-125.5	84.5	1000
-124.5	84.5	1000
-123.5	84.5	1000
-122.5	84.5	1000
-121.5	84.5	1000
-120.5	84.5	1000
-119.5	84.5	1000
-118.5	84.5	1000
-117.5	84.5	1000
-116.5	84.5	1000
-115.5	84.5	1000
-114.5	84.5	1000
-113.5	84.5	1000
-112.5	84.5	1000
-111.5	84.5	1000
-110.5	84.5	1000
-109.5	84.5	1000
-108.5	84.5	1000
-107.5	84.5	1000
-106.5	84.5	1000
-105.5	84.5	1000
-104.5	84.5	1000
-103.5	84.5	1000
-102.5	84.5	1000
-101.5	84.5	1000
-100.5	84.5	1000
-99.5	84.5	1000
-98.5	84.5	1000
-97.5	84.5	1000
-96.5	84.5	1000
-95.5	84.5	1000
-94.5	84.5	1000
-93.5	84.5	1000
-92.5	84.5	1000
-91.5	84.5	1000
-90.5	84.5	1000
-89.5	84.5	1000
-88.5	84.5	1000
-87.5	84.5	1000
-86.5	84.5	1000
-85.5	84.5	1000
-84.5	84.5	1000
-83.5	84.5	1000
-82.5	84.5	1000
-81.5	84.5	1000
-80.5	84.5	1000
-79.5	84.5	1000
-78.5	84.5	1000
-77.5	84.5	1000
-76.5	84.5	1000
-75.5	84.5	1000
-74.5	84.5	1000
-73.5	84.5	1000
-72.5	84.5	1000
-71.5	84.5	1000
-70.5	84.5	1000
-69.5	84.5	1000
-68.5	84.5	1000
-67.5	84.5	1000
-66.5	84.5	1000
-65.5	84.5	1000
-64.5	84.5	1000
-63.5	84.5	1000
-62.5	84.5	1000
-61.5	84.5	1000
-60.5	84.5	1000
-59.5	84.5	1000
-58.5	84.5	1000
-57.5	84.5	1000
-56.5	84.5	1000
-55.5	84.5	1000
-54.5	84.5	1000
-53.5	84.5	1000
-52.5	84.5	1000
-51.5	84.5	1000
-50.5	84.5	1000
-49.5	84.5	1000
-48.5	84.5	1000
-47.5	84.5	1000
-46.5	84.5	1000
-45.5	84.5	1000
-44.5	84.5	1000
-43.5	84.5	1000
-42.5	84.5	1000
-41.5	84.5	1000
-40.5	84.5	1000
-39.5	84.5	1000
-38.5	84.5	1000
-37.5	84.5	1000
-36.5	84.5	1000
-35.5	84.5	1000
-34.5	84.5	1000
-33.5	84.5	1000
-32.5	84.5	1000
-31.5	84.5	1000
-30.5	84.5	1000
-29.5	84.5	1000
-28.5	84.5	1000
-27.5	84.5	1000
-26.5	84.5	1000
-25.5	84.5	1000
-24.5	84.5	1000
-23.5	84.5	1000
-22.5	84.5	1000
-21.5	84.5	1000
-20.5	84.5	1000
-19.5	84.5	1000
-18.5	84.5	1000
-17.5	84.5	1000
-16.5	84.5	1000
-15.5	84.5	1000
-14.5	84.5	1000
-13.5	84.5	1000
-12.5	84.5	1000
-11.5	84.5	1000
-10.5	84.5	1000
-9.5	84.5	1000
-8.5	84.5	1000
-7.5	84.5	1000
-6.5	84.5	1000
-5.5	84.5	1000
-4.5	84.5	1000
-3.5	84.5	1000
-2.5	84.5	1000
-1.5	84.5	1000
-0.5	84.5	1000
0.5	84.5	1000
1.5	84.5	1000
2.5	84.5	1000
3.5	84.5	1000
4.5	84.5	1000
5.5	84.5	1000
6.5	84.5	1000
7.5	84.5	1000
8.5	84.5	1000
9.5	84.5	1000
10.5	84.5	1000
11.5	84.5	1000
12.5	84.5	1000
13.5	84.5	1000
14.5	84.5	1000
15.5	84.5	1000
16.5	84.5	1000
17.5	84.5	1000
18.5	84.5	1000
[truncated: 62,801 more rows]

## Sheet: richness
cell_id	x	y	source	Richness
30420	-0.5	5.5	Simulated	0.65835
30420	-0.5	5.5	Observed	0.17052
30779	-1.5	4.5	Simulated	0.615835
30779	-1.5	4.5	Observed	0.149604
30410	-10.5	5.5	Simulated	0.617108
30410	-10.5	5.5	Observed	0.178446
30050	-10.5	6.5	Simulated	0.626782
30050	-10.5	6.5	Observed	NA
26360	-100.5	16.5	Simulated	0.53055
26360	-100.5	16.5	Observed	0.251761
25999	-101.5	17.5	Simulated	0.515275
25999	-101.5	17.5	Observed	0.358322
25637	-103.5	18.5	Simulated	0.399695
25637	-103.5	18.5	Observed	0.400374
25636	-104.5	18.5	Simulated	0.367023
25636	-104.5	18.5	Observed	0.313298
25275	-105.5	19.5	Simulated	0.292855
25275	-105.5	19.5	Observed	0.387494
24915	-105.5	20.5	Simulated	0.249576
24915	-105.5	20.5	Observed	0.448151
24554	-106.5	21.5	Simulated	0.191531
24554	-106.5	21.5	Observed	0.419749
24194	-106.5	22.5	Simulated	0.137899
24194	-106.5	22.5	Observed	0.465324
24193	-107.5	22.5	Simulated	0.13722
24193	-107.5	22.5	Observed	0.294144
24191	-109.5	22.5	Simulated	0.130007
24191	-109.5	22.5	Observed	0.203875
30049	-11.5	6.5	Simulated	0.638493
30049	-11.5	6.5	Observed	0.203655
29688	-12.5	7.5	Simulated	0.647828
29688	-12.5	7.5	Observed	0.22325
29687	-13.5	7.5	Simulated	0.616344
29687	-13.5	7.5	Observed	0.206297
35321	-139.5	-8.5	Simulated	0
35321	-139.5	-8.5	Observed	0.111185
29326	-14.5	8.5	Simulated	0.666836
29326	-14.5	8.5	Observed	0.215103
28966	-14.5	9.5	Simulated	0.742957
28966	-14.5	9.5	Observed	0.20993
38198	-142.5	-16.5	Simulated	0.334097
38198	-142.5	-16.5	Observed	0.173712
38197	-143.5	-16.5	Simulated	0.16149
38197	-143.5	-16.5	Observed	0.198481
37476	-144.5	-14.5	Simulated	0.111253
37476	-144.5	-14.5	Observed	0.114157
37836	-144.5	-15.5	Simulated	0.307366
37836	-144.5	-15.5	Observed	0.163694
38196	-144.5	-16.5	Simulated	0.332485
38196	-144.5	-16.5	Observed	0.204646
37835	-145.5	-15.5	Simulated	0.278089
37835	-145.5	-15.5	Observed	0.212241
37834	-146.5	-15.5	Simulated	0.272234
37834	-146.5	-15.5	Observed	0.21059
37833	-147.5	-15.5	Simulated	0.130177
37833	-147.5	-15.5	Observed	0.195619
28605	-15.5	10.5	Simulated	0.71945
28605	-15.5	10.5	Observed	0.213232
28965	-15.5	9.5	Simulated	0.72539
28965	-15.5	9.5	Observed	0.229414
25225	-155.5	19.5	Simulated	0.135947
25225	-155.5	19.5	Observed	0.35513
24865	-155.5	20.5	Simulated	0.0442974
24865	-155.5	20.5	Observed	0.318472
24864	-156.5	20.5	Simulated	0.119569
24864	-156.5	20.5	Observed	0.390026
28604	-16.5	10.5	Simulated	0.763238
28604	-16.5	10.5	Observed	0.244826
28244	-16.5	11.5	Simulated	0.75611
28244	-16.5	11.5	Observed	0.244055
26444	-16.5	16.5	Simulated	0.831212
26444	-16.5	16.5	Observed	0.267173
26084	-16.5	17.5	Simulated	0.857604
26084	-16.5	17.5	Observed	0.233708
25724	-16.5	18.5	Simulated	0.844959
25724	-16.5	18.5	Observed	0.246257
25364	-16.5	19.5	Simulated	0.787084
25364	-16.5	19.5	Observed	0.268274
25004	-16.5	20.5	Simulated	0.72276
25004	-16.5	20.5	Observed	0.247138
23924	-16.5	23.5	Simulated	0.202223
23924	-16.5	23.5	Observed	0.248459
28964	-16.5	9.5	Simulated	0.672267
28964	-16.5	9.5	Observed	0.21081
28603	-17.5	10.5	Simulated	0.711134
28603	-17.5	10.5	Observed	0.201013
28243	-17.5	11.5	Simulated	0.763832
28243	-17.5	11.5	Observed	0.232827
27883	-17.5	12.5	Simulated	0.796673
27883	-17.5	12.5	Observed	0.246587
27523	-17.5	13.5	Simulated	0.804735
27523	-17.5	13.5	Observed	0.248899
27163	-17.5	14.5	Simulated	0.816531
27163	-17.5	14.5	Observed	0.251321
26803	-17.5	15.5	Simulated	0.831212
26803	-17.5	15.5	Observed	0.237891
26443	-17.5	16.5	Simulated	0.839528
26443	-17.5	16.5	Observed	0.189564
25723	-17.5	18.5	Simulated	0.819756
25723	-17.5	18.5	Observed	0.174042
25363	-17.5	19.5	Simulated	0.78352
25363	-17.5	19.5	Observed	0.225892
25003	-17.5	20.5	Simulated	0.680669
25003	-17.5	20.5	Observed	0.244276
24643	-17.5	21.5	Simulated	0.544212
24643	-17.5	21.5	Observed	0.23712
24283	-17.5	22.5	Simulated	0.348948
24283	-17.5	22.5	Observed	0.231616
23923	-17.5	23.5	Simulated	0.208842
23923	-17.5	23.5	Observed	0.206297
37807	-173.5	-15.5	Simulated	0.55202
37807	-173.5	-15.5	Observed	0.108542
38167	-173.5	-16.5	Simulated	0.582315
38167	-173.5	-16.5	Observed	0.106231
38527	-173.5	-17.5	Simulated	0.520791
38527	-173.5	-17.5	Observed	0.0808014
38166	-174.5	-16.5	Simulated	0.522403
38166	-174.5	-16.5	Observed	0.103148
38526	-174.5	-17.5	Simulated	0.460709
38526	-174.5	-17.5	Observed	0.138375
38886	-174.5	-18.5	Simulated	0.527834
38886	-174.5	-18.5	Observed	0.254513
39246	-174.5	-19.5	Simulated	0.447217
39246	-174.5	-19.5	Observed	0.25055
39606	-174.5	-20.5	Simulated	0.31076
39606	-174.5	-20.5	Observed	0.187362
39965	-175.5	-21.5	Simulated	0.286405
39965	-175.5	-21.5	Observed	0.211581
40325	-175.5	-22.5	Simulated	0.26239
40325	-175.5	-22.5	Observed	0.0824527
40684	-176.5	-23.5	Simulated	0.242363
40684	-176.5	-23.5	Observed	0.0413915
41044	-176.5	-24.5	Simulated	0.207824
41044	-176.5	-24.5	Observed	0.00770586
41404	-176.5	-25.5	Simulated	0.162678
41404	-176.5	-25.5	Observed	0.000990753
37443	-177.5	-14.5	Simulated	0.538187
37443	-177.5	-14.5	Observed	0.121532
37803	-177.5	-15.5	Simulated	0.304141
37803	-177.5	-15.5	Observed	0.0977543
41043	-177.5	-24.5	Simulated	0.201969
41043	-177.5	-24.5	Observed	0.00506385
41403	-177.5	-25.5	Simulated	0.162508
41403	-177.5	-25.5	Observed	0.00110084
41763	-177.5	-26.5	Simulated	0.113289
41763	-177.5	-26.5	Observed	0
37082	-178.5	-13.5	Simulated	0.400289
37082	-178.5	-13.5	Observed	0.116799
38162	-178.5	-16.5	Simulated	0.494484
38162	-178.5	-16.5	Observed	0.0712241
38522	-178.5	-17.5	Simulated	0.567719
38522	-178.5	-17.5	Observed	0.115258
38882	-178.5	-18.5	Simulated	0.523761
38882	-178.5	-18.5	Observed	0.11856
39242	-178.5	-19.5	Simulated	0.490156
39242	-178.5	-19.5	Observed	0.117239
39602	-178.5	-20.5	Simulated	0.362356
39602	-178.5	-20.5	Observed	0.10502
39962	-178.5	-21.5	Simulated	0.267906
39962	-178.5	-21.5	Observed	0.0825627
40322	-178.5	-22.5	Simulated	0.247539
40322	-178.5	-22.5	Observed	0.0521797
40682	-178.5	-23.5	Simulated	0.230397
40682	-178.5	-23.5	Observed	0.0358873
41042	-178.5	-24.5	Simulated	0.198999
41042	-178.5	-24.5	Observed	0.021026
36361	-179.5	-11.5	Simulated	0.325187
36361	-179.5	-11.5	Observed	0.0604359
37801	-179.5	-15.5	Simulated	0.513493
37801	-179.5	-15.5	Observed	0.0692426
38161	-179.5	-16.5	Simulated	0.583333
38161	-179.5	-16.5	Observed	0.141678
38521	-179.5	-17.5	Simulated	0.543618
38521	-179.5	-17.5	Observed	0.190114
38881	-179.5	-18.5	Simulated	0.465631
38881	-179.5	-18.5	Observed	0.194628
39601	-179.5	-20.5	Simulated	0.364562
39601	-179.5	-20.5	Observed	0.097314
39961	-179.5	-21.5	Simulated	0.257043
39961	-179.5	-21.5	Observed	0.0769485
41041	-179.5	-24.5	Simulated	0.187458
41041	-179.5	-24.5	Observed	0.0339058
41401	-179.5	-25.5	Simulated	0.15538
41401	-179.5	-25.5	Observed	0.00165125
30778	-2.5	4.5	Simulated	0.617702
30778	-2.5	4.5	Observed	0.143549
30777	-3.5	4.5	Simulated	0.636881
30777	-3.5	4.5	Observed	0.132541
30417	-3.5	5.5	Simulated	0.639426
30417	-3.5	5.5	Observed	0.186812
34706	-34.5	-6.5	Simulated	0.577563
34706	-34.5	-6.5	Observed	0.160722
35066	-34.5	-7.5	Simulated	0.559318
35066	-34.5	-7.5	Observed	0.1452
35426	-34.5	-8.5	Simulated	0.575356
35426	-34.5	-8.5	Observed	0.166887
33985	-35.5	-4.5	Simulated	0.561694
33985	-35.5	-4.5	Observed	0.173492
34345	-35.5	-5.5	Simulated	0.495842
34345	-35.5	-5.5	Observed	0.195509
35785	-35.5	-9.5	Simulated	0.597251
35785	-35.5	-9.5	Observed	0.206297
36144	-36.5	-10.5	Simulated	0.632977
36144	-36.5	-10.5	Observed	0.221488
33984	-36.5	-4.5	Simulated	0.568907
33984	-36.5	-4.5	Observed	0.173382
36503	-37.5	-11.5	Simulated	0.675238
36503	-37.5	-11.5	Observed	0.225782
38663	-37.5	-17.5	Simulated	0.927105
38663	-37.5	-17.5	Observed	0.277961
39023	-37.5	-18.5	Simulated	0.947556
39023	-37.5	-18.5	Observed	0.240092
33623	-37.5	-3.5	Simulated	0.562882
33623	-37.5	-3.5	Observed	0.141788
33983	-37.5	-4.5	Simulated	0.595468
33983	-37.5	-4.5	Observed	0.172061
36862	-38.5	-12.5	Simulated	0.737695
36862	-38.5	-12.5	Observed	0.245156
37222	-38.5	-13.5	Simulated	0.814155
37222	-38.5	-13.5	Observed	0.222039
37582	-38.5	-14.5	Simulated	0.839528
37582	-38.5	-14.5	Observed	0.198591
37942	-38.5	-15.5	Simulated	0.881025
37942	-38.5	-15.5	Observed	0.224461
38302	-38.5	-16.5	Simulated	0.908859
38302	-38.5	-16.5	Observed	0.281484
38662	-38.5	-17.5	Simulated	0.973184
38662	-38.5	-17.5	Observed	0.274439
39022	-38.5	-18.5	Simulated	1
39022	-38.5	-18.5	Observed	0.272677
39382	-38.5	-19.5	Simulated	0.981585
39382	-38.5	-19.5	Observed	0.275209
33262	-38.5	-2.5	Simulated	0.583248
33262	-38.5	-2.5	Observed	0.157199
33622	-38.5	-3.5	Simulated	0.555075
33622	-38.5	-3.5	Observed	0.167768
39381	-39.5	-19.5	Simulated	0.978615
39381	-39.5	-19.5	Observed	0.277301
33261	-39.5	-2.5	Simulated	0.587661
33261	-39.5	-2.5	Observed	0.154668
39741	-39.5	-20.5	Simulated	0.945689
39741	-39.5	-20.5	Observed	0.233598
40101	-39.5	-21.5	Simulated	0.904701
40101	-39.5	-21.5	Observed	0.164795
30776	-4.5	4.5	Simulated	0.642396
30776	-4.5	4.5	Observed	0.126376
30416	-4.5	5.5	Simulated	0.689325
30416	-4.5	5.5	Observed	0.194077
33260	-40.5	-2.5	Simulated	0.578411
33260	-40.5	-2.5	Observed	0.15841
39740	-40.5	-20.5	Simulated	0.949168
39740	-40.5	-20.5	Observed	0.284346
40100	-40.5	-21.5	Simulated	0.89613
40100	-40.5	-21.5	Observed	0.257486
40460	-40.5	-22.5	Simulated	0.777071
40460	-40.5	-22.5	Observed	0.220828
33259	-41.5	-2.5	Simulated	0.580278
33259	-41.5	-2.5	Observed	0.1714
40819	-41.5	-23.5	Simulated	0.574253
40819	-41.5	-23.5	Observed	0.208719
32898	-42.5	-1.5	Simulated	0.582994
32898	-42.5	-1.5	Observed	0.15819
33258	-42.5	-2.5	Simulated	0.556178
33258	-42.5	-2.5	Observed	0.180647
40818	-42.5	-23.5	Simulated	0.506534
40818	-42.5	-23.5	Observed	0.219507
41178	-42.5	-24.5	Simulated	0.352512
41178	-42.5	-24.5	Observed	0.111955
32897	-43.5	-1.5	Simulated	0.563136
32897	-43.5	-1.5	Observed	0.182409
40817	-43.5	-23.5	Simulated	0.450696
40817	-43.5	-23.5	Observed	0.225892
41177	-43.5	-24.5	Simulated	0.32018
41177	-43.5	-24.5	Observed	0.151365
32536	-44.5	-0.5	Simulated	0.590462
32536	-44.5	-0.5	Observed	0.182959
32896	-44.5	-1.5	Simulated	0.589783
32896	-44.5	-1.5	Observed	0.180317
41176	-44.5	-24.5	Simulated	0.300068
41176	-44.5	-24.5	Observed	0.218736
41536	-44.5	-25.5	Simulated	0.179396
41536	-44.5	-25.5	Observed	0.142668
32535	-45.5	-0.5	Simulated	0.621096
32535	-45.5	-0.5	Observed	0.185271
41175	-45.5	-24.5	Simulated	0.270621
41175	-45.5	-24.5	Observed	0.244606
41535	-45.5	-25.5	Simulated	0.165309
41535	-45.5	-25.5	Observed	0.201233
32175	-45.5	0.5	Simulated	0.656908
32175	-45.5	0.5	Observed	0.180317
41534	-46.5	-25.5	Simulated	0.153513
41534	-46.5	-25.5	Observed	0.204646
32174	-46.5	0.5	Simulated	0.675832
32174	-46.5	0.5	Observed	0.185271
31814	-46.5	1.5	Simulated	0.701884
31814	-46.5	1.5	Observed	0.158961
41533	-47.5	-25.5	Simulated	0.147912
41533	-47.5	-25.5	Observed	0.194848
32173	-47.5	0.5	Simulated	0.621266
32173	-47.5	0.5	Observed	0.164905
31813	-47.5	1.5	Simulated	0.723523
31813	-47.5	1.5	Observed	0.174703
31453	-47.5	2.5	Simulated	0.741768
31453	-47.5	2.5	Observed	0.154447
31093	-47.5	3.5	Simulated	0.758147
31093	-47.5	3.5	Observed	0.0984148
32172	-48.5	0.5	Simulated	0.634759
32172	-48.5	0.5	Observed	0.147622
31812	-48.5	1.5	Simulated	0.760523
31812	-48.5	1.5	Observed	0.163474
31452	-48.5	2.5	Simulated	0.761032
31452	-48.5	2.5	Observed	0.177785
31092	-48.5	3.5	Simulated	0.788697
31092	-48.5	3.5	Observed	0.155989
31811	-49.5	1.5	Simulated	0.746096
31811	-49.5	1.5	Observed	0.158741
31451	-49.5	2.5	Simulated	0.743041
31451	-49.5	2.5	Observed	0.177565
31091	-49.5	3.5	Simulated	0.789291
31091	-49.5	3.5	Observed	0.193637
30731	-49.5	4.5	Simulated	0.799559
30731	-49.5	4.5	Observed	0.166006
30775	-5.5	4.5	Simulated	0.6435
30775	-5.5	4.5	Observed	0.141127
31450	-50.5	2.5	Simulated	0.758741
31450	-50.5	2.5	Observed	0.174262
31090	-50.5	3.5	Simulated	0.809742
31090	-50.5	3.5	Observed	0.208829
30730	-50.5	4.5	Simulated	0.807875
30730	-50.5	4.5	Observed	0.22336
30369	-51.5	5.5	Simulated	0.8324
30369	-51.5	5.5	Observed	0.255394
30368	-52.5	5.5	Simulated	0.784453
30368	-52.5	5.5	Observed	0.27675
30008	-52.5	6.5	Simulated	0.868551
30008	-52.5	6.5	Observed	0.261229
29648	-52.5	7.5	Simulated	0.870163
29648	-52.5	7.5	Observed	0.169309
30007	-53.5	6.5	Simulated	0.895621
30007	-53.5	6.5	Observed	0.27653
29647	-53.5	7.5	Simulated	0.909369
29647	-53.5	7.5	Observed	0.230735
30006	-54.5	6.5	Simulated	0.890784
30006	-54.5	6.5	Observed	0.281484
29646	-54.5	7.5	Simulated	0.915479
29646	-54.5	7.5	Observed	0.242404
30005	-55.5	6.5	Simulated	0.881449
30005	-55.5	6.5	Observed	0.281264
29645	-55.5	7.5	Simulated	0.927783
29645	-55.5	7.5	Observed	0.238551
30004	-56.5	6.5	Simulated	0.893075
30004	-56.5	6.5	Observed	0.268494
29644	-56.5	7.5	Simulated	0.929735
29644	-56.5	7.5	Observed	0.269925
30003	-57.5	6.5	Simulated	0.886881
30003	-57.5	6.5	Observed	0.264971
29643	-57.5	7.5	Simulated	0.920316
29643	-57.5	7.5	Observed	0.298987
29283	-57.5	8.5	Simulated	0.933978
29283	-57.5	8.5	Observed	0.228203
29282	-58.5	8.5	Simulated	0.926086
29282	-58.5	8.5	Observed	0.319793
28922	-58.5	9.5	Simulated	0.948829
28922	-58.5	9.5	Observed	0.227653
28561	-59.5	10.5	Simulated	0.958758
28561	-59.5	10.5	Observed	0.285667
28201	-59.5	11.5	Simulated	0.958588
28201	-59.5	11.5	Observed	0.212241
27841	-59.5	12.5	Simulated	0.943568
27841	-59.5	12.5	Observed	0.267063
27481	-59.5	13.5	Simulated	0.885862
27481	-59.5	13.5	Observed	0.310986
29281	-59.5	8.5	Simulated	0.881449
29281	-59.5	8.5	Observed	0.392779
28921	-59.5	9.5	Simulated	0.963595
28921	-59.5	9.5	Observed	0.364377
30774	-6.5	4.5	Simulated	0.634844
30774	-6.5	4.5	Observed	0.158851
28560	-60.5	10.5	Simulated	0.969365
28560	-60.5	10.5	Observed	0.43373
28200	-60.5	11.5	Simulated	0.978445
28200	-60.5	11.5	Observed	0.397512
27840	-60.5	12.5	Simulated	0.953496
27840	-60.5	12.5	Observed	0.393219
27480	-60.5	13.5	Simulated	0.923286
27480	-60.5	13.5	Observed	0.430207
27120	-60.5	14.5	Simulated	0.808639
27120	-60.5	14.5	Observed	0.400815
26760	-60.5	15.5	Simulated	0.653089
26760	-60.5	15.5	Observed	0.349406
28920	-60.5	9.5	Simulated	0.929056
28920	-60.5	9.5	Observed	0.42085
28559	-61.5	10.5	Simulated	0.954515
28559	-61.5	10.5	Observed	0.438683
28199	-61.5	11.5	Simulated	0.985319
28199	-61.5	11.5	Observed	0.492404
27839	-61.5	12.5	Simulated	0.952478
27839	-61.5	12.5	Observed	0.450132
26759	-61.5	15.5	Simulated	0.634674
26759	-61.5	15.5	Observed	0.446059
26399	-61.5	16.5	Simulated	0.529616
26399	-61.5	16.5	Observed	0.490092
28558	-62.5	10.5	Simulated	0.902155
28558	-62.5	10.5	Observed	0.453875
28198	-62.5	11.5	Simulated	0.968432
28198	-62.5	11.5	Observed	0.465434
26758	-62.5	15.5	Simulated	0.602936
26758	-62.5	15.5	Observed	0.305042
26398	-62.5	16.5	Simulated	0.525543
26398	-62.5	16.5	Observed	0.44705
26038	-62.5	17.5	Simulated	0.447556
26038	-62.5	17.5	Observed	0.52686
28197	-63.5	11.5	Simulated	0.94815
28197	-63.5	11.5	Observed	0.442867
27837	-63.5	12.5	Simulated	0.925153
27837	-63.5	12.5	Observed	0.324196
27477	-63.5	13.5	Simulated	0.827138
27477	-63.5	13.5	Observed	0.242294
27117	-63.5	14.5	Simulated	0.70095
27117	-63.5	14.5	Observed	0.241854
26757	-63.5	15.5	Simulated	0.599627
26757	-63.5	15.5	Observed	0.253523
26397	-63.5	16.5	Simulated	0.5241
26397	-63.5	16.5	Observed	0.371202
26037	-63.5	17.5	Simulated	0.444246
26037	-63.5	17.5	Observed	0.511118
28556	-64.5	10.5	Simulated	0.909453
28556	-64.5	10.5	Observed	NA
28196	-64.5	11.5	Simulated	0.921419
28196	-64.5	11.5	Observed	0.445068
28195	-65.5	11.5	Simulated	0.896385
28195	-65.5	11.5	Observed	0.463012
28194	-66.5	11.5	Simulated	0.854039
28194	-66.5	11.5	Observed	0.492514
28193	-67.5	11.5	Simulated	0.806942
28193	-67.5	11.5	Observed	0.506605
28192	-68.5	11.5	Simulated	0.784199
28192	-68.5	11.5	Observed	0.533906
27832	-68.5	12.5	Simulated	0.731331
27832	-68.5	12.5	Observed	0.390137
25672	-68.5	18.5	Simulated	0.35336
25672	-68.5	18.5	Observed	0.529613
25312	-68.5	19.5	Simulated	0.290224
25312	-68.5	19.5	Observed	0.478974
28191	-69.5	11.5	Simulated	0.675407
28191	-69.5	11.5	Observed	NA
27831	-69.5	12.5	Simulated	0.632807
27831	-69.5	12.5	Observed	0.42162
25671	-69.5	18.5	Simulated	0.351154
25671	-69.5	18.5	Observed	0.531594
25311	-69.5	19.5	Simulated	0.280126
25311	-69.5	19.5	Observed	0.582453
30773	-7.5	4.5	Simulated	0.631704
30773	-7.5	4.5	Observed	0.172501
39350	-70.5	-19.5	Simulated	0.578157
39350	-70.5	-19.5	Observed	0.0963232
39710	-70.5	-20.5	Simulated	0.475221
39710	-70.5	-20.5	Observed	0.0910392
40070	-70.5	-21.5	Simulated	0.446368
40070	-70.5	-21.5	Observed	0.0903787
40430	-70.5	-22.5	Simulated	0.394688
40430	-70.5	-22.5	Observed	0.0950022
40790	-70.5	-23.5	Simulated	0.324253
40790	-70.5	-23.5	Observed	0.101607
41150	-70.5	-24.5	Simulated	0.232094
41150	-70.5	-24.5	Observed	0.102708
27830	-70.5	12.5	Simulated	0.562118
27830	-70.5	12.5	Observed	0.446279
25670	-70.5	18.5	Simulated	0.347675
25670	-70.5	18.5	Observed	0.554271
25310	-70.5	19.5	Simulated	0.278174
25310	-70.5	19.5	Observed	0.585535
24950	-70.5	20.5	Simulated	0.206806
24950	-70.5	20.5	Observed	0.581682
27829	-71.5	12.5	Simulated	0.552105
27829	-71.5	12.5	Observed	0.417657
25669	-71.5	18.5	Simulated	0.34479
25669	-71.5	18.5	Observed	0.574527
24949	-71.5	20.5	Simulated	0.211134
24949	-71.5	20.5	Observed	0.586636
27828	-72.5	12.5	Simulated	0.566616
27828	-72.5	12.5	Observed	0.366689
25668	-72.5	18.5	Simulated	0.347081
25668	-72.5	18.5	Observed	0.57849
25308	-72.5	19.5	Simulated	0.282417
25308	-72.5	19.5	Observed	0.589828
24948	-72.5	20.5	Simulated	0.211558
24948	-72.5	20.5	Observed	0.590819
38267	-73.5	-16.5	Simulated	0.627885
38267	-73.5	-16.5	Observed	0.102598
24947	-73.5	20.5	Simulated	0.218941
24947	-73.5	20.5	Observed	0.589168
28186	-74.5	11.5	Simulated	0.751697
28186	-74.5	11.5	Observed	0.346543
24946	-74.5	20.5	Simulated	0.227088
24946	-74.5	20.5	Observed	0.585865
28545	-75.5	10.5	Simulated	0.808384
28545	-75.5	10.5	Observed	0.534676
26025	-75.5	17.5	Simulated	0.448914
26025	-75.5	17.5	Observed	0.491303
24945	-75.5	20.5	Simulated	0.240326
24945	-75.5	20.5	Observed	NA
37544	-76.5	-14.5	Simulated	0.642227
37544	-76.5	-14.5	Observed	0.101717
26384	-76.5	16.5	Simulated	0.526731
26384	-76.5	16.5	Observed	0.340379
26024	-76.5	17.5	Simulated	0.46351
26024	-76.5	17.5	Observed	0.536768
25664	-76.5	18.5	Simulated	0.408605
25664	-76.5	18.5	Observed	0.47369
24944	-76.5	20.5	Simulated	0.253564
24944	-76.5	20.5	Observed	NA
29264	-76.5	8.5	Simulated	0.740241
29264	-76.5	8.5	Observed	NA
28904	-76.5	9.5	Simulated	0.827902
28904	-76.5	9.5	Observed	0.582232
36823	-77.5	-12.5	Simulated	0.628819
36823	-77.5	-12.5	Observed	0.110084
26383	-77.5	16.5	Simulated	0.556432
26383	-77.5	16.5	Observed	0.429546
26023	-77.5	17.5	Simulated	0.4972
26023	-77.5	17.5	Observed	0.567481
24943	-77.5	20.5	Simulated	0.259589
24943	-77.5	20.5	Observed	NA
31063	-77.5	3.5	Simulated	0.772743
31063	-77.5	3.5	Observed	0.285227
30703	-77.5	4.5	Simulated	0.77758
30703	-77.5	4.5	Observed	0.246037
30343	-77.5	5.5	Simulated	0.868126
30343	-77.5	5.5	Observed	0.291612
29983	-77.5	6.5	Simulated	0.901901
29983	-77.5	6.5	Observed	0.484919
28903	-77.5	9.5	Simulated	0.816022
28903	-77.5	9.5	Observed	0.468406
36102	-78.5	-10.5	Simulated	0.572386
36102	-78.5	-10.5	Observed	0.121532
26742	-78.5	15.5	Simulated	0.658265
26742	-78.5	15.5	Observed	0.361625
26382	-78.5	16.5	Simulated	0.590292
26382	-78.5	16.5	Observed	0.548547
26022	-78.5	17.5	Simulated	0.520197
26022	-78.5	17.5	Observed	0.56627
31422	-78.5	2.5	Simulated	0.706212
31422	-78.5	2.5	Observed	0.300969
24942	-78.5	20.5	Simulated	0.278598
24942	-78.5	20.5	Observed	0.585865
31062	-78.5	3.5	Simulated	0.700526
31062	-78.5	3.5	Observed	0.213342
29622	-78.5	7.5	Simulated	0.901561
29622	-78.5	7.5	Observed	0.56539
28902	-78.5	9.5	Simulated	0.821538
28902	-78.5	9.5	Observed	0.482277
35741	-79.5	-9.5	Simulated	0.503225
35741	-79.5	-9.5	Observed	0.13166
31781	-79.5	1.5	Simulated	0.633147
31781	-79.5	1.5	Observed	0.282695
26741	-79.5	15.5	Simulated	0.71631
26741	-79.5	15.5	Observed	0.461801
26381	-79.5	16.5	Simulated	0.630346
26381	-79.5	16.5	Observed	0.565059
26021	-79.5	17.5	Simulated	0.543194
26021	-79.5	17.5	Observed	0.438353
29621	-79.5	7.5	Simulated	0.910811
29621	-79.5	7.5	Observed	0.557574
28901	-79.5	9.5	Simulated	0.807705
28901	-79.5	9.5	Observed	0.51288
30772	-8.5	4.5	Simulated	0.607094
30772	-8.5	4.5	Observed	0.161273
32500	-80.5	-0.5	Simulated	0.581382
32500	-80.5	-0.5	Observed	0.251321
33220	-80.5	-2.5	Simulated	0.483198
33220	-80.5	-2.5	Observed	0.281814
35020	-80.5	-7.5	Simulated	0.476324
35020	-80.5	-7.5	Observed	0.1845
32140	-80.5	0.5	Simulated	0.522912
32140	-80.5	0.5	Observed	0.240313
27460	-80.5	13.5	Simulated	0.876697
27460	-80.5	13.5	Observed	0.529833
27100	-80.5	14.5	Simulated	0.929141
27100	-80.5	14.5	Observed	0.547666
26740	-80.5	15.5	Simulated	0.788357
26740	-80.5	15.5	Observed	0.553831
26380	-80.5	16.5	Simulated	0.67685
26380	-80.5	16.5	Observed	0.559005
29620	-80.5	7.5	Simulated	0.898167
29620	-80.5	7.5	Observed	0.613166
28900	-80.5	9.5	Simulated	0.815343
28900	-80.5	9.5	Observed	0.499339
32499	-81.5	-0.5	Simulated	0.536066
32499	-81.5	-0.5	Observed	0.164575
32859	-81.5	-1.5	Simulated	0.526561
32859	-81.5	-1.5	Observed	0.188243
27459	-81.5	13.5	Simulated	0.913018
27459	-81.5	13.5	Observed	0.669419
27099	-81.5	14.5	Simulated	0.958588
27099	-81.5	14.5	Observed	0.61834
26739	-81.5	15.5	Simulated	0.818398
26739	-81.5	15.5	Observed	0.571004
26379	-81.5	16.5	Simulated	0.687967
26379	-81.5	16.5	Observed	0.548217
24579	-81.5	21.5	Simulated	0.224966
24579	-81.5	21.5	Observed	0.534346
30339	-81.5	5.5	Simulated	0.654362
30339	-81.5	5.5	Observed	0.110744
29979	-81.5	6.5	Simulated	0.862441
29979	-81.5	6.5	Observed	0.352598
29619	-81.5	7.5	Simulated	0.888917
29619	-81.5	7.5	Observed	0.614707
28899	-81.5	9.5	Simulated	0.806008
28899	-81.5	9.5	Observed	0.557574
32498	-82.5	-0.5	Simulated	0.518924
32498	-82.5	-0.5	Observed	0.0656099
32858	-82.5	-1.5	Simulated	0.567379
32858	-82.5	-1.5	Observed	0.0721048
28538	-82.5	10.5	Simulated	0.881449
28538	-82.5	10.5	Observed	0.496808
28178	-82.5	11.5	Simulated	0.907417
28178	-82.5	11.5	Observed	0.563078
27818	-82.5	12.5	Simulated	0.906314
27818	-82.5	12.5	Observed	0.719837
27458	-82.5	13.5	Simulated	0.893585
27458	-82.5	13.5	Observed	0.654668
27098	-82.5	14.5	Simulated	0.957909
27098	-82.5	14.5	Observed	0.554712
26738	-82.5	15.5	Simulated	0.828157
26738	-82.5	15.5	Observed	0.51266
26378	-82.5	16.5	Simulated	0.693483
26378	-82.5	16.5	Observed	0.52587
24578	-82.5	21.5	Simulated	0.239562
24578	-82.5	21.5	Observed	0.528402
29618	-82.5	7.5	Simulated	0.894179
29618	-82.5	7.5	Observed	0.52664
32497	-83.5	-0.5	Simulated	0.340716
32497	-83.5	-0.5	Observed	0.0501982
32857	-83.5	-1.5	Simulated	0.562967
32857	-83.5	-1.5	Observed	0.0557023
28177	-83.5	11.5	Simulated	0.883571
28177	-83.5	11.5	Observed	0.705967
27817	-83.5	12.5	Simulated	0.864477
27817	-83.5	12.5	Observed	0.720718
26737	-83.5	15.5	Simulated	0.76536
26737	-83.5	15.5	Observed	0.531924
26377	-83.5	16.5	Simulated	0.666327
26377	-83.5	16.5	Observed	0.545685
29617	-83.5	7.5	Simulated	0.844111
29617	-83.5	7.5	Observed	0.348415
29257	-83.5	8.5	Simulated	0.929056
29257	-83.5	8.5	Observed	0.596874
26376	-84.5	16.5	Simulated	0.640614
26376	-84.5	16.5	Observed	0.521797
29976	-84.5	6.5	Simulated	0.838086
29976	-84.5	6.5	Observed	0.0892779
29616	-84.5	7.5	Simulated	0.88111
29616	-84.5	7.5	Observed	0.188904
29256	-84.5	8.5	Simulated	0.894009
29256	-84.5	8.5	Observed	0.417657
28896	-84.5	9.5	Simulated	0.92982
28896	-84.5	9.5	Observed	0.603699
28895	-85.5	9.5	Simulated	0.933299
28895	-85.5	9.5	Observed	0.477213
28534	-86.5	10.5	Simulated	0.877546
28534	-86.5	10.5	Observed	0.459269
28174	-86.5	11.5	Simulated	0.934233
28174	-86.5	11.5	Observed	0.595222
24934	-86.5	20.5	Simulated	0.314749
24934	-86.5	20.5	Observed	0.512439
24574	-86.5	21.5	Simulated	0.238968
24574	-86.5	21.5	Observed	0.543043
30694	-86.5	4.5	Simulated	0.657587
30694	-86.5	4.5	Observed	0.0980845
30334	-86.5	5.5	Simulated	0.739053
30334	-86.5	5.5	Observed	0.136284
28173	-87.5	11.5	Simulated	0.937458
28173	-87.5	11.5	Observed	0.452554
27813	-87.5	12.5	Simulated	0.916836
27813	-87.5	12.5	Observed	0.623844
26373	-87.5	16.5	Simulated	0.523846
26373	-87.5	16.5	Observed	0.676024
26013	-87.5	17.5	Simulated	0.49075
26013	-87.5	17.5	Observed	0.608873
25653	-87.5	18.5	Simulated	0.454345
25653	-87.5	18.5	Observed	0.600066
25293	-87.5	19.5	Simulated	0.394518
25293	-87.5	19.5	Observed	0.576948
24933	-87.5	20.5	Simulated	0.316361
24933	-87.5	20.5	Observed	0.600066
24573	-87.5	21.5	Simulated	0.241768
24573	-87.5	21.5	Observed	0.524989
31053	-87.5	3.5	Simulated	0.587661
31053	-87.5	3.5	Observed	0.0599956
30693	-87.5	4.5	Simulated	0.721911
30693	-87.5	4.5	Observed	0.107882
30333	-87.5	5.5	Simulated	0.683045
30333	-87.5	5.5	Observed	0.150815
32492	-88.5	-0.5	Simulated	0.474033
32492	-88.5	-0.5	Observed	0.135293
27812	-88.5	12.5	Simulated	0.898167
27812	-88.5	12.5	Observed	0.514751
25652	-88.5	18.5	Simulated	0.434997
25652	-88.5	18.5	Observed	0.669199
31052	-88.5	3.5	Simulated	0.608707
31052	-88.5	3.5	Observed	0.0615368
32491	-89.5	-0.5	Simulated	0.516293
32491	-89.5	-0.5	Observed	0.225892
32851	-89.5	-1.5	Simulated	0.448999
32851	-89.5	-1.5	Observed	0.192206
32131	-89.5	0.5	Simulated	0.330533
32131	-89.5	0.5	Observed	0.150594
30411	-9.5	5.5	Simulated	0.640699
30411	-9.5	5.5	Observed	NA
32490	-90.5	-0.5	Simulated	0.538187
32490	-90.5	-0.5	Observed	0.261008
32850	-90.5	-1.5	Simulated	0.460709
32850	-90.5	-1.5	Observed	0.194077
32130	-90.5	0.5	Simulated	0.528768
32130	-90.5	0.5	Observed	0.211251
27450	-90.5	13.5	Simulated	0.851154
27450	-90.5	13.5	Observed	0.42085
24930	-90.5	20.5	Simulated	0.267227
24930	-90.5	20.5	Observed	0.459599
24570	-90.5	21.5	Simulated	0.223948
24570	-90.5	21.5	Observed	0.484368
27449	-91.5	13.5	Simulated	0.83206
27449	-91.5	13.5	Observed	0.371312
25649	-91.5	18.5	Simulated	0.318143
25649	-91.5	18.5	Observed	NA
25289	-91.5	19.5	Simulated	0.304226
25289	-91.5	19.5	Observed	0.538199
24929	-91.5	20.5	Simulated	0.26833
24929	-91.5	20.5	Observed	0.519044
24569	-91.5	21.5	Simulated	0.218347
24569	-91.5	21.5	Observed	0.518494
27088	-92.5	14.5	Simulated	0.840122
27088	-92.5	14.5	Observed	0.549428
25288	-92.5	19.5	Simulated	0.29574
25288	-92.5	19.5	Observed	0.560546
24928	-92.5	20.5	Simulated	0.258316
24928	-92.5	20.5	Observed	0.4607
27087	-93.5	14.5	Simulated	0.787339
27087	-93.5	14.5	Observed	0.440665
25647	-93.5	18.5	Simulated	0.303293
25647	-93.5	18.5	Observed	0.626266
25287	-93.5	19.5	Simulated	0.285896
25287	-93.5	19.5	Observed	0.459819
24927	-93.5	20.5	Simulated	0.257468
24927	-93.5	20.5	Observed	0.256385
26726	-94.5	15.5	Simulated	0.818483
26726	-94.5	15.5	Observed	0.531924
25646	-94.5	18.5	Simulated	0.291921
25646	-94.5	18.5	Observed	0.624064
25286	-94.5	19.5	Simulated	0.27461
25286	-94.5	19.5	Observed	0.413144
26725	-95.5	15.5	Simulated	0.78946
26725	-95.5	15.5	Observed	0.363496
25645	-95.5	18.5	Simulated	0.281738
25645	-95.5	18.5	Observed	NA
25285	-95.5	19.5	Simulated	0.264511
25285	-95.5	19.5	Observed	0.533025
26724	-96.5	15.5	Simulated	0.779532
26724	-96.5	15.5	Observed	0.219837
25284	-96.5	19.5	Simulated	0.252716
25284	-96.5	19.5	Observed	NA
24924	-96.5	20.5	Simulated	0.230312
24924	-96.5	20.5	Observed	0.598745
24564	-96.5	21.5	Simulated	0.200526
24564	-96.5	21.5	Observed	0.453104
26723	-97.5	15.5	Simulated	0.779871
26723	-97.5	15.5	Observed	0.254403
24563	-97.5	21.5	Simulated	0.197471
24563	-97.5	21.5	Observed	0.661493
26362	-98.5	16.5	Simulated	0.675662
26362	-98.5	16.5	Observed	0.426134
26361	-99.5	16.5	Simulated	0.624151
26361	-99.5	16.5	Observed	0.311427
30421	0.5	5.5	Simulated	0.659029
30421	0.5	5.5	Observed	0.138155
30422	1.5	5.5	Simulated	0.665394
30422	1.5	5.5	Observed	0.111185
30062	1.5	6.5	Simulated	0.705618
30062	1.5	6.5	Observed	0.170299
33671	10.5	-3.5	Simulated	0.660811
33671	10.5	-3.5	Observed	0.233598
34031	10.5	-4.5	Simulated	0.67982
34031	10.5	-4.5	Observed	0.198591
33401	100.5	-2.5	Simulated	0.729803
33401	100.5	-2.5	Observed	0.453875
33761	100.5	-3.5	Simulated	0.73481
33761	100.5	-3.5	Observed	0.445949
28721	100.5	10.5	Simulated	0.850645
28721	100.5	10.5	Observed	0.534346
28361	100.5	11.5	Simulated	0.71945
28361	100.5	11.5	Observed	0.560986
31241	100.5	3.5	Simulated	0.659793
31241	100.5	3.5	Observed	0.30295
29441	100.5	8.5	Simulated	0.634589
29441	100.5	8.5	Observed	0.581462
29081	100.5	9.5	Simulated	0.763832
29081	100.5	9.5	Observed	0.558014
33762	101.5	-3.5	Simulated	0.762559
33762	101.5	-3.5	Observed	0.509797
34122	101.5	-4.5	Simulated	0.760268
34122	101.5	-4.5	Observed	0.467525
28722	101.5	10.5	Simulated	0.868296
28722	101.5	10.5	Observed	0.464223
28362	101.5	11.5	Simulated	0.727088
28362	101.5	11.5	Observed	0.544584
29802	101.5	7.5	Simulated	0.81127
29802	101.5	7.5	Observed	0.52675
29442	101.5	8.5	Simulated	0.875
29442	101.5	8.5	Observed	0.47413
29082	101.5	9.5	Simulated	0.888493
29082	101.5	9.5	Observed	0.44727
34123	102.5	-4.5	Simulated	0.764681
34123	102.5	-4.5	Observed	0.550088
34483	102.5	-5.5	Simulated	0.74406
34483	102.5	-5.5	Observed	0.420299
28723	102.5	10.5	Simulated	0.779107
28723	102.5	10.5	Observed	0.556803
28363	102.5	11.5	Simulated	0.667176
28363	102.5	11.5	Observed	0.595332
29803	102.5	7.5	Simulated	0.87814
29803	102.5	7.5	Observed	0.449472
29443	102.5	8.5	Simulated	0.919467
29443	102.5	8.5	Observed	0.442646
29083	102.5	9.5	Simulated	0.813221
29083	102.5	9.5	Observed	0.501211
34484	103.5	-5.5	Simulated	0.753564
34484	103.5	-5.5	Observed	0.492514
30164	103.5	6.5	Simulated	0.819671
30164	103.5	6.5	Observed	0.390467
29804	103.5	7.5	Simulated	0.842498
29804	103.5	7.5	Observed	0.426464
29444	103.5	8.5	Simulated	0.832994
29444	103.5	8.5	Observed	0.519265
29084	103.5	9.5	Simulated	0.812288
29084	103.5	9.5	Observed	0.576838
34485	104.5	-5.5	Simulated	0.765275
34485	104.5	-5.5	Observed	0.61812
34845	104.5	-6.5	Simulated	0.723948
34845	104.5	-6.5	Observed	0.510238
31605	104.5	2.5	Simulated	0.799559
31605	104.5	2.5	Observed	0.284676
31245	104.5	3.5	Simulated	0.812203
31245	104.5	3.5	Observed	0.2762
30885	104.5	4.5	Simulated	0.823065
30885	104.5	4.5	Observed	0.254513
30525	104.5	5.5	Simulated	0.825272
30525	104.5	5.5	Observed	0.297776
30165	104.5	6.5	Simulated	0.848778
30165	104.5	6.5	Observed	0.359863
29805	104.5	7.5	Simulated	0.837831
29805	104.5	7.5	Observed	0.454205
32686	105.5	-0.5	Simulated	0.751527
32686	105.5	-0.5	Observed	0.319463
34846	105.5	-6.5	Simulated	0.738883
34846	105.5	-6.5	Observed	0.669639
32326	105.5	0.5	Simulated	0.903089
32326	105.5	0.5	Observed	0.282034
31966	105.5	1.5	Simulated	0.818483
31966	105.5	1.5	Observed	0.255504
31606	105.5	2.5	Simulated	0.837067
31606	105.5	2.5	Observed	0.275649
31246	105.5	3.5	Simulated	0.943737
31246	105.5	3.5	Observed	0.277741
30886	105.5	4.5	Simulated	0.947386
30886	105.5	4.5	Observed	0.233818
30526	105.5	5.5	Simulated	0.950017
30526	105.5	5.5	Observed	0.308234
30166	105.5	6.5	Simulated	0.853955
30166	105.5	6.5	Observed	0.40819
29806	105.5	7.5	Simulated	0.844111
29806	105.5	7.5	Observed	0.476222
32687	106.5	-0.5	Simulated	0.89299
32687	106.5	-0.5	Observed	0.278842
35207	106.5	-7.5	Simulated	0.721572
35207	106.5	-7.5	Observed	0.514971
32327	106.5	0.5	Simulated	0.880261
32327	106.5	0.5	Observed	0.271797
31967	106.5	1.5	Simulated	0.812797
31967	106.5	1.5	Observed	0.250991
25847	106.5	18.5	Simulated	0.203072
25847	106.5	18.5	Observed	0.53908
25487	106.5	19.5	Simulated	0.168449
25487	106.5	19.5	Observed	0.544033
31607	106.5	2.5	Simulated	0.842753
31607	106.5	2.5	Observed	0.277741
25127	106.5	20.5	Simulated	0.139426
25127	106.5	20.5	Observed	0.553831
31247	106.5	3.5	Simulated	0.924304
31247	106.5	3.5	Observed	0.324527
30887	106.5	4.5	Simulated	0.942974
30887	106.5	4.5	Observed	0.305152
30527	106.5	5.5	Simulated	0.968771
30527	106.5	5.5	Observed	0.341149
30167	106.5	6.5	Simulated	0.971232
30167	106.5	6.5	Observed	0.429436
29807	106.5	7.5	Simulated	0.948914
29807	106.5	7.5	Observed	0.489982
32688	107.5	-0.5	Simulated	0.870078
32688	107.5	-0.5	Observed	0.291502
35208	107.5	-7.5	Simulated	0.745757
35208	107.5	-7.5	Observed	0.598305
32328	107.5	0.5	Simulated	0.901731
32328	107.5	0.5	Observed	0.293483
31968	107.5	1.5	Simulated	0.824253
31968	107.5	1.5	Observed	0.258256
26208	107.5	17.5	Simulated	0.221147
26208	107.5	17.5	Observed	0.53985
25848	107.5	18.5	Simulated	0.202563
25848	107.5	18.5	Observed	0.532915
25488	107.5	19.5	Simulated	0.156653
25488	107.5	19.5	Observed	0.544474
31608	107.5	2.5	Simulated	0.84776
31608	107.5	2.5	Observed	0.285887
25128	107.5	20.5	Simulated	0.139087
25128	107.5	20.5	Observed	0.551519
31248	107.5	3.5	Simulated	0.872369
31248	107.5	3.5	Observed	0.345553
30888	107.5	4.5	Simulated	0.928462
30888	107.5	4.5	Observed	0.373074
30528	107.5	5.5	Simulated	0.851918
30528	107.5	5.5	Observed	0.369991
30168	107.5	6.5	Simulated	0.980482
30168	107.5	6.5	Observed	0.429106
29808	107.5	7.5	Simulated	0.961219
29808	107.5	7.5	Observed	0.507706
29448	107.5	8.5	Simulated	0.85998
29448	107.5	8.5	Observed	0.554491
29088	107.5	9.5	Simulated	0.806772
29088	107.5	9.5	Observed	0.601717
32689	108.5	-0.5	Simulated	0.857434
32689	108.5	-0.5	Observed	0.322765
34129	108.5	-4.5	Simulated	0.698999
34129	108.5	-4.5	Observed	0.468406
34489	108.5	-5.5	Simulated	0.710709
34489	108.5	-5.5	Observed	0.540401
35209	108.5	-7.5	Simulated	0.743381
35209	108.5	-7.5	Observed	0.691876
35569	108.5	-8.5	Simulated	0.736507
35569	108.5	-8.5	Observed	0.416667
32329	108.5	0.5	Simulated	0.883486
32329	108.5	0.5	Observed	0.299978
31969	108.5	1.5	Simulated	0.828751
31969	108.5	1.5	Observed	0.279833
28729	108.5	10.5	Simulated	0.714783
28729	108.5	10.5	Observed	0.660502
26209	108.5	17.5	Simulated	0.229379
26209	108.5	17.5	Observed	0.587517
25849	108.5	18.5	Simulated	0.202733
25849	108.5	18.5	Observed	0.584214
25489	108.5	19.5	Simulated	0.160472
25489	108.5	19.5	Observed	0.576508
31609	108.5	2.5	Simulated	0.841141
31609	108.5	2.5	Observed	0.307133
25129	108.5	20.5	Simulated	0.132722
25129	108.5	20.5	Observed	0.560986
31249	108.5	3.5	Simulated	0.951969
31249	108.5	3.5	Observed	0.316821
30889	108.5	4.5	Simulated	0.940258
30889	108.5	4.5	Observed	0.307023
30529	108.5	5.5	Simulated	0.957315
30529	108.5	5.5	Observed	0.309665
30169	108.5	6.5	Simulated	0.954854
30169	108.5	6.5	Observed	0.396081
29809	108.5	7.5	Simulated	0.94832
29809	108.5	7.5	Observed	0.506165
29449	108.5	8.5	Simulated	0.962492
29449	108.5	8.5	Observed	0.524879
29089	108.5	9.5	Simulated	0.923795
29089	108.5	9.5	Observed	0.585975
33770	109.5	-3.5	Simulated	0.763917
33770	109.5	-3.5	Observed	0.433289
34130	109.5	-4.5	Simulated	0.722251
34130	109.5	-4.5	Observed	0.482497
34490	109.5	-5.5	Simulated	0.709437
34490	109.5	-5.5	Observed	0.569463
35210	109.5	-7.5	Simulated	0.773252
35210	109.5	-7.5	Observed	0.712572
35570	109.5	-8.5	Simulated	0.746436
35570	109.5	-8.5	Observed	0.476002
28730	109.5	10.5	Simulated	0.848608
28730	109.5	10.5	Observed	0.475231
28370	109.5	11.5	Simulated	0.61295
28370	109.5	11.5	Observed	0.492624
28010	109.5	12.5	Simulated	0.475136
28010	109.5	12.5	Observed	0.348635
27650	109.5	13.5	Simulated	0.388578
27650	109.5	13.5	Observed	0.344672
27290	109.5	14.5	Simulated	0.340207
27290	109.5	14.5	Observed	0.5131
26930	109.5	15.5	Simulated	0.291836
26930	109.5	15.5	Observed	0.483708
26570	109.5	16.5	Simulated	0.258571
26570	109.5	16.5	Observed	0.503633
26210	109.5	17.5	Simulated	0.230652
26210	109.5	17.5	Observed	0.577169
31610	109.5	2.5	Simulated	0.816022
31610	109.5	2.5	Observed	0.304491
31250	109.5	3.5	Simulated	0.934827
31250	109.5	3.5	Observed	0.263871
30890	109.5	4.5	Simulated	0.944586
30890	109.5	4.5	Observed	0.194077
30530	109.5	5.5	Simulated	0.946877
30530	109.5	5.5	Observed	0.208278
30170	109.5	6.5	Simulated	0.944586
30170	109.5	6.5	Observed	0.304161
29810	109.5	7.5	Simulated	0.934233
29810	109.5	7.5	Observed	0.471048
29450	109.5	8.5	Simulated	0.943652
29450	109.5	8.5	Observed	0.438683
29090	109.5	9.5	Simulated	0.935591
29090	109.5	9.5	Observed	0.392008
37992	11.5	-15.5	Simulated	0.529447
37992	11.5	-15.5	Observed	0.139916
38352	11.5	-16.5	Simulated	0.478276
38352	11.5	-16.5	Observed	0.119881
38712	11.5	-17.5	Simulated	0.422522
38712	11.5	-17.5	Observed	0.128027
39072	11.5	-18.5	Simulated	0.380516
39072	11.5	-18.5	Observed	0.138375
39432	11.5	-19.5	Simulated	0.336049
39432	11.5	-19.5	Observed	0.13177
39792	11.5	-20.5	Simulated	0.281568
39792	11.5	-20.5	Observed	0.119
34032	11.5	-4.5	Simulated	0.653004
34032	11.5	-4.5	Observed	0.243395
34392	11.5	-5.5	Simulated	0.690343
34392	11.5	-5.5	Observed	0.247688
34752	11.5	-6.5	Simulated	0.702817
34752	11.5	-6.5	Observed	0.221048
35112	11.5	-7.5	Simulated	0.725645
35112	11.5	-7.5	Observed	0.173052
33771	110.5	-3.5	Simulated	0.759674
33771	110.5	-3.5	Observed	0.46103
34131	110.5	-4.5	Simulated	0.736592
34131	110.5	-4.5	Observed	0.501101
34491	110.5	-5.5	Simulated	0.725984
34491	110.5	-5.5	Observed	0.574417
35571	110.5	-8.5	Simulated	0.746266
35571	110.5	-8.5	Observed	0.426794
28731	110.5	10.5	Simulated	0.799219
28731	110.5	10.5	Observed	0.179216
28371	110.5	11.5	Simulated	0.599711
28371	110.5	11.5	Observed	0.189344
27291	110.5	14.5	Simulated	0.322726
27291	110.5	14.5	Observed	0.244055
26931	110.5	15.5	Simulated	0.285981
26931	110.5	15.5	Observed	0.357442
26571	110.5	16.5	Simulated	0.255601
26571	110.5	16.5	Observed	0.47402
26211	110.5	17.5	Simulated	0.228785
26211	110.5	17.5	Observed	0.498679
25851	110.5	18.5	Simulated	0.187967
25851	110.5	18.5	Observed	0.567591
31611	110.5	2.5	Simulated	0.799728
31611	110.5	2.5	Observed	0.308565
31251	110.5	3.5	Simulated	0.932111
31251	110.5	3.5	Observed	0.261339
30891	110.5	4.5	Simulated	0.936694
30891	110.5	4.5	Observed	0.187693
30531	110.5	5.5	Simulated	0.947132
30531	110.5	5.5	Observed	0.172391
30171	110.5	6.5	Simulated	0.95112
30171	110.5	6.5	Observed	0.209599
29811	110.5	7.5	Simulated	0.913272
29811	110.5	7.5	Observed	0.428556
29451	110.5	8.5	Simulated	0.92702
29451	110.5	8.5	Observed	0.43472
34132	111.5	-4.5	Simulated	0.742193
34132	111.5	-4.5	Observed	0.489432
34492	111.5	-5.5	Simulated	0.735574
34492	111.5	-5.5	Observed	0.542272
35572	111.5	-8.5	Simulated	0.741005
35572	111.5	-8.5	Observed	0.366469
27292	111.5	14.5	Simulated	0.318228
27292	111.5	14.5	Observed	0.167878
26932	111.5	15.5	Simulated	0.282841
26932	111.5	15.5	Observed	0.437472
26572	111.5	16.5	Simulated	0.251527
26572	111.5	16.5	Observed	0.651915
26212	111.5	17.5	Simulated	0.227766
26212	111.5	17.5	Observed	0.474571
25852	111.5	18.5	Simulated	0.182536
25852	111.5	18.5	Observed	0.494276
25492	111.5	19.5	Simulated	0.156229
25492	111.5	19.5	Observed	0.654447
25132	111.5	20.5	Simulated	0.12483
25132	111.5	20.5	Observed	0.59214
31252	111.5	3.5	Simulated	0.818568
31252	111.5	3.5	Observed	0.304271
30892	111.5	4.5	Simulated	0.926426
30892	111.5	4.5	Observed	0.277521
30532	111.5	5.5	Simulated	0.93627
30532	111.5	5.5	Observed	0.288089
30172	111.5	6.5	Simulated	0.92091
30172	111.5	6.5	Observed	0.241744
29812	111.5	7.5	Simulated	0.901901
29812	111.5	7.5	Observed	0.402356
29452	111.5	8.5	Simulated	0.907162
29452	111.5	8.5	Observed	0.534676
39533	112.5	-19.5	Simulated	0.590631
39533	112.5	-19.5	Observed	0.147182
39893	112.5	-20.5	Simulated	0.44798
39893	112.5	-20.5	Observed	0.182188
34133	112.5	-4.5	Simulated	0.724372
34133	112.5	-4.5	Observed	0.465103
34493	112.5	-5.5	Simulated	0.722675
34493	112.5	-5.5	Observed	0.501651
35573	112.5	-8.5	Simulated	0.735913
35573	112.5	-8.5	Observed	0.428776
26933	112.5	15.5	Simulated	0.285217
26933	112.5	15.5	Observed	0.445619
26573	112.5	16.5	Simulated	0.256449
26573	112.5	16.5	Observed	0.621863
26213	112.5	17.5	Simulated	0.222335
26213	112.5	17.5	Observed	0.374284
25853	112.5	18.5	Simulated	0.187797
25853	112.5	18.5	Observed	0.361405
25493	112.5	19.5	Simulated	0.149949
25493	112.5	19.5	Observed	0.540291
25133	112.5	20.5	Simulated	0.120927
25133	112.5	20.5	Observed	0.534456
24773	112.5	21.5	Simulated	0.092668
24773	112.5	21.5	Observed	0.522347
31253	112.5	3.5	Simulated	0.851748
31253	112.5	3.5	Observed	0.360194
30893	112.5	4.5	Simulated	0.912848
30893	112.5	4.5	Observed	0.388155
30533	112.5	5.5	Simulated	0.931687
30533	112.5	5.5	Observed	0.399494
30173	112.5	6.5	Simulated	0.925916
30173	112.5	6.5	Observed	0.310986
29813	112.5	7.5	Simulated	0.915394
29813	112.5	7.5	Observed	0.426794
29453	112.5	8.5	Simulated	0.912339
29453	112.5	8.5	Observed	0.613606
29093	112.5	9.5	Simulated	0.870587
29093	112.5	9.5	Observed	0.524439
39174	113.5	-18.5	Simulated	0.680669
39174	113.5	-18.5	Observed	0.124395
39534	113.5	-19.5	Simulated	0.643245
39534	113.5	-19.5	Observed	0.175143
39894	113.5	-20.5	Simulated	0.447556
39894	113.5	-20.5	Observed	0.323206
40254	113.5	-21.5	Simulated	0.323914
40254	113.5	-21.5	Observed	0.515302
40614	113.5	-22.5	Simulated	0.205448
40614	113.5	-22.5	Observed	0.619881
34134	113.5	-4.5	Simulated	0.691276
34134	113.5	-4.5	Observed	0.48657
34494	113.5	-5.5	Simulated	0.709012
34494	113.5	-5.5	Observed	0.509247
35574	113.5	-8.5	Simulated	0.737186
35574	113.5	-8.5	Observed	0.540841
25854	113.5	18.5	Simulated	0.187627
25854	113.5	18.5	Observed	0.208498
25494	113.5	19.5	Simulated	0.154362
25494	113.5	19.5	Observed	0.370982
25134	113.5	20.5	Simulated	0.121775
25134	113.5	20.5	Observed	0.468406
24774	113.5	21.5	Simulated	0.0906314
24774	113.5	21.5	Observed	0.536878
30894	113.5	4.5	Simulated	0.875085
30894	113.5	4.5	Observed	0.442096
30534	113.5	5.5	Simulated	0.901477
30534	113.5	5.5	Observed	0.375826
30174	113.5	6.5	Simulated	0.913357
30174	113.5	6.5	Observed	0.304161
29814	113.5	7.5	Simulated	0.887899
29814	113.5	7.5	Observed	0.464223
29454	113.5	8.5	Simulated	0.896979
29454	113.5	8.5	Observed	0.634412
29094	113.5	9.5	Simulated	0.87483
29094	113.5	9.5	Observed	0.651365
38815	114.5	-17.5	Simulated	0.472081
38815	114.5	-17.5	Observed	0.111405
39175	114.5	-18.5	Simulated	0.684657
39175	114.5	-18.5	Observed	0.169419
39535	114.5	-19.5	Simulated	0.654107
39535	114.5	-19.5	Observed	0.365588
39895	114.5	-20.5	Simulated	0.435336
39895	114.5	-20.5	Observed	0.614817
40255	114.5	-21.5	Simulated	0.319925
40255	114.5	-21.5	Observed	0.72424
34495	114.5	-5.5	Simulated	0.717498
34495	114.5	-5.5	Observed	0.561096
34855	114.5	-6.5	Simulated	0.748642
34855	114.5	-6.5	Observed	0.594562
35215	114.5	-7.5	Simulated	0.774016
35215	114.5	-7.5	Observed	0.715654
35575	114.5	-8.5	Simulated	0.738798
35575	114.5	-8.5	Observed	0.661493
26575	114.5	16.5	Simulated	0.259589
26575	114.5	16.5	Observed	0.427235
25495	114.5	19.5	Simulated	0.147573
25495	114.5	19.5	Observed	0.274549
25135	114.5	20.5	Simulated	0.120927
25135	114.5	20.5	Observed	0.438243
24775	114.5	21.5	Simulated	0.0931772
24775	114.5	21.5	Observed	0.55317
30535	114.5	5.5	Simulated	0.871775
30535	114.5	5.5	Observed	0.441656
30175	114.5	6.5	Simulated	0.885692
30175	114.5	6.5	Observed	0.371312
29815	114.5	7.5	Simulated	0.86889
29815	114.5	7.5	Observed	0.476332
29455	114.5	8.5	Simulated	0.874321
29455	114.5	8.5	Observed	0.622413
29095	114.5	9.5	Simulated	0.851918
29095	114.5	9.5	Observed	0.665566
39176	115.5	-18.5	Simulated	0.69815
39176	115.5	-18.5	Observed	0.279172
39536	115.5	-19.5	Simulated	0.636371
39536	115.5	-19.5	Observed	0.59214
39896	115.5	-20.5	Simulated	0.417515
39896	115.5	-20.5	Observed	0.77686
34136	115.5	-4.5	Simulated	0.70146
34136	115.5	-4.5	Observed	0.551519
34496	115.5	-5.5	Simulated	0.775458
34496	115.5	-5.5	Observed	0.583223
34856	115.5	-6.5	Simulated	0.778938
34856	115.5	-6.5	Observed	0.647182
35216	115.5	-7.5	Simulated	0.773676
35216	115.5	-7.5	Observed	0.708829
35576	115.5	-8.5	Simulated	0.751952
35576	115.5	-8.5	Observed	0.722479
25496	115.5	19.5	Simulated	0.150967
25496	115.5	19.5	Observed	0.212241
25136	115.5	20.5	Simulated	0.125339
25136	115.5	20.5	Observed	0.440885
24776	115.5	21.5	Simulated	0.0877461
24776	115.5	21.5	Observed	0.551959
30176	115.5	6.5	Simulated	0.846487
30176	115.5	6.5	Observed	0.503192
29816	115.5	7.5	Simulated	0.864477
29816	115.5	7.5	Observed	0.521246
29456	115.5	8.5	Simulated	0.851578
29456	115.5	8.5	Observed	0.59258
29096	115.5	9.5	Simulated	0.845214
29096	115.5	9.5	Observed	0.657199
38817	116.5	-17.5	Simulated	0.427953
38817	116.5	-17.5	Observed	0.148173
39177	116.5	-18.5	Simulated	0.694501
39177	116.5	-18.5	Observed	0.353148
39537	116.5	-19.5	Simulated	0.577308
39537	116.5	-19.5	Observed	0.635733
33777	116.5	-3.5	Simulated	0.746606
33777	116.5	-3.5	Observed	0.517503
34137	116.5	-4.5	Simulated	0.782247
34137	116.5	-4.5	Observed	0.557574
34497	116.5	-5.5	Simulated	0.776646
34497	116.5	-5.5	Observed	0.580471
34857	116.5	-6.5	Simulated	0.771724
34857	116.5	-6.5	Observed	0.613716
35217	116.5	-7.5	Simulated	0.762729
35217	116.5	-7.5	Observed	0.687032
35577	116.5	-8.5	Simulated	0.736083
35577	116.5	-8.5	Observed	0.731066
28737	116.5	10.5	Simulated	0.809742
28737	116.5	10.5	Observed	0.704866
28377	116.5	11.5	Simulated	0.743551
28377	116.5	11.5	Observed	0.680317
25137	116.5	20.5	Simulated	0.126782
25137	116.5	20.5	Observed	0.467966
24777	116.5	21.5	Simulated	0.0930075
24777	116.5	21.5	Observed	0.630889
29817	116.5	7.5	Simulated	0.841395
29817	116.5	7.5	Observed	0.586085
29457	116.5	8.5	Simulated	0.849542
29457	116.5	8.5	Observed	0.623844
29097	116.5	9.5	Simulated	0.818652
29097	116.5	9.5	Observed	0.667768
32698	117.5	-0.5	Simulated	0.751527
32698	117.5	-0.5	Observed	0.243395
33058	117.5	-1.5	Simulated	0.770791
33058	117.5	-1.5	Observed	0.384192
39178	117.5	-18.5	Simulated	0.684657
39178	117.5	-18.5	Observed	0.451783
39538	117.5	-19.5	Simulated	0.581551
39538	117.5	-19.5	Observed	0.656099
33418	117.5	-2.5	Simulated	0.786914
33418	117.5	-2.5	Observed	0.463893
33778	117.5	-3.5	Simulated	0.787593
33778	117.5	-3.5	Observed	0.502532
34138	117.5	-4.5	Simulated	0.780465
34138	117.5	-4.5	Observed	0.556363
34498	117.5	-5.5	Simulated	0.784538
34498	117.5	-5.5	Observed	0.60535
34858	117.5	-6.5	Simulated	0.767821
34858	117.5	-6.5	Observed	0.624945
35218	117.5	-7.5	Simulated	0.749406
35218	117.5	-7.5	Observed	0.695949
35578	117.5	-8.5	Simulated	0.728106
35578	117.5	-8.5	Observed	0.738882
32338	117.5	0.5	Simulated	0.655974
32338	117.5	0.5	Observed	0.26321
28738	117.5	10.5	Simulated	0.794807
28738	117.5	10.5	Observed	0.719727
28378	117.5	11.5	Simulated	0.733537
28378	117.5	11.5	Observed	0.634742
25138	117.5	20.5	Simulated	0.123133
25138	117.5	20.5	Observed	0.344122
24778	117.5	21.5	Simulated	0.0905465
24778	117.5	21.5	Observed	0.654778
29818	117.5	7.5	Simulated	0.804056
29818	117.5	7.5	Observed	0.625936
29458	117.5	8.5	Simulated	0.829175
29458	117.5	8.5	Observed	0.65797
29098	117.5	9.5	Simulated	0.809487
29098	117.5	9.5	Observed	0.706737
32699	118.5	-0.5	Simulated	0.778004
32699	118.5	-0.5	Observed	0.292602
33059	118.5	-1.5	Simulated	0.774355
33059	118.5	-1.5	Observed	0.360084
38819	118.5	-17.5	Simulated	0.654107
38819	118.5	-17.5	Observed	0.568912
39179	118.5	-18.5	Simulated	0.678462
39179	118.5	-18.5	Observed	0.621753
39539	118.5	-19.5	Simulated	0.570944
39539	118.5	-19.5	Observed	0.703765
33419	118.5	-2.5	Simulated	0.774525
33419	118.5	-2.5	Observed	0.457398
33779	118.5	-3.5	Simulated	0.776816
33779	118.5	-3.5	Observed	0.529613
34139	118.5	-4.5	Simulated	0.771979
34139	118.5	-4.5	Observed	0.569353
34499	118.5	-5.5	Simulated	0.758571
34499	118.5	-5.5	Observed	0.64432
34859	118.5	-6.5	Simulated	0.74372
34859	118.5	-6.5	Observed	0.676244
35219	118.5	-7.5	Simulated	0.731076
35219	118.5	-7.5	Observed	0.700793
35579	118.5	-8.5	Simulated	0.715207
35579	118.5	-8.5	Observed	0.733708
32339	118.5	0.5	Simulated	0.762984
32339	118.5	0.5	Observed	0.30207
28739	118.5	10.5	Simulated	0.780635
28739	118.5	10.5	Observed	0.798657
28379	118.5	11.5	Simulated	0.709861
28379	118.5	11.5	Observed	0.692426
31619	118.5	2.5	Simulated	0.691616
31619	118.5	2.5	Observed	0.316491
24779	118.5	21.5	Simulated	0.0889341
24779	118.5	21.5	Observed	0.515852
31259	118.5	3.5	Simulated	0.705193
31259	118.5	3.5	Observed	0.340819
30899	118.5	4.5	Simulated	0.7102
30899	118.5	4.5	Observed	0.46026
30179	118.5	6.5	Simulated	0.763747
30179	118.5	6.5	Observed	0.534676
29819	118.5	7.5	Simulated	0.796589
29819	118.5	7.5	Observed	0.481946
29459	118.5	8.5	Simulated	0.809063
29459	118.5	8.5	Observed	0.57959
29099	118.5	9.5	Simulated	0.807196
29099	118.5	9.5	Observed	0.709489
36300	119.5	-10.5	Simulated	0.556942
36300	119.5	-10.5	Observed	0.337957
38460	119.5	-16.5	Simulated	0.665054
38460	119.5	-16.5	Observed	0.462241
38820	119.5	-17.5	Simulated	0.693313
38820	119.5	-17.5	Observed	0.714003
39180	119.5	-18.5	Simulated	0.663442
39180	119.5	-18.5	Observed	0.737561
39540	119.5	-19.5	Simulated	0.566785
39540	119.5	-19.5	Observed	0.757266
34500	119.5	-5.5	Simulated	0.733028
34500	119.5	-5.5	Observed	0.671841
34860	119.5	-6.5	Simulated	0.714358
34860	119.5	-6.5	Observed	0.678336
35940	119.5	-9.5	Simulated	0.702648
35940	119.5	-9.5	Observed	0.746587
32340	119.5	0.5	Simulated	0.751697
32340	119.5	0.5	Observed	0.353369
28740	119.5	10.5	Simulated	0.736677
28740	119.5	10.5	Observed	0.833554
28380	119.5	11.5	Simulated	0.629073
28380	119.5	11.5	Observed	0.877367
28020	119.5	12.5	Simulated	0.489817
28020	119.5	12.5	Observed	0.762219
26580	119.5	16.5	Simulated	0.251782
26580	119.5	16.5	Observed	0.616028
30900	119.5	4.5	Simulated	0.71665
30900	119.5	4.5	Observed	0.405989
30540	119.5	5.5	Simulated	0.750085
30540	119.5	5.5	Observed	0.560656
29100	119.5	9.5	Simulated	0.743296
29100	119.5	9.5	Observed	0.708388
36193	12.5	-10.5	Simulated	0.744145
36193	12.5	-10.5	Observed	0.162043
36553	12.5	-11.5	Simulated	0.75297
36553	12.5	-11.5	Observed	0.139696
36913	12.5	-12.5	Simulated	0.749576
36913	12.5	-12.5	Observed	0.143439
37273	12.5	-13.5	Simulated	0.710709
37273	12.5	-13.5	Observed	0.148283
37633	12.5	-14.5	Simulated	0.660132
37633	12.5	-14.5	Observed	0.175804
39793	12.5	-20.5	Simulated	0.281059
39793	12.5	-20.5	Observed	0.149163
40153	12.5	-21.5	Simulated	0.223693
40153	12.5	-21.5	Observed	0.145421
40513	12.5	-22.5	Simulated	0.154532
40513	12.5	-22.5	Observed	0.135403
40873	12.5	-23.5	Simulated	0.0721317
40873	12.5	-23.5	Observed	0.125165
35113	12.5	-7.5	Simulated	0.70443
35113	12.5	-7.5	Observed	0.249229
35473	12.5	-8.5	Simulated	0.715547
35473	12.5	-8.5	Observed	0.214223
35833	12.5	-9.5	Simulated	0.727851
35833	12.5	-9.5	Observed	0.186262
32701	120.5	-0.5	Simulated	0.752037
32701	120.5	-0.5	Observed	0.42129
36301	120.5	-10.5	Simulated	0.685421
36301	120.5	-10.5	Observed	0.482717
37741	120.5	-14.5	Simulated	0.559572
37741	120.5	-14.5	Observed	0.350066
38101	120.5	-15.5	Simulated	0.685166
38101	120.5	-15.5	Observed	0.478314
38461	120.5	-16.5	Simulated	0.697132
38461	120.5	-16.5	Observed	0.619661
38821	120.5	-17.5	Simulated	0.652325
38821	120.5	-17.5	Observed	0.720828
39181	120.5	-18.5	Simulated	0.641293
39181	120.5	-18.5	Observed	0.772567
33781	120.5	-3.5	Simulated	0.752206
33781	120.5	-3.5	Observed	0.56616
34141	120.5	-4.5	Simulated	0.756534
34141	120.5	-4.5	Observed	0.619881
34501	120.5	-5.5	Simulated	0.723269
34501	120.5	-5.5	Observed	0.674483
34861	120.5	-6.5	Simulated	0.718601
34861	120.5	-6.5	Observed	0.691215
35941	120.5	-9.5	Simulated	0.674813
35941	120.5	-9.5	Observed	0.755945
32341	120.5	0.5	Simulated	0.741344
32341	120.5	0.5	Observed	0.378798
28741	120.5	10.5	Simulated	0.580024
28741	120.5	10.5	Observed	0.857992
28381	120.5	11.5	Simulated	0.505177
28381	120.5	11.5	Observed	0.942646
28021	120.5	12.5	Simulated	0.413866
28021	120.5	12.5	Observed	0.958168
27661	120.5	13.5	Simulated	0.370757
27661	120.5	13.5	Observed	0.901255
27301	120.5	14.5	Simulated	0.313815
27301	120.5	14.5	Observed	0.911823
26941	120.5	15.5	Simulated	0.268839
26941	120.5	15.5	Observed	NA
25861	120.5	18.5	Simulated	0.173456
25861	120.5	18.5	Observed	0.738882
24781	120.5	21.5	Simulated	0.0724711
24781	120.5	21.5	Observed	0.760018
30541	120.5	5.5	Simulated	0.709182
30541	120.5	5.5	Observed	0.465103
32702	121.5	-0.5	Simulated	0.71945
32702	121.5	-0.5	Observed	0.414685
36302	121.5	-10.5	Simulated	0.623982
36302	121.5	-10.5	Observed	0.659181
37382	121.5	-13.5	Simulated	0.592923
37382	121.5	-13.5	Observed	0.577279
37742	121.5	-14.5	Simulated	0.682621
37742	121.5	-14.5	Observed	0.726442
38102	121.5	-15.5	Simulated	0.659623
38102	121.5	-15.5	Observed	0.79007
38462	121.5	-16.5	Simulated	0.656144
38462	121.5	-16.5	Observed	0.796896
38822	121.5	-17.5	Simulated	0.659284
38822	121.5	-17.5	Observed	0.768934
39182	121.5	-18.5	Simulated	0.568822
39182	121.5	-18.5	Observed	0.771246
34142	121.5	-4.5	Simulated	0.734046
34142	121.5	-4.5	Observed	0.626926
34502	121.5	-5.5	Simulated	0.730312
34502	121.5	-5.5	Observed	0.649934
34862	121.5	-6.5	Simulated	0.705872
34862	121.5	-6.5	Observed	0.69683
35942	121.5	-9.5	Simulated	0.600305
35942	121.5	-9.5	Observed	0.679987
31982	121.5	1.5	Simulated	0.692125
31982	121.5	1.5	Observed	0.127587
28742	121.5	10.5	Simulated	0.447811
28742	121.5	10.5	Observed	0.919859
28382	121.5	11.5	Simulated	0.418364
28382	121.5	11.5	Observed	0.980735
28022	121.5	12.5	Simulated	0.379413
28022	121.5	12.5	Observed	0.998239
27662	121.5	13.5	Simulated	0.336897
27662	121.5	13.5	Observed	0.969507
27302	121.5	14.5	Simulated	0.302953
27302	121.5	14.5	Observed	0.940885
26942	121.5	15.5	Simulated	0.267142
26942	121.5	15.5	Observed	NA
25862	121.5	18.5	Simulated	0.161914
25862	121.5	18.5	Observed	0.912924
25502	121.5	19.5	Simulated	0.136711
25502	121.5	19.5	Observed	0.885183
25142	121.5	20.5	Simulated	0.108792
25142	121.5	20.5	Observed	0.854579
24782	121.5	21.5	Simulated	0.0815513
24782	121.5	21.5	Observed	0.856121
30182	121.5	6.5	Simulated	0.650967
30182	121.5	6.5	Observed	0.633311
32703	122.5	-0.5	Simulated	0.776901
32703	122.5	-0.5	Observed	0.428225
33063	122.5	-1.5	Simulated	0.763663
33063	122.5	-1.5	Observed	0.496037
36303	122.5	-10.5	Simulated	0.627291
36303	122.5	-10.5	Observed	0.719947
36663	122.5	-11.5	Simulated	0.652665
36663	122.5	-11.5	Observed	0.686041
37023	122.5	-12.5	Simulated	0.62814
37023	122.5	-12.5	Observed	0.595332
37383	122.5	-13.5	Simulated	0.647064
37383	122.5	-13.5	Observed	0.72347
37743	122.5	-14.5	Simulated	0.645621
37743	122.5	-14.5	Observed	0.845222
38103	122.5	-15.5	Simulated	0.67702
38103	122.5	-15.5	Observed	0.827279
33423	122.5	-2.5	Simulated	0.744314
33423	122.5	-2.5	Observed	0.502862
33783	122.5	-3.5	Simulated	0.713764
33783	122.5	-3.5	Observed	NA
34503	122.5	-5.5	Simulated	0.69832
34503	122.5	-5.5	Observed	0.646742
32343	122.5	0.5	Simulated	0.773337
32343	122.5	0.5	Observed	0.403236
28743	122.5	10.5	Simulated	0.439749
28743	122.5	10.5	Observed	0.910612
28383	122.5	11.5	Simulated	0.405635
28383	122.5	11.5	Observed	0.964663
28023	122.5	12.5	Simulated	0.375339
28023	122.5	12.5	Observed	1
27663	122.5	13.5	Simulated	0.338086
27663	122.5	13.5	Observed	0.983818
27303	122.5	14.5	Simulated	0.30185
27303	122.5	14.5	Observed	0.880119
29823	122.5	7.5	Simulated	0.466225
29823	122.5	7.5	Observed	0.717415
29463	122.5	8.5	Simulated	0.42965
29463	122.5	8.5	Observed	0.760678
29103	122.5	9.5	Simulated	0.431432
29103	122.5	9.5	Observed	0.801519
33064	123.5	-1.5	Simulated	0.734555
33064	123.5	-1.5	Observed	0.455526
36304	123.5	-10.5	Simulated	0.631195
36304	123.5	-10.5	Observed	0.821995
36664	123.5	-11.5	Simulated	0.619229
36664	123.5	-11.5	Observed	0.82904
37024	123.5	-12.5	Simulated	0.637559
37024	123.5	-12.5	Observed	0.702774
37384	123.5	-13.5	Simulated	0.638917
37384	123.5	-13.5	Observed	0.68384
37744	123.5	-14.5	Simulated	0.6676
37744	123.5	-14.5	Observed	0.795575
38104	123.5	-15.5	Simulated	0.639341
38104	123.5	-15.5	Observed	0.805482
35944	123.5	-9.5	Simulated	0.567719
35944	123.5	-9.5	Observed	0.762109
32344	123.5	0.5	Simulated	0.756534
32344	123.5	0.5	Observed	0.375716
28744	123.5	10.5	Simulated	0.507383
28744	123.5	10.5	Observed	NA
28384	123.5	11.5	Simulated	0.450356
28384	123.5	11.5	Observed	0.939784
28024	123.5	12.5	Simulated	0.386541
28024	123.5	12.5	Observed	0.991524
27664	123.5	13.5	Simulated	0.351748
27664	123.5	13.5	Observed	0.958939
27304	123.5	14.5	Simulated	0.29871
27304	123.5	14.5	Observed	0.796345
29824	123.5	7.5	Simulated	0.475136
29824	123.5	7.5	Observed	NA
29464	123.5	8.5	Simulated	0.459946
29464	123.5	8.5	Observed	0.846874
29104	123.5	9.5	Simulated	0.498727
29104	123.5	9.5	Observed	0.846874
33065	124.5	-1.5	Simulated	0.699253
33065	124.5	-1.5	Observed	0.397182
36305	124.5	-10.5	Simulated	0.60353
36305	124.5	-10.5	Observed	0.837847
36665	124.5	-11.5	Simulated	0.624491
36665	124.5	-11.5	Observed	0.810546
37025	124.5	-12.5	Simulated	0.64613
37025	124.5	-12.5	Observed	0.702994
37385	124.5	-13.5	Simulated	0.66132
37385	124.5	-13.5	Observed	0.708498
37745	124.5	-14.5	Simulated	0.668788
37745	124.5	-14.5	Observed	0.793813
35585	124.5	-8.5	Simulated	0.637475
35585	124.5	-8.5	Observed	0.731396
35945	124.5	-9.5	Simulated	0.623303
35945	124.5	-9.5	Observed	0.797336
32345	124.5	0.5	Simulated	0.754752
32345	124.5	0.5	Observed	0.310766
31985	124.5	1.5	Simulated	0.761202
31985	124.5	1.5	Observed	0.370432
28745	124.5	10.5	Simulated	0.579939
28745	124.5	10.5	Observed	0.850176
28025	124.5	12.5	Simulated	0.435845
28025	124.5	12.5	Observed	NA
27665	124.5	13.5	Simulated	0.355737
27665	124.5	13.5	Observed	0.729635
30185	124.5	6.5	Simulated	0.675492
30185	124.5	6.5	Observed	NA
29105	124.5	9.5	Simulated	0.580533
29105	124.5	9.5	Observed	0.839058
33066	125.5	-1.5	Simulated	0.708503
33066	125.5	-1.5	Observed	0.365808
36306	125.5	-10.5	Simulated	0.632468
36306	125.5	-10.5	Observed	0.805923
36666	125.5	-11.5	Simulated	0.626188
36666	125.5	-11.5	Observed	0.796565
37026	125.5	-12.5	Simulated	0.64647
37026	125.5	-12.5	Observed	0.724791
37386	125.5	-13.5	Simulated	0.651561
37386	125.5	-13.5	Observed	0.761008
33426	125.5	-2.5	Simulated	0.670316
33426	125.5	-2.5	Observed	0.416336
35586	125.5	-8.5	Simulated	0.622539
35586	125.5	-8.5	Observed	0.744276
35946	125.5	-9.5	Simulated	0.627716
35946	125.5	-9.5	Observed	0.75
32346	125.5	0.5	Simulated	0.736422
32346	125.5	0.5	Observed	0.266292
31986	125.5	1.5	Simulated	0.75611
31986	125.5	1.5	Observed	0.360854
28746	125.5	10.5	Simulated	0.584267
28746	125.5	10.5	Observed	0.80229
28386	125.5	11.5	Simulated	0.557705
28386	125.5	11.5	Observed	0.534676
31626	125.5	2.5	Simulated	0.775798
31626	125.5	2.5	Observed	0.31528
31266	125.5	3.5	Simulated	0.761796
31266	125.5	3.5	Observed	0.371312
30906	125.5	4.5	Simulated	0.781483
30906	125.5	4.5	Observed	0.449031
30546	125.5	5.5	Simulated	0.757298
30546	125.5	5.5	Observed	0.463893
30186	125.5	6.5	Simulated	0.642651
30186	125.5	6.5	Observed	0.479414
36307	126.5	-10.5	Simulated	0.602512
36307	126.5	-10.5	Observed	0.764971
36667	126.5	-11.5	Simulated	0.650543
36667	126.5	-11.5	Observed	0.699802
37027	126.5	-12.5	Simulated	0.659963
37027	126.5	-12.5	Observed	0.669309
37387	126.5	-13.5	Simulated	0.678208
37387	126.5	-13.5	Observed	0.725672
33427	126.5	-2.5	Simulated	0.693992
33427	126.5	-2.5	Observed	0.513981
35587	126.5	-8.5	Simulated	0.643754
35587	126.5	-8.5	Observed	0.758476
35947	126.5	-9.5	Simulated	0.60056
35947	126.5	-9.5	Observed	0.728864
31267	126.5	3.5	Simulated	0.771724
31267	126.5	3.5	Observed	0.324747
30907	126.5	4.5	Simulated	0.77741
30907	126.5	4.5	Observed	0.442206
32708	127.5	-0.5	Simulated	0.726409
32708	127.5	-0.5	Observed	0.488001
36308	127.5	-10.5	Simulated	0.584267
36308	127.5	-10.5	Observed	0.757816
36668	127.5	-11.5	Simulated	0.657926
36668	127.5	-11.5	Observed	0.614817
37028	127.5	-12.5	Simulated	0.668449
37028	127.5	-12.5	Observed	0.563078
37388	127.5	-13.5	Simulated	0.682026
37388	127.5	-13.5	Observed	0.655768
35948	127.5	-9.5	Simulated	0.586728
35948	127.5	-9.5	Observed	0.756605
32348	127.5	0.5	Simulated	0.757128
32348	127.5	0.5	Observed	0.458168
31988	127.5	1.5	Simulated	0.767651
31988	127.5	1.5	Observed	0.418758
31628	127.5	2.5	Simulated	0.762305
31628	127.5	2.5	Observed	0.312968
31268	127.5	3.5	Simulated	0.780041
31268	127.5	3.5	Observed	0.226442
32709	128.5	-0.5	Simulated	0.749406
32709	128.5	-0.5	Observed	0.494716
33069	128.5	-1.5	Simulated	0.69187
33069	128.5	-1.5	Observed	0.522457
36309	128.5	-10.5	Simulated	0.631789
36309	128.5	-10.5	Observed	0.790291
36669	128.5	-11.5	Simulated	0.669637
36669	128.5	-11.5	Observed	0.674593
37029	128.5	-12.5	Simulated	0.709012
37029	128.5	-12.5	Observed	0.621973
37389	128.5	-13.5	Simulated	0.70426
37389	128.5	-13.5	Observed	0.701233
33429	128.5	-2.5	Simulated	0.725815
33429	128.5	-2.5	Observed	0.535337
33789	128.5	-3.5	Simulated	0.695095
33789	128.5	-3.5	Observed	0.504073
35949	128.5	-9.5	Simulated	0.58537
35949	128.5	-9.5	Observed	0.75055
32349	128.5	0.5	Simulated	0.752631
32349	128.5	0.5	Observed	0.453104
31989	128.5	1.5	Simulated	0.758995
31989	128.5	1.5	Observed	0.380449
32710	129.5	-0.5	Simulated	0.716819
32710	129.5	-0.5	Observed	0.483928
33070	129.5	-1.5	Simulated	0.699508
33070	129.5	-1.5	Observed	0.516182
36310	129.5	-10.5	Simulated	0.659029
36310	129.5	-10.5	Observed	0.778732
36670	129.5	-11.5	Simulated	0.692889
36670	129.5	-11.5	Observed	0.774659
37030	129.5	-12.5	Simulated	0.697641
37030	129.5	-12.5	Observed	0.758807
37390	129.5	-13.5	Simulated	0.67702
37390	129.5	-13.5	Observed	0.775429
33790	129.5	-3.5	Simulated	0.634165
33790	129.5	-3.5	Observed	0.53996
35230	129.5	-7.5	Simulated	0.499915
35230	129.5	-7.5	Observed	0.746477
35590	129.5	-8.5	Simulated	0.60667
35590	129.5	-8.5	Observed	0.65852
35950	129.5	-9.5	Simulated	0.598269
35950	129.5	-9.5	Observed	0.642338
32350	129.5	0.5	Simulated	0.759335
32350	129.5	0.5	Observed	0.40841
36194	13.5	-10.5	Simulated	0.712067
36194	13.5	-10.5	Observed	0.216755
36554	13.5	-11.5	Simulated	0.704345
36554	13.5	-11.5	Observed	0.191876
40154	13.5	-21.5	Simulated	0.218007
40154	13.5	-21.5	Observed	0.150815
40514	13.5	-22.5	Simulated	0.151137
40514	13.5	-22.5	Observed	0.156649
40874	13.5	-23.5	Simulated	0.0657671
40874	13.5	-23.5	Observed	0.162483
32711	130.5	-0.5	Simulated	0.708418
32711	130.5	-0.5	Observed	0.463232
33071	130.5	-1.5	Simulated	0.695434
33071	130.5	-1.5	Observed	0.515962
36311	130.5	-10.5	Simulated	0.641802
36311	130.5	-10.5	Observed	0.701343
36671	130.5	-11.5	Simulated	0.690088
36671	130.5	-11.5	Observed	0.801629
33431	130.5	-2.5	Simulated	0.696113
33431	130.5	-2.5	Observed	0.544144
33791	130.5	-3.5	Simulated	0.67702
33791	130.5	-3.5	Observed	0.585095
35231	130.5	-7.5	Simulated	0.56984
35231	130.5	-7.5	Observed	0.754624
35591	130.5	-8.5	Simulated	0.652071
35591	130.5	-8.5	Observed	0.67041
35951	130.5	-9.5	Simulated	0.638578
35951	130.5	-9.5	Observed	0.557574
32351	130.5	0.5	Simulated	0.750085
32351	130.5	0.5	Observed	0.398833
32712	131.5	-0.5	Simulated	0.630261
32712	131.5	-0.5	Observed	0.365588
36312	131.5	-10.5	Simulated	0.668873
36312	131.5	-10.5	Observed	0.680867
36672	131.5	-11.5	Simulated	0.694501
36672	131.5	-11.5	Observed	0.783025
33432	131.5	-2.5	Simulated	0.712152
33432	131.5	-2.5	Observed	0.532695
33792	131.5	-3.5	Simulated	0.693907
33792	131.5	-3.5	Observed	0.578269
35232	131.5	-7.5	Simulated	0.668534
35232	131.5	-7.5	Observed	0.752202
35592	131.5	-8.5	Simulated	0.611422
35592	131.5	-8.5	Observed	0.707728
35952	131.5	-9.5	Simulated	0.654616
35952	131.5	-9.5	Observed	0.601167
32713	132.5	-0.5	Simulated	0.688985
32713	132.5	-0.5	Observed	0.261889
36313	132.5	-10.5	Simulated	0.677105
36313	132.5	-10.5	Observed	0.711911
33793	132.5	-3.5	Simulated	0.726918
33793	132.5	-3.5	Observed	0.570564
34153	132.5	-4.5	Simulated	0.707994
34153	132.5	-4.5	Observed	0.627037
34513	132.5	-5.5	Simulated	0.65555
34513	132.5	-5.5	Observed	0.67129
34873	132.5	-6.5	Simulated	0.667346
34873	132.5	-6.5	Observed	0.716535
35233	132.5	-7.5	Simulated	0.659793
35233	132.5	-7.5	Observed	0.692646
35593	132.5	-8.5	Simulated	0.651392
35593	132.5	-8.5	Observed	0.606451
35953	132.5	-9.5	Simulated	0.674983
35953	132.5	-9.5	Observed	0.577939
32714	133.5	-0.5	Simulated	0.64613
32714	133.5	-0.5	Observed	0.251761
36314	133.5	-10.5	Simulated	0.69221
36314	133.5	-10.5	Observed	0.701563
33794	133.5	-3.5	Simulated	0.678887
33794	133.5	-3.5	Observed	0.587737
34154	133.5	-4.5	Simulated	0.727682
34154	133.5	-4.5	Observed	0.626376
34874	133.5	-6.5	Simulated	0.635183
34874	133.5	-6.5	Observed	0.711581
35234	133.5	-7.5	Simulated	0.694077
35234	133.5	-7.5	Observed	0.635403
35594	133.5	-8.5	Simulated	0.683299
35594	133.5	-8.5	Observed	0.468296
35954	133.5	-9.5	Simulated	0.716819
35954	133.5	-9.5	Observed	0.492845
32715	134.5	-0.5	Simulated	0.703751
32715	134.5	-0.5	Observed	0.310326
33075	134.5	-1.5	Simulated	0.669552
33075	134.5	-1.5	Observed	0.453655
36315	134.5	-10.5	Simulated	0.739138
36315	134.5	-10.5	Observed	0.686702
36675	134.5	-11.5	Simulated	0.61889
36675	134.5	-11.5	Observed	0.75011
34155	134.5	-4.5	Simulated	0.769094
34155	134.5	-4.5	Observed	0.625716
34515	134.5	-5.5	Simulated	0.734301
34515	134.5	-5.5	Observed	0.667437
34875	134.5	-6.5	Simulated	0.755261
34875	134.5	-6.5	Observed	0.701783
35235	134.5	-7.5	Simulated	0.736422
35235	134.5	-7.5	Observed	0.643109
35595	134.5	-8.5	Simulated	0.714698
35595	134.5	-8.5	Observed	0.514751
35955	134.5	-9.5	Simulated	0.713849
35955	134.5	-9.5	Observed	0.540401
29475	134.5	8.5	Simulated	0.256619
29475	134.5	8.5	Observed	0.252972
33076	135.5	-1.5	Simulated	0.705448
33076	135.5	-1.5	Observed	0.47336
36316	135.5	-10.5	Simulated	0.748897
36316	135.5	-10.5	Observed	0.73701
36676	135.5	-11.5	Simulated	0.697811
36676	135.5	-11.5	Observed	0.748679
34516	135.5	-5.5	Simulated	0.782332
34516	135.5	-5.5	Observed	0.610194
34876	135.5	-6.5	Simulated	0.660472
34876	135.5	-6.5	Observed	0.60579
35236	135.5	-7.5	Simulated	0.728615
35236	135.5	-7.5	Observed	0.639476
35596	135.5	-8.5	Simulated	0.772912
35596	135.5	-8.5	Observed	0.659291
35956	135.5	-9.5	Simulated	0.751527
35956	135.5	-9.5	Observed	0.681748
33077	136.5	-1.5	Simulated	0.682621
33077	136.5	-1.5	Observed	0.43406
36317	136.5	-10.5	Simulated	0.625509
36317	136.5	-10.5	Observed	0.744276
36677	136.5	-11.5	Simulated	0.619484
36677	136.5	-11.5	Observed	0.771907
34517	136.5	-5.5	Simulated	0.691361
34517	136.5	-5.5	Observed	0.569133
34877	136.5	-6.5	Simulated	0.714019
34877	136.5	-6.5	Observed	0.567922
35237	136.5	-7.5	Simulated	0.795061
35237	136.5	-7.5	Observed	0.638045
35597	136.5	-8.5	Simulated	0.727088
35597	136.5	-8.5	Observed	0.70993
35957	136.5	-9.5	Simulated	0.632383
35957	136.5	-9.5	Observed	0.706297
33078	137.5	-1.5	Simulated	0.720044
33078	137.5	-1.5	Observed	0.331242
36318	137.5	-10.5	Simulated	0.652155
36318	137.5	-10.5	Observed	0.649163
36678	137.5	-11.5	Simulated	0.628734
36678	137.5	-11.5	Observed	0.687362
37398	137.5	-13.5	Simulated	0.708673
37398	137.5	-13.5	Observed	0.696279
37758	137.5	-14.5	Simulated	0.645282
37758	137.5	-14.5	Observed	0.743285
38118	137.5	-15.5	Simulated	0.652071
38118	137.5	-15.5	Observed	0.767613
34518	137.5	-5.5	Simulated	0.578242
34518	137.5	-5.5	Observed	0.563628
34878	137.5	-6.5	Simulated	0.717159
34878	137.5	-6.5	Observed	0.589388
35598	137.5	-8.5	Simulated	0.69535
35598	137.5	-8.5	Observed	0.714773
35958	137.5	-9.5	Simulated	0.689919
35958	137.5	-9.5	Observed	0.664685
33079	138.5	-1.5	Simulated	0.65572
33079	138.5	-1.5	Observed	0.208388
36319	138.5	-10.5	Simulated	0.678887
36319	138.5	-10.5	Observed	0.594892
36679	138.5	-11.5	Simulated	0.649779
36679	138.5	-11.5	Observed	0.547336
37039	138.5	-12.5	Simulated	0.628649
37039	138.5	-12.5	Observed	0.556693
37399	138.5	-13.5	Simulated	0.828921
37399	138.5	-13.5	Observed	0.585535
37759	138.5	-14.5	Simulated	0.82035
37759	138.5	-14.5	Observed	0.669089
38119	138.5	-15.5	Simulated	0.796504
38119	138.5	-15.5	Observed	0.726002
35959	138.5	-9.5	Simulated	0.715801
35959	138.5	-9.5	Observed	0.673052
36320	139.5	-10.5	Simulated	0.710794
36320	139.5	-10.5	Observed	0.63221
36680	139.5	-11.5	Simulated	0.674644
36680	139.5	-11.5	Observed	0.559005
37040	139.5	-12.5	Simulated	0.809487
37040	139.5	-12.5	Observed	0.537539
37400	139.5	-13.5	Simulated	0.840037
37400	139.5	-13.5	Observed	0.549207
37760	139.5	-14.5	Simulated	0.833588
37760	139.5	-14.5	Observed	0.627697
38120	139.5	-15.5	Simulated	0.809912
38120	139.5	-15.5	Observed	0.713452
38480	139.5	-16.5	Simulated	0.757722
38480	139.5	-16.5	Observed	0.719287
33440	139.5	-2.5	Simulated	0.690088
33440	139.5	-2.5	Observed	NA
35960	139.5	-9.5	Simulated	0.745842
35960	139.5	-9.5	Observed	0.681858
36321	140.5	-10.5	Simulated	0.75891
36321	140.5	-10.5	Observed	0.720057
36681	140.5	-11.5	Simulated	0.73184
36681	140.5	-11.5	Observed	0.692536
37041	140.5	-12.5	Simulated	0.887729
37041	140.5	-12.5	Observed	0.675914
37401	140.5	-13.5	Simulated	0.881449
37401	140.5	-13.5	Observed	0.681088
37761	140.5	-14.5	Simulated	0.855312
37761	140.5	-14.5	Observed	0.724571
38121	140.5	-15.5	Simulated	0.844365
38121	140.5	-15.5	Observed	0.755284
38481	140.5	-16.5	Simulated	0.767651
38481	140.5	-16.5	Observed	0.733377
33441	140.5	-2.5	Simulated	0.696707
33441	140.5	-2.5	Observed	0.323536
35961	140.5	-9.5	Simulated	0.57315
35961	140.5	-9.5	Observed	0.722699
36322	141.5	-10.5	Simulated	0.764681
36322	141.5	-10.5	Observed	0.733598
36682	141.5	-11.5	Simulated	0.769518
36682	141.5	-11.5	Observed	0.746147
37762	141.5	-14.5	Simulated	0.523676
37762	141.5	-14.5	Observed	0.812968
33442	141.5	-2.5	Simulated	0.567719
33442	141.5	-2.5	Observed	0.253082
33803	142.5	-3.5	Simulated	0.625849
33803	142.5	-3.5	Observed	NA
36324	143.5	-10.5	Simulated	0.767566
36324	143.5	-10.5	Observed	0.823096
33444	143.5	-2.5	Simulated	0.617787
33444	143.5	-2.5	Observed	0.331792
33804	143.5	-3.5	Simulated	0.59131
33804	143.5	-3.5	Observed	0.426354
35964	143.5	-9.5	Simulated	0.773591
35964	143.5	-9.5	Observed	0.790291
33085	144.5	-1.5	Simulated	0.68016
33085	144.5	-1.5	Observed	0.293373
36325	144.5	-10.5	Simulated	0.805923
36325	144.5	-10.5	Observed	0.773007
36685	144.5	-11.5	Simulated	0.797352
36685	144.5	-11.5	Observed	0.624174
37405	144.5	-13.5	Simulated	0.697132
37405	144.5	-13.5	Observed	0.762329
33445	144.5	-2.5	Simulated	0.696623
33445	144.5	-2.5	Observed	0.294584
33805	144.5	-3.5	Simulated	0.67999
33805	144.5	-3.5	Observed	0.393329
35605	144.5	-8.5	Simulated	0.654362
35605	144.5	-8.5	Observed	0.728974
35965	144.5	-9.5	Simulated	0.81076
35965	144.5	-9.5	Observed	0.797336
33086	145.5	-1.5	Simulated	0.705109
33086	145.5	-1.5	Observed	0.28985
36326	145.5	-10.5	Simulated	0.78683
36326	145.5	-10.5	Observed	0.501651
36686	145.5	-11.5	Simulated	0.779192
36686	145.5	-11.5	Observed	0.205526
37766	145.5	-14.5	Simulated	0.69535
37766	145.5	-14.5	Observed	0.853699
33446	145.5	-2.5	Simulated	0.615326
33446	145.5	-2.5	Observed	0.321224
34166	145.5	-4.5	Simulated	0.581297
34166	145.5	-4.5	Observed	0.489212
35606	145.5	-8.5	Simulated	0.658011
35606	145.5	-8.5	Observed	0.693637
35966	145.5	-9.5	Simulated	0.742617
35966	145.5	-9.5	Observed	0.691546
27326	145.5	14.5	Simulated	0.403344
27326	145.5	14.5	Observed	0.185271
26966	145.5	15.5	Simulated	0.36575
26966	145.5	15.5	Observed	0.226332
26606	145.5	16.5	Simulated	0.273506
26606	145.5	16.5	Observed	0.214553
33087	146.5	-1.5	Simulated	0.59428
33087	146.5	-1.5	Observed	0.172171
36327	146.5	-10.5	Simulated	0.760183
36327	146.5	-10.5	Observed	0.388926
37407	146.5	-13.5	Simulated	0.654532
37407	146.5	-13.5	Observed	0.450022
37767	146.5	-14.5	Simulated	0.682196
37767	146.5	-14.5	Observed	0.581792
38127	146.5	-15.5	Simulated	0.723948
38127	146.5	-15.5	Observed	0.613937
38487	146.5	-16.5	Simulated	0.686864
38487	146.5	-16.5	Observed	0.884412
38847	146.5	-17.5	Simulated	0.673456
[truncated: 1,161 more rows]

## Sheet: latitude
y	source	Richness
-26.5	rich_sim	0.113289
-26.5	rich_true	0
-25.5	rich_sim	0.153027
-25.5	rich_true	0.115688
-24.5	rich_sim	0.22583
-24.5	rich_true	0.211846
-23.5	rich_sim	0.287859
-23.5	rich_true	0.255057
-22.5	rich_sim	0.311278
-22.5	rich_true	0.369027
-21.5	rich_sim	0.390049
-21.5	rich_true	0.457626
-20.5	rich_sim	0.468249
-20.5	rich_true	0.473873
-19.5	rich_sim	0.586432
-19.5	rich_true	0.501415
-18.5	rich_sim	0.629284
-18.5	rich_true	0.464656
-17.5	rich_sim	0.635651
-17.5	rich_true	0.483381
-16.5	rich_sim	0.61737
-16.5	rich_true	0.462179
-15.5	rich_sim	0.604929
-15.5	rich_true	0.456979
-14.5	rich_sim	0.664822
-14.5	rich_true	0.536873
-13.5	rich_sim	0.700912
-13.5	rich_true	0.575748
-12.5	rich_sim	0.660684
-12.5	rich_true	0.524589
-11.5	rich_sim	0.671665
-11.5	rich_true	0.577393
-10.5	rich_sim	0.664496
-10.5	rich_true	0.592289
-9.5	rich_sim	0.659967
-9.5	rich_true	0.612235
-8.5	rich_sim	0.661381
-8.5	rich_true	0.545755
-7.5	rich_sim	0.657908
-7.5	rich_true	0.501344
-6.5	rich_sim	0.656559
-6.5	rich_true	0.513729
-5.5	rich_sim	0.673438
-5.5	rich_true	0.498651
-4.5	rich_sim	0.652122
-4.5	rich_true	0.406475
-3.5	rich_sim	0.640605
-3.5	rich_true	0.373569
-2.5	rich_sim	0.634005
-2.5	rich_true	0.301787
-1.5	rich_sim	0.646323
-1.5	rich_true	0.290604
-0.5	rich_sim	0.664359
-0.5	rich_true	0.286693
0.5	rich_sim	0.694614
0.5	rich_true	0.285834
1.5	rich_sim	0.718704
1.5	rich_true	0.244322
2.5	rich_sim	0.727973
2.5	rich_true	0.238834
3.5	rich_sim	0.744863
3.5	rich_true	0.220948
4.5	rich_sim	0.753681
4.5	rich_true	0.235304
5.5	rich_sim	0.768504
5.5	rich_true	0.271526
6.5	rich_sim	0.778728
6.5	rich_true	0.311026
7.5	rich_sim	0.804803
7.5	rich_true	0.407289
8.5	rich_sim	0.776974
8.5	rich_true	0.467229
9.5	rich_sim	0.80682
9.5	rich_true	0.533921
10.5	rich_sim	0.771305
10.5	rich_true	0.534216
11.5	rich_sim	0.776372
11.5	rich_true	0.487111
12.5	rich_sim	0.738544
12.5	rich_true	0.473999
13.5	rich_sim	0.724089
13.5	rich_true	0.520329
14.5	rich_sim	0.640735
14.5	rich_true	0.462701
15.5	rich_sim	0.614192
15.5	rich_true	0.393492
16.5	rich_sim	0.5429
16.5	rich_true	0.436466
17.5	rich_sim	0.483103
17.5	rich_true	0.440347
18.5	rich_sim	0.378499
18.5	rich_true	0.445194
19.5	rich_sim	0.307935
19.5	rich_true	0.41897
20.5	rich_sim	0.250935
20.5	rich_true	0.456981
21.5	rich_sim	0.212903
21.5	rich_true	0.484114
22.5	rich_sim	0.252769
22.5	rich_true	0.271646
23.5	rich_sim	0.229888
23.5	rich_true	0.243517
24.5	rich_sim	0.161779
24.5	rich_true	0.238261
25.5	rich_sim	0.117702
25.5	rich_true	0.281628
26.5	rich_sim	0.0813815
26.5	rich_true	0.255042

## Sheet: longitude
x	source	Richness
-179.5	rich_sim	0.377301
-179.5	rich_true	0.0962131
-178.5	rich_sim	0.37836
-178.5	rich_true	0.0835755
-177.5	rich_sim	0.264019
-177.5	rich_true	0.0450903
-176.5	rich_sim	0.204288
-176.5	rich_true	0.016696
-175.5	rich_sim	0.274397
-175.5	rich_true	0.147017
-174.5	rich_sim	0.453785
-174.5	rich_true	0.18679
-173.5	rich_sim	0.551709
-173.5	rich_true	0.0985249
-156.5	rich_sim	0.119569
-156.5	rich_true	0.390026
-155.5	rich_sim	0.0901222
-155.5	rich_true	0.336801
-147.5	rich_sim	0.130177
-147.5	rich_true	0.195619
-146.5	rich_sim	0.272234
-146.5	rich_true	0.21059
-145.5	rich_sim	0.278089
-145.5	rich_true	0.212241
-144.5	rich_sim	0.250368
-144.5	rich_true	0.160832
-143.5	rich_sim	0.16149
-143.5	rich_true	0.198481
-142.5	rich_sim	0.334097
-142.5	rich_true	0.173712
-139.5	rich_sim	0
-139.5	rich_true	0.111185
-109.5	rich_sim	0.130007
-109.5	rich_true	0.203875
-107.5	rich_sim	0.13722
-107.5	rich_true	0.294144
-106.5	rich_sim	0.164715
-106.5	rich_true	0.442536
-105.5	rich_sim	0.271215
-105.5	rich_true	0.417823
-104.5	rich_sim	0.367023
-104.5	rich_true	0.313298
-103.5	rich_sim	0.399695
-103.5	rich_true	0.400374
-101.5	rich_sim	0.515275
-101.5	rich_true	0.358322
-100.5	rich_sim	0.53055
-100.5	rich_true	0.251761
-99.5	rich_sim	0.624151
-99.5	rich_true	0.311427
-98.5	rich_sim	0.675662
-98.5	rich_true	0.426134
-97.5	rich_sim	0.488671
-97.5	rich_true	0.457948
-96.5	rich_sim	0.365771
-96.5	rich_true	0.423895
-95.5	rich_sim	0.445236
-95.5	rich_true	0.448261
-94.5	rich_sim	0.461671
-94.5	rich_true	0.523044
-93.5	rich_sim	0.408499
-93.5	rich_true	0.445784
-92.5	rich_sim	0.464726
-92.5	rich_true	0.523558
-91.5	rich_sim	0.388221
-91.5	rich_true	0.486762
-90.5	rich_sim	0.478332
-90.5	rich_true	0.338526
-89.5	rich_sim	0.431942
-89.5	rich_true	0.189564
-88.5	rich_sim	0.603976
-88.5	rich_true	0.345195
-87.5	rich_sim	0.569864
-87.5	rich_true	0.452914
-86.5	rich_sim	0.627023
-86.5	rich_true	0.390724
-85.5	rich_sim	0.933299
-85.5	rich_true	0.477213
-84.5	rich_sim	0.836728
-84.5	rich_true	0.364267
-83.5	rich_sim	0.732073
-83.5	rich_true	0.444435
-82.5	rich_sim	0.753487
-82.5	rich_true	0.474581
-81.5	rich_sim	0.716117
-81.5	rich_true	0.448161
-80.5	rich_sim	0.704837
-80.5	rich_true	0.426079
-79.5	rich_sim	0.67782
-79.5	rich_true	0.421432
-78.5	rich_sim	0.638842
-78.5	rich_true	0.416202
-77.5	rich_sim	0.675379
-77.5	rich_true	0.360414
-76.5	rich_sim	0.551826
-76.5	rich_true	0.406957
-75.5	rich_sim	0.499208
-75.5	rich_true	0.51299
-74.5	rich_sim	0.489392
-74.5	rich_true	0.466204
-73.5	rich_sim	0.423413
-73.5	rich_true	0.345883
-72.5	rich_sim	0.351918
-72.5	rich_true	0.531456
-71.5	rich_sim	0.369343
-71.5	rich_true	0.526273
-70.5	rich_sim	0.384555
-70.5	rich_true	0.274483
-69.5	rich_sim	0.484874
-69.5	rich_true	0.511889
-68.5	rich_sim	0.539779
-68.5	rich_true	0.483157
-67.5	rich_sim	0.806942
-67.5	rich_true	0.506605
-66.5	rich_sim	0.854039
-66.5	rich_true	0.492514
-65.5	rich_sim	0.896385
-65.5	rich_true	0.463012
-64.5	rich_sim	0.915436
-64.5	rich_true	0.445068
-63.5	rich_sim	0.709909
-63.5	rich_true	0.341008
-62.5	rich_sim	0.689325
-62.5	rich_true	0.439652
-61.5	rich_sim	0.81132
-61.5	rich_true	0.463474
-60.5	rich_sim	0.887911
-60.5	rich_true	0.403677
-59.5	rich_sim	0.93197
-59.5	rich_true	0.305519
-58.5	rich_sim	0.937458
-58.5	rich_true	0.273723
-57.5	rich_sim	0.913725
-57.5	rich_true	0.264054
-56.5	rich_sim	0.911405
-56.5	rich_true	0.26921
-55.5	rich_sim	0.904616
-55.5	rich_true	0.259908
-54.5	rich_sim	0.903131
-54.5	rich_true	0.261944
-53.5	rich_sim	0.902495
-53.5	rich_true	0.253633
-52.5	rich_sim	0.841056
-52.5	rich_true	0.235763
-51.5	rich_sim	0.8324
-51.5	rich_true	0.255394
-50.5	rich_sim	0.792119
-50.5	rich_true	0.20215
-49.5	rich_sim	0.769497
-49.5	rich_true	0.173987
-48.5	rich_sim	0.736253
-48.5	rich_true	0.161218
-47.5	rich_sim	0.598523
-47.5	rich_true	0.157464
-46.5	rich_sim	0.51041
-46.5	rich_true	0.182959
-45.5	rich_sim	0.428484
-45.5	rich_true	0.202857
-44.5	rich_sim	0.414927
-44.5	rich_true	0.18117
-43.5	rich_sim	0.444671
-43.5	rich_true	0.186555
-42.5	rich_sim	0.499554
-42.5	rich_true	0.167575
-41.5	rich_sim	0.577266
-41.5	rich_true	0.190059
-40.5	rich_sim	0.800195
-40.5	rich_true	0.230268
-39.5	rich_sim	0.854167
-39.5	rich_true	0.20759
-38.5	rich_sim	0.827436
-38.5	rich_true	0.231902
-37.5	rich_sim	0.74165
-37.5	rich_true	0.211537
-36.5	rich_sim	0.600942
-36.5	rich_true	0.197435
-35.5	rich_sim	0.551595
-35.5	rich_true	0.191766
-34.5	rich_sim	0.570746
-34.5	rich_true	0.157603
-17.5	rich_sim	0.68843
-17.5	rich_true	0.22518
-16.5	rich_sim	0.715273
-16.5	rich_true	0.245633
-15.5	rich_sim	0.72242
-15.5	rich_true	0.221323
-14.5	rich_sim	0.704896
-14.5	rich_true	0.212517
-13.5	rich_sim	0.616344
-13.5	rich_true	0.206297
-12.5	rich_sim	0.647828
-12.5	rich_true	0.22325
-11.5	rich_sim	0.638493
-11.5	rich_true	0.203655
-10.5	rich_sim	0.621945
-10.5	rich_true	0.178446
-9.5	rich_sim	0.640699
-9.5	rich_true	NA
-8.5	rich_sim	0.607094
-8.5	rich_true	0.161273
-7.5	rich_sim	0.631704
-7.5	rich_true	0.172501
-6.5	rich_sim	0.634844
-6.5	rich_true	0.158851
-5.5	rich_sim	0.6435
-5.5	rich_true	0.141127
-4.5	rich_sim	0.66586
-4.5	rich_true	0.160227
-3.5	rich_sim	0.638153
-3.5	rich_true	0.159676
-2.5	rich_sim	0.617702
-2.5	rich_true	0.143549
-1.5	rich_sim	0.615835
-1.5	rich_true	0.149604
-0.5	rich_sim	0.65835
-0.5	rich_true	0.17052
0.5	rich_sim	0.659029
0.5	rich_true	0.138155
1.5	rich_sim	0.685506
1.5	rich_true	0.140742
2.5	rich_sim	0.69535
2.5	rich_true	0.166997
3.5	rich_sim	0.707994
3.5	rich_true	0.173382
4.5	rich_sim	0.683328
4.5	rich_true	0.141072
5.5	rich_sim	0.645324
5.5	rich_true	0.154227
6.5	rich_sim	0.667855
6.5	rich_true	0.14432
7.5	rich_sim	0.69187
7.5	rich_true	0.163804
8.5	rich_sim	0.63762
8.5	rich_true	0.169592
9.5	rich_sim	0.623359
9.5	rich_true	0.195674
10.5	rich_sim	0.670316
10.5	rich_true	0.216094
11.5	rich_sim	0.520019
11.5	rich_true	0.166215
12.5	rich_sim	0.541398
12.5	rich_true	0.164511
13.5	rich_sim	0.370265
13.5	rich_true	0.175716
34.5	rich_sim	NA
34.5	rich_true	0.247798
35.5	rich_sim	0.332174
35.5	rich_true	0.33022
36.5	rich_sim	0.44431
36.5	rich_true	0.298134
37.5	rich_sim	0.799502
37.5	rich_true	0.328411
38.5	rich_sim	0.855058
38.5	rich_true	0.282066
39.5	rich_sim	0.721458
39.5	rich_true	0.366265
40.5	rich_sim	0.751129
40.5	rich_true	0.355329
41.5	rich_sim	0.603898
41.5	rich_true	0.308423
42.5	rich_sim	0.693426
42.5	rich_true	0.376376
43.5	rich_sim	0.547734
43.5	rich_true	0.579068
44.5	rich_sim	0.70402
44.5	rich_true	0.417951
45.5	rich_sim	0.752949
45.5	rich_true	0.282887
46.5	rich_sim	0.753213
46.5	rich_true	0.283465
47.5	rich_sim	0.759674
47.5	rich_true	0.352686
48.5	rich_sim	0.568027
48.5	rich_true	0.271425
49.5	rich_sim	0.598851
49.5	rich_true	0.329528
50.5	rich_sim	0.736253
50.5	rich_true	0.192133
51.5	rich_sim	0.771062
51.5	rich_true	0.257669
52.5	rich_sim	0.755403
52.5	rich_true	0.256319
53.5	rich_sim	0.652792
53.5	rich_true	0.255467
54.5	rich_sim	0.485213
54.5	rich_true	0.314619
55.5	rich_sim	0.529956
55.5	rich_true	0.391017
56.5	rich_sim	0.325837
56.5	rich_true	0.368054
57.5	rich_sim	0.325165
57.5	rich_true	0.301822
58.5	rich_sim	0.280111
58.5	rich_true	0.256678
59.5	rich_sim	0.418597
59.5	rich_true	0.399906
60.5	rich_sim	0.627953
60.5	rich_true	0.557409
61.5	rich_sim	0.490496
61.5	rich_true	0.45604
62.5	rich_sim	0.308809
62.5	rich_true	0.308344
63.5	rich_sim	0.165733
63.5	rich_true	0.195509
64.5	rich_sim	0.183639
64.5	rich_true	0.205416
65.5	rich_sim	0.197726
65.5	rich_true	0.238735
66.5	rich_sim	0.264511
66.5	rich_true	0.265118
67.5	rich_sim	0.35749
67.5	rich_true	0.295465
68.5	rich_sim	0.450611
68.5	rich_true	0.337186
69.5	rich_sim	0.664432
69.5	rich_true	0.325334
70.5	rich_sim	0.735807
70.5	rich_true	0.354937
71.5	rich_sim	0.692761
71.5	rich_true	0.395265
72.5	rich_sim	0.729264
72.5	rich_true	0.347003
73.5	rich_sim	0.719026
73.5	rich_true	0.281693
74.5	rich_sim	0.843262
74.5	rich_true	0.46492
75.5	rich_sim	0.798816
75.5	rich_true	0.429491
76.5	rich_sim	0.730524
76.5	rich_true	0.417988
77.5	rich_sim	0.739223
77.5	rich_true	0.426684
78.5	rich_sim	0.766845
78.5	rich_true	0.517999
79.5	rich_sim	0.736139
79.5	rich_true	0.479671
80.5	rich_sim	0.676489
80.5	rich_true	0.438133
81.5	rich_sim	0.594068
81.5	rich_true	0.444188
82.5	rich_sim	0.579854
82.5	rich_true	0.431308
83.5	rich_sim	0.547267
83.5	rich_true	0.456517
84.5	rich_sim	0.415563
84.5	rich_true	0.479745
85.5	rich_sim	0.330024
85.5	rich_true	0.364377
86.5	rich_sim	0.254073
86.5	rich_true	0.403126
87.5	rich_sim	0.232222
87.5	rich_true	0.356231
88.5	rich_sim	0.206806
88.5	rich_true	0.375422
89.5	rich_sim	0.209946
89.5	rich_true	0.30595
90.5	rich_sim	0.209097
90.5	rich_true	0.29629
91.5	rich_sim	0.19535
91.5	rich_true	0.393769
92.5	rich_sim	0.723778
92.5	rich_true	0.537885
93.5	rich_sim	0.622601
93.5	rich_true	0.510888
94.5	rich_sim	0.645171
94.5	rich_true	0.425804
95.5	rich_sim	0.708004
95.5	rich_true	0.343213
96.5	rich_sim	0.718492
96.5	rich_true	0.388564
97.5	rich_sim	0.789312
97.5	rich_true	0.469975
98.5	rich_sim	0.81149
98.5	rich_true	0.432673
99.5	rich_sim	0.803971
99.5	rich_true	0.398035
100.5	rich_sim	0.72756
100.5	rich_true	0.491083
101.5	rich_sim	0.813282
101.5	rich_true	0.490611
102.5	rich_sim	0.795122
102.5	rich_true	0.502265
103.5	rich_sim	0.812203
103.5	rich_true	0.48111
104.5	rich_sim	0.804491
104.5	rich_true	0.381949
105.5	rich_sim	0.858826
105.5	rich_true	0.350649
106.5	rich_sim	0.724424
106.5	rich_true	0.393964
107.5	rich_sim	0.698139
107.5	rich_true	0.442364
108.5	rich_sim	0.718975
108.5	rich_true	0.46217
109.5	rich_sim	0.693438
109.5	rich_true	0.428058
110.5	rich_sim	0.669755
110.5	rich_true	0.359808
111.5	rich_sim	0.573373
111.5	rich_true	0.432471
112.5	rich_sim	0.571444
112.5	rich_true	0.428886
113.5	rich_sim	0.574574
113.5	rich_true	0.430635
114.5	rich_sim	0.584385
114.5	rich_true	0.488264
115.5	rich_sim	0.620355
115.5	rich_true	0.556047
116.5	rich_sim	0.659904
116.5	rich_true	0.574134
117.5	rich_sim	0.684952
117.5	rich_true	0.554242
118.5	rich_sim	0.711034
118.5	rich_true	0.547427
119.5	rich_sim	0.64779
119.5	rich_true	0.63896
120.5	rich_sim	0.565786
120.5	rich_true	0.669896
121.5	rich_sim	0.496584
121.5	rich_true	0.74945
122.5	rich_sim	0.576803
122.5	rich_true	0.731222
123.5	rich_sim	0.548306
123.5	rich_true	0.77416
124.5	rich_sim	0.620519
124.5	rich_true	0.683052
125.5	rich_sim	0.678782
125.5	rich_true	0.553397
126.5	rich_sim	0.675407
126.5	rich_true	0.625336
127.5	rich_sim	0.697293
127.5	rich_true	0.525242
128.5	rich_sim	0.697625
128.5	rich_true	0.584434
129.5	rich_sim	0.658296
129.5	rich_true	0.643949
130.5	rich_sim	0.671945
130.5	rich_true	0.599284
131.5	rich_sim	0.666783
131.5	rich_true	0.625193
132.5	rich_sim	0.678896
132.5	rich_true	0.604029
133.5	rich_sim	0.684286
133.5	rich_true	0.559445
134.5	rich_sim	0.67378
134.5	rich_true	0.558815
135.5	rich_sim	0.731002
135.5	rich_true	0.644444
136.5	rich_sim	0.685941
136.5	rich_true	0.642696
137.5	rich_sim	0.668763
137.5	rich_true	0.640742
138.5	rich_sim	0.721826
138.5	rich_true	0.570123
139.5	rich_sim	0.763568
139.5	rich_true	0.627532
140.5	rich_sim	0.777457
140.5	rich_true	0.669896
141.5	rich_sim	0.656399
141.5	rich_true	0.636449
142.5	rich_sim	0.625849
142.5	rich_true	NA
143.5	rich_sim	0.687564
143.5	rich_true	0.592883
144.5	rich_sim	0.727788
144.5	rich_true	0.583388
145.5	rich_sim	0.600576
145.5	rich_true	0.424773
146.5	rich_sim	0.673648
146.5	rich_true	0.537488
147.5	rich_sim	0.622727
147.5	rich_true	0.503342
148.5	rich_sim	0.586206
148.5	rich_true	0.541753
149.5	rich_sim	0.621962
149.5	rich_true	0.652565
150.5	rich_sim	0.608263
150.5	rich_true	0.614538
151.5	rich_sim	0.585979
151.5	rich_true	0.647412
152.5	rich_sim	0.460907
152.5	rich_true	0.623431
153.5	rich_sim	0.369046
153.5	rich_true	0.577994
154.5	rich_sim	0.495842
154.5	rich_true	0.363359
155.5	rich_sim	0.537101
155.5	rich_true	0.272545
156.5	rich_sim	0.56026
156.5	rich_true	0.20109
157.5	rich_sim	0.550671
157.5	rich_true	0.247859
158.5	rich_sim	0.530618
158.5	rich_true	0.380779
159.5	rich_sim	0.484022
159.5	rich_true	0.372177
160.5	rich_sim	0.486924
160.5	rich_true	0.335955
161.5	rich_sim	0.407654
161.5	rich_true	0.253963
162.5	rich_sim	0.265207
162.5	rich_true	0.180779
163.5	rich_sim	0.315216
163.5	rich_true	0.406209
164.5	rich_sim	0.485404
164.5	rich_true	0.750881
165.5	rich_sim	0.417572
165.5	rich_true	0.599479
166.5	rich_sim	0.470578
166.5	rich_true	0.510505
167.5	rich_sim	0.320738
167.5	rich_true	0.385025
168.5	rich_sim	0.402467
168.5	rich_true	0.438335
169.5	rich_sim	0.446911
169.5	rich_true	0.316667
170.5	rich_sim	0.358028
170.5	rich_true	0.257486
171.5	rich_sim	0.275119
171.5	rich_true	0.0166226
173.5	rich_sim	0.268075
173.5	rich_true	0.270916
175.5	rich_sim	0.30069
175.5	rich_true	0.106561
177.5	rich_sim	0.454769
177.5	rich_true	0.362175
178.5	rich_sim	0.537636
178.5	rich_true	0.3952
179.5	rich_sim	0.514808
179.5	rich_true	0.276805
