# Supplementary material for: Diversity across organisational scale emerges through dispersal ability and speciation dynamics in tropical fish
Source: BMC Biol. 2023 Dec 5;21:282. doi: 10.1186/s12915-023-01771-3 (PMC10696697; doi:10.1186/s12915-023-01771-3)
Supplement: Supplementary file 9 — Additional file 9: Figure S3. data. [file 12915_2023_1771_MOESM9_ESM.xlsx]

## Sheet: a_coefficients
Parameter	Coefficient	SE	statistic	p.value	low_95	high_95	SE_max	SE_min	facet	significant	colours
Dispersal range	-0.0821026	0.00920145	-8.92279	5.61533e-19	-0.10014	-0.0640652	-0.0729011	-0.091304	Richness	TRUE	negative
Speciation threshold	-0.544987	0.00922192	-59.0969	0	-0.563065	-0.52691	-0.535765	-0.554209	Richness	TRUE	negative
Thermal optimum	-0.0394235	0.0087363	-4.51261	6.49916e-06	-0.0565491	-0.022298	-0.0306872	-0.0481598	Richness	TRUE	negative
Competitive niche size	-0.104589	0.00809689	-12.9172	8.92692e-38	-0.120462	-0.0887172	-0.0964925	-0.112686	Richness	TRUE	negative
Mutation rate	-0.00984884	0.00814992	-1.20846	0.226908	-0.0258249	0.00612724	-0.00169892	-0.0179988	Richness	FALSE	non-sig
Initial abundance	0.0724661	0.00818328	8.85538	1.02361e-18	0.0564246	0.0885075	0.0806493	0.0642828	Richness	TRUE	positive
Dispersal range	-0.144091	0.0138045	-10.438	3.5676e-25	-0.171156	-0.117026	-0.130287	-0.157895	Phylogenetic diversity	TRUE	negative
Speciation threshold	-1.1228	0.0144244	-77.8406	0	-1.15109	-1.09452	-1.10838	-1.13723	Phylogenetic diversity	TRUE	negative
Thermal optimum	-0.0425469	0.0120359	-3.53499	0.000412551	-0.0661443	-0.0189495	-0.030511	-0.0545828	Phylogenetic diversity	TRUE	negative
Competitive niche size	-0.109487	0.0121353	-9.02221	2.83561e-19	-0.13328	-0.0856952	-0.0973521	-0.121623	Phylogenetic diversity	TRUE	negative
Mutation rate	0.000627715	0.0123634	0.0507719	0.95951	-0.0236117	0.0248671	0.0129911	-0.0117357	Phylogenetic diversity	FALSE	non-sig
Initial abundance	0.0687487	0.0122005	5.63493	1.87554e-08	0.0448288	0.0926686	0.0809492	0.0565482	Phylogenetic diversity	TRUE	positive
Dispersal range	-0.0169175	0.0157464	-1.07437	0.282724	-0.0477895	0.0139546	-0.00117103	-0.0326639	Mean pairwise distance	FALSE	non-sig
Speciation threshold	-1.14414	0.0164536	-69.5371	0	-1.17639	-1.11188	-1.12768	-1.16059	Mean pairwise distance	TRUE	negative
Thermal optimum	-0.0811303	0.0137291	-5.90936	3.72944e-09	-0.108047	-0.0542134	-0.0674012	-0.0948595	Mean pairwise distance	TRUE	negative
Competitive niche size	-0.0443895	0.0138425	-3.20676	0.00135328	-0.0715287	-0.0172503	-0.030547	-0.058232	Mean pairwise distance	TRUE	negative
Mutation rate	-0.00413674	0.0141027	-0.29333	0.769286	-0.0317861	0.0235126	0.00996595	-0.0182394	Mean pairwise distance	FALSE	non-sig
Initial abundance	0.0290841	0.0139168	2.08986	0.0366957	0.00179917	0.056369	0.0430009	0.0151673	Mean pairwise distance	TRUE	positive

## Sheet: b_speciation_threshold
scale_region	run_id	t_opt	dispRange	speciation	initialAbundance	mutationRate	n_width	seed	start	region.scale	region.id	region.size	region.dist	timestep_final	species.total	species.surviving	species.mpd	species.range	t_opt.mean	t_opt.max	t_opt.min	t_opt.range	t_opt.evenness	t_opt.diversity	niche.mean	niche.max	niche.min	niche.range	niche.sd	niche.evenness	niche.diversity	richness.avg	richness.max	richness.min	richness.range	richness.sd	richness.discrepancy	clusters.total	clusters.mpd	clusters.pd	endemism.weighted	diversification.rate	species.pd	landscape_distance	landscape_size	contRichness	contMPD	contPD	species.turnover
GLOBAL_global	12460	0.381346	-1.19689	-1.2517	0.342137	-0.975366	-0.551523	1989	1201	GLOBAL	NA	1580	11817.2	0	1294	0.0599793	0.900472	100.517	0.205113	0.345469	-0.0521026	0.397572	0.769812	0.00200921	0.506738	1.09864	0.0266256	1.07202	0.274045	0.678402	0.0689678	9.3519	19	0	19	4.24729	0.251225	0.0404615	0.0287194	0.0179978	0.00702635	0.00279096	0.0595591	11817.2	1191671	1.48238	31.3542	3.30924	4.63518e-05
GLOBAL_global	12460	0.381346	-1.19689	-1.2517	0.342137	-0.975366	-0.551523	1989	1201	GLOBAL	NA	1580	11817.2	0	1294	0.0599793	0.900472	100.517	0.205113	0.345469	-0.0521026	0.397572	0.769812	0.00200921	0.506738	1.09864	0.0266256	1.07202	0.274045	0.678402	0.0689678	9.3519	19	0	19	4.24729	0.251225	0.0404615	0.0287194	0.0179978	0.00702635	0.00279096	0.0595591	11817.2	1191671	1.48238	31.3542	3.30924	4.63518e-05
GLOBAL_global	12460	0.381346	-1.19689	-1.2517	0.342137	-0.975366	-0.551523	1989	1201	GLOBAL	NA	1580	11817.2	0	1294	0.0599793	0.900472	100.517	0.205113	0.345469	-0.0521026	0.397572	0.769812	0.00200921	0.506738	1.09864	0.0266256	1.07202	0.274045	0.678402	0.0689678	9.3519	19	0	19	4.24729	0.251225	0.0404615	0.0287194	0.0179978	0.00702635	0.00279096	0.0595591	11817.2	1191671	1.48238	31.3542	3.30924	4.63518e-05
GLOBAL_global	2051	-0.209987	0.310345	1.27545	0.379376	-1.52928	-0.587593	1989	NA	GLOBAL	NA	1580	11817.2	0	1	0.01	NA	1517	0.26558	0.26558	0.26558	0	NA	0	0.487415	0.487415	0.487415	0	0	NA	0	0.960127	1	0	1	0.195724	0.561322	0.0328462	0.0350602	0.0180506	0.000659196	NA	NA	11817.2	1191671	0.30445	NA	NA	0.01
GLOBAL_global	2051	-0.209987	0.310345	1.27545	0.379376	-1.52928	-0.587593	1989	NA	GLOBAL	NA	1580	11817.2	0	1	0.01	NA	1517	0.26558	0.26558	0.26558	0	NA	0	0.487415	0.487415	0.487415	0	0	NA	0	0.960127	1	0	1	0.195724	0.561322	0.0328462	0.0350602	0.0180506	0.000659196	NA	NA	11817.2	1191671	0.30445	NA	NA	0.01
GLOBAL_global	2051	-0.209987	0.310345	1.27545	0.379376	-1.52928	-0.587593	1989	NA	GLOBAL	NA	1580	11817.2	0	1	0.01	NA	1517	0.26558	0.26558	0.26558	0	NA	0	0.487415	0.487415	0.487415	0	0	NA	0	0.960127	1	0	1	0.195724	0.561322	0.0328462	0.0350602	0.0180506	0.000659196	NA	NA	11817.2	1191671	0.30445	NA	NA	0.01
GLOBAL_global	632	-0.776885	-0.609034	-0.819953	0.342137	0.816133	-0.400028	1989	NA	GLOBAL	NA	1580	11817.2	0	60	0.0230083	0.719373	233.846	0.165801	0.310273	-0.101934	0.412207	0.877082	0.00134317	0.456439	0.942253	0.0268757	0.915378	0.202992	0.888328	0.0386012	5.77215	11	0	11	1.9477	0.221506	0.0252308	0.0375569	0.0200689	0.00326617	0.00481567	0.0173186	11817.2	1191671	0.911914	19.1542	0.862954	0.000383472
GLOBAL_global	632	-0.776885	-0.609034	-0.819953	0.342137	0.816133	-0.400028	1989	NA	GLOBAL	NA	1580	11817.2	0	60	0.0230083	0.719373	233.846	0.165801	0.310273	-0.101934	0.412207	0.877082	0.00134317	0.456439	0.942253	0.0268757	0.915378	0.202992	0.888328	0.0386012	5.77215	11	0	11	1.9477	0.221506	0.0252308	0.0375569	0.0200689	0.00326617	0.00481567	0.0173186	11817.2	1191671	0.911914	19.1542	0.862954	0.000383472
GLOBAL_global	632	-0.776885	-0.609034	-0.819953	0.342137	0.816133	-0.400028	1989	NA	GLOBAL	NA	1580	11817.2	0	60	0.0230083	0.719373	233.846	0.165801	0.310273	-0.101934	0.412207	0.877082	0.00134317	0.456439	0.942253	0.0268757	0.915378	0.202992	0.888328	0.0386012	5.77215	11	0	11	1.9477	0.221506	0.0252308	0.0375569	0.0200689	0.00326617	0.00481567	0.0173186	11817.2	1191671	0.911914	19.1542	0.862954	0.000383472
GLOBAL_global	3691	0.909147	0.96519	1.48844	0.908996	-0.15447	1.17263	1989	1201	GLOBAL	NA	1580	11817.2	0	1	0.01	NA	1364	0.341664	0.341694	0.341143	0.000551815	NA	0	0.521756	0.5233	0.494848	0.028452	0.00644717	NA	0	0.863291	1	0	1	0.343648	0.55522	0.0328462	0.0137557	0.0113888	0.000733138	NA	NA	11817.2	1191671	0.30445	NA	NA	0.01
GLOBAL_global	3691	0.909147	0.96519	1.48844	0.908996	-0.15447	1.17263	1989	1201	GLOBAL	NA	1580	11817.2	0	1	0.01	NA	1364	0.341664	0.341694	0.341143	0.000551815	NA	0	0.521756	0.5233	0.494848	0.028452	0.00644717	NA	0	0.863291	1	0	1	0.343648	0.55522	0.0328462	0.0137557	0.0113888	0.000733138	NA	NA	11817.2	1191671	0.30445	NA	NA	0.01
GLOBAL_global	3691	0.909147	0.96519	1.48844	0.908996	-0.15447	1.17263	1989	1201	GLOBAL	NA	1580	11817.2	0	1	0.01	NA	1364	0.341664	0.341694	0.341143	0.000551815	NA	0	0.521756	0.5233	0.494848	0.028452	0.00644717	NA	0	0.863291	1	0	1	0.343648	0.55522	0.0328462	0.0137557	0.0113888	0.000733138	NA	NA	11817.2	1191671	0.30445	NA	NA	0.01
GLOBAL_global	1107	0.366685	0.912556	-0.848736	0.755903	0.424398	1.7209	1989	NA	GLOBAL	NA	1580	11817.2	0	2	0.0103423	0.908919	1065.5	0.22891	0.239002	0.217952	0.0210494	2	5.81226e-05	0.574078	0.593447	0.572273	0.0211735	0.00342401	2	4.11181e-06	1.34873	2	0	2	0.693244	0.385449	0.0328462	0.0139795	0.0115249	0.000938184	0.000954198	0.0117545	11817.2	1191671	0.314872	65.0179	1.01993	0.00517116
GLOBAL_global	1107	0.366685	0.912556	-0.848736	0.755903	0.424398	1.7209	1989	NA	GLOBAL	NA	1580	11817.2	0	2	0.0103423	0.908919	1065.5	0.22891	0.239002	0.217952	0.0210494	2	5.81226e-05	0.574078	0.593447	0.572273	0.0211735	0.00342401	2	4.11181e-06	1.34873	2	0	2	0.693244	0.385449	0.0328462	0.0139795	0.0115249	0.000938184	0.000954198	0.0117545	11817.2	1191671	0.314872	65.0179	1.01993	0.00517116
GLOBAL_global	1107	0.366685	0.912556	-0.848736	0.755903	0.424398	1.7209	1989	NA	GLOBAL	NA	1580	11817.2	0	2	0.0103423	0.908919	1065.5	0.22891	0.239002	0.217952	0.0210494	2	5.81226e-05	0.574078	0.593447	0.572273	0.0211735	0.00342401	2	4.11181e-06	1.34873	2	0	2	0.693244	0.385449	0.0328462	0.0139795	0.0115249	0.000938184	0.000954198	0.0117545	11817.2	1191671	0.314872	65.0179	1.01993	0.00517116
GLOBAL_global	8208	-0.972367	-0.79086	-1.27472	0.677287	-0.304178	0.321377	1989	1201	GLOBAL	NA	1580	11817.2	0	501	0.0329357	0.843289	142.279	0.176037	0.353341	-0.0341116	0.387452	0.881832	0.00253747	0.495285	1.0863	-0.151905	1.23821	0.328711	0.694744	0.104124	6.12342	13	0	13	2.80538	0.264358	0.01	0.0234999	0.015354	0.00453951	0.00300741	0.032129	11817.2	1191671	3.29357	35.8849	2.09255	6.57399e-05
GLOBAL_global	8208	-0.972367	-0.79086	-1.27472	0.677287	-0.304178	0.321377	1989	1201	GLOBAL	NA	1580	11817.2	0	501	0.0329357	0.843289	142.279	0.176037	0.353341	-0.0341116	0.387452	0.881832	0.00253747	0.495285	1.0863	-0.151905	1.23821	0.328711	0.694744	0.104124	6.12342	13	0	13	2.80538	0.264358	0.01	0.0234999	0.015354	0.00453951	0.00300741	0.032129	11817.2	1191671	3.29357	35.8849	2.09255	6.57399e-05
GLOBAL_global	8208	-0.972367	-0.79086	-1.27472	0.677287	-0.304178	0.321377	1989	1201	GLOBAL	NA	1580	11817.2	0	501	0.0329357	0.843289	142.279	0.176037	0.353341	-0.0341116	0.387452	0.881832	0.00253747	0.495285	1.0863	-0.151905	1.23821	0.328711	0.694744	0.104124	6.12342	13	0	13	2.80538	0.264358	0.01	0.0234999	0.015354	0.00453951	0.00300741	0.032129	11817.2	1191671	3.29357	35.8849	2.09255	6.57399e-05
GLOBAL_global	10800	-1.03101	-0.21394	-0.727847	-0.510219	-0.274236	1.19428	1989	1201	GLOBAL	NA	1580	11817.2	0	29	0.0134232	0.511923	400.091	0.184434	0.240037	0.0743478	0.165689	1.29047	0.000826966	0.346702	0.647468	-0.0266641	0.674133	0.258967	1.1126	0.0458228	2.78544	6	0	6	1.33693	0.258427	0.0404615	0.0559564	0.0330772	0.00200199	0.00284655	0.0133759	11817.2	1191671	0.331753	9.14859	0.404385	0.00046287
GLOBAL_global	10800	-1.03101	-0.21394	-0.727847	-0.510219	-0.274236	1.19428	1989	1201	GLOBAL	NA	1580	11817.2	0	29	0.0134232	0.511923	400.091	0.184434	0.240037	0.0743478	0.165689	1.29047	0.000826966	0.346702	0.647468	-0.0266641	0.674133	0.258967	1.1126	0.0458228	2.78544	6	0	6	1.33693	0.258427	0.0404615	0.0559564	0.0330772	0.00200199	0.00284655	0.0133759	11817.2	1191671	0.331753	9.14859	0.404385	0.00046287
GLOBAL_global	10800	-1.03101	-0.21394	-0.727847	-0.510219	-0.274236	1.19428	1989	1201	GLOBAL	NA	1580	11817.2	0	29	0.0134232	0.511923	400.091	0.184434	0.240037	0.0743478	0.165689	1.29047	0.000826966	0.346702	0.647468	-0.0266641	0.674133	0.258967	1.1126	0.0458228	2.78544	6	0	6	1.33693	0.258427	0.0404615	0.0559564	0.0330772	0.00200199	0.00284655	0.0133759	11817.2	1191671	0.331753	9.14859	0.404385	0.00046287
GLOBAL_global	5697	1.13884	0.911189	-1.5568	-0.952948	-0.411468	-1.49656	1989	1201	GLOBAL	NA	1580	11817.2	0	1372	0.0312241	0.74215	266.556	0.187269	0.302089	0.00861187	0.293477	0.747775	0.00276388	0.505	0.962756	-0.00412734	0.966883	0.290886	0.554145	0.0771986	10.6285	27	0	27	3.64363	0.202744	0.0176154	0.0211029	0.014701	0.00176823	0.00475614	0.0231865	11817.2	1191671	1.77255	35.1681	1.5772	2.27581e-05
GLOBAL_global	5697	1.13884	0.911189	-1.5568	-0.952948	-0.411468	-1.49656	1989	1201	GLOBAL	NA	1580	11817.2	0	1372	0.0312241	0.74215	266.556	0.187269	0.302089	0.00861187	0.293477	0.747775	0.00276388	0.505	0.962756	-0.00412734	0.966883	0.290886	0.554145	0.0771986	10.6285	27	0	27	3.64363	0.202744	0.0176154	0.0211029	0.014701	0.00176823	0.00475614	0.0231865	11817.2	1191671	1.77255	35.1681	1.5772	2.27581e-05
GLOBAL_global	5697	1.13884	0.911189	-1.5568	-0.952948	-0.411468	-1.49656	1989	1201	GLOBAL	NA	1580	11817.2	0	1372	0.0312241	0.74215	266.556	0.187269	0.302089	0.00861187	0.293477	0.747775	0.00276388	0.505	0.962756	-0.00412734	0.966883	0.290886	0.554145	0.0771986	10.6285	27	0	27	3.64363	0.202744	0.0176154	0.0211029	0.014701	0.00176823	0.00475614	0.0231865	11817.2	1191671	1.77255	35.1681	1.5772	2.27581e-05
GLOBAL_global	260	0.425329	-1.16955	-1.49923	-0.52677	-1.06769	-1.38835	1989	NA	GLOBAL	NA	1580	11817.2	0	5970	0.105166	0.955396	87.0645	0.184433	0.377132	-0.0119754	0.389108	0.667736	0.0019946	0.521941	1.01626	-0.00214394	1.0184	0.278469	0.644984	0.0758829	15.3741	29	0	29	6.43897	0.248287	0.01	0.0191218	0.013954	0.00792079	0.00367405	0.0874941	11817.2	1191671	10.5166	49.9637	6.27019	1.76157e-05
GLOBAL_global	260	0.425329	-1.16955	-1.49923	-0.52677	-1.06769	-1.38835	1989	NA	GLOBAL	NA	1580	11817.2	0	5970	0.105166	0.955396	87.0645	0.184433	0.377132	-0.0119754	0.389108	0.667736	0.0019946	0.521941	1.01626	-0.00214394	1.0184	0.278469	0.644984	0.0758829	15.3741	29	0	29	6.43897	0.248287	0.01	0.0191218	0.013954	0.00792079	0.00367405	0.0874941	11817.2	1191671	10.5166	49.9637	6.27019	1.76157e-05
GLOBAL_global	260	0.425329	-1.16955	-1.49923	-0.52677	-1.06769	-1.38835	1989	NA	GLOBAL	NA	1580	11817.2	0	5970	0.105166	0.955396	87.0645	0.184433	0.377132	-0.0119754	0.389108	0.667736	0.0019946	0.521941	1.01626	-0.00214394	1.0184	0.278469	0.644984	0.0758829	15.3741	29	0	29	6.43897	0.248287	0.01	0.0191218	0.013954	0.00792079	0.00367405	0.0874941	11817.2	1191671	10.5166	49.9637	6.27019	1.76157e-05
GLOBAL_global	10820	0.532844	-0.501716	1.25818	-0.249547	-0.84562	-1.43164	1989	1201	GLOBAL	NA	1580	11817.2	0	1	0.01	NA	1113	0.369267	0.428424	0.355848	0.0725753	NA	0	0.491943	0.515347	0.488809	0.0265383	0.00760692	NA	0	0.70443	1	0	1	0.456443	0.52704	0.0328462	0.167046	0.074061	0.000898473	NA	NA	11817.2	1191671	0.30445	NA	NA	0.01
GLOBAL_global	10820	0.532844	-0.501716	1.25818	-0.249547	-0.84562	-1.43164	1989	1201	GLOBAL	NA	1580	11817.2	0	1	0.01	NA	1113	0.369267	0.428424	0.355848	0.0725753	NA	0	0.491943	0.515347	0.488809	0.0265383	0.00760692	NA	0	0.70443	1	0	1	0.456443	0.52704	0.0328462	0.167046	0.074061	0.000898473	NA	NA	11817.2	1191671	0.30445	NA	NA	0.01
GLOBAL_global	10820	0.532844	-0.501716	1.25818	-0.249547	-0.84562	-1.43164	1989	1201	GLOBAL	NA	1580	11817.2	0	1	0.01	NA	1113	0.369267	0.428424	0.355848	0.0725753	NA	0	0.491943	0.515347	0.488809	0.0265383	0.00760692	NA	0	0.70443	1	0	1	0.456443	0.52704	0.0328462	0.167046	0.074061	0.000898473	NA	NA	11817.2	1191671	0.30445	NA	NA	0.01
GLOBAL_global	1363	0.396007	0.958354	0.509819	-0.0550773	-0.171936	-1.63363	1989	NA	GLOBAL	NA	1580	11817.2	0	1	0.01	NA	1180	0.37992	0.37992	0.37992	0	NA	0	0.443827	0.443827	0.443827	0	0	NA	0	0.746835	1	0	1	0.434962	0.538839	0.0328462	0.0132342	0.0113741	0.000847458	NA	NA	11817.2	1191671	0.30445	NA	NA	0.01
GLOBAL_global	1363	0.396007	0.958354	0.509819	-0.0550773	-0.171936	-1.63363	1989	NA	GLOBAL	NA	1580	11817.2	0	1	0.01	NA	1180	0.37992	0.37992	0.37992	0	NA	0	0.443827	0.443827	0.443827	0	0	NA	0	0.746835	1	0	1	0.434962	0.538839	0.0328462	0.0132342	0.0113741	0.000847458	NA	NA	11817.2	1191671	0.30445	NA	NA	0.01
GLOBAL_global	1363	0.396007	0.958354	0.509819	-0.0550773	-0.171936	-1.63363	1989	NA	GLOBAL	NA	1580	11817.2	0	1	0.01	NA	1180	0.37992	0.37992	0.37992	0	NA	0	0.443827	0.443827	0.443827	0	0	NA	0	0.746835	1	0	1	0.434962	0.538839	0.0328462	0.0132342	0.0113741	0.000847458	NA	NA	11817.2	1191671	0.30445	NA	NA	0.01
GLOBAL_global	1720	-0.679144	-1.25157	-0.497584	-1.15983	-0.4464	-0.219677	1989	NA	GLOBAL	NA	1580	11817.2	0	48	0.0185581	0.69737	134.231	0.205239	0.338037	-0.0724435	0.41048	1.58638	0.00140816	0.458635	0.878427	0.0176279	0.860799	0.248095	1.57535	0.0471642	2.20886	6	0	6	1.16826	0.232399	0.01	0.0453743	0.0263542	0.00535901	0.00296858	0.0185507	11817.2	1191671	1.85581	15.3693	0.703901	0.000386627
GLOBAL_global	1720	-0.679144	-1.25157	-0.497584	-1.15983	-0.4464	-0.219677	1989	NA	GLOBAL	NA	1580	11817.2	0	48	0.0185581	0.69737	134.231	0.205239	0.338037	-0.0724435	0.41048	1.58638	0.00140816	0.458635	0.878427	0.0176279	0.860799	0.248095	1.57535	0.0471642	2.20886	6	0	6	1.16826	0.232399	0.01	0.0453743	0.0263542	0.00535901	0.00296858	0.0185507	11817.2	1191671	1.85581	15.3693	0.703901	0.000386627
GLOBAL_global	1720	-0.679144	-1.25157	-0.497584	-1.15983	-0.4464	-0.219677	1989	NA	GLOBAL	NA	1580	11817.2	0	48	0.0185581	0.69737	134.231	0.205239	0.338037	-0.0724435	0.41048	1.58638	0.00140816	0.458635	0.878427	0.0176279	0.860799	0.248095	1.57535	0.0471642	2.20886	6	0	6	1.16826	0.232399	0.01	0.0453743	0.0263542	0.00535901	0.00296858	0.0185507	11817.2	1191671	1.85581	15.3693	0.703901	0.000386627
GLOBAL_global	10456	-0.566742	-1.38213	-0.192485	-0.816405	1.47734	0.0905273	1989	1201	GLOBAL	NA	1580	11817.2	0	25	0.0154772	0.462815	183.118	0.252039	0.390532	-0.0118376	0.40237	1.5093	0.000790748	0.441479	0.960123	0.052542	0.907581	0.210163	1.44737	0.0323963	1.97025	5	0	5	1.45692	0.281247	0.0252308	0.118923	0.0713997	0.00480717	0.00436319	0.0133282	11817.2	1191671	0.613425	3.8917	0.186671	0.000619087
GLOBAL_global	10456	-0.566742	-1.38213	-0.192485	-0.816405	1.47734	0.0905273	1989	1201	GLOBAL	NA	1580	11817.2	0	25	0.0154772	0.462815	183.118	0.252039	0.390532	-0.0118376	0.40237	1.5093	0.000790748	0.441479	0.960123	0.052542	0.907581	0.210163	1.44737	0.0323963	1.97025	5	0	5	1.45692	0.281247	0.0252308	0.118923	0.0713997	0.00480717	0.00436319	0.0133282	11817.2	1191671	0.613425	3.8917	0.186671	0.000619087
GLOBAL_global	10456	-0.566742	-1.38213	-0.192485	-0.816405	1.47734	0.0905273	1989	1201	GLOBAL	NA	1580	11817.2	0	25	0.0154772	0.462815	183.118	0.252039	0.390532	-0.0118376	0.40237	1.5093	0.000790748	0.441479	0.960123	0.052542	0.907581	0.210163	1.44737	0.0323963	1.97025	5	0	5	1.45692	0.281247	0.0252308	0.118923	0.0713997	0.00480717	0.00436319	0.0133282	11817.2	1191671	0.613425	3.8917	0.186671	0.000619087
GLOBAL_global	10443	0.806519	0.816175	1.60357	1.59998	1.36756	-1.31621	1989	1201	GLOBAL	NA	1580	11817.2	0	1	0.01	NA	1290	0.384836	0.384836	0.384836	0	NA	0	0.376125	0.376125	0.376125	0	0	NA	0	0.816456	1	0	1	0.387235	0.55034	0.0328462	0.0147323	0.0116827	0.000775194	NA	NA	11817.2	1191671	0.30445	NA	NA	0.01
GLOBAL_global	10443	0.806519	0.816175	1.60357	1.59998	1.36756	-1.31621	1989	1201	GLOBAL	NA	1580	11817.2	0	1	0.01	NA	1290	0.384836	0.384836	0.384836	0	NA	0	0.376125	0.376125	0.376125	0	0	NA	0	0.816456	1	0	1	0.387235	0.55034	0.0328462	0.0147323	0.0116827	0.000775194	NA	NA	11817.2	1191671	0.30445	NA	NA	0.01
GLOBAL_global	10443	0.806519	0.816175	1.60357	1.59998	1.36756	-1.31621	1989	1201	GLOBAL	NA	1580	11817.2	0	1	0.01	NA	1290	0.384836	0.384836	0.384836	0	NA	0	0.376125	0.376125	0.376125	0	0	NA	0	0.816456	1	0	1	0.387235	0.55034	0.0328462	0.0147323	0.0116827	0.000775194	NA	NA	11817.2	1191671	0.30445	NA	NA	0.01
GLOBAL_global	11937	1.30989	0.5824	-1.56255	1.06623	-0.755795	1.25199	1989	1201	GLOBAL	NA	1580	11817.2	0	708	0.0195851	0.221635	54.8621	0.108571	0.303844	0.0261157	0.277728	1.38196	0.000223609	0.518439	0.583557	0.436159	0.147398	0.0398066	1.39388	0.000870722	1.00696	8	0	8	1.68646	0.350422	0.0176154	0.0152486	0.0122895	0.011858	0.0114695	0.0130068	11817.2	1191671	1.11182	14.5348	1.05837	2.76625e-05
GLOBAL_global	11937	1.30989	0.5824	-1.56255	1.06623	-0.755795	1.25199	1989	1201	GLOBAL	NA	1580	11817.2	0	708	0.0195851	0.221635	54.8621	0.108571	0.303844	0.0261157	0.277728	1.38196	0.000223609	0.518439	0.583557	0.436159	0.147398	0.0398066	1.39388	0.000870722	1.00696	8	0	8	1.68646	0.350422	0.0176154	0.0152486	0.0122895	0.011858	0.0114695	0.0130068	11817.2	1191671	1.11182	14.5348	1.05837	2.76625e-05
GLOBAL_global	11937	1.30989	0.5824	-1.56255	1.06623	-0.755795	1.25199	1989	1201	GLOBAL	NA	1580	11817.2	0	708	0.0195851	0.221635	54.8621	0.108571	0.303844	0.0261157	0.277728	1.38196	0.000223609	0.518439	0.583557	0.436159	0.147398	0.0398066	1.39388	0.000870722	1.00696	8	0	8	1.68646	0.350422	0.0176154	0.0152486	0.0122895	0.011858	0.0114695	0.0130068	11817.2	1191671	1.11182	14.5348	1.05837	2.76625e-05
GLOBAL_global	5275	0.620811	0.581033	0.688274	0.892445	1.17543	1.70647	1989	1201	GLOBAL	NA	1580	11817.2	0	1	0.01	NA	1093	0.413027	0.424624	0.41246	0.0121639	NA	0	0.239628	0.241366	0.204105	0.0372607	0.00786229	NA	0	0.691772	1	0	1	0.461907	0.51804	0.0328462	0.0256736	0.0150384	0.000914913	NA	NA	11817.2	1191671	0.30445	NA	NA	0.01
GLOBAL_global	5275	0.620811	0.581033	0.688274	0.892445	1.17543	1.70647	1989	1201	GLOBAL	NA	1580	11817.2	0	1	0.01	NA	1093	0.413027	0.424624	0.41246	0.0121639	NA	0	0.239628	0.241366	0.204105	0.0372607	0.00786229	NA	0	0.691772	1	0	1	0.461907	0.51804	0.0328462	0.0256736	0.0150384	0.000914913	NA	NA	11817.2	1191671	0.30445	NA	NA	0.01
GLOBAL_global	5275	0.620811	0.581033	0.688274	0.892445	1.17543	1.70647	1989	1201	GLOBAL	NA	1580	11817.2	0	1	0.01	NA	1093	0.413027	0.424624	0.41246	0.0121639	NA	0	0.239628	0.241366	0.204105	0.0372607	0.00786229	NA	0	0.691772	1	0	1	0.461907	0.51804	0.0328462	0.0256736	0.0150384	0.000914913	NA	NA	11817.2	1191671	0.30445	NA	NA	0.01
GLOBAL_global	7155	0.102784	1.25912	0.550115	0.0359511	-1.08515	-1.47492	1989	1201	GLOBAL	NA	1580	11817.2	0	1	0.01	NA	1440	0.302608	0.302608	0.302608	0	NA	0	0.463356	0.463356	0.463356	0	0	NA	0	0.911392	1	0	1	0.284266	0.560182	0.0252308	0.0129854	0.0109161	0.000694444	NA	NA	11817.2	1191671	0.396341	NA	NA	0.01
GLOBAL_global	7155	0.102784	1.25912	0.550115	0.0359511	-1.08515	-1.47492	1989	1201	GLOBAL	NA	1580	11817.2	0	1	0.01	NA	1440	0.302608	0.302608	0.302608	0	NA	0	0.463356	0.463356	0.463356	0	0	NA	0	0.911392	1	0	1	0.284266	0.560182	0.0252308	0.0129854	0.0109161	0.000694444	NA	NA	11817.2	1191671	0.396341	NA	NA	0.01
GLOBAL_global	7155	0.102784	1.25912	0.550115	0.0359511	-1.08515	-1.47492	1989	1201	GLOBAL	NA	1580	11817.2	0	1	0.01	NA	1440	0.302608	0.302608	0.302608	0	NA	0	0.463356	0.463356	0.463356	0	0	NA	0	0.911392	1	0	1	0.284266	0.560182	0.0252308	0.0129854	0.0109161	0.000694444	NA	NA	11817.2	1191671	0.396341	NA	NA	0.01
GLOBAL_global	6183	-0.591177	1.09233	0.44074	0.14353	1.44989	0.306949	1989	1201	GLOBAL	NA	1580	11817.2	0	1	0.01	NA	1520	0.249336	0.249336	0.249336	0	NA	0	0.49329	0.49329	0.49329	0	0	NA	0	0.962025	1	0	1	0.191196	0.561459	0.0252308	0.0144782	0.0116795	0.000657895	NA	NA	11817.2	1191671	0.396341	NA	NA	0.01
GLOBAL_global	6183	-0.591177	1.09233	0.44074	0.14353	1.44989	0.306949	1989	1201	GLOBAL	NA	1580	11817.2	0	1	0.01	NA	1520	0.249336	0.249336	0.249336	0	NA	0	0.49329	0.49329	0.49329	0	0	NA	0	0.962025	1	0	1	0.191196	0.561459	0.0252308	0.0144782	0.0116795	0.000657895	NA	NA	11817.2	1191671	0.396341	NA	NA	0.01
GLOBAL_global	6183	-0.591177	1.09233	0.44074	0.14353	1.44989	0.306949	1989	1201	GLOBAL	NA	1580	11817.2	0	1	0.01	NA	1520	0.249336	0.249336	0.249336	0	NA	0	0.49329	0.49329	0.49329	0	0	NA	0	0.962025	1	0	1	0.191196	0.561459	0.0252308	0.0144782	0.0116795	0.000657895	NA	NA	11817.2	1191671	0.396341	NA	NA	0.01
GLOBAL_global	6163	0.249396	0.306928	0.066562	-0.952948	1.50479	0.14824	1989	1201	GLOBAL	NA	1580	11817.2	0	1	0.01	NA	1524	0.21773	0.235073	0.21643	0.0186432	NA	0	0.453257	0.460325	0.431702	0.0286234	0.00587831	NA	0	0.964557	1	0	1	0.184955	0.559192	0.0328462	0.127708	0.0478067	0.000656168	NA	NA	11817.2	1191671	0.30445	NA	NA	0.01
GLOBAL_global	6163	0.249396	0.306928	0.066562	-0.952948	1.50479	0.14824	1989	1201	GLOBAL	NA	1580	11817.2	0	1	0.01	NA	1524	0.21773	0.235073	0.21643	0.0186432	NA	0	0.453257	0.460325	0.431702	0.0286234	0.00587831	NA	0	0.964557	1	0	1	0.184955	0.559192	0.0328462	0.127708	0.0478067	0.000656168	NA	NA	11817.2	1191671	0.30445	NA	NA	0.01
GLOBAL_global	6163	0.249396	0.306928	0.066562	-0.952948	1.50479	0.14824	1989	1201	GLOBAL	NA	1580	11817.2	0	1	0.01	NA	1524	0.21773	0.235073	0.21643	0.0186432	NA	0	0.453257	0.460325	0.431702	0.0286234	0.00587831	NA	0	0.964557	1	0	1	0.184955	0.559192	0.0328462	0.127708	0.0478067	0.000656168	NA	NA	11817.2	1191671	0.30445	NA	NA	0.01
GLOBAL_global	11084	0.239621	0.0670003	-1.1711	-0.141968	-1.79626	1.25199	1989	1201	GLOBAL	NA	1580	11817.2	0	93	0.0141079	0.733037	133.615	0.314041	0.340026	0.294258	0.0457671	1.32941	5.10788e-05	0.486673	0.532323	0.456018	0.0763053	0.0230489	1.28926	0.0002873	1.09937	5	0	5	1.56218	0.409653	0.0252308	0.0293282	0.0157745	0.00643044	0.00256082	0.0143846	11817.2	1191671	0.559154	24.9943	0.911891	0.000151698
GLOBAL_global	11084	0.239621	0.0670003	-1.1711	-0.141968	-1.79626	1.25199	1989	1201	GLOBAL	NA	1580	11817.2	0	93	0.0141079	0.733037	133.615	0.314041	0.340026	0.294258	0.0457671	1.32941	5.10788e-05	0.486673	0.532323	0.456018	0.0763053	0.0230489	1.28926	0.0002873	1.09937	5	0	5	1.56218	0.409653	0.0252308	0.0293282	0.0157745	0.00643044	0.00256082	0.0143846	11817.2	1191671	0.559154	24.9943	0.911891	0.000151698
GLOBAL_global	11084	0.239621	0.0670003	-1.1711	-0.141968	-1.79626	1.25199	1989	1201	GLOBAL	NA	1580	11817.2	0	93	0.0141079	0.733037	133.615	0.314041	0.340026	0.294258	0.0457671	1.32941	5.10788e-05	0.486673	0.532323	0.456018	0.0763053	0.0230489	1.28926	0.0002873	1.09937	5	0	5	1.56218	0.409653	0.0252308	0.0293282	0.0157745	0.00643044	0.00256082	0.0143846	11817.2	1191671	0.559154	24.9943	0.911891	0.000151698
GLOBAL_global	4482	2.28241	-1.33223	1.17758	-0.241272	0.94588	-0.580379	1989	1201	GLOBAL	NA	1580	11817.2	0	2	0.01	NA	770	0.379532	0.462625	0.0193766	0.443248	NA	0	0.543571	0.67571	0.492154	0.183556	0.0613392	NA	0	0.487342	1	0	1	0.499998	0.511414	0.109	0.373658	0.276677	0.0012987	NA	NA	11817.2	1191671	0.0917431	NA	NA	0.005
GLOBAL_global	4482	2.28241	-1.33223	1.17758	-0.241272	0.94588	-0.580379	1989	1201	GLOBAL	NA	1580	11817.2	0	2	0.01	NA	770	0.379532	0.462625	0.0193766	0.443248	NA	0	0.543571	0.67571	0.492154	0.183556	0.0613392	NA	0	0.487342	1	0	1	0.499998	0.511414	0.109	0.373658	0.276677	0.0012987	NA	NA	11817.2	1191671	0.0917431	NA	NA	0.005
GLOBAL_global	4482	2.28241	-1.33223	1.17758	-0.241272	0.94588	-0.580379	1989	1201	GLOBAL	NA	1580	11817.2	0	2	0.01	NA	770	0.379532	0.462625	0.0193766	0.443248	NA	0	0.543571	0.67571	0.492154	0.183556	0.0613392	NA	0	0.487342	1	0	1	0.499998	0.511414	0.109	0.373658	0.276677	0.0012987	NA	NA	11817.2	1191671	0.0917431	NA	NA	0.005
GLOBAL_global	11974	1.73017	-1.06633	-1.43591	-0.45643	-0.291702	0.0905273	1989	1201	GLOBAL	NA	1580	11817.2	0	875	0.0315664	0.83411	96.3281	0.196273	0.325763	-0.0298777	0.355641	1.08323	0.0017738	0.463964	1.08331	-0.118175	1.20148	0.306832	0.929308	0.0726496	3.9019	10	0	10	2.14924	0.248473	0.0252308	0.0210489	0.0154926	0.00755741	0.00329511	0.0297542	11817.2	1191671	1.25111	39.6272	1.92054	3.60759e-05
GLOBAL_global	11974	1.73017	-1.06633	-1.43591	-0.45643	-0.291702	0.0905273	1989	1201	GLOBAL	NA	1580	11817.2	0	875	0.0315664	0.83411	96.3281	0.196273	0.325763	-0.0298777	0.355641	1.08323	0.0017738	0.463964	1.08331	-0.118175	1.20148	0.306832	0.929308	0.0726496	3.9019	10	0	10	2.14924	0.248473	0.0252308	0.0210489	0.0154926	0.00755741	0.00329511	0.0297542	11817.2	1191671	1.25111	39.6272	1.92054	3.60759e-05
GLOBAL_global	11974	1.73017	-1.06633	-1.43591	-0.45643	-0.291702	0.0905273	1989	1201	GLOBAL	NA	1580	11817.2	0	875	0.0315664	0.83411	96.3281	0.196273	0.325763	-0.0298777	0.355641	1.08323	0.0017738	0.463964	1.08331	-0.118175	1.20148	0.306832	0.929308	0.0726496	3.9019	10	0	10	2.14924	0.248473	0.0252308	0.0210489	0.0154926	0.00755741	0.00329511	0.0297542	11817.2	1191671	1.25111	39.6272	1.92054	3.60759e-05
GLOBAL_global	7182	1.32455	-0.84281	-1.53377	0.118704	1.11305	-0.933867	1989	1201	GLOBAL	NA	1580	11817.2	0	3047	0.0517635	0.892538	137.724	0.180041	0.311836	-0.0933303	0.405166	0.74111	0.00133777	0.533546	1.03879	-0.071639	1.11043	0.288295	0.623568	0.0752756	10.7215	20	0	20	4.23199	0.274096	0.0176154	0.0177681	0.0130559	0.00522757	0.00345063	0.0448266	11817.2	1191671	2.93854	50.2327	3.43344	1.69883e-05
GLOBAL_global	7182	1.32455	-0.84281	-1.53377	0.118704	1.11305	-0.933867	1989	1201	GLOBAL	NA	1580	11817.2	0	3047	0.0517635	0.892538	137.724	0.180041	0.311836	-0.0933303	0.405166	0.74111	0.00133777	0.533546	1.03879	-0.071639	1.11043	0.288295	0.623568	0.0752756	10.7215	20	0	20	4.23199	0.274096	0.0176154	0.0177681	0.0130559	0.00522757	0.00345063	0.0448266	11817.2	1191671	2.93854	50.2327	3.43344	1.69883e-05
GLOBAL_global	7182	1.32455	-0.84281	-1.53377	0.118704	1.11305	-0.933867	1989	1201	GLOBAL	NA	1580	11817.2	0	3047	0.0517635	0.892538	137.724	0.180041	0.311836	-0.0933303	0.405166	0.74111	0.00133777	0.533546	1.03879	-0.071639	1.11043	0.288295	0.623568	0.0752756	10.7215	20	0	20	4.23199	0.274096	0.0176154	0.0177681	0.0130559	0.00522757	0.00345063	0.0448266	11817.2	1191671	2.93854	50.2327	3.43344	1.69883e-05
GLOBAL_global	5211	0.674569	0.384169	-1.28048	1.48413	0.289662	-0.746302	1989	1201	GLOBAL	NA	1580	11817.2	0	439	0.033278	0.80428	164.043	0.180181	0.316133	-0.00354201	0.319675	0.920009	0.00228628	0.541631	1.00036	-0.0147682	1.01512	0.336971	0.623806	0.12223	7.16392	27	0	27	4.2476	0.251092	0.0556923	0.040131	0.0255097	0.00247502	0.00487856	0.0243483	11817.2	1191671	0.597533	20.0414	0.954473	7.58041e-05
GLOBAL_global	5211	0.674569	0.384169	-1.28048	1.48413	0.289662	-0.746302	1989	1201	GLOBAL	NA	1580	11817.2	0	439	0.033278	0.80428	164.043	0.180181	0.316133	-0.00354201	0.319675	0.920009	0.00228628	0.541631	1.00036	-0.0147682	1.01512	0.336971	0.623806	0.12223	7.16392	27	0	27	4.2476	0.251092	0.0556923	0.040131	0.0255097	0.00247502	0.00487856	0.0243483	11817.2	1191671	0.597533	20.0414	0.954473	7.58041e-05
GLOBAL_global	5211	0.674569	0.384169	-1.28048	1.48413	0.289662	-0.746302	1989	1201	GLOBAL	NA	1580	11817.2	0	439	0.033278	0.80428	164.043	0.180181	0.316133	-0.00354201	0.319675	0.920009	0.00228628	0.541631	1.00036	-0.0147682	1.01512	0.336971	0.623806	0.12223	7.16392	27	0	27	4.2476	0.251092	0.0556923	0.040131	0.0255097	0.00247502	0.00487856	0.0243483	11817.2	1191671	0.597533	20.0414	0.954473	7.58041e-05
GLOBAL_global	5707	0.835842	0.702022	0.348635	0.660737	-1.06519	-0.414456	1989	1201	GLOBAL	NA	1580	11817.2	0	1	0.01	NA	1016	0.479243	0.486896	0.478838	0.00805757	NA	0	0.509891	0.51041	0.500054	0.0103569	0.00226255	NA	0	0.643038	1	0	1	0.479255	0.505277	0.0252308	0.0345807	0.0175456	0.000984252	NA	NA	11817.2	1191671	0.396341	NA	NA	0.01
GLOBAL_global	5707	0.835842	0.702022	0.348635	0.660737	-1.06519	-0.414456	1989	1201	GLOBAL	NA	1580	11817.2	0	1	0.01	NA	1016	0.479243	0.486896	0.478838	0.00805757	NA	0	0.509891	0.51041	0.500054	0.0103569	0.00226255	NA	0	0.643038	1	0	1	0.479255	0.505277	0.0252308	0.0345807	0.0175456	0.000984252	NA	NA	11817.2	1191671	0.396341	NA	NA	0.01
GLOBAL_global	5707	0.835842	0.702022	0.348635	0.660737	-1.06519	-0.414456	1989	1201	GLOBAL	NA	1580	11817.2	0	1	0.01	NA	1016	0.479243	0.486896	0.478838	0.00805757	NA	0	0.509891	0.51041	0.500054	0.0103569	0.00226255	NA	0	0.643038	1	0	1	0.479255	0.505277	0.0252308	0.0345807	0.0175456	0.000984252	NA	NA	11817.2	1191671	0.396341	NA	NA	0.01
GLOBAL_global	10919	-0.517872	1.4218	0.740083	-1.78875	1.48732	0.934571	1989	1201	GLOBAL	NA	1580	11817.2	0	2	0.01	NA	1211	0.117841	0.118756	0.0982229	0.0205334	NA	0	0.491214	0.491972	0.474964	0.0170084	0.00351206	NA	0	0.766456	1	0	1	0.423219	0.501586	0.0176154	0.302259	0.0697851	0.000825764	NA	NA	11817.2	1191671	0.567686	NA	NA	0.005
GLOBAL_global	10919	-0.517872	1.4218	0.740083	-1.78875	1.48732	0.934571	1989	1201	GLOBAL	NA	1580	11817.2	0	2	0.01	NA	1211	0.117841	0.118756	0.0982229	0.0205334	NA	0	0.491214	0.491972	0.474964	0.0170084	0.00351206	NA	0	0.766456	1	0	1	0.423219	0.501586	0.0176154	0.302259	0.0697851	0.000825764	NA	NA	11817.2	1191671	0.567686	NA	NA	0.005
GLOBAL_global	10919	-0.517872	1.4218	0.740083	-1.78875	1.48732	0.934571	1989	1201	GLOBAL	NA	1580	11817.2	0	2	0.01	NA	1211	0.117841	0.118756	0.0982229	0.0205334	NA	0	0.491214	0.491972	0.474964	0.0170084	0.00351206	NA	0	0.766456	1	0	1	0.423219	0.501586	0.0176154	0.302259	0.0697851	0.000825764	NA	NA	11817.2	1191671	0.567686	NA	NA	0.005
GLOBAL_global	3735	-0.293067	1.73761	1.44814	0.259384	0.678901	-0.65252	1989	1201	GLOBAL	NA	1580	11817.2	0	1	0.01	NA	1527	0.204541	0.204541	0.204541	0	NA	0	0.503151	0.503151	0.503151	0	0	NA	0	0.966456	1	0	1	0.18011	0.559923	0.01	0.01	0.01	0.000654879	NA	NA	11817.2	1191671	1	NA	NA	0.01
GLOBAL_global	3735	-0.293067	1.73761	1.44814	0.259384	0.678901	-0.65252	1989	1201	GLOBAL	NA	1580	11817.2	0	1	0.01	NA	1527	0.204541	0.204541	0.204541	0	NA	0	0.503151	0.503151	0.503151	0	0	NA	0	0.966456	1	0	1	0.18011	0.559923	0.01	0.01	0.01	0.000654879	NA	NA	11817.2	1191671	1	NA	NA	0.01
GLOBAL_global	3735	-0.293067	1.73761	1.44814	0.259384	0.678901	-0.65252	1989	1201	GLOBAL	NA	1580	11817.2	0	1	0.01	NA	1527	0.204541	0.204541	0.204541	0	NA	0	0.503151	0.503151	0.503151	0	0	NA	0	0.966456	1	0	1	0.18011	0.559923	0.01	0.01	0.01	0.000654879	NA	NA	11817.2	1191671	1	NA	NA	0.01
GLOBAL_global	3195	0.444878	1.69454	-0.146432	-0.146106	1.11305	1.7209	1989	1201	GLOBAL	NA	1580	11817.2	0	1	0.01	NA	1198	0.35071	0.35071	0.35071	0	NA	0	0.561906	0.561906	0.561906	0	0	NA	0	0.758228	1	0	1	0.428293	0.543497	0.0176154	0.01	0.01	0.000834725	NA	NA	11817.2	1191671	0.567686	NA	NA	0.01
GLOBAL_global	3195	0.444878	1.69454	-0.146432	-0.146106	1.11305	1.7209	1989	1201	GLOBAL	NA	1580	11817.2	0	1	0.01	NA	1198	0.35071	0.35071	0.35071	0	NA	0	0.561906	0.561906	0.561906	0	0	NA	0	0.758228	1	0	1	0.428293	0.543497	0.0176154	0.01	0.01	0.000834725	NA	NA	11817.2	1191671	0.567686	NA	NA	0.01
GLOBAL_global	3195	0.444878	1.69454	-0.146432	-0.146106	1.11305	1.7209	1989	1201	GLOBAL	NA	1580	11817.2	0	1	0.01	NA	1198	0.35071	0.35071	0.35071	0	NA	0	0.561906	0.561906	0.561906	0	0	NA	0	0.758228	1	0	1	0.428293	0.543497	0.0176154	0.01	0.01	0.000834725	NA	NA	11817.2	1191671	0.567686	NA	NA	0.01
GLOBAL_global	10268	-0.0536017	-0.374575	-0.100379	-0.944673	-0.720864	1.13656	1989	1201	GLOBAL	NA	1580	11817.2	0	2	0.0103423	0.0314437	839	0.291583	0.370439	0.229528	0.140911	2	0.000333433	0.435509	0.549801	0.281581	0.26822	0.12697	2	0.00382788	1.06203	2	0	2	0.580407	0.293692	0.0176154	0.0918525	0.0440012	0.00117086	0.04	0.0100419	11817.2	1191671	0.587119	0.342328	0.228218	0.00517116
GLOBAL_global	10268	-0.0536017	-0.374575	-0.100379	-0.944673	-0.720864	1.13656	1989	1201	GLOBAL	NA	1580	11817.2	0	2	0.0103423	0.0314437	839	0.291583	0.370439	0.229528	0.140911	2	0.000333433	0.435509	0.549801	0.281581	0.26822	0.12697	2	0.00382788	1.06203	2	0	2	0.580407	0.293692	0.0176154	0.0918525	0.0440012	0.00117086	0.04	0.0100419	11817.2	1191671	0.587119	0.342328	0.228218	0.00517116
GLOBAL_global	10268	-0.0536017	-0.374575	-0.100379	-0.944673	-0.720864	1.13656	1989	1201	GLOBAL	NA	1580	11817.2	0	2	0.0103423	0.0314437	839	0.291583	0.370439	0.229528	0.140911	2	0.000333433	0.435509	0.549801	0.281581	0.26822	0.12697	2	0.00382788	1.06203	2	0	2	0.580407	0.293692	0.0176154	0.0918525	0.0440012	0.00117086	0.04	0.0100419	11817.2	1191671	0.587119	0.342328	0.228218	0.00517116
GLOBAL_global	977	1.54935	1.62619	-1.28048	0.635911	0.738784	1.36741	1989	NA	GLOBAL	NA	1580	11817.2	0	6	0.01	NA	1065	0.435932	0.435932	0.435932	0	NA	0	0.427767	0.427767	0.427767	0	0	NA	0	0.674051	1	0	1	0.468877	0.519319	0.0252308	0.0129854	0.0109172	0.000938967	NA	NA	11817.2	1191671	0.396341	NA	NA	0.00166667
GLOBAL_global	977	1.54935	1.62619	-1.28048	0.635911	0.738784	1.36741	1989	NA	GLOBAL	NA	1580	11817.2	0	6	0.01	NA	1065	0.435932	0.435932	0.435932	0	NA	0	0.427767	0.427767	0.427767	0	0	NA	0	0.674051	1	0	1	0.468877	0.519319	0.0252308	0.0129854	0.0109172	0.000938967	NA	NA	11817.2	1191671	0.396341	NA	NA	0.00166667
GLOBAL_global	977	1.54935	1.62619	-1.28048	0.635911	0.738784	1.36741	1989	NA	GLOBAL	NA	1580	11817.2	0	6	0.01	NA	1065	0.435932	0.435932	0.435932	0	NA	0	0.427767	0.427767	0.427767	0	0	NA	0	0.674051	1	0	1	0.468877	0.519319	0.0252308	0.0129854	0.0109172	0.000938967	NA	NA	11817.2	1191671	0.396341	NA	NA	0.00166667
GLOBAL_global	10360	-0.776885	-1.18595	-0.762387	-1.3212	-1.18496	-0.731874	1989	1201	GLOBAL	NA	1580	11817.2	0	58	0.0165041	0.722996	203.15	0.192672	0.321441	0.0346972	0.286744	1.25417	0.00125641	0.496558	0.760452	0.244463	0.51599	0.167265	1.38691	0.0203921	2.57152	6	0	6	1.4572	0.22594	0.0176154	0.0394469	0.0235257	0.00493838	0.00294207	0.0176601	11817.2	1191671	0.936917	18.3283	0.750674	0.000284554
GLOBAL_global	10360	-0.776885	-1.18595	-0.762387	-1.3212	-1.18496	-0.731874	1989	1201	GLOBAL	NA	1580	11817.2	0	58	0.0165041	0.722996	203.15	0.192672	0.321441	0.0346972	0.286744	1.25417	0.00125641	0.496558	0.760452	0.244463	0.51599	0.167265	1.38691	0.0203921	2.57152	6	0	6	1.4572	0.22594	0.0176154	0.0394469	0.0235257	0.00493838	0.00294207	0.0176601	11817.2	1191671	0.936917	18.3283	0.750674	0.000284554
GLOBAL_global	10360	-0.776885	-1.18595	-0.762387	-1.3212	-1.18496	-0.731874	1989	1201	GLOBAL	NA	1580	11817.2	0	58	0.0165041	0.722996	203.15	0.192672	0.321441	0.0346972	0.286744	1.25417	0.00125641	0.496558	0.760452	0.244463	0.51599	0.167265	1.38691	0.0203921	2.57152	6	0	6	1.4572	0.22594	0.0176154	0.0394469	0.0235257	0.00493838	0.00294207	0.0176601	11817.2	1191671	0.936917	18.3283	0.750674	0.000284554
GLOBAL_global	888	-0.767111	-0.877671	0.481036	1.37241	-0.33911	0.379089	1989	NA	GLOBAL	NA	1580	11817.2	0	1	0.01	NA	1491	0.179559	0.265096	0.164909	0.100187	NA	0	0.519046	0.530186	0.451021	0.0791658	0.0224025	NA	0	0.943671	1	0	1	0.230629	0.550804	0.0404615	0.367367	0.157942	0.000670691	NA	NA	11817.2	1191671	0.247148	NA	NA	0.01
GLOBAL_global	888	-0.767111	-0.877671	0.481036	1.37241	-0.33911	0.379089	1989	NA	GLOBAL	NA	1580	11817.2	0	1	0.01	NA	1491	0.179559	0.265096	0.164909	0.100187	NA	0	0.519046	0.530186	0.451021	0.0791658	0.0224025	NA	0	0.943671	1	0	1	0.230629	0.550804	0.0404615	0.367367	0.157942	0.000670691	NA	NA	11817.2	1191671	0.247148	NA	NA	0.01
GLOBAL_global	888	-0.767111	-0.877671	0.481036	1.37241	-0.33911	0.379089	1989	NA	GLOBAL	NA	1580	11817.2	0	1	0.01	NA	1491	0.179559	0.265096	0.164909	0.100187	NA	0	0.519046	0.530186	0.451021	0.0791658	0.0224025	NA	0	0.943671	1	0	1	0.230629	0.550804	0.0404615	0.367367	0.157942	0.000670691	NA	NA	11817.2	1191671	0.247148	NA	NA	0.01
GLOBAL_global	6284	0.156542	-0.569388	1.35028	-0.129555	1.68194	0.566654	1989	1201	GLOBAL	NA	1580	11817.2	0	1	0.01	NA	1500	0.2533	0.301982	0.246511	0.0554717	NA	0	0.597687	0.617365	0.53379	0.0835755	0.0338172	NA	0	0.949367	1	0	1	0.219316	0.558343	0.0328462	0.212909	0.093923	0.000666667	NA	NA	11817.2	1191671	0.30445	NA	NA	0.01
GLOBAL_global	6284	0.156542	-0.569388	1.35028	-0.129555	1.68194	0.566654	1989	1201	GLOBAL	NA	1580	11817.2	0	1	0.01	NA	1500	0.2533	0.301982	0.246511	0.0554717	NA	0	0.597687	0.617365	0.53379	0.0835755	0.0338172	NA	0	0.949367	1	0	1	0.219316	0.558343	0.0328462	0.212909	0.093923	0.000666667	NA	NA	11817.2	1191671	0.30445	NA	NA	0.01
GLOBAL_global	6284	0.156542	-0.569388	1.35028	-0.129555	1.68194	0.566654	1989	1201	GLOBAL	NA	1580	11817.2	0	1	0.01	NA	1500	0.2533	0.301982	0.246511	0.0554717	NA	0	0.597687	0.617365	0.53379	0.0835755	0.0338172	NA	0	0.949367	1	0	1	0.219316	0.558343	0.0328462	0.212909	0.093923	0.000666667	NA	NA	11817.2	1191671	0.30445	NA	NA	0.01
GLOBAL_global	10679	-0.385921	0.548222	0.354391	-1.70186	0.0651006	-1.44606	1989	1201	GLOBAL	NA	1580	11817.2	0	1	0.01	NA	1342	0.251568	0.272392	0.250387	0.0220044	NA	0	0.550303	0.551809	0.523737	0.028072	0.00632777	NA	0	0.849367	1	0	1	0.357804	0.53919	0.0328462	0.224215	0.0859983	0.000745156	NA	NA	11817.2	1191671	0.30445	NA	NA	0.01
GLOBAL_global	10679	-0.385921	0.548222	0.354391	-1.70186	0.0651006	-1.44606	1989	1201	GLOBAL	NA	1580	11817.2	0	1	0.01	NA	1342	0.251568	0.272392	0.250387	0.0220044	NA	0	0.550303	0.551809	0.523737	0.028072	0.00632777	NA	0	0.849367	1	0	1	0.357804	0.53919	0.0328462	0.224215	0.0859983	0.000745156	NA	NA	11817.2	1191671	0.30445	NA	NA	0.01
GLOBAL_global	10679	-0.385921	0.548222	0.354391	-1.70186	0.0651006	-1.44606	1989	1201	GLOBAL	NA	1580	11817.2	0	1	0.01	NA	1342	0.251568	0.272392	0.250387	0.0220044	NA	0	0.550303	0.551809	0.523737	0.028072	0.00632777	NA	0	0.849367	1	0	1	0.357804	0.53919	0.0328462	0.224215	0.0859983	0.000745156	NA	NA	11817.2	1191671	0.30445	NA	NA	0.01
GLOBAL_global	4674	2.36549	-1.18459	0.325608	-1.37499	0.731299	-0.320673	1989	1201	GLOBAL	NA	1580	11817.2	0	2	0.0103423	0.216717	359	0.302199	0.46243	0.160172	0.302258	2	2.52917e-05	0.585597	0.735251	0.399246	0.336005	0.0699366	2	0.000142978	0.45443	2	0	2	0.587886	0.356839	0.0480769	0.237622	0.186543	0.00241126	0.00414938	0.0104035	11817.2	1191671	0.21512	0.912025	0.0557699	0.00517116
GLOBAL_global	4674	2.36549	-1.18459	0.325608	-1.37499	0.731299	-0.320673	1989	1201	GLOBAL	NA	1580	11817.2	0	2	0.0103423	0.216717	359	0.302199	0.46243	0.160172	0.302258	2	2.52917e-05	0.585597	0.735251	0.399246	0.336005	0.0699366	2	0.000142978	0.45443	2	0	2	0.587886	0.356839	0.0480769	0.237622	0.186543	0.00241126	0.00414938	0.0104035	11817.2	1191671	0.21512	0.912025	0.0557699	0.00517116
GLOBAL_global	4674	2.36549	-1.18459	0.325608	-1.37499	0.731299	-0.320673	1989	1201	GLOBAL	NA	1580	11817.2	0	2	0.0103423	0.216717	359	0.302199	0.46243	0.160172	0.302258	2	2.52917e-05	0.585597	0.735251	0.399246	0.336005	0.0699366	2	0.000142978	0.45443	2	0	2	0.587886	0.356839	0.0480769	0.237622	0.186543	0.00241126	0.00414938	0.0104035	11817.2	1191671	0.21512	0.912025	0.0557699	0.00517116
GLOBAL_global	480	-1.28025	-1.471	0.101101	1.24828	-1.35463	1.41791	1989	NA	GLOBAL	NA	1580	11817.2	0	33	0.0189004	0.478606	125.481	0.269257	0.38464	-0.000917072	0.385557	1.37704	0.001167	0.452737	0.634006	0.347672	0.286333	0.0413877	1.33959	0.000956406	2.1443	7	0	7	1.70219	0.279742	0.0480769	0.168853	0.137048	0.00554242	0.00519741	0.0152945	11817.2	1191671	0.393129	2.83446	0.111599	0.00057274
GLOBAL_global	480	-1.28025	-1.471	0.101101	1.24828	-1.35463	1.41791	1989	NA	GLOBAL	NA	1580	11817.2	0	33	0.0189004	0.478606	125.481	0.269257	0.38464	-0.000917072	0.385557	1.37704	0.001167	0.452737	0.634006	0.347672	0.286333	0.0413877	1.33959	0.000956406	2.1443	7	0	7	1.70219	0.279742	0.0480769	0.168853	0.137048	0.00554242	0.00519741	0.0152945	11817.2	1191671	0.393129	2.83446	0.111599	0.00057274
GLOBAL_global	480	-1.28025	-1.471	0.101101	1.24828	-1.35463	1.41791	1989	NA	GLOBAL	NA	1580	11817.2	0	33	0.0189004	0.478606	125.481	0.269257	0.38464	-0.000917072	0.385557	1.37704	0.001167	0.452737	0.634006	0.347672	0.286333	0.0413877	1.33959	0.000956406	2.1443	7	0	7	1.70219	0.279742	0.0480769	0.168853	0.137048	0.00554242	0.00519741	0.0152945	11817.2	1191671	0.393129	2.83446	0.111599	0.00057274
GLOBAL_global	1896	-0.307728	-0.982938	0.411957	-1.51567	0.801162	-0.0609677	1989	NA	GLOBAL	NA	1580	11817.2	0	1	0.01	NA	605	0.34768	0.418384	0.343206	0.075178	NA	0	0.65335	0.684681	0.651368	0.0333136	0.00788737	NA	0	0.382911	1	0	1	0.486251	0.447284	0.0404615	0.327147	0.185676	0.00165289	NA	NA	11817.2	1191671	0.247148	NA	NA	0.01
GLOBAL_global	1896	-0.307728	-0.982938	0.411957	-1.51567	0.801162	-0.0609677	1989	NA	GLOBAL	NA	1580	11817.2	0	1	0.01	NA	605	0.34768	0.418384	0.343206	0.075178	NA	0	0.65335	0.684681	0.651368	0.0333136	0.00788737	NA	0	0.382911	1	0	1	0.486251	0.447284	0.0404615	0.327147	0.185676	0.00165289	NA	NA	11817.2	1191671	0.247148	NA	NA	0.01
GLOBAL_global	1896	-0.307728	-0.982938	0.411957	-1.51567	0.801162	-0.0609677	1989	NA	GLOBAL	NA	1580	11817.2	0	1	0.01	NA	605	0.34768	0.418384	0.343206	0.075178	NA	0	0.65335	0.684681	0.651368	0.0333136	0.00788737	NA	0	0.382911	1	0	1	0.486251	0.447284	0.0404615	0.327147	0.185676	0.00165289	NA	NA	11817.2	1191671	0.247148	NA	NA	0.01
GLOBAL_global	7039	-1.36822	0.905721	0.45801	1.40551	-1.09763	0.566654	1989	1201	GLOBAL	NA	1580	11817.2	0	1	0.01	NA	1298	0.0198179	0.0198179	0.0198179	0	NA	0	0.514916	0.514916	0.514916	0	0	NA	0	0.821519	1	0	1	0.383038	0.530444	0.0328462	0.0775103	0.0359049	0.000770416	NA	NA	11817.2	1191671	0.30445	NA	NA	0.01
GLOBAL_global	7039	-1.36822	0.905721	0.45801	1.40551	-1.09763	0.566654	1989	1201	GLOBAL	NA	1580	11817.2	0	1	0.01	NA	1298	0.0198179	0.0198179	0.0198179	0	NA	0	0.514916	0.514916	0.514916	0	0	NA	0	0.821519	1	0	1	0.383038	0.530444	0.0328462	0.0775103	0.0359049	0.000770416	NA	NA	11817.2	1191671	0.30445	NA	NA	0.01
GLOBAL_global	7039	-1.36822	0.905721	0.45801	1.40551	-1.09763	0.566654	1989	1201	GLOBAL	NA	1580	11817.2	0	1	0.01	NA	1298	0.0198179	0.0198179	0.0198179	0	NA	0	0.514916	0.514916	0.514916	0	0	NA	0	0.821519	1	0	1	0.383038	0.530444	0.0328462	0.0775103	0.0359049	0.000770416	NA	NA	11817.2	1191671	0.30445	NA	NA	0.01
GLOBAL_global	6447	-0.864852	1.39993	-0.146432	-0.439879	0.501747	-0.428884	1989	1201	GLOBAL	NA	1580	11817.2	0	1	0.01	NA	1401	0.321892	0.321892	0.321892	0	NA	0	0.502398	0.502398	0.502398	0	0	NA	0	0.886709	1	0	1	0.317049	0.557418	0.0176154	0.0144195	0.0109041	0.000713776	NA	NA	11817.2	1191671	0.567686	NA	NA	0.01
GLOBAL_global	6447	-0.864852	1.39993	-0.146432	-0.439879	0.501747	-0.428884	1989	1201	GLOBAL	NA	1580	11817.2	0	1	0.01	NA	1401	0.321892	0.321892	0.321892	0	NA	0	0.502398	0.502398	0.502398	0	0	NA	0	0.886709	1	0	1	0.317049	0.557418	0.0176154	0.0144195	0.0109041	0.000713776	NA	NA	11817.2	1191671	0.567686	NA	NA	0.01
GLOBAL_global	6447	-0.864852	1.39993	-0.146432	-0.439879	0.501747	-0.428884	1989	1201	GLOBAL	NA	1580	11817.2	0	1	0.01	NA	1401	0.321892	0.321892	0.321892	0	NA	0	0.502398	0.502398	0.502398	0	0	NA	0	0.886709	1	0	1	0.317049	0.557418	0.0176154	0.0144195	0.0109041	0.000713776	NA	NA	11817.2	1191671	0.567686	NA	NA	0.01
GLOBAL_global	11544	-0.635161	-1.10871	0.573142	-0.125417	1.37005	-0.169178	1989	1201	GLOBAL	NA	1580	11817.2	0	1	0.01	NA	1222	0.304586	0.337127	0.0325743	0.304553	NA	0	0.562843	0.657373	0.478744	0.17863	0.0234912	NA	0	0.773418	1	0	1	0.418753	0.528335	0.0709231	0.31163	0.196031	0.000818331	NA	NA	11817.2	1191671	0.140998	NA	NA	0.01
GLOBAL_global	11544	-0.635161	-1.10871	0.573142	-0.125417	1.37005	-0.169178	1989	1201	GLOBAL	NA	1580	11817.2	0	1	0.01	NA	1222	0.304586	0.337127	0.0325743	0.304553	NA	0	0.562843	0.657373	0.478744	0.17863	0.0234912	NA	0	0.773418	1	0	1	0.418753	0.528335	0.0709231	0.31163	0.196031	0.000818331	NA	NA	11817.2	1191671	0.140998	NA	NA	0.01
GLOBAL_global	11544	-0.635161	-1.10871	0.573142	-0.125417	1.37005	-0.169178	1989	1201	GLOBAL	NA	1580	11817.2	0	1	0.01	NA	1222	0.304586	0.337127	0.0325743	0.304553	NA	0	0.562843	0.657373	0.478744	0.17863	0.0234912	NA	0	0.773418	1	0	1	0.418753	0.528335	0.0709231	0.31163	0.196031	0.000818331	NA	NA	11817.2	1191671	0.140998	NA	NA	0.01
GLOBAL_global	3728	-0.908836	-0.356803	-1.5165	-0.199895	-1.50433	-0.219677	1989	1201	GLOBAL	NA	1580	11817.2	0	478	0.0189004	0.606056	33.5556	0.111976	0.161716	0.0518298	0.109886	1.49716	0.000218956	0.465109	0.565316	0.361686	0.20363	0.0467582	1.45249	0.000760031	0.573418	5	0	5	1.15062	0.376905	0.0404615	0.0182487	0.0133637	0.0258186	0.00531102	0.0147362	11817.2	1191671	0.467121	33.2109	1.1027	3.95406e-05
GLOBAL_global	3728	-0.908836	-0.356803	-1.5165	-0.199895	-1.50433	-0.219677	1989	1201	GLOBAL	NA	1580	11817.2	0	478	0.0189004	0.606056	33.5556	0.111976	0.161716	0.0518298	0.109886	1.49716	0.000218956	0.465109	0.565316	0.361686	0.20363	0.0467582	1.45249	0.000760031	0.573418	5	0	5	1.15062	0.376905	0.0404615	0.0182487	0.0133637	0.0258186	0.00531102	0.0147362	11817.2	1191671	0.467121	33.2109	1.1027	3.95406e-05
GLOBAL_global	3728	-0.908836	-0.356803	-1.5165	-0.199895	-1.50433	-0.219677	1989	1201	GLOBAL	NA	1580	11817.2	0	478	0.0189004	0.606056	33.5556	0.111976	0.161716	0.0518298	0.109886	1.49716	0.000218956	0.465109	0.565316	0.361686	0.20363	0.0467582	1.45249	0.000760031	0.573418	5	0	5	1.15062	0.376905	0.0404615	0.0182487	0.0133637	0.0258186	0.00531102	0.0147362	11817.2	1191671	0.467121	33.2109	1.1027	3.95406e-05
GLOBAL_global	951	-0.400582	1.65216	0.388931	-0.141968	-1.4195	-0.883369	1989	NA	GLOBAL	NA	1580	11817.2	0	1	0.01	NA	1520	0.224888	0.224888	0.224888	0	NA	0	0.519529	0.519529	0.519529	0	0	NA	0	0.962025	1	0	1	0.191196	0.558382	0.0176154	0.0114907	0.0103049	0.000657895	NA	NA	11817.2	1191671	0.567686	NA	NA	0.01
GLOBAL_global	951	-0.400582	1.65216	0.388931	-0.141968	-1.4195	-0.883369	1989	NA	GLOBAL	NA	1580	11817.2	0	1	0.01	NA	1520	0.224888	0.224888	0.224888	0	NA	0	0.519529	0.519529	0.519529	0	0	NA	0	0.962025	1	0	1	0.191196	0.558382	0.0176154	0.0114907	0.0103049	0.000657895	NA	NA	11817.2	1191671	0.567686	NA	NA	0.01
GLOBAL_global	951	-0.400582	1.65216	0.388931	-0.141968	-1.4195	-0.883369	1989	NA	GLOBAL	NA	1580	11817.2	0	1	0.01	NA	1520	0.224888	0.224888	0.224888	0	NA	0	0.519529	0.519529	0.519529	0	0	NA	0	0.962025	1	0	1	0.191196	0.558382	0.0176154	0.0114907	0.0103049	0.000657895	NA	NA	11817.2	1191671	0.567686	NA	NA	0.01
GLOBAL_global	10124	0.136993	0.0813549	1.16031	-0.232996	0.142449	-0.789586	1989	1201	GLOBAL	NA	1580	11817.2	0	1	0.01	NA	1527	0.207782	0.265389	0.200471	0.0649176	NA	0	0.488363	0.521014	0.4795	0.0415142	0.0161923	NA	0	0.966456	1	0	1	0.18011	0.558855	0.0480769	0.0723434	0.0321851	0.000654879	NA	NA	11817.2	1191671	0.208	NA	NA	0.01
GLOBAL_global	10124	0.136993	0.0813549	1.16031	-0.232996	0.142449	-0.789586	1989	1201	GLOBAL	NA	1580	11817.2	0	1	0.01	NA	1527	0.207782	0.265389	0.200471	0.0649176	NA	0	0.488363	0.521014	0.4795	0.0415142	0.0161923	NA	0	0.966456	1	0	1	0.18011	0.558855	0.0480769	0.0723434	0.0321851	0.000654879	NA	NA	11817.2	1191671	0.208	NA	NA	0.01
GLOBAL_global	10124	0.136993	0.0813549	1.16031	-0.232996	0.142449	-0.789586	1989	1201	GLOBAL	NA	1580	11817.2	0	1	0.01	NA	1527	0.207782	0.265389	0.200471	0.0649176	NA	0	0.488363	0.521014	0.4795	0.0415142	0.0161923	NA	0	0.966456	1	0	1	0.18011	0.558855	0.0480769	0.0723434	0.0321851	0.000654879	NA	NA	11817.2	1191671	0.208	NA	NA	0.01
GLOBAL_global	444	-0.0926981	-1.07727	1.29272	1.04554	-1.165	0.848002	1989	NA	GLOBAL	NA	1580	11817.2	0	1	0.01	NA	1365	0.310664	0.315053	0.279883	0.03517	NA	0	0.468018	0.496332	0.441143	0.0551897	0.0113086	NA	0	0.863924	1	0	1	0.342978	0.550858	0.0480769	0.365622	0.192473	0.000732601	NA	NA	11817.2	1191671	0.208	NA	NA	0.01
GLOBAL_global	444	-0.0926981	-1.07727	1.29272	1.04554	-1.165	0.848002	1989	NA	GLOBAL	NA	1580	11817.2	0	1	0.01	NA	1365	0.310664	0.315053	0.279883	0.03517	NA	0	0.468018	0.496332	0.441143	0.0551897	0.0113086	NA	0	0.863924	1	0	1	0.342978	0.550858	0.0480769	0.365622	0.192473	0.000732601	NA	NA	11817.2	1191671	0.208	NA	NA	0.01
GLOBAL_global	444	-0.0926981	-1.07727	1.29272	1.04554	-1.165	0.848002	1989	NA	GLOBAL	NA	1580	11817.2	0	1	0.01	NA	1365	0.310664	0.315053	0.279883	0.03517	NA	0	0.468018	0.496332	0.441143	0.0551897	0.0113086	NA	0	0.863924	1	0	1	0.342978	0.550858	0.0480769	0.365622	0.192473	0.000732601	NA	NA	11817.2	1191671	0.208	NA	NA	0.01
GLOBAL_global	759	-0.488549	1.55441	-0.704821	-1.95012	1.59461	-1.38835	1989	NA	GLOBAL	NA	1580	11817.2	0	3	0.01	NA	762	0.0858772	0.0858772	0.0858772	0	NA	0	0.32353	0.32353	0.32353	0	0	NA	0	0.482278	1	0	1	0.499844	0.452478	0.0252308	0.0102693	0.0101342	0.00131234	NA	NA	11817.2	1191671	0.396341	NA	NA	0.00333333
GLOBAL_global	759	-0.488549	1.55441	-0.704821	-1.95012	1.59461	-1.38835	1989	NA	GLOBAL	NA	1580	11817.2	0	3	0.01	NA	762	0.0858772	0.0858772	0.0858772	0	NA	0	0.32353	0.32353	0.32353	0	0	NA	0	0.482278	1	0	1	0.499844	0.452478	0.0252308	0.0102693	0.0101342	0.00131234	NA	NA	11817.2	1191671	0.396341	NA	NA	0.00333333
GLOBAL_global	759	-0.488549	1.55441	-0.704821	-1.95012	1.59461	-1.38835	1989	NA	GLOBAL	NA	1580	11817.2	0	3	0.01	NA	762	0.0858772	0.0858772	0.0858772	0	NA	0	0.32353	0.32353	0.32353	0	0	NA	0	0.482278	1	0	1	0.499844	0.452478	0.0252308	0.0102693	0.0101342	0.00131234	NA	NA	11817.2	1191671	0.396341	NA	NA	0.00333333
GLOBAL_global	10704	-0.8844	-1.15314	0.486793	0.457992	0.529194	-0.659734	1989	1201	GLOBAL	NA	1580	11817.2	0	2	0.0103423	0.504062	950.5	0.205443	0.379778	0.0828564	0.296921	2	0.00445839	0.620066	0.730312	0.357338	0.372974	0.070665	2	0.00162383	1.20316	2	0	2	0.655171	0.350608	0.0861538	0.465159	0.328608	0.00103587	0.00173611	0.0109643	11817.2	1191671	0.120045	1.08363	0.033366	0.00517116
GLOBAL_global	10704	-0.8844	-1.15314	0.486793	0.457992	0.529194	-0.659734	1989	1201	GLOBAL	NA	1580	11817.2	0	2	0.0103423	0.504062	950.5	0.205443	0.379778	0.0828564	0.296921	2	0.00445839	0.620066	0.730312	0.357338	0.372974	0.070665	2	0.00162383	1.20316	2	0	2	0.655171	0.350608	0.0861538	0.465159	0.328608	0.00103587	0.00173611	0.0109643	11817.2	1191671	0.120045	1.08363	0.033366	0.00517116
GLOBAL_global	10704	-0.8844	-1.15314	0.486793	0.457992	0.529194	-0.659734	1989	1201	GLOBAL	NA	1580	11817.2	0	2	0.0103423	0.504062	950.5	0.205443	0.379778	0.0828564	0.296921	2	0.00445839	0.620066	0.730312	0.357338	0.372974	0.070665	2	0.00162383	1.20316	2	0	2	0.655171	0.350608	0.0861538	0.465159	0.328608	0.00103587	0.00173611	0.0109643	11817.2	1191671	0.120045	1.08363	0.033366	0.00517116
GLOBAL_global	11704	-0.688918	-0.912532	1.59206	1.21518	-1.29225	0.840788	1989	1201	GLOBAL	NA	1580	11817.2	0	1	0.01	NA	1461	0.160282	0.170175	0.0820353	0.0881397	NA	0	0.500848	0.506054	0.482167	0.0238869	0.00498844	NA	0	0.924684	1	0	1	0.263985	0.542674	0.0480769	0.429923	0.197653	0.000684463	NA	NA	11817.2	1191671	0.208	NA	NA	0.01
GLOBAL_global	11704	-0.688918	-0.912532	1.59206	1.21518	-1.29225	0.840788	1989	1201	GLOBAL	NA	1580	11817.2	0	1	0.01	NA	1461	0.160282	0.170175	0.0820353	0.0881397	NA	0	0.500848	0.506054	0.482167	0.0238869	0.00498844	NA	0	0.924684	1	0	1	0.263985	0.542674	0.0480769	0.429923	0.197653	0.000684463	NA	NA	11817.2	1191671	0.208	NA	NA	0.01
GLOBAL_global	11704	-0.688918	-0.912532	1.59206	1.21518	-1.29225	0.840788	1989	1201	GLOBAL	NA	1580	11817.2	0	1	0.01	NA	1461	0.160282	0.170175	0.0820353	0.0881397	NA	0	0.500848	0.506054	0.482167	0.0238869	0.00498844	NA	0	0.924684	1	0	1	0.263985	0.542674	0.0480769	0.429923	0.197653	0.000684463	NA	NA	11817.2	1191671	0.208	NA	NA	0.01
GLOBAL_global	2399	-1.13364	0.958354	-1.11354	1.1076	0.935899	1.67762	1989	NA	GLOBAL	NA	1580	11817.2	0	75	0.0130809	0.644866	285.1	0.15087	0.224392	0.0495473	0.174845	1.576	0.00114062	0.483663	0.547991	0.404244	0.143747	0.0314398	1.61543	0.000432555	1.80443	7	0	7	1.67736	0.28141	0.0785385	0.0556688	0.0336243	0.00226699	0.00220974	0.0140849	11817.2	1191671	0.166554	11.584	0.418891	0.000174412
GLOBAL_global	2399	-1.13364	0.958354	-1.11354	1.1076	0.935899	1.67762	1989	NA	GLOBAL	NA	1580	11817.2	0	75	0.0130809	0.644866	285.1	0.15087	0.224392	0.0495473	0.174845	1.576	0.00114062	0.483663	0.547991	0.404244	0.143747	0.0314398	1.61543	0.000432555	1.80443	7	0	7	1.67736	0.28141	0.0785385	0.0556688	0.0336243	0.00226699	0.00220974	0.0140849	11817.2	1191671	0.166554	11.584	0.418891	0.000174412
GLOBAL_global	2399	-1.13364	0.958354	-1.11354	1.1076	0.935899	1.67762	1989	NA	GLOBAL	NA	1580	11817.2	0	75	0.0130809	0.644866	285.1	0.15087	0.224392	0.0495473	0.174845	1.576	0.00114062	0.483663	0.547991	0.404244	0.143747	0.0314398	1.61543	0.000432555	1.80443	7	0	7	1.67736	0.28141	0.0785385	0.0556688	0.0336243	0.00226699	0.00220974	0.0140849	11817.2	1191671	0.166554	11.584	0.418891	0.000174412
GLOBAL_global	972	0.171203	-0.786075	0.734326	0.751765	-1.7763	1.47562	1989	NA	GLOBAL	NA	1580	11817.2	0	1	0.01	NA	1355	0.338571	0.340033	0.333397	0.00663628	NA	0	0.484609	0.486406	0.476237	0.0101689	0.00377498	NA	0	0.857595	1	0	1	0.349576	0.549371	0.0404615	0.26436	0.11209	0.000738007	NA	NA	11817.2	1191671	0.247148	NA	NA	0.01
GLOBAL_global	972	0.171203	-0.786075	0.734326	0.751765	-1.7763	1.47562	1989	NA	GLOBAL	NA	1580	11817.2	0	1	0.01	NA	1355	0.338571	0.340033	0.333397	0.00663628	NA	0	0.484609	0.486406	0.476237	0.0101689	0.00377498	NA	0	0.857595	1	0	1	0.349576	0.549371	0.0404615	0.26436	0.11209	0.000738007	NA	NA	11817.2	1191671	0.247148	NA	NA	0.01
GLOBAL_global	972	0.171203	-0.786075	0.734326	0.751765	-1.7763	1.47562	1989	NA	GLOBAL	NA	1580	11817.2	0	1	0.01	NA	1355	0.338571	0.340033	0.333397	0.00663628	NA	0	0.484609	0.486406	0.476237	0.0101689	0.00377498	NA	0	0.857595	1	0	1	0.349576	0.549371	0.0404615	0.26436	0.11209	0.000738007	NA	NA	11817.2	1191671	0.247148	NA	NA	0.01
GLOBAL_global	12335	-0.894175	0.203711	0.348635	0.126979	-1.64406	1.70647	1989	1201	GLOBAL	NA	1580	11817.2	0	1	0.01	NA	1426	0.0957374	0.104146	0.0943719	0.00977434	NA	0	0.501494	0.506937	0.500329	0.00660777	0.00212492	NA	0	0.902532	1	0	1	0.296688	0.538245	0.0404615	0.310469	0.14916	0.000701262	NA	NA	11817.2	1191671	0.247148	NA	NA	0.01
GLOBAL_global	12335	-0.894175	0.203711	0.348635	0.126979	-1.64406	1.70647	1989	1201	GLOBAL	NA	1580	11817.2	0	1	0.01	NA	1426	0.0957374	0.104146	0.0943719	0.00977434	NA	0	0.501494	0.506937	0.500329	0.00660777	0.00212492	NA	0	0.902532	1	0	1	0.296688	0.538245	0.0404615	0.310469	0.14916	0.000701262	NA	NA	11817.2	1191671	0.247148	NA	NA	0.01
GLOBAL_global	12335	-0.894175	0.203711	0.348635	0.126979	-1.64406	1.70647	1989	1201	GLOBAL	NA	1580	11817.2	0	1	0.01	NA	1426	0.0957374	0.104146	0.0943719	0.00977434	NA	0	0.501494	0.506937	0.500329	0.00660777	0.00212492	NA	0	0.902532	1	0	1	0.296688	0.538245	0.0404615	0.310469	0.14916	0.000701262	NA	NA	11817.2	1191671	0.247148	NA	NA	0.01
GLOBAL_global	903	-0.786659	1.07593	1.18334	-0.199895	1.36756	0.905715	1989	NA	GLOBAL	NA	1580	11817.2	0	1	0.01	NA	1338	0.337076	0.337076	0.337076	0	NA	0	0.491554	0.491554	0.491554	0	0	NA	0	0.846835	1	0	1	0.36026	0.548287	0.0252308	0.0109917	0.0103043	0.000747384	NA	NA	11817.2	1191671	0.396341	NA	NA	0.01
GLOBAL_global	903	-0.786659	1.07593	1.18334	-0.199895	1.36756	0.905715	1989	NA	GLOBAL	NA	1580	11817.2	0	1	0.01	NA	1338	0.337076	0.337076	0.337076	0	NA	0	0.491554	0.491554	0.491554	0	0	NA	0	0.846835	1	0	1	0.36026	0.548287	0.0252308	0.0109917	0.0103043	0.000747384	NA	NA	11817.2	1191671	0.396341	NA	NA	0.01
GLOBAL_global	903	-0.786659	1.07593	1.18334	-0.199895	1.36756	0.905715	1989	NA	GLOBAL	NA	1580	11817.2	0	1	0.01	NA	1338	0.337076	0.337076	0.337076	0	NA	0	0.491554	0.491554	0.491554	0	0	NA	0	0.846835	1	0	1	0.36026	0.548287	0.0252308	0.0109917	0.0103043	0.000747384	NA	NA	11817.2	1191671	0.396341	NA	NA	0.01
GLOBAL_global	880	-1.075	-0.248118	1.12002	-0.704689	1.62954	0.595511	1989	NA	GLOBAL	NA	1580	11817.2	0	1	0.01	NA	1483	0.227535	0.237703	0.217913	0.01979	NA	0	0.686491	0.71718	0.67773	0.0394496	0.0156451	NA	0	0.938608	1	0	1	0.240125	0.55322	0.0404615	0.174377	0.0681731	0.000674309	NA	NA	11817.2	1191671	0.247148	NA	NA	0.01
GLOBAL_global	880	-1.075	-0.248118	1.12002	-0.704689	1.62954	0.595511	1989	NA	GLOBAL	NA	1580	11817.2	0	1	0.01	NA	1483	0.227535	0.237703	0.217913	0.01979	NA	0	0.686491	0.71718	0.67773	0.0394496	0.0156451	NA	0	0.938608	1	0	1	0.240125	0.55322	0.0404615	0.174377	0.0681731	0.000674309	NA	NA	11817.2	1191671	0.247148	NA	NA	0.01
GLOBAL_global	880	-1.075	-0.248118	1.12002	-0.704689	1.62954	0.595511	1989	NA	GLOBAL	NA	1580	11817.2	0	1	0.01	NA	1483	0.227535	0.237703	0.217913	0.01979	NA	0	0.686491	0.71718	0.67773	0.0394496	0.0156451	NA	0	0.938608	1	0	1	0.240125	0.55322	0.0404615	0.174377	0.0681731	0.000674309	NA	NA	11817.2	1191671	0.247148	NA	NA	0.01
GLOBAL_global	10367	-1.38777	0.907771	1.35028	0.983473	0.124984	-0.299031	1989	1201	GLOBAL	NA	1580	11817.2	0	1	0.01	NA	1287	0.0165152	0.0165152	0.0165152	0	NA	0	0.53958	0.53958	0.53958	0	0	NA	0	0.814557	1	0	1	0.38878	0.523212	0.0328462	0.23729	0.10352	0.000777001	NA	NA	11817.2	1191671	0.30445	NA	NA	0.01
GLOBAL_global	10367	-1.38777	0.907771	1.35028	0.983473	0.124984	-0.299031	1989	1201	GLOBAL	NA	1580	11817.2	0	1	0.01	NA	1287	0.0165152	0.0165152	0.0165152	0	NA	0	0.53958	0.53958	0.53958	0	0	NA	0	0.814557	1	0	1	0.38878	0.523212	0.0328462	0.23729	0.10352	0.000777001	NA	NA	11817.2	1191671	0.30445	NA	NA	0.01
GLOBAL_global	10367	-1.38777	0.907771	1.35028	0.983473	0.124984	-0.299031	1989	1201	GLOBAL	NA	1580	11817.2	0	1	0.01	NA	1287	0.0165152	0.0165152	0.0165152	0	NA	0	0.53958	0.53958	0.53958	0	0	NA	0	0.814557	1	0	1	0.38878	0.523212	0.0328462	0.23729	0.10352	0.000777001	NA	NA	11817.2	1191671	0.30445	NA	NA	0.01
GLOBAL_global	215	-0.273519	1.49836	0.135641	0.606947	0.511728	1.05	1989	NA	GLOBAL	NA	1580	11817.2	0	1	0.01	NA	1510	0.24166	0.24166	0.24166	0	NA	0	0.445171	0.445171	0.445171	0	0	NA	0	0.955696	1	0	1	0.205834	0.558718	0.0176154	0.0100031	0.0100006	0.000662252	NA	NA	11817.2	1191671	0.567686	NA	NA	0.01
GLOBAL_global	215	-0.273519	1.49836	0.135641	0.606947	0.511728	1.05	1989	NA	GLOBAL	NA	1580	11817.2	0	1	0.01	NA	1510	0.24166	0.24166	0.24166	0	NA	0	0.445171	0.445171	0.445171	0	0	NA	0	0.955696	1	0	1	0.205834	0.558718	0.0176154	0.0100031	0.0100006	0.000662252	NA	NA	11817.2	1191671	0.567686	NA	NA	0.01
GLOBAL_global	215	-0.273519	1.49836	0.135641	0.606947	0.511728	1.05	1989	NA	GLOBAL	NA	1580	11817.2	0	1	0.01	NA	1510	0.24166	0.24166	0.24166	0	NA	0	0.445171	0.445171	0.445171	0	0	NA	0	0.955696	1	0	1	0.205834	0.558718	0.0176154	0.0100031	0.0100006	0.000662252	NA	NA	11817.2	1191671	0.567686	NA	NA	0.01
GLOBAL_global	7455	-1.24604	0.930329	1.72446	-1.255	0.943384	-1.3595	1989	1201	GLOBAL	NA	1580	11817.2	0	3	0.0106846	0.422291	415.333	0.121966	0.195667	-0.0417256	0.237392	2	0.00129383	0.686866	0.741426	0.650203	0.0912229	0.021534	2	0.000123303	0.788608	2	0	2	0.622257	0.315426	0.0785385	0.107886	0.0681991	0.00184498	0.00214901	0.0112071	11817.2	1191671	0.136044	3.91424	0.164329	0.00356155
GLOBAL_global	7455	-1.24604	0.930329	1.72446	-1.255	0.943384	-1.3595	1989	1201	GLOBAL	NA	1580	11817.2	0	3	0.0106846	0.422291	415.333	0.121966	0.195667	-0.0417256	0.237392	2	0.00129383	0.686866	0.741426	0.650203	0.0912229	0.021534	2	0.000123303	0.788608	2	0	2	0.622257	0.315426	0.0785385	0.107886	0.0681991	0.00184498	0.00214901	0.0112071	11817.2	1191671	0.136044	3.91424	0.164329	0.00356155
GLOBAL_global	7455	-1.24604	0.930329	1.72446	-1.255	0.943384	-1.3595	1989	1201	GLOBAL	NA	1580	11817.2	0	3	0.0106846	0.422291	415.333	0.121966	0.195667	-0.0417256	0.237392	2	0.00129383	0.686866	0.741426	0.650203	0.0912229	0.021534	2	0.000123303	0.788608	2	0	2	0.622257	0.315426	0.0785385	0.107886	0.0681991	0.00184498	0.00214901	0.0112071	11817.2	1191671	0.136044	3.91424	0.164329	0.00356155
GLOBAL_global	3279	-1.02612	1.60295	-0.73936	0.503506	0.798667	0.133812	1989	1201	GLOBAL	NA	1580	11817.2	0	1	0.01	NA	1533	0.195183	0.195183	0.195183	0	NA	0	0.363305	0.363305	0.363305	0	0	NA	0	0.970253	1	0	1	0.169942	0.559679	0.0176154	0.010001	0.0100002	0.000652316	NA	NA	11817.2	1191671	0.567686	NA	NA	0.01
GLOBAL_global	3279	-1.02612	1.60295	-0.73936	0.503506	0.798667	0.133812	1989	1201	GLOBAL	NA	1580	11817.2	0	1	0.01	NA	1533	0.195183	0.195183	0.195183	0	NA	0	0.363305	0.363305	0.363305	0	0	NA	0	0.970253	1	0	1	0.169942	0.559679	0.0176154	0.010001	0.0100002	0.000652316	NA	NA	11817.2	1191671	0.567686	NA	NA	0.01
GLOBAL_global	3279	-1.02612	1.60295	-0.73936	0.503506	0.798667	0.133812	1989	1201	GLOBAL	NA	1580	11817.2	0	1	0.01	NA	1533	0.195183	0.195183	0.195183	0	NA	0	0.363305	0.363305	0.363305	0	0	NA	0	0.970253	1	0	1	0.169942	0.559679	0.0176154	0.010001	0.0100002	0.000652316	NA	NA	11817.2	1191671	0.567686	NA	NA	0.01
GLOBAL_global	10671	-0.845304	0.233787	-1.23443	0.946235	-0.700903	-0.0321115	1989	1201	GLOBAL	NA	1580	11817.2	0	257	0.0219813	0.780228	75.9167	0.142744	0.23327	0.0240048	0.209265	1.14646	0.000425596	0.556608	0.784424	0.248466	0.535958	0.191009	1.06647	0.00836526	1.72975	13	0	13	2.80748	0.362574	0.0404615	0.0365451	0.0243707	0.00972572	0.00363677	0.0191057	11817.2	1191671	0.543265	21.3497	0.783962	8.55305e-05
GLOBAL_global	10671	-0.845304	0.233787	-1.23443	0.946235	-0.700903	-0.0321115	1989	1201	GLOBAL	NA	1580	11817.2	0	257	0.0219813	0.780228	75.9167	0.142744	0.23327	0.0240048	0.209265	1.14646	0.000425596	0.556608	0.784424	0.248466	0.535958	0.191009	1.06647	0.00836526	1.72975	13	0	13	2.80748	0.362574	0.0404615	0.0365451	0.0243707	0.00972572	0.00363677	0.0191057	11817.2	1191671	0.543265	21.3497	0.783962	8.55305e-05
GLOBAL_global	10671	-0.845304	0.233787	-1.23443	0.946235	-0.700903	-0.0321115	1989	1201	GLOBAL	NA	1580	11817.2	0	257	0.0219813	0.780228	75.9167	0.142744	0.23327	0.0240048	0.209265	1.14646	0.000425596	0.556608	0.784424	0.248466	0.535958	0.191009	1.06647	0.00836526	1.72975	13	0	13	2.80748	0.362574	0.0404615	0.0365451	0.0243707	0.00972572	0.00363677	0.0191057	11817.2	1191671	0.543265	21.3497	0.783962	8.55305e-05
GLOBAL_global	11343	-1.00658	1.38421	-0.624229	-0.0302514	1.42993	-1.11422	1989	1201	GLOBAL	NA	1580	11817.2	0	1	0.01	NA	1513	0.152886	0.152886	0.152886	0	NA	0	0.445663	0.445663	0.445663	0	0	NA	0	0.957595	1	0	1	0.201575	0.550648	0.0176154	0.01	0.01	0.000660939	NA	NA	11817.2	1191671	0.567686	NA	NA	0.01
GLOBAL_global	11343	-1.00658	1.38421	-0.624229	-0.0302514	1.42993	-1.11422	1989	1201	GLOBAL	NA	1580	11817.2	0	1	0.01	NA	1513	0.152886	0.152886	0.152886	0	NA	0	0.445663	0.445663	0.445663	0	0	NA	0	0.957595	1	0	1	0.201575	0.550648	0.0176154	0.01	0.01	0.000660939	NA	NA	11817.2	1191671	0.567686	NA	NA	0.01
GLOBAL_global	11343	-1.00658	1.38421	-0.624229	-0.0302514	1.42993	-1.11422	1989	1201	GLOBAL	NA	1580	11817.2	0	1	0.01	NA	1513	0.152886	0.152886	0.152886	0	NA	0	0.445663	0.445663	0.445663	0	0	NA	0	0.957595	1	0	1	0.201575	0.550648	0.0176154	0.01	0.01	0.000660939	NA	NA	11817.2	1191671	0.567686	NA	NA	0.01
GLOBAL_global	1899	0.918922	1.53117	1.25818	1.25242	1.67695	0.804718	1989	NA	GLOBAL	NA	1580	11817.2	0	1	0.01	NA	1013	0.467922	0.467922	0.467922	0	NA	0	0.433899	0.433899	0.433899	0	0	NA	0	0.641139	1	0	1	0.479818	0.511839	0.0252308	0.0114897	0.0104573	0.000987167	NA	NA	11817.2	1191671	0.396341	NA	NA	0.01
GLOBAL_global	1899	0.918922	1.53117	1.25818	1.25242	1.67695	0.804718	1989	NA	GLOBAL	NA	1580	11817.2	0	1	0.01	NA	1013	0.467922	0.467922	0.467922	0	NA	0	0.433899	0.433899	0.433899	0	0	NA	0	0.641139	1	0	1	0.479818	0.511839	0.0252308	0.0114897	0.0104573	0.000987167	NA	NA	11817.2	1191671	0.396341	NA	NA	0.01
GLOBAL_global	1899	0.918922	1.53117	1.25818	1.25242	1.67695	0.804718	1989	NA	GLOBAL	NA	1580	11817.2	0	1	0.01	NA	1013	0.467922	0.467922	0.467922	0	NA	0	0.433899	0.433899	0.433899	0	0	NA	0	0.641139	1	0	1	0.479818	0.511839	0.0252308	0.0114897	0.0104573	0.000987167	NA	NA	11817.2	1191671	0.396341	NA	NA	0.01
GLOBAL_global	5399	-0.327277	0.927594	-0.929328	1.23173	-1.64156	0.86243	1989	1201	GLOBAL	NA	1580	11817.2	0	6	0.011027	0.912493	927	0.240296	0.278663	0.223953	0.0547101	1.04963	0.000243412	0.50313	0.55028	0.481173	0.0691077	0.0273508	1.11276	0.000376673	2.34684	4	0	4	1.61098	0.396557	0.0328462	0.0164527	0.0123044	0.00108033	0.000951375	0.0135199	11817.2	1191671	0.335716	55.4614	1.09878	0.00183783
GLOBAL_global	5399	-0.327277	0.927594	-0.929328	1.23173	-1.64156	0.86243	1989	1201	GLOBAL	NA	1580	11817.2	0	6	0.011027	0.912493	927	0.240296	0.278663	0.223953	0.0547101	1.04963	0.000243412	0.50313	0.55028	0.481173	0.0691077	0.0273508	1.11276	0.000376673	2.34684	4	0	4	1.61098	0.396557	0.0328462	0.0164527	0.0123044	0.00108033	0.000951375	0.0135199	11817.2	1191671	0.335716	55.4614	1.09878	0.00183783
GLOBAL_global	5399	-0.327277	0.927594	-0.929328	1.23173	-1.64156	0.86243	1989	1201	GLOBAL	NA	1580	11817.2	0	6	0.011027	0.912493	927	0.240296	0.278663	0.223953	0.0547101	1.04963	0.000243412	0.50313	0.55028	0.481173	0.0691077	0.0273508	1.11276	0.000376673	2.34684	4	0	4	1.61098	0.396557	0.0328462	0.0164527	0.0123044	0.00108033	0.000951375	0.0135199	11817.2	1191671	0.335716	55.4614	1.09878	0.00183783
GLOBAL_global	667	0.620811	1.73761	-0.359426	0.962785	-1.65903	0.696507	1989	NA	GLOBAL	NA	1580	11817.2	0	1	0.01	NA	1153	0.413705	0.413705	0.413705	0	NA	0	0.496502	0.496502	0.496502	0	0	NA	0	0.729747	1	0	1	0.444231	0.532612	0.0176154	0.0114927	0.0103054	0.000867303	NA	NA	11817.2	1191671	0.567686	NA	NA	0.01
GLOBAL_global	667	0.620811	1.73761	-0.359426	0.962785	-1.65903	0.696507	1989	NA	GLOBAL	NA	1580	11817.2	0	1	0.01	NA	1153	0.413705	0.413705	0.413705	0	NA	0	0.496502	0.496502	0.496502	0	0	NA	0	0.729747	1	0	1	0.444231	0.532612	0.0176154	0.0114927	0.0103054	0.000867303	NA	NA	11817.2	1191671	0.567686	NA	NA	0.01
GLOBAL_global	667	0.620811	1.73761	-0.359426	0.962785	-1.65903	0.696507	1989	NA	GLOBAL	NA	1580	11817.2	0	1	0.01	NA	1153	0.413705	0.413705	0.413705	0	NA	0	0.496502	0.496502	0.496502	0	0	NA	0	0.729747	1	0	1	0.444231	0.532612	0.0176154	0.0114927	0.0103054	0.000867303	NA	NA	11817.2	1191671	0.567686	NA	NA	0.01
GLOBAL_global	5548	0.381346	-0.656199	0.722813	0.26766	-0.700903	1.19428	1989	1201	GLOBAL	NA	1580	11817.2	0	1	0.01	NA	1200	0.370131	0.37576	0.36597	0.00979045	NA	0	0.462726	0.47626	0.45844	0.0178199	0.00737577	NA	0	0.759494	1	0	1	0.427526	0.536271	0.0404615	0.212303	0.0833118	0.000833333	NA	NA	11817.2	1191671	0.247148	NA	NA	0.01
GLOBAL_global	5548	0.381346	-0.656199	0.722813	0.26766	-0.700903	1.19428	1989	1201	GLOBAL	NA	1580	11817.2	0	1	0.01	NA	1200	0.370131	0.37576	0.36597	0.00979045	NA	0	0.462726	0.47626	0.45844	0.0178199	0.00737577	NA	0	0.759494	1	0	1	0.427526	0.536271	0.0404615	0.212303	0.0833118	0.000833333	NA	NA	11817.2	1191671	0.247148	NA	NA	0.01
GLOBAL_global	5548	0.381346	-0.656199	0.722813	0.26766	-0.700903	1.19428	1989	1201	GLOBAL	NA	1580	11817.2	0	1	0.01	NA	1200	0.370131	0.37576	0.36597	0.00979045	NA	0	0.462726	0.47626	0.45844	0.0178199	0.00737577	NA	0	0.759494	1	0	1	0.427526	0.536271	0.0404615	0.212303	0.0833118	0.000833333	NA	NA	11817.2	1191671	0.247148	NA	NA	0.01
GLOBAL_global	10643	0.298266	0.181837	0.722813	0.313174	1.21036	-0.630877	1989	1201	GLOBAL	NA	1580	11817.2	0	1	0.01	NA	1362	0.342656	0.343834	0.335321	0.0085126	NA	0	0.357182	0.376481	0.350123	0.0263577	0.0116494	NA	0	0.862025	1	0	1	0.344983	0.551385	0.0404615	0.108254	0.046671	0.000734214	NA	NA	11817.2	1191671	0.247148	NA	NA	0.01
GLOBAL_global	10643	0.298266	0.181837	0.722813	0.313174	1.21036	-0.630877	1989	1201	GLOBAL	NA	1580	11817.2	0	1	0.01	NA	1362	0.342656	0.343834	0.335321	0.0085126	NA	0	0.357182	0.376481	0.350123	0.0263577	0.0116494	NA	0	0.862025	1	0	1	0.344983	0.551385	0.0404615	0.108254	0.046671	0.000734214	NA	NA	11817.2	1191671	0.247148	NA	NA	0.01
GLOBAL_global	10643	0.298266	0.181837	0.722813	0.313174	1.21036	-0.630877	1989	1201	GLOBAL	NA	1580	11817.2	0	1	0.01	NA	1362	0.342656	0.343834	0.335321	0.0085126	NA	0	0.357182	0.376481	0.350123	0.0263577	0.0116494	NA	0	0.862025	1	0	1	0.344983	0.551385	0.0404615	0.108254	0.046671	0.000734214	NA	NA	11817.2	1191671	0.247148	NA	NA	0.01
GLOBAL_global	10088	-0.302841	-0.193434	-0.434261	1.53792	0.322098	0.710935	1989	1201	GLOBAL	NA	1580	11817.2	0	2	0.0103423	0.664461	1162	0.200786	0.249642	0.17001	0.0796321	2	0.000663728	0.565245	0.672793	0.438921	0.233872	0.090695	2	0.00437035	1.47089	2	0	2	0.600644	0.39771	0.0404615	0.192211	0.07624	0.000847844	0.00131062	0.0112774	11817.2	1191671	0.255609	3.45694	0.14792	0.00517116
GLOBAL_global	10088	-0.302841	-0.193434	-0.434261	1.53792	0.322098	0.710935	1989	1201	GLOBAL	NA	1580	11817.2	0	2	0.0103423	0.664461	1162	0.200786	0.249642	0.17001	0.0796321	2	0.000663728	0.565245	0.672793	0.438921	0.233872	0.090695	2	0.00437035	1.47089	2	0	2	0.600644	0.39771	0.0404615	0.192211	0.07624	0.000847844	0.00131062	0.0112774	11817.2	1191671	0.255609	3.45694	0.14792	0.00517116
GLOBAL_global	10088	-0.302841	-0.193434	-0.434261	1.53792	0.322098	0.710935	1989	1201	GLOBAL	NA	1580	11817.2	0	2	0.0103423	0.664461	1162	0.200786	0.249642	0.17001	0.0796321	2	0.000663728	0.565245	0.672793	0.438921	0.233872	0.090695	2	0.00437035	1.47089	2	0	2	0.600644	0.39771	0.0404615	0.192211	0.07624	0.000847844	0.00131062	0.0112774	11817.2	1191671	0.255609	3.45694	0.14792	0.00517116
GLOBAL_global	10884	0.479087	-0.305536	-0.157945	-1.04398	-1.73388	0.45123	1989	1201	GLOBAL	NA	1580	11817.2	0	2	0.01	NA	1073	0.362699	0.369177	0.362204	0.00697364	NA	0	0.497115	0.498144	0.496364	0.00178026	0.000484659	NA	0	0.679114	1	0	1	0.466965	0.53181	0.0328462	0.160922	0.0717191	0.000931966	NA	NA	11817.2	1191671	0.30445	NA	NA	0.005
GLOBAL_global	10884	0.479087	-0.305536	-0.157945	-1.04398	-1.73388	0.45123	1989	1201	GLOBAL	NA	1580	11817.2	0	2	0.01	NA	1073	0.362699	0.369177	0.362204	0.00697364	NA	0	0.497115	0.498144	0.496364	0.00178026	0.000484659	NA	0	0.679114	1	0	1	0.466965	0.53181	0.0328462	0.160922	0.0717191	0.000931966	NA	NA	11817.2	1191671	0.30445	NA	NA	0.005
GLOBAL_global	10884	0.479087	-0.305536	-0.157945	-1.04398	-1.73388	0.45123	1989	1201	GLOBAL	NA	1580	11817.2	0	2	0.01	NA	1073	0.362699	0.369177	0.362204	0.00697364	NA	0	0.497115	0.498144	0.496364	0.00178026	0.000484659	NA	0	0.679114	1	0	1	0.466965	0.53181	0.0328462	0.160922	0.0717191	0.000931966	NA	NA	11817.2	1191671	0.30445	NA	NA	0.005
GLOBAL_global	736	-1.25582	-0.857848	0.037779	0.0111251	-1.57669	-0.414456	1989	NA	GLOBAL	NA	1580	11817.2	0	13	0.0141079	0.377039	128.308	0.0960353	0.144037	0.0519675	0.0920698	1.32894	0.000118627	0.535184	0.575541	0.476847	0.0986944	0.0232546	1.3414	0.000351089	1.0557	5	0	5	1.62919	0.390258	0.124231	0.114296	0.0866044	0.00739059	0.00505772	0.0122827	11817.2	1191671	0.113562	3.29878	0.141825	0.00108522
GLOBAL_global	736	-1.25582	-0.857848	0.037779	0.0111251	-1.57669	-0.414456	1989	NA	GLOBAL	NA	1580	11817.2	0	13	0.0141079	0.377039	128.308	0.0960353	0.144037	0.0519675	0.0920698	1.32894	0.000118627	0.535184	0.575541	0.476847	0.0986944	0.0232546	1.3414	0.000351089	1.0557	5	0	5	1.62919	0.390258	0.124231	0.114296	0.0866044	0.00739059	0.00505772	0.0122827	11817.2	1191671	0.113562	3.29878	0.141825	0.00108522
GLOBAL_global	736	-1.25582	-0.857848	0.037779	0.0111251	-1.57669	-0.414456	1989	NA	GLOBAL	NA	1580	11817.2	0	13	0.0141079	0.377039	128.308	0.0960353	0.144037	0.0519675	0.0920698	1.32894	0.000118627	0.535184	0.575541	0.476847	0.0986944	0.0232546	1.3414	0.000351089	1.0557	5	0	5	1.62919	0.390258	0.124231	0.114296	0.0866044	0.00739059	0.00505772	0.0122827	11817.2	1191671	0.113562	3.29878	0.141825	0.00108522
GLOBAL_global	2180	0.459539	-0.252903	1.58054	0.594534	0.888492	-1.309	1989	NA	GLOBAL	NA	1580	11817.2	0	1	0.01	NA	1527	0.216979	0.22131	0.209306	0.0120046	NA	0	0.390613	0.402862	0.372015	0.0308473	0.00716135	NA	0	0.966456	1	0	1	0.18011	0.562738	0.0404615	0.158982	0.0611149	0.000654879	NA	NA	11817.2	1191671	0.247148	NA	NA	0.01
GLOBAL_global	2180	0.459539	-0.252903	1.58054	0.594534	0.888492	-1.309	1989	NA	GLOBAL	NA	1580	11817.2	0	1	0.01	NA	1527	0.216979	0.22131	0.209306	0.0120046	NA	0	0.390613	0.402862	0.372015	0.0308473	0.00716135	NA	0	0.966456	1	0	1	0.18011	0.562738	0.0404615	0.158982	0.0611149	0.000654879	NA	NA	11817.2	1191671	0.247148	NA	NA	0.01
GLOBAL_global	2180	0.459539	-0.252903	1.58054	0.594534	0.888492	-1.309	1989	NA	GLOBAL	NA	1580	11817.2	0	1	0.01	NA	1527	0.216979	0.22131	0.209306	0.0120046	NA	0	0.390613	0.402862	0.372015	0.0308473	0.00716135	NA	0	0.966456	1	0	1	0.18011	0.562738	0.0404615	0.158982	0.0611149	0.000654879	NA	NA	11817.2	1191671	0.247148	NA	NA	0.01
GLOBAL_global	6411	0.738101	1.03355	-0.52061	1.11174	1.64701	-1.35228	1989	1201	GLOBAL	NA	1580	11817.2	0	1	0.01	NA	1013	0.463194	0.464165	0.4475	0.0166648	NA	0	0.635086	0.635958	0.62098	0.0149782	0.00350966	NA	0	0.641139	1	0	1	0.479818	0.520674	0.0252308	0.0164685	0.0122902	0.000987167	NA	NA	11817.2	1191671	0.396341	NA	NA	0.01
GLOBAL_global	6411	0.738101	1.03355	-0.52061	1.11174	1.64701	-1.35228	1989	1201	GLOBAL	NA	1580	11817.2	0	1	0.01	NA	1013	0.463194	0.464165	0.4475	0.0166648	NA	0	0.635086	0.635958	0.62098	0.0149782	0.00350966	NA	0	0.641139	1	0	1	0.479818	0.520674	0.0252308	0.0164685	0.0122902	0.000987167	NA	NA	11817.2	1191671	0.396341	NA	NA	0.01
GLOBAL_global	6411	0.738101	1.03355	-0.52061	1.11174	1.64701	-1.35228	1989	1201	GLOBAL	NA	1580	11817.2	0	1	0.01	NA	1013	0.463194	0.464165	0.4475	0.0166648	NA	0	0.635086	0.635958	0.62098	0.0149782	0.00350966	NA	0	0.641139	1	0	1	0.479818	0.520674	0.0252308	0.0164685	0.0122902	0.000987167	NA	NA	11817.2	1191671	0.396341	NA	NA	0.01
GLOBAL_global	1560	-0.659596	-1.47441	-1.5165	-0.741928	0.411923	0.444016	1989	NA	GLOBAL	NA	1580	11817.2	0	6312	0.055529	0.89151	26.1791	0.188262	0.402243	-0.0517245	0.453968	1.35466	0.000929812	0.478387	1.04357	-0.160544	1.20412	0.239278	1.23175	0.0417421	2.22025	7	0	7	1.74087	0.25463	0.0404615	0.0209316	0.0154426	0.035744	0.00590537	0.0343455	11817.2	1191671	1.37239	42.5915	2.22408	8.79738e-06
GLOBAL_global	1560	-0.659596	-1.47441	-1.5165	-0.741928	0.411923	0.444016	1989	NA	GLOBAL	NA	1580	11817.2	0	6312	0.055529	0.89151	26.1791	0.188262	0.402243	-0.0517245	0.453968	1.35466	0.000929812	0.478387	1.04357	-0.160544	1.20412	0.239278	1.23175	0.0417421	2.22025	7	0	7	1.74087	0.25463	0.0404615	0.0209316	0.0154426	0.035744	0.00590537	0.0343455	11817.2	1191671	1.37239	42.5915	2.22408	8.79738e-06
GLOBAL_global	1560	-0.659596	-1.47441	-1.5165	-0.741928	0.411923	0.444016	1989	NA	GLOBAL	NA	1580	11817.2	0	6312	0.055529	0.89151	26.1791	0.188262	0.402243	-0.0517245	0.453968	1.35466	0.000929812	0.478387	1.04357	-0.160544	1.20412	0.239278	1.23175	0.0417421	2.22025	7	0	7	1.74087	0.25463	0.0404615	0.0209316	0.0154426	0.035744	0.00590537	0.0343455	11817.2	1191671	1.37239	42.5915	2.22408	8.79738e-06
GLOBAL_global	1702	1.92077	-1.35616	0.883998	-0.125417	0.317108	0.537798	1989	NA	GLOBAL	NA	1580	11817.2	0	1	0.01	NA	1048	0.323608	0.422339	0.18382	0.238519	NA	0	0.363091	0.688282	0.309986	0.378296	0.0336626	NA	0	0.663291	1	0	1	0.472734	0.504847	0.109	0.445835	0.33268	0.000954198	NA	NA	11817.2	1191671	0.0917431	NA	NA	0.01
GLOBAL_global	1702	1.92077	-1.35616	0.883998	-0.125417	0.317108	0.537798	1989	NA	GLOBAL	NA	1580	11817.2	0	1	0.01	NA	1048	0.323608	0.422339	0.18382	0.238519	NA	0	0.363091	0.688282	0.309986	0.378296	0.0336626	NA	0	0.663291	1	0	1	0.472734	0.504847	0.109	0.445835	0.33268	0.000954198	NA	NA	11817.2	1191671	0.0917431	NA	NA	0.01
GLOBAL_global	1702	1.92077	-1.35616	0.883998	-0.125417	0.317108	0.537798	1989	NA	GLOBAL	NA	1580	11817.2	0	1	0.01	NA	1048	0.323608	0.422339	0.18382	0.238519	NA	0	0.363091	0.688282	0.309986	0.378296	0.0336626	NA	0	0.663291	1	0	1	0.472734	0.504847	0.109	0.445835	0.33268	0.000954198	NA	NA	11817.2	1191671	0.0917431	NA	NA	0.01
GLOBAL_global	12254	1.24147	-0.104572	-1.12505	1.62067	-0.436419	-1.40999	1989	1201	GLOBAL	NA	1580	11817.2	0	47	0.0185581	0.47601	554	0.305916	0.455004	0.157855	0.297148	0.82759	0.00439834	0.483405	0.756695	0.215763	0.540932	0.154142	0.838352	0.0257286	9.11646	18	0	18	2.65335	0.219059	0.01	0.029888	0.017085	0.00125591	0.00565795	0.0145026	11817.2	1191671	1.85581	15.9265	0.848851	0.000394853
GLOBAL_global	12254	1.24147	-0.104572	-1.12505	1.62067	-0.436419	-1.40999	1989	1201	GLOBAL	NA	1580	11817.2	0	47	0.0185581	0.47601	554	0.305916	0.455004	0.157855	0.297148	0.82759	0.00439834	0.483405	0.756695	0.215763	0.540932	0.154142	0.838352	0.0257286	9.11646	18	0	18	2.65335	0.219059	0.01	0.029888	0.017085	0.00125591	0.00565795	0.0145026	11817.2	1191671	1.85581	15.9265	0.848851	0.000394853
GLOBAL_global	12254	1.24147	-0.104572	-1.12505	1.62067	-0.436419	-1.40999	1989	1201	GLOBAL	NA	1580	11817.2	0	47	0.0185581	0.47601	554	0.305916	0.455004	0.157855	0.297148	0.82759	0.00439834	0.483405	0.756695	0.215763	0.540932	0.154142	0.838352	0.0257286	9.11646	18	0	18	2.65335	0.219059	0.01	0.029888	0.017085	0.00125591	0.00565795	0.0145026	11817.2	1191671	1.85581	15.9265	0.848851	0.000394853
GLOBAL_global	826	2.94705	-1.32335	-0.975381	-0.617798	0.344555	-1.65527	1989	NA	GLOBAL	NA	1580	11817.2	0	268	0.0664834	0.541457	144.922	0.250598	0.45502	-0.0909551	0.545975	0.670096	0.00181202	0.345578	0.932144	-0.00637225	0.938516	0.198843	0.793308	0.0399694	15.2259	30	0	30	8.51078	0.277842	0.0328462	0.0513172	0.0297481	0.00522684	0.00661162	0.0328497	11817.2	1191671	2.02408	10.5512	1.10426	0.000248072
GLOBAL_global	826	2.94705	-1.32335	-0.975381	-0.617798	0.344555	-1.65527	1989	NA	GLOBAL	NA	1580	11817.2	0	268	0.0664834	0.541457	144.922	0.250598	0.45502	-0.0909551	0.545975	0.670096	0.00181202	0.345578	0.932144	-0.00637225	0.938516	0.198843	0.793308	0.0399694	15.2259	30	0	30	8.51078	0.277842	0.0328462	0.0513172	0.0297481	0.00522684	0.00661162	0.0328497	11817.2	1191671	2.02408	10.5512	1.10426	0.000248072
GLOBAL_global	826	2.94705	-1.32335	-0.975381	-0.617798	0.344555	-1.65527	1989	NA	GLOBAL	NA	1580	11817.2	0	268	0.0664834	0.541457	144.922	0.250598	0.45502	-0.0909551	0.545975	0.670096	0.00181202	0.345578	0.932144	-0.00637225	0.938516	0.198843	0.793308	0.0399694	15.2259	30	0	30	8.51078	0.277842	0.0328462	0.0513172	0.0297481	0.00522684	0.00661162	0.0328497	11817.2	1191671	2.02408	10.5512	1.10426	0.000248072
GLOBAL_global	1591	-0.429905	0.883163	-1.0387	0.234558	-1.27977	-1.45328	1989	NA	GLOBAL	NA	1580	11817.2	0	32	0.0144502	0.637777	380	0.203846	0.278937	0.1244	0.154537	1.27888	0.00169865	0.477426	0.57831	0.415032	0.163278	0.0601753	1.20879	0.00350041	3.36709	10	0	10	1.86279	0.24165	0.0556923	0.0666144	0.0357266	0.00130884	0.00269595	0.0156235	11817.2	1191671	0.259465	9.57416	0.437307	0.000451569
GLOBAL_global	1591	-0.429905	0.883163	-1.0387	0.234558	-1.27977	-1.45328	1989	NA	GLOBAL	NA	1580	11817.2	0	32	0.0144502	0.637777	380	0.203846	0.278937	0.1244	0.154537	1.27888	0.00169865	0.477426	0.57831	0.415032	0.163278	0.0601753	1.20879	0.00350041	3.36709	10	0	10	1.86279	0.24165	0.0556923	0.0666144	0.0357266	0.00130884	0.00269595	0.0156235	11817.2	1191671	0.259465	9.57416	0.437307	0.000451569
GLOBAL_global	1591	-0.429905	0.883163	-1.0387	0.234558	-1.27977	-1.45328	1989	NA	GLOBAL	NA	1580	11817.2	0	32	0.0144502	0.637777	380	0.203846	0.278937	0.1244	0.154537	1.27888	0.00169865	0.477426	0.57831	0.415032	0.163278	0.0601753	1.20879	0.00350041	3.36709	10	0	10	1.86279	0.24165	0.0556923	0.0666144	0.0357266	0.00130884	0.00269595	0.0156235	11817.2	1191671	0.259465	9.57416	0.437307	0.000451569
GLOBAL_global	531	0.25917	1.67198	1.00489	0.0235381	1.4449	1.41791	1989	NA	GLOBAL	NA	1580	11817.2	0	1	0.01	NA	1449	0.257381	0.257381	0.257381	0	NA	0	0.641058	0.641058	0.641058	0	0	NA	0	0.917089	1	0	1	0.275836	0.556879	0.01	0.01	0.01	0.000690131	NA	NA	11817.2	1191671	1	NA	NA	0.01
GLOBAL_global	531	0.25917	1.67198	1.00489	0.0235381	1.4449	1.41791	1989	NA	GLOBAL	NA	1580	11817.2	0	1	0.01	NA	1449	0.257381	0.257381	0.257381	0	NA	0	0.641058	0.641058	0.641058	0	0	NA	0	0.917089	1	0	1	0.275836	0.556879	0.01	0.01	0.01	0.000690131	NA	NA	11817.2	1191671	1	NA	NA	0.01
GLOBAL_global	531	0.25917	1.67198	1.00489	0.0235381	1.4449	1.41791	1989	NA	GLOBAL	NA	1580	11817.2	0	1	0.01	NA	1449	0.257381	0.257381	0.257381	0	NA	0	0.641058	0.641058	0.641058	0	0	NA	0	0.917089	1	0	1	0.275836	0.556879	0.01	0.01	0.01	0.000690131	NA	NA	11817.2	1191671	1	NA	NA	0.01
GLOBAL_global	448	-1.35356	-0.579641	-1.22291	-0.311612	0.229779	-0.695804	1989	NA	GLOBAL	NA	1580	11817.2	0	260	0.0271162	0.842682	238.255	0.196634	0.319855	-0.0159829	0.335837	0.820899	0.00271015	0.525541	1.04537	0.0560503	0.989322	0.288595	0.790565	0.0779905	7.69051	13	0	13	2.34563	0.265338	0.01	0.0264153	0.0156398	0.00339615	0.00292752	0.0263883	11817.2	1191671	2.71162	31.9013	1.68726	0.000104293
GLOBAL_global	448	-1.35356	-0.579641	-1.22291	-0.311612	0.229779	-0.695804	1989	NA	GLOBAL	NA	1580	11817.2	0	260	0.0271162	0.842682	238.255	0.196634	0.319855	-0.0159829	0.335837	0.820899	0.00271015	0.525541	1.04537	0.0560503	0.989322	0.288595	0.790565	0.0779905	7.69051	13	0	13	2.34563	0.265338	0.01	0.0264153	0.0156398	0.00339615	0.00292752	0.0263883	11817.2	1191671	2.71162	31.9013	1.68726	0.000104293
GLOBAL_global	448	-1.35356	-0.579641	-1.22291	-0.311612	0.229779	-0.695804	1989	NA	GLOBAL	NA	1580	11817.2	0	260	0.0271162	0.842682	238.255	0.196634	0.319855	-0.0159829	0.335837	0.820899	0.00271015	0.525541	1.04537	0.0560503	0.989322	0.288595	0.790565	0.0779905	7.69051	13	0	13	2.34563	0.265338	0.01	0.0264153	0.0156398	0.00339615	0.00292752	0.0263883	11817.2	1191671	2.71162	31.9013	1.68726	0.000104293
GLOBAL_global	5790	1.23658	-1.50996	1.15456	-0.911571	-0.533729	1.49005	1989	1201	GLOBAL	NA	1580	11817.2	0	14	0.0117116	0.376201	193.167	0.234659	0.378231	0.0713504	0.30688	1.98665	0.000224847	0.424806	0.807211	0.229862	0.577349	0.125886	1.98853	0.00191648	0.733544	3	0	3	0.697785	0.284461	0.299385	0.394372	0.39381	0.00499835	0.00322871	0.0117495	11817.2	1191671	0.039119	0.953925	0.0298354	0.000836544
GLOBAL_global	5790	1.23658	-1.50996	1.15456	-0.911571	-0.533729	1.49005	1989	1201	GLOBAL	NA	1580	11817.2	0	14	0.0117116	0.376201	193.167	0.234659	0.378231	0.0713504	0.30688	1.98665	0.000224847	0.424806	0.807211	0.229862	0.577349	0.125886	1.98853	0.00191648	0.733544	3	0	3	0.697785	0.284461	0.299385	0.394372	0.39381	0.00499835	0.00322871	0.0117495	11817.2	1191671	0.039119	0.953925	0.0298354	0.000836544
GLOBAL_global	5790	1.23658	-1.50996	1.15456	-0.911571	-0.533729	1.49005	1989	1201	GLOBAL	NA	1580	11817.2	0	14	0.0117116	0.376201	193.167	0.234659	0.378231	0.0713504	0.30688	1.98665	0.000224847	0.424806	0.807211	0.229862	0.577349	0.125886	1.98853	0.00191648	0.733544	3	0	3	0.697785	0.284461	0.299385	0.394372	0.39381	0.00499835	0.00322871	0.0117495	11817.2	1191671	0.039119	0.953925	0.0298354	0.000836544
GLOBAL_global	6072	-0.70358	-1.1757	0.250773	1.44275	-1.39954	-1.50378	1989	1201	GLOBAL	NA	1580	11817.2	0	8	0.0123963	0.389277	548.625	0.13061	0.186913	0.0954122	0.0915009	1.35472	0.000232875	0.496882	0.547213	0.41591	0.131304	0.0366015	1.38697	0.00116645	2.77785	5	0	5	1.66342	0.335016	0.0556923	0.229054	0.154023	0.00128969	0.00359524	0.0120559	11817.2	1191671	0.222585	1.6995	0.0782733	0.00154953
GLOBAL_global	6072	-0.70358	-1.1757	0.250773	1.44275	-1.39954	-1.50378	1989	1201	GLOBAL	NA	1580	11817.2	0	8	0.0123963	0.389277	548.625	0.13061	0.186913	0.0954122	0.0915009	1.35472	0.000232875	0.496882	0.547213	0.41591	0.131304	0.0366015	1.38697	0.00116645	2.77785	5	0	5	1.66342	0.335016	0.0556923	0.229054	0.154023	0.00128969	0.00359524	0.0120559	11817.2	1191671	0.222585	1.6995	0.0782733	0.00154953
GLOBAL_global	6072	-0.70358	-1.1757	0.250773	1.44275	-1.39954	-1.50378	1989	1201	GLOBAL	NA	1580	11817.2	0	8	0.0123963	0.389277	548.625	0.13061	0.186913	0.0954122	0.0915009	1.35472	0.000232875	0.496882	0.547213	0.41591	0.131304	0.0366015	1.38697	0.00116645	2.77785	5	0	5	1.66342	0.335016	0.0556923	0.229054	0.154023	0.00128969	0.00359524	0.0120559	11817.2	1191671	0.222585	1.6995	0.0782733	0.00154953
GLOBAL_global	2951	-0.776885	0.444322	-0.606959	-1.68117	0.666426	-0.551523	1989	NA	GLOBAL	NA	1580	11817.2	0	13	0.0113693	0.620544	692.2	0.14923	0.214137	0.00112291	0.213014	1.56933	0.00104682	0.536516	0.844888	0.289539	0.555349	0.222481	1.64466	0.0354103	2.19051	3	0	3	0.856986	0.358797	0.0480769	0.109314	0.04786	0.00105936	0.00184431	0.0123966	11817.2	1191671	0.236481	5.67672	0.259017	0.000874561
GLOBAL_global	2951	-0.776885	0.444322	-0.606959	-1.68117	0.666426	-0.551523	1989	NA	GLOBAL	NA	1580	11817.2	0	13	0.0113693	0.620544	692.2	0.14923	0.214137	0.00112291	0.213014	1.56933	0.00104682	0.536516	0.844888	0.289539	0.555349	0.222481	1.64466	0.0354103	2.19051	3	0	3	0.856986	0.358797	0.0480769	0.109314	0.04786	0.00105936	0.00184431	0.0123966	11817.2	1191671	0.236481	5.67672	0.259017	0.000874561
GLOBAL_global	2951	-0.776885	0.444322	-0.606959	-1.68117	0.666426	-0.551523	1989	NA	GLOBAL	NA	1580	11817.2	0	13	0.0113693	0.620544	692.2	0.14923	0.214137	0.00112291	0.213014	1.56933	0.00104682	0.536516	0.844888	0.289539	0.555349	0.222481	1.64466	0.0354103	2.19051	3	0	3	0.856986	0.358797	0.0480769	0.109314	0.04786	0.00105936	0.00184431	0.0123966	11817.2	1191671	0.236481	5.67672	0.259017	0.000874561
GLOBAL_global	1803	0.728327	1.13881	-0.831466	0.644186	-0.0995776	0.884073	1989	NA	GLOBAL	NA	1580	11817.2	0	2	0.0103423	0.90463	918	0.306891	0.326602	0.290195	0.0364076	2	0.000112717	0.514096	0.538364	0.485447	0.0529163	0.0263745	2	0.000238114	1.16203	2	0	2	0.633917	0.324496	0.0252308	0.0135793	0.0113626	0.00108421	0.000958773	0.0117461	11817.2	1191671	0.409909	66.6186	1.03376	0.00517116
GLOBAL_global	1803	0.728327	1.13881	-0.831466	0.644186	-0.0995776	0.884073	1989	NA	GLOBAL	NA	1580	11817.2	0	2	0.0103423	0.90463	918	0.306891	0.326602	0.290195	0.0364076	2	0.000112717	0.514096	0.538364	0.485447	0.0529163	0.0263745	2	0.000238114	1.16203	2	0	2	0.633917	0.324496	0.0252308	0.0135793	0.0113626	0.00108421	0.000958773	0.0117461	11817.2	1191671	0.409909	66.6186	1.03376	0.00517116
GLOBAL_global	1803	0.728327	1.13881	-0.831466	0.644186	-0.0995776	0.884073	1989	NA	GLOBAL	NA	1580	11817.2	0	2	0.0103423	0.90463	918	0.306891	0.326602	0.290195	0.0364076	2	0.000112717	0.514096	0.538364	0.485447	0.0529163	0.0263745	2	0.000238114	1.16203	2	0	2	0.633917	0.324496	0.0252308	0.0135793	0.0113626	0.00108421	0.000958773	0.0117461	11817.2	1191671	0.409909	66.6186	1.03376	0.00517116
GLOBAL_global	10471	-0.644935	0.973392	0.49255	1.54206	-1.30722	-0.284603	1989	1201	GLOBAL	NA	1580	11817.2	0	1	0.01	NA	1514	0.148224	0.148224	0.148224	0	NA	0	0.478472	0.478472	0.478472	0	0	NA	0	0.958228	1	0	1	0.200131	0.554236	0.0328462	0.0127689	0.0112496	0.000660502	NA	NA	11817.2	1191671	0.30445	NA	NA	0.01
GLOBAL_global	10471	-0.644935	0.973392	0.49255	1.54206	-1.30722	-0.284603	1989	1201	GLOBAL	NA	1580	11817.2	0	1	0.01	NA	1514	0.148224	0.148224	0.148224	0	NA	0	0.478472	0.478472	0.478472	0	0	NA	0	0.958228	1	0	1	0.200131	0.554236	0.0328462	0.0127689	0.0112496	0.000660502	NA	NA	11817.2	1191671	0.30445	NA	NA	0.01
GLOBAL_global	10471	-0.644935	0.973392	0.49255	1.54206	-1.30722	-0.284603	1989	1201	GLOBAL	NA	1580	11817.2	0	1	0.01	NA	1514	0.148224	0.148224	0.148224	0	NA	0	0.478472	0.478472	0.478472	0	0	NA	0	0.958228	1	0	1	0.200131	0.554236	0.0328462	0.0127689	0.0112496	0.000660502	NA	NA	11817.2	1191671	0.30445	NA	NA	0.01
GLOBAL_global	5251	-0.146456	0.266598	-1.10778	-1.75565	-1.77131	0.299735	1989	1201	GLOBAL	NA	1580	11817.2	0	14	0.0103423	0.0185775	619.5	0.268004	0.268241	0.248717	0.0195236	NA	0	0.494031	0.494977	0.490635	0.00434212	0.000493377	NA	0	0.784177	1	0	1	0.411522	0.540547	0.0176154	0.0122439	0.010459	0.00161421	0.1	0.0100167	11817.2	1191671	0.587119	1.51729	0.957714	0.000738737
GLOBAL_global	5251	-0.146456	0.266598	-1.10778	-1.75565	-1.77131	0.299735	1989	1201	GLOBAL	NA	1580	11817.2	0	14	0.0103423	0.0185775	619.5	0.268004	0.268241	0.248717	0.0195236	NA	0	0.494031	0.494977	0.490635	0.00434212	0.000493377	NA	0	0.784177	1	0	1	0.411522	0.540547	0.0176154	0.0122439	0.010459	0.00161421	0.1	0.0100167	11817.2	1191671	0.587119	1.51729	0.957714	0.000738737
GLOBAL_global	5251	-0.146456	0.266598	-1.10778	-1.75565	-1.77131	0.299735	1989	1201	GLOBAL	NA	1580	11817.2	0	14	0.0103423	0.0185775	619.5	0.268004	0.268241	0.248717	0.0195236	NA	0	0.494031	0.494977	0.490635	0.00434212	0.000493377	NA	0	0.784177	1	0	1	0.411522	0.540547	0.0176154	0.0122439	0.010459	0.00161421	0.1	0.0100167	11817.2	1191671	0.587119	1.51729	0.957714	0.000738737
GLOBAL_global	5500	-0.136682	-1.40196	1.1085	0.855206	-0.578642	-1.00601	1989	1201	GLOBAL	NA	1580	11817.2	0	9	0.0123963	0.340631	249.5	0.333875	0.438472	0.0510412	0.387431	1.85305	0.000755922	0.48201	0.951639	0.226748	0.724891	0.0902887	1.85621	0.00387728	1.26329	4	0	4	0.954464	0.272537	0.0480769	0.286931	0.267983	0.00287127	0.00476449	0.0117319	11817.2	1191671	0.257842	1.18715	0.0437785	0.00137736
GLOBAL_global	5500	-0.136682	-1.40196	1.1085	0.855206	-0.578642	-1.00601	1989	1201	GLOBAL	NA	1580	11817.2	0	9	0.0123963	0.340631	249.5	0.333875	0.438472	0.0510412	0.387431	1.85305	0.000755922	0.48201	0.951639	0.226748	0.724891	0.0902887	1.85621	0.00387728	1.26329	4	0	4	0.954464	0.272537	0.0480769	0.286931	0.267983	0.00287127	0.00476449	0.0117319	11817.2	1191671	0.257842	1.18715	0.0437785	0.00137736
GLOBAL_global	5500	-0.136682	-1.40196	1.1085	0.855206	-0.578642	-1.00601	1989	1201	GLOBAL	NA	1580	11817.2	0	9	0.0123963	0.340631	249.5	0.333875	0.438472	0.0510412	0.387431	1.85305	0.000755922	0.48201	0.951639	0.226748	0.724891	0.0902887	1.85621	0.00387728	1.26329	4	0	4	0.954464	0.272537	0.0480769	0.286931	0.267983	0.00287127	0.00476449	0.0117319	11817.2	1191671	0.257842	1.18715	0.0437785	0.00137736
GLOBAL_global	5203	0.371572	1.01304	-0.647255	-1.04811	-1.6765	-0.0970379	1989	1201	GLOBAL	NA	1580	11817.2	0	1	0.01	NA	1118	0.364902	0.364902	0.364902	0	NA	0	0.503874	0.503874	0.503874	0	0	NA	0	0.707595	1	0	1	0.455011	0.535008	0.0252308	0.013483	0.0110687	0.000894454	NA	NA	11817.2	1191671	0.396341	NA	NA	0.01
GLOBAL_global	5203	0.371572	1.01304	-0.647255	-1.04811	-1.6765	-0.0970379	1989	1201	GLOBAL	NA	1580	11817.2	0	1	0.01	NA	1118	0.364902	0.364902	0.364902	0	NA	0	0.503874	0.503874	0.503874	0	0	NA	0	0.707595	1	0	1	0.455011	0.535008	0.0252308	0.013483	0.0110687	0.000894454	NA	NA	11817.2	1191671	0.396341	NA	NA	0.01
GLOBAL_global	5203	0.371572	1.01304	-0.647255	-1.04811	-1.6765	-0.0970379	1989	1201	GLOBAL	NA	1580	11817.2	0	1	0.01	NA	1118	0.364902	0.364902	0.364902	0	NA	0	0.503874	0.503874	0.503874	0	0	NA	0	0.707595	1	0	1	0.455011	0.535008	0.0252308	0.013483	0.0110687	0.000894454	NA	NA	11817.2	1191671	0.396341	NA	NA	0.01
GLOBAL_global	10319	-1.00658	0.123052	0.452253	-1.37499	-0.25677	0.292521	1989	1201	GLOBAL	NA	1580	11817.2	0	6	0.0113693	0.246052	75.2	0.141999	0.172233	0.0978674	0.0743659	2	0.000107295	0.551626	0.590106	0.491633	0.0984726	0.0274983	2	0.000309905	0.237975	2	0	2	0.596868	0.43792	0.0252308	0.136634	0.0754196	0.0132582	0.00504584	0.0108513	11817.2	1191671	0.450612	1.80081	0.143879	0.00189488
GLOBAL_global	10319	-1.00658	0.123052	0.452253	-1.37499	-0.25677	0.292521	1989	1201	GLOBAL	NA	1580	11817.2	0	6	0.0113693	0.246052	75.2	0.141999	0.172233	0.0978674	0.0743659	2	0.000107295	0.551626	0.590106	0.491633	0.0984726	0.0274983	2	0.000309905	0.237975	2	0	2	0.596868	0.43792	0.0252308	0.136634	0.0754196	0.0132582	0.00504584	0.0108513	11817.2	1191671	0.450612	1.80081	0.143879	0.00189488
GLOBAL_global	10319	-1.00658	0.123052	0.452253	-1.37499	-0.25677	0.292521	1989	1201	GLOBAL	NA	1580	11817.2	0	6	0.0113693	0.246052	75.2	0.141999	0.172233	0.0978674	0.0743659	2	0.000107295	0.551626	0.590106	0.491633	0.0984726	0.0274983	2	0.000309905	0.237975	2	0	2	0.596868	0.43792	0.0252308	0.136634	0.0754196	0.0132582	0.00504584	0.0108513	11817.2	1191671	0.450612	1.80081	0.143879	0.00189488
GLOBAL_global	10635	0.757649	0.705439	-1.07324	-0.26196	-1.73638	-0.95551	1989	1201	GLOBAL	NA	1580	11817.2	0	16	0.01	NA	1020	0.44092	0.440968	0.440751	0.00021699	NA	0	0.510712	0.51485	0.510303	0.00454713	0.0010496	NA	0	0.64557	1	0	1	0.478492	0.507645	0.0252308	0.0239787	0.0142893	0.000980392	NA	NA	11817.2	1191671	0.396341	NA	NA	0.000625
GLOBAL_global	10635	0.757649	0.705439	-1.07324	-0.26196	-1.73638	-0.95551	1989	1201	GLOBAL	NA	1580	11817.2	0	16	0.01	NA	1020	0.44092	0.440968	0.440751	0.00021699	NA	0	0.510712	0.51485	0.510303	0.00454713	0.0010496	NA	0	0.64557	1	0	1	0.478492	0.507645	0.0252308	0.0239787	0.0142893	0.000980392	NA	NA	11817.2	1191671	0.396341	NA	NA	0.000625
GLOBAL_global	10635	0.757649	0.705439	-1.07324	-0.26196	-1.73638	-0.95551	1989	1201	GLOBAL	NA	1580	11817.2	0	16	0.01	NA	1020	0.44092	0.440968	0.440751	0.00021699	NA	0	0.510712	0.51485	0.510303	0.00454713	0.0010496	NA	0	0.64557	1	0	1	0.478492	0.507645	0.0252308	0.0239787	0.0142893	0.000980392	NA	NA	11817.2	1191671	0.396341	NA	NA	0.000625
GLOBAL_global	10835	0.381346	0.231053	1.57479	1.47585	0.571611	-0.241319	1989	1201	GLOBAL	NA	1580	11817.2	0	1	0.01	NA	1138	0.421313	0.423669	0.41464	0.00902946	NA	0	0.538095	0.546827	0.535414	0.0114134	0.00442254	NA	0	0.720253	1	0	1	0.449017	0.528687	0.0404615	0.0830116	0.0352095	0.000878735	NA	NA	11817.2	1191671	0.247148	NA	NA	0.01
GLOBAL_global	10835	0.381346	0.231053	1.57479	1.47585	0.571611	-0.241319	1989	1201	GLOBAL	NA	1580	11817.2	0	1	0.01	NA	1138	0.421313	0.423669	0.41464	0.00902946	NA	0	0.538095	0.546827	0.535414	0.0114134	0.00442254	NA	0	0.720253	1	0	1	0.449017	0.528687	0.0404615	0.0830116	0.0352095	0.000878735	NA	NA	11817.2	1191671	0.247148	NA	NA	0.01
GLOBAL_global	10835	0.381346	0.231053	1.57479	1.47585	0.571611	-0.241319	1989	1201	GLOBAL	NA	1580	11817.2	0	1	0.01	NA	1138	0.421313	0.423669	0.41464	0.00902946	NA	0	0.538095	0.546827	0.535414	0.0114134	0.00442254	NA	0	0.720253	1	0	1	0.449017	0.528687	0.0404615	0.0830116	0.0352095	0.000878735	NA	NA	11817.2	1191671	0.247148	NA	NA	0.01
GLOBAL_global	6895	-0.938158	1.55373	-0.99265	-1.11845	1.17294	-0.3856	1989	1201	GLOBAL	NA	1580	11817.2	0	1	0.01	NA	1508	0.173072	0.173072	0.173072	0	NA	0	0.626014	0.626014	0.626014	0	0	NA	0	0.95443	1	0	1	0.208616	0.552259	0.0176154	0.0121393	0.0104376	0.00066313	NA	NA	11817.2	1191671	0.567686	NA	NA	0.01
GLOBAL_global	6895	-0.938158	1.55373	-0.99265	-1.11845	1.17294	-0.3856	1989	1201	GLOBAL	NA	1580	11817.2	0	1	0.01	NA	1508	0.173072	0.173072	0.173072	0	NA	0	0.626014	0.626014	0.626014	0	0	NA	0	0.95443	1	0	1	0.208616	0.552259	0.0176154	0.0121393	0.0104376	0.00066313	NA	NA	11817.2	1191671	0.567686	NA	NA	0.01
GLOBAL_global	6895	-0.938158	1.55373	-0.99265	-1.11845	1.17294	-0.3856	1989	1201	GLOBAL	NA	1580	11817.2	0	1	0.01	NA	1508	0.173072	0.173072	0.173072	0	NA	0	0.626014	0.626014	0.626014	0	0	NA	0	0.95443	1	0	1	0.208616	0.552259	0.0176154	0.0121393	0.0104376	0.00066313	NA	NA	11817.2	1191671	0.567686	NA	NA	0.01
GLOBAL_global	7064	-0.6205	-0.180446	-0.376695	0.35455	-0.401488	0.335805	1989	1201	GLOBAL	NA	1580	11817.2	0	6	0.0117116	0.498859	717.167	0.162252	0.404735	-0.0568295	0.461565	1.26135	0.00451483	0.565834	1.0262	0.466967	0.559235	0.146868	1.20063	0.0141638	2.72342	5	0	5	1.41648	0.27763	0.0556923	0.132662	0.0658482	0.00135454	0.00253451	0.0120006	11817.2	1191671	0.210291	3.76037	0.182247	0.00195194
GLOBAL_global	7064	-0.6205	-0.180446	-0.376695	0.35455	-0.401488	0.335805	1989	1201	GLOBAL	NA	1580	11817.2	0	6	0.0117116	0.498859	717.167	0.162252	0.404735	-0.0568295	0.461565	1.26135	0.00451483	0.565834	1.0262	0.466967	0.559235	0.146868	1.20063	0.0141638	2.72342	5	0	5	1.41648	0.27763	0.0556923	0.132662	0.0658482	0.00135454	0.00253451	0.0120006	11817.2	1191671	0.210291	3.76037	0.182247	0.00195194
GLOBAL_global	7064	-0.6205	-0.180446	-0.376695	0.35455	-0.401488	0.335805	1989	1201	GLOBAL	NA	1580	11817.2	0	6	0.0117116	0.498859	717.167	0.162252	0.404735	-0.0568295	0.461565	1.26135	0.00451483	0.565834	1.0262	0.466967	0.559235	0.146868	1.20063	0.0141638	2.72342	5	0	5	1.41648	0.27763	0.0556923	0.132662	0.0658482	0.00135454	0.00253451	0.0120006	11817.2	1191671	0.210291	3.76037	0.182247	0.00195194
GLOBAL_global	500	0.713665	-1.36573	1.68992	0.441441	0.0675957	-0.638091	1989	NA	GLOBAL	NA	1580	11817.2	0	1	0.01	NA	1034	0.336921	0.440796	0.255529	0.185267	NA	0	0.569776	0.773022	0.518838	0.254184	0.0326476	NA	0	0.65443	1	0	1	0.475704	0.511006	0.124231	0.676761	0.524097	0.000967118	NA	NA	11817.2	1191671	0.0804954	NA	NA	0.01
GLOBAL_global	500	0.713665	-1.36573	1.68992	0.441441	0.0675957	-0.638091	1989	NA	GLOBAL	NA	1580	11817.2	0	1	0.01	NA	1034	0.336921	0.440796	0.255529	0.185267	NA	0	0.569776	0.773022	0.518838	0.254184	0.0326476	NA	0	0.65443	1	0	1	0.475704	0.511006	0.124231	0.676761	0.524097	0.000967118	NA	NA	11817.2	1191671	0.0804954	NA	NA	0.01
GLOBAL_global	500	0.713665	-1.36573	1.68992	0.441441	0.0675957	-0.638091	1989	NA	GLOBAL	NA	1580	11817.2	0	1	0.01	NA	1034	0.336921	0.440796	0.255529	0.185267	NA	0	0.569776	0.773022	0.518838	0.254184	0.0326476	NA	0	0.65443	1	0	1	0.475704	0.511006	0.124231	0.676761	0.524097	0.000967118	NA	NA	11817.2	1191671	0.0804954	NA	NA	0.01
GLOBAL_global	10462	1.2659	-0.963115	-1.46469	-1.27568	1.04069	-1.208	1989	1201	GLOBAL	NA	1580	11817.2	0	564	0.0240353	0.842226	261.333	0.213379	0.408318	0.0476665	0.360651	0.83534	0.00231572	0.507356	0.955577	0.065519	0.890058	0.271091	0.926804	0.0651767	6.94684	13	0	13	2.77069	0.218503	0.0328462	0.0225918	0.0148118	0.00397915	0.0027469	0.0242052	11817.2	1191671	0.731753	37.2802	1.63418	4.26157e-05
GLOBAL_global	10462	1.2659	-0.963115	-1.46469	-1.27568	1.04069	-1.208	1989	1201	GLOBAL	NA	1580	11817.2	0	564	0.0240353	0.842226	261.333	0.213379	0.408318	0.0476665	0.360651	0.83534	0.00231572	0.507356	0.955577	0.065519	0.890058	0.271091	0.926804	0.0651767	6.94684	13	0	13	2.77069	0.218503	0.0328462	0.0225918	0.0148118	0.00397915	0.0027469	0.0242052	11817.2	1191671	0.731753	37.2802	1.63418	4.26157e-05
GLOBAL_global	10462	1.2659	-0.963115	-1.46469	-1.27568	1.04069	-1.208	1989	1201	GLOBAL	NA	1580	11817.2	0	564	0.0240353	0.842226	261.333	0.213379	0.408318	0.0476665	0.360651	0.83534	0.00231572	0.507356	0.955577	0.065519	0.890058	0.271091	0.926804	0.0651767	6.94684	13	0	13	2.77069	0.218503	0.0328462	0.0225918	0.0148118	0.00397915	0.0027469	0.0242052	11817.2	1191671	0.731753	37.2802	1.63418	4.26157e-05
GLOBAL_global	10516	0.889599	-0.0669762	0.181694	0.557295	-1.64156	-1.37392	1989	1201	GLOBAL	NA	1580	11817.2	0	2	0.01	NA	1011	0.44394	0.451308	0.440429	0.0108793	NA	0	0.529196	0.533448	0.52808	0.00536806	0.00208886	NA	0	0.639873	1	0	1	0.480189	0.52107	0.0404615	0.178563	0.0677357	0.00098912	NA	NA	11817.2	1191671	0.247148	NA	NA	0.005
GLOBAL_global	10516	0.889599	-0.0669762	0.181694	0.557295	-1.64156	-1.37392	1989	1201	GLOBAL	NA	1580	11817.2	0	2	0.01	NA	1011	0.44394	0.451308	0.440429	0.0108793	NA	0	0.529196	0.533448	0.52808	0.00536806	0.00208886	NA	0	0.639873	1	0	1	0.480189	0.52107	0.0404615	0.178563	0.0677357	0.00098912	NA	NA	11817.2	1191671	0.247148	NA	NA	0.005
GLOBAL_global	10516	0.889599	-0.0669762	0.181694	0.557295	-1.64156	-1.37392	1989	1201	GLOBAL	NA	1580	11817.2	0	2	0.01	NA	1011	0.44394	0.451308	0.440429	0.0108793	NA	0	0.529196	0.533448	0.52808	0.00536806	0.00208886	NA	0	0.639873	1	0	1	0.480189	0.52107	0.0404615	0.178563	0.0677357	0.00098912	NA	NA	11817.2	1191671	0.247148	NA	NA	0.005
GLOBAL_global	8559	-0.903949	1.47991	-0.831466	0.135255	-0.885542	-0.479382	1989	1201	GLOBAL	NA	1580	11817.2	0	2	0.01	NA	1402	0.0825948	0.0825948	0.0825948	0	NA	0	0.487045	0.487045	0.487045	0	0	NA	0	0.887342	1	0	1	0.316275	0.532111	0.0176154	0.01	0.01	0.000713267	NA	NA	11817.2	1191671	0.567686	NA	NA	0.005
GLOBAL_global	8559	-0.903949	1.47991	-0.831466	0.135255	-0.885542	-0.479382	1989	1201	GLOBAL	NA	1580	11817.2	0	2	0.01	NA	1402	0.0825948	0.0825948	0.0825948	0	NA	0	0.487045	0.487045	0.487045	0	0	NA	0	0.887342	1	0	1	0.316275	0.532111	0.0176154	0.01	0.01	0.000713267	NA	NA	11817.2	1191671	0.567686	NA	NA	0.005
GLOBAL_global	8559	-0.903949	1.47991	-0.831466	0.135255	-0.885542	-0.479382	1989	1201	GLOBAL	NA	1580	11817.2	0	2	0.01	NA	1402	0.0825948	0.0825948	0.0825948	0	NA	0	0.487045	0.487045	0.487045	0	0	NA	0	0.887342	1	0	1	0.316275	0.532111	0.0176154	0.01	0.01	0.000713267	NA	NA	11817.2	1191671	0.567686	NA	NA	0.005
GLOBAL_global	11395	-0.146456	1.37122	-1.56255	-1.48257	1.22533	-0.746302	1989	1201	GLOBAL	NA	1580	11817.2	0	281	0.0130809	0.773643	479.1	0.177825	0.255034	0.05364	0.201394	1.29923	0.00143819	0.415054	0.846872	0.0734294	0.773443	0.246488	1.28528	0.0411722	3.03228	7	0	7	1.47844	0.237152	0.01	0.0142563	0.0115503	0.00135901	0.00224594	0.0139677	11817.2	1191671	1.30809	54.2669	1.20929	4.65513e-05
GLOBAL_global	11395	-0.146456	1.37122	-1.56255	-1.48257	1.22533	-0.746302	1989	1201	GLOBAL	NA	1580	11817.2	0	281	0.0130809	0.773643	479.1	0.177825	0.255034	0.05364	0.201394	1.29923	0.00143819	0.415054	0.846872	0.0734294	0.773443	0.246488	1.28528	0.0411722	3.03228	7	0	7	1.47844	0.237152	0.01	0.0142563	0.0115503	0.00135901	0.00224594	0.0139677	11817.2	1191671	1.30809	54.2669	1.20929	4.65513e-05
GLOBAL_global	11395	-0.146456	1.37122	-1.56255	-1.48257	1.22533	-0.746302	1989	1201	GLOBAL	NA	1580	11817.2	0	281	0.0130809	0.773643	479.1	0.177825	0.255034	0.05364	0.201394	1.29923	0.00143819	0.415054	0.846872	0.0734294	0.773443	0.246488	1.28528	0.0411722	3.03228	7	0	7	1.47844	0.237152	0.01	0.0142563	0.0115503	0.00135901	0.00224594	0.0139677	11817.2	1191671	1.30809	54.2669	1.20929	4.65513e-05
GLOBAL_global	5324	0.200525	-1.2256	1.45966	-0.00128781	-1.69147	-0.486596	1989	1201	GLOBAL	NA	1580	11817.2	0	1	0.01	NA	1212	0.324282	0.349886	0.30397	0.0459163	NA	0	0.496968	0.523914	0.484181	0.039733	0.00849848	NA	0	0.767089	1	0	1	0.42282	0.534125	0.0785385	0.372638	0.258789	0.000825083	NA	NA	11817.2	1191671	0.127326	NA	NA	0.01
GLOBAL_global	5324	0.200525	-1.2256	1.45966	-0.00128781	-1.69147	-0.486596	1989	1201	GLOBAL	NA	1580	11817.2	0	1	0.01	NA	1212	0.324282	0.349886	0.30397	0.0459163	NA	0	0.496968	0.523914	0.484181	0.039733	0.00849848	NA	0	0.767089	1	0	1	0.42282	0.534125	0.0785385	0.372638	0.258789	0.000825083	NA	NA	11817.2	1191671	0.127326	NA	NA	0.01
GLOBAL_global	5324	0.200525	-1.2256	1.45966	-0.00128781	-1.69147	-0.486596	1989	1201	GLOBAL	NA	1580	11817.2	0	1	0.01	NA	1212	0.324282	0.349886	0.30397	0.0459163	NA	0	0.496968	0.523914	0.484181	0.039733	0.00849848	NA	0	0.767089	1	0	1	0.42282	0.534125	0.0785385	0.372638	0.258789	0.000825083	NA	NA	11817.2	1191671	0.127326	NA	NA	0.01
GLOBAL_global	6600	-0.425018	-0.889975	0.659491	-1.49084	1.66198	-0.226891	1989	1201	GLOBAL	NA	1580	11817.2	0	1	0.01	NA	1246	0.259145	0.276422	0.0371914	0.239231	NA	0	0.538681	0.621446	0.524846	0.0965998	0.028879	NA	0	0.788608	1	0	1	0.408425	0.523543	0.0480769	0.400459	0.169946	0.000802568	NA	NA	11817.2	1191671	0.208	NA	NA	0.01
GLOBAL_global	6600	-0.425018	-0.889975	0.659491	-1.49084	1.66198	-0.226891	1989	1201	GLOBAL	NA	1580	11817.2	0	1	0.01	NA	1246	0.259145	0.276422	0.0371914	0.239231	NA	0	0.538681	0.621446	0.524846	0.0965998	0.028879	NA	0	0.788608	1	0	1	0.408425	0.523543	0.0480769	0.400459	0.169946	0.000802568	NA	NA	11817.2	1191671	0.208	NA	NA	0.01
GLOBAL_global	6600	-0.425018	-0.889975	0.659491	-1.49084	1.66198	-0.226891	1989	1201	GLOBAL	NA	1580	11817.2	0	1	0.01	NA	1246	0.259145	0.276422	0.0371914	0.239231	NA	0	0.538681	0.621446	0.524846	0.0965998	0.028879	NA	0	0.788608	1	0	1	0.408425	0.523543	0.0480769	0.400459	0.169946	0.000802568	NA	NA	11817.2	1191671	0.208	NA	NA	0.01
GLOBAL_global	470	2.17001	-1.31378	0.578898	-0.195757	1.652	0.718149	1989	NA	GLOBAL	NA	1580	11817.2	0	1	0.01	NA	254	0.319066	0.454418	0.192581	0.261837	NA	0	0.282985	0.458584	0.104971	0.353613	0.0755053	NA	0	0.160759	1	0	1	0.367425	0.497714	0.0480769	0.549611	0.27164	0.00393701	NA	NA	11817.2	1191671	0.208	NA	NA	0.01
GLOBAL_global	470	2.17001	-1.31378	0.578898	-0.195757	1.652	0.718149	1989	NA	GLOBAL	NA	1580	11817.2	0	1	0.01	NA	254	0.319066	0.454418	0.192581	0.261837	NA	0	0.282985	0.458584	0.104971	0.353613	0.0755053	NA	0	0.160759	1	0	1	0.367425	0.497714	0.0480769	0.549611	0.27164	0.00393701	NA	NA	11817.2	1191671	0.208	NA	NA	0.01
GLOBAL_global	470	2.17001	-1.31378	0.578898	-0.195757	1.652	0.718149	1989	NA	GLOBAL	NA	1580	11817.2	0	1	0.01	NA	254	0.319066	0.454418	0.192581	0.261837	NA	0	0.282985	0.458584	0.104971	0.353613	0.0755053	NA	0	0.160759	1	0	1	0.367425	0.497714	0.0480769	0.549611	0.27164	0.00393701	NA	NA	11817.2	1191671	0.208	NA	NA	0.01
GLOBAL_global	2063	-1.12387	0.519513	-1.05022	-1.23431	-0.436419	0.0616711	1989	NA	GLOBAL	NA	1580	11817.2	0	34	0.011027	0.657885	353.75	0.169218	0.232021	0.0342956	0.197725	2	0.00046656	0.493577	0.687509	0.367491	0.320018	0.0823171	2	0.00100899	0.89557	2	0	2	0.818473	0.422486	0.0328462	0.0356251	0.0188383	0.00249517	0.00146445	0.0124535	11817.2	1191671	0.335716	18.4669	0.661071	0.000324323
GLOBAL_global	2063	-1.12387	0.519513	-1.05022	-1.23431	-0.436419	0.0616711	1989	NA	GLOBAL	NA	1580	11817.2	0	34	0.011027	0.657885	353.75	0.169218	0.232021	0.0342956	0.197725	2	0.00046656	0.493577	0.687509	0.367491	0.320018	0.0823171	2	0.00100899	0.89557	2	0	2	0.818473	0.422486	0.0328462	0.0356251	0.0188383	0.00249517	0.00146445	0.0124535	11817.2	1191671	0.335716	18.4669	0.661071	0.000324323
GLOBAL_global	2063	-1.12387	0.519513	-1.05022	-1.23431	-0.436419	0.0616711	1989	NA	GLOBAL	NA	1580	11817.2	0	34	0.011027	0.657885	353.75	0.169218	0.232021	0.0342956	0.197725	2	0.00046656	0.493577	0.687509	0.367491	0.320018	0.0823171	2	0.00100899	0.89557	2	0	2	0.818473	0.422486	0.0328462	0.0356251	0.0188383	0.00249517	0.00146445	0.0124535	11817.2	1191671	0.335716	18.4669	0.661071	0.000324323
GLOBAL_global	2279	-0.644935	0.192091	-0.347912	-1.39154	-1.70644	0.508942	1989	NA	GLOBAL	NA	1580	11817.2	0	9	0.0113693	0.495313	103.2	0.172091	0.189516	0.150721	0.0387942	2	0.000122091	0.500266	0.506798	0.488471	0.0183268	0.00391839	2	5.0469e-06	0.326582	2	0	2	0.68156	0.426866	0.0176154	0.087517	0.0443407	0.00961322	0.00241084	0.0118006	11817.2	1191671	0.645418	5.65963	0.266134	0.00126325
GLOBAL_global	2279	-0.644935	0.192091	-0.347912	-1.39154	-1.70644	0.508942	1989	NA	GLOBAL	NA	1580	11817.2	0	9	0.0113693	0.495313	103.2	0.172091	0.189516	0.150721	0.0387942	2	0.000122091	0.500266	0.506798	0.488471	0.0183268	0.00391839	2	5.0469e-06	0.326582	2	0	2	0.68156	0.426866	0.0176154	0.087517	0.0443407	0.00961322	0.00241084	0.0118006	11817.2	1191671	0.645418	5.65963	0.266134	0.00126325
GLOBAL_global	2279	-0.644935	0.192091	-0.347912	-1.39154	-1.70644	0.508942	1989	NA	GLOBAL	NA	1580	11817.2	0	9	0.0113693	0.495313	103.2	0.172091	0.189516	0.150721	0.0387942	2	0.000122091	0.500266	0.506798	0.488471	0.0183268	0.00391839	2	5.0469e-06	0.326582	2	0	2	0.68156	0.426866	0.0176154	0.087517	0.0443407	0.00961322	0.00241084	0.0118006	11817.2	1191671	0.645418	5.65963	0.266134	0.00126325
GLOBAL_global	12283	0.400894	1.20375	0.515576	0.871757	0.711338	1.13656	1989	1201	GLOBAL	NA	1580	11817.2	0	1	0.01	NA	1336	0.361701	0.361701	0.361701	0	NA	0	0.466479	0.466479	0.466479	0	0	NA	0	0.84557	1	0	1	0.361475	0.550097	0.0252308	0.0114922	0.0106102	0.000748503	NA	NA	11817.2	1191671	0.396341	NA	NA	0.01
GLOBAL_global	12283	0.400894	1.20375	0.515576	0.871757	0.711338	1.13656	1989	1201	GLOBAL	NA	1580	11817.2	0	1	0.01	NA	1336	0.361701	0.361701	0.361701	0	NA	0	0.466479	0.466479	0.466479	0	0	NA	0	0.84557	1	0	1	0.361475	0.550097	0.0252308	0.0114922	0.0106102	0.000748503	NA	NA	11817.2	1191671	0.396341	NA	NA	0.01
GLOBAL_global	12283	0.400894	1.20375	0.515576	0.871757	0.711338	1.13656	1989	1201	GLOBAL	NA	1580	11817.2	0	1	0.01	NA	1336	0.361701	0.361701	0.361701	0	NA	0	0.466479	0.466479	0.466479	0	0	NA	0	0.84557	1	0	1	0.361475	0.550097	0.0252308	0.0114922	0.0106102	0.000748503	NA	NA	11817.2	1191671	0.396341	NA	NA	0.01
GLOBAL_global	2680	-0.767111	-1.23859	0.567385	0.784866	1.43742	1.60548	1989	NA	GLOBAL	NA	1580	11817.2	0	3	0.0106846	0.573826	709.333	0.295981	0.412781	0.120734	0.292047	1.73568	0.00038044	0.462447	0.643285	0.155754	0.487532	0.173327	1.72671	0.0168386	1.34684	3	0	3	0.950296	0.290129	0.0937692	0.436732	0.309182	0.00140773	0.00152566	0.0116507	11817.2	1191671	0.113946	1.31391	0.0376824	0.00356155
GLOBAL_global	2680	-0.767111	-1.23859	0.567385	0.784866	1.43742	1.60548	1989	NA	GLOBAL	NA	1580	11817.2	0	3	0.0106846	0.573826	709.333	0.295981	0.412781	0.120734	0.292047	1.73568	0.00038044	0.462447	0.643285	0.155754	0.487532	0.173327	1.72671	0.0168386	1.34684	3	0	3	0.950296	0.290129	0.0937692	0.436732	0.309182	0.00140773	0.00152566	0.0116507	11817.2	1191671	0.113946	1.31391	0.0376824	0.00356155
GLOBAL_global	2680	-0.767111	-1.23859	0.567385	0.784866	1.43742	1.60548	1989	NA	GLOBAL	NA	1580	11817.2	0	3	0.0106846	0.573826	709.333	0.295981	0.412781	0.120734	0.292047	1.73568	0.00038044	0.462447	0.643285	0.155754	0.487532	0.173327	1.72671	0.0168386	1.34684	3	0	3	0.950296	0.290129	0.0937692	0.436732	0.309182	0.00140773	0.00152566	0.0116507	11817.2	1191671	0.113946	1.31391	0.0376824	0.00356155
GLOBAL_global	11524	0.435103	-0.166775	0.256529	-0.237134	1.26027	1.6704	1989	1201	GLOBAL	NA	1580	11817.2	0	2	0.0103423	0.568393	821.5	0.36801	0.397688	0.333077	0.0646116	2	8.82892e-05	0.521734	0.632899	0.391673	0.241226	0.106557	2	0.00364241	1.03987	2	0	2	0.61256	0.303962	0.0404615	0.10289	0.0437868	0.00114972	0.0015361	0.0110899	11817.2	1191671	0.255609	5.5243	0.25327	0.00517116
GLOBAL_global	11524	0.435103	-0.166775	0.256529	-0.237134	1.26027	1.6704	1989	1201	GLOBAL	NA	1580	11817.2	0	2	0.0103423	0.568393	821.5	0.36801	0.397688	0.333077	0.0646116	2	8.82892e-05	0.521734	0.632899	0.391673	0.241226	0.106557	2	0.00364241	1.03987	2	0	2	0.61256	0.303962	0.0404615	0.10289	0.0437868	0.00114972	0.0015361	0.0110899	11817.2	1191671	0.255609	5.5243	0.25327	0.00517116
GLOBAL_global	11524	0.435103	-0.166775	0.256529	-0.237134	1.26027	1.6704	1989	1201	GLOBAL	NA	1580	11817.2	0	2	0.0103423	0.568393	821.5	0.36801	0.397688	0.333077	0.0646116	2	8.82892e-05	0.521734	0.632899	0.391673	0.241226	0.106557	2	0.00364241	1.03987	2	0	2	0.61256	0.303962	0.0404615	0.10289	0.0437868	0.00114972	0.0015361	0.0110899	11817.2	1191671	0.255609	5.5243	0.25327	0.00517116
GLOBAL_global	6839	-0.366373	0.5325	1.25818	-1.43705	-1.03774	1.15821	1989	1201	GLOBAL	NA	1580	11817.2	0	1	0.01	NA	1495	0.159711	0.160286	0.148672	0.0116147	NA	0	0.479504	0.480228	0.4656	0.0146282	0.00317402	NA	0	0.946203	1	0	1	0.225689	0.550061	0.0328462	0.252185	0.10198	0.000668896	NA	NA	11817.2	1191671	0.30445	NA	NA	0.01
GLOBAL_global	6839	-0.366373	0.5325	1.25818	-1.43705	-1.03774	1.15821	1989	1201	GLOBAL	NA	1580	11817.2	0	1	0.01	NA	1495	0.159711	0.160286	0.148672	0.0116147	NA	0	0.479504	0.480228	0.4656	0.0146282	0.00317402	NA	0	0.946203	1	0	1	0.225689	0.550061	0.0328462	0.252185	0.10198	0.000668896	NA	NA	11817.2	1191671	0.30445	NA	NA	0.01
GLOBAL_global	6839	-0.366373	0.5325	1.25818	-1.43705	-1.03774	1.15821	1989	1201	GLOBAL	NA	1580	11817.2	0	1	0.01	NA	1495	0.159711	0.160286	0.148672	0.0116147	NA	0	0.479504	0.480228	0.4656	0.0146282	0.00317402	NA	0	0.946203	1	0	1	0.225689	0.550061	0.0328462	0.252185	0.10198	0.000668896	NA	NA	11817.2	1191671	0.30445	NA	NA	0.01
GLOBAL_global	11456	-1.32912	-0.643895	-0.952354	-1.39568	0.544164	-0.558737	1989	1201	GLOBAL	NA	1580	11817.2	0	30	0.0130809	0.614807	260	0.208802	0.308895	0.0575709	0.251324	1.74918	0.00104734	0.406008	0.840156	0.0761363	0.76402	0.240396	1.72685	0.0205452	1.64557	4	0	4	0.872317	0.267476	0.0328462	0.0302305	0.01698	0.00286254	0.00245514	0.0138171	11817.2	1191671	0.398248	20.3373	0.813728	0.00043603
GLOBAL_global	11456	-1.32912	-0.643895	-0.952354	-1.39568	0.544164	-0.558737	1989	1201	GLOBAL	NA	1580	11817.2	0	30	0.0130809	0.614807	260	0.208802	0.308895	0.0575709	0.251324	1.74918	0.00104734	0.406008	0.840156	0.0761363	0.76402	0.240396	1.72685	0.0205452	1.64557	4	0	4	0.872317	0.267476	0.0328462	0.0302305	0.01698	0.00286254	0.00245514	0.0138171	11817.2	1191671	0.398248	20.3373	0.813728	0.00043603
GLOBAL_global	11456	-1.32912	-0.643895	-0.952354	-1.39568	0.544164	-0.558737	1989	1201	GLOBAL	NA	1580	11817.2	0	30	0.0130809	0.614807	260	0.208802	0.308895	0.0575709	0.251324	1.74918	0.00104734	0.406008	0.840156	0.0761363	0.76402	0.240396	1.72685	0.0205452	1.64557	4	0	4	0.872317	0.267476	0.0328462	0.0302305	0.01698	0.00286254	0.00245514	0.0138171	11817.2	1191671	0.398248	20.3373	0.813728	0.00043603
GLOBAL_global	12496	-0.879513	-0.0191274	1.30999	-1.93357	0.0351591	0.501728	1989	1201	GLOBAL	NA	1580	11817.2	0	3	0.01	NA	263	0.194041	0.199162	0.176334	0.0228281	NA	0	0.548662	0.55124	0.539749	0.0114903	0.00480225	NA	0	0.166456	1	0	1	0.372607	0.493982	0.0252308	0.0129854	0.0109161	0.00380228	NA	NA	11817.2	1191671	0.396341	NA	NA	0.00333333
GLOBAL_global	12496	-0.879513	-0.0191274	1.30999	-1.93357	0.0351591	0.501728	1989	1201	GLOBAL	NA	1580	11817.2	0	3	0.01	NA	263	0.194041	0.199162	0.176334	0.0228281	NA	0	0.548662	0.55124	0.539749	0.0114903	0.00480225	NA	0	0.166456	1	0	1	0.372607	0.493982	0.0252308	0.0129854	0.0109161	0.00380228	NA	NA	11817.2	1191671	0.396341	NA	NA	0.00333333
GLOBAL_global	12496	-0.879513	-0.0191274	1.30999	-1.93357	0.0351591	0.501728	1989	1201	GLOBAL	NA	1580	11817.2	0	3	0.01	NA	263	0.194041	0.199162	0.176334	0.0228281	NA	0	0.548662	0.55124	0.539749	0.0114903	0.00480225	NA	0	0.166456	1	0	1	0.372607	0.493982	0.0252308	0.0129854	0.0109161	0.00380228	NA	NA	11817.2	1191671	0.396341	NA	NA	0.00333333
GLOBAL_global	2017	1.16816	0.628881	0.291069	1.23587	1.17294	0.436802	1989	NA	GLOBAL	NA	1580	11817.2	0	1	0.01	NA	1015	0.475515	0.476447	0.475463	0.000983944	NA	0	0.329454	0.329718	0.32466	0.00505849	0.00112589	NA	0	0.642405	1	0	1	0.479444	0.512386	0.0252308	0.0358438	0.0179306	0.000985222	NA	NA	11817.2	1191671	0.396341	NA	NA	0.01
GLOBAL_global	2017	1.16816	0.628881	0.291069	1.23587	1.17294	0.436802	1989	NA	GLOBAL	NA	1580	11817.2	0	1	0.01	NA	1015	0.475515	0.476447	0.475463	0.000983944	NA	0	0.329454	0.329718	0.32466	0.00505849	0.00112589	NA	0	0.642405	1	0	1	0.479444	0.512386	0.0252308	0.0358438	0.0179306	0.000985222	NA	NA	11817.2	1191671	0.396341	NA	NA	0.01
GLOBAL_global	2017	1.16816	0.628881	0.291069	1.23587	1.17294	0.436802	1989	NA	GLOBAL	NA	1580	11817.2	0	1	0.01	NA	1015	0.475515	0.476447	0.475463	0.000983944	NA	0	0.329454	0.329718	0.32466	0.00505849	0.00112589	NA	0	0.642405	1	0	1	0.479444	0.512386	0.0252308	0.0358438	0.0179306	0.000985222	NA	NA	11817.2	1191671	0.396341	NA	NA	0.01
GLOBAL_global	8844	0.166316	-0.309638	0.590412	0.0980158	0.920928	-1.66249	1989	1201	GLOBAL	NA	1580	11817.2	0	1	0.01	NA	1368	0.329735	0.336714	0.297497	0.0392164	NA	0	0.578119	0.592615	0.52411	0.068505	0.0245591	NA	0	0.865823	1	0	1	0.340951	0.554721	0.0404615	0.175694	0.0858806	0.000730994	NA	NA	11817.2	1191671	0.247148	NA	NA	0.01
GLOBAL_global	8844	0.166316	-0.309638	0.590412	0.0980158	0.920928	-1.66249	1989	1201	GLOBAL	NA	1580	11817.2	0	1	0.01	NA	1368	0.329735	0.336714	0.297497	0.0392164	NA	0	0.578119	0.592615	0.52411	0.068505	0.0245591	NA	0	0.865823	1	0	1	0.340951	0.554721	0.0404615	0.175694	0.0858806	0.000730994	NA	NA	11817.2	1191671	0.247148	NA	NA	0.01
GLOBAL_global	8844	0.166316	-0.309638	0.590412	0.0980158	0.920928	-1.66249	1989	1201	GLOBAL	NA	1580	11817.2	0	1	0.01	NA	1368	0.329735	0.336714	0.297497	0.0392164	NA	0	0.578119	0.592615	0.52411	0.068505	0.0245591	NA	0	0.865823	1	0	1	0.340951	0.554721	0.0404615	0.175694	0.0858806	0.000730994	NA	NA	11817.2	1191671	0.247148	NA	NA	0.01
GLOBAL_global	11188	0.830955	-1.12375	0.296826	1.4262	-1.17997	0.508942	1989	1201	GLOBAL	NA	1580	11817.2	0	1	0.01	NA	896	0.432511	0.515987	0.409464	0.106523	NA	0	0.522081	0.553902	0.466438	0.0874647	0.0190273	NA	0	0.567089	1	0	1	0.495636	0.495567	0.101385	0.261176	0.202363	0.00111607	NA	NA	11817.2	1191671	0.0986343	NA	NA	0.01
GLOBAL_global	11188	0.830955	-1.12375	0.296826	1.4262	-1.17997	0.508942	1989	1201	GLOBAL	NA	1580	11817.2	0	1	0.01	NA	896	0.432511	0.515987	0.409464	0.106523	NA	0	0.522081	0.553902	0.466438	0.0874647	0.0190273	NA	0	0.567089	1	0	1	0.495636	0.495567	0.101385	0.261176	0.202363	0.00111607	NA	NA	11817.2	1191671	0.0986343	NA	NA	0.01
GLOBAL_global	11188	0.830955	-1.12375	0.296826	1.4262	-1.17997	0.508942	1989	1201	GLOBAL	NA	1580	11817.2	0	1	0.01	NA	896	0.432511	0.515987	0.409464	0.106523	NA	0	0.522081	0.553902	0.466438	0.0874647	0.0190273	NA	0	0.567089	1	0	1	0.495636	0.495567	0.101385	0.261176	0.202363	0.00111607	NA	NA	11817.2	1191671	0.0986343	NA	NA	0.01
GLOBAL_global	1879	-0.229536	1.37395	-0.278833	0.0400887	-0.236809	0.314163	1989	NA	GLOBAL	NA	1580	11817.2	0	1	0.01	NA	1516	0.206289	0.206289	0.206289	0	NA	0	0.493224	0.493224	0.493224	0	0	NA	0	0.959494	1	0	1	0.197206	0.556111	0.0176154	0.0114927	0.0103054	0.000659631	NA	NA	11817.2	1191671	0.567686	NA	NA	0.01
GLOBAL_global	1879	-0.229536	1.37395	-0.278833	0.0400887	-0.236809	0.314163	1989	NA	GLOBAL	NA	1580	11817.2	0	1	0.01	NA	1516	0.206289	0.206289	0.206289	0	NA	0	0.493224	0.493224	0.493224	0	0	NA	0	0.959494	1	0	1	0.197206	0.556111	0.0176154	0.0114927	0.0103054	0.000659631	NA	NA	11817.2	1191671	0.567686	NA	NA	0.01
GLOBAL_global	1879	-0.229536	1.37395	-0.278833	0.0400887	-0.236809	0.314163	1989	NA	GLOBAL	NA	1580	11817.2	0	1	0.01	NA	1516	0.206289	0.206289	0.206289	0	NA	0	0.493224	0.493224	0.493224	0	0	NA	0	0.959494	1	0	1	0.197206	0.556111	0.0176154	0.0114927	0.0103054	0.000659631	NA	NA	11817.2	1191671	0.567686	NA	NA	0.01
GLOBAL_global	2311	-0.791546	0.30351	1.35028	0.962785	-1.27728	-0.674162	1989	NA	GLOBAL	NA	1580	11817.2	0	1	0.01	NA	1522	0.172574	0.181943	0.171197	0.0107456	NA	0	0.486991	0.50144	0.484869	0.0165708	0.00421041	NA	0	0.963291	1	0	1	0.188106	0.556191	0.0328462	0.0449828	0.0240926	0.00065703	NA	NA	11817.2	1191671	0.30445	NA	NA	0.01
GLOBAL_global	2311	-0.791546	0.30351	1.35028	0.962785	-1.27728	-0.674162	1989	NA	GLOBAL	NA	1580	11817.2	0	1	0.01	NA	1522	0.172574	0.181943	0.171197	0.0107456	NA	0	0.486991	0.50144	0.484869	0.0165708	0.00421041	NA	0	0.963291	1	0	1	0.188106	0.556191	0.0328462	0.0449828	0.0240926	0.00065703	NA	NA	11817.2	1191671	0.30445	NA	NA	0.01
GLOBAL_global	2311	-0.791546	0.30351	1.35028	0.962785	-1.27728	-0.674162	1989	NA	GLOBAL	NA	1580	11817.2	0	1	0.01	NA	1522	0.172574	0.181943	0.171197	0.0107456	NA	0	0.486991	0.50144	0.484869	0.0165708	0.00421041	NA	0	0.963291	1	0	1	0.188106	0.556191	0.0328462	0.0449828	0.0240926	0.00065703	NA	NA	11817.2	1191671	0.30445	NA	NA	0.01
GLOBAL_global	12356	0.518183	-0.817518	-0.157945	0.731077	-0.578642	-0.104252	1989	1201	GLOBAL	NA	1580	11817.2	0	1	0.01	NA	1181	0.380172	0.429624	0.371208	0.0584152	NA	0	0.504669	0.551878	0.496305	0.0555728	0.0161464	NA	0	0.747468	1	0	1	0.434602	0.530271	0.0404615	0.284079	0.124999	0.00084674	NA	NA	11817.2	1191671	0.247148	NA	NA	0.01
GLOBAL_global	12356	0.518183	-0.817518	-0.157945	0.731077	-0.578642	-0.104252	1989	1201	GLOBAL	NA	1580	11817.2	0	1	0.01	NA	1181	0.380172	0.429624	0.371208	0.0584152	NA	0	0.504669	0.551878	0.496305	0.0555728	0.0161464	NA	0	0.747468	1	0	1	0.434602	0.530271	0.0404615	0.284079	0.124999	0.00084674	NA	NA	11817.2	1191671	0.247148	NA	NA	0.01
GLOBAL_global	12356	0.518183	-0.817518	-0.157945	0.731077	-0.578642	-0.104252	1989	1201	GLOBAL	NA	1580	11817.2	0	1	0.01	NA	1181	0.380172	0.429624	0.371208	0.0584152	NA	0	0.504669	0.551878	0.496305	0.0555728	0.0161464	NA	0	0.747468	1	0	1	0.434602	0.530271	0.0404615	0.284079	0.124999	0.00084674	NA	NA	11817.2	1191671	0.247148	NA	NA	0.01
GLOBAL_global	10695	-0.732902	1.67335	0.590412	-1.49912	-0.890532	-0.984366	1989	1201	GLOBAL	NA	1580	11817.2	0	1	0.01	NA	1297	0.107776	0.107776	0.107776	0	NA	0	0.464003	0.464003	0.464003	0	0	NA	0	0.820886	1	0	1	0.383569	0.513914	0.01	0.01	0.01	0.00077101	NA	NA	11817.2	1191671	1	NA	NA	0.01
GLOBAL_global	10695	-0.732902	1.67335	0.590412	-1.49912	-0.890532	-0.984366	1989	1201	GLOBAL	NA	1580	11817.2	0	1	0.01	NA	1297	0.107776	0.107776	0.107776	0	NA	0	0.464003	0.464003	0.464003	0	0	NA	0	0.820886	1	0	1	0.383569	0.513914	0.01	0.01	0.01	0.00077101	NA	NA	11817.2	1191671	1	NA	NA	0.01
GLOBAL_global	10695	-0.732902	1.67335	0.590412	-1.49912	-0.890532	-0.984366	1989	1201	GLOBAL	NA	1580	11817.2	0	1	0.01	NA	1297	0.107776	0.107776	0.107776	0	NA	0	0.464003	0.464003	0.464003	0	0	NA	0	0.820886	1	0	1	0.383569	0.513914	0.01	0.01	0.01	0.00077101	NA	NA	11817.2	1191671	1	NA	NA	0.01
GLOBAL_global	624	-1.08477	-1.2379	-0.186728	-1.73496	-1.15252	-0.616449	1989	NA	GLOBAL	NA	1580	11817.2	0	8	0.0106846	0.670465	450	0.174822	0.286379	0.0605962	0.225783	2	0.00232721	0.540593	0.645014	0.408739	0.236276	0.0971147	2	0.00217665	0.85443	2	0	2	0.642844	0.308392	0.0709231	0.164965	0.0944498	0.00234418	0.00132885	0.0119336	11817.2	1191671	0.150651	4.06428	0.126349	0.00133558
GLOBAL_global	624	-1.08477	-1.2379	-0.186728	-1.73496	-1.15252	-0.616449	1989	NA	GLOBAL	NA	1580	11817.2	0	8	0.0106846	0.670465	450	0.174822	0.286379	0.0605962	0.225783	2	0.00232721	0.540593	0.645014	0.408739	0.236276	0.0971147	2	0.00217665	0.85443	2	0	2	0.642844	0.308392	0.0709231	0.164965	0.0944498	0.00234418	0.00132885	0.0119336	11817.2	1191671	0.150651	4.06428	0.126349	0.00133558
GLOBAL_global	624	-1.08477	-1.2379	-0.186728	-1.73496	-1.15252	-0.616449	1989	NA	GLOBAL	NA	1580	11817.2	0	8	0.0106846	0.670465	450	0.174822	0.286379	0.0605962	0.225783	2	0.00232721	0.540593	0.645014	0.408739	0.236276	0.0971147	2	0.00217665	0.85443	2	0	2	0.642844	0.308392	0.0709231	0.164965	0.0944498	0.00234418	0.00132885	0.0119336	11817.2	1191671	0.150651	4.06428	0.126349	0.00133558
GLOBAL_global	259	-0.185552	0.928278	1.46541	-0.0633526	0.24475	-0.948295	1989	NA	GLOBAL	NA	1580	11817.2	0	1	0.01	NA	1480	0.279744	0.279744	0.279744	0	NA	0	0.554593	0.554593	0.554593	0	0	NA	0	0.936709	1	0	1	0.243563	0.559626	0.0328462	0.0137314	0.0115268	0.000675676	NA	NA	11817.2	1191671	0.30445	NA	NA	0.01
GLOBAL_global	259	-0.185552	0.928278	1.46541	-0.0633526	0.24475	-0.948295	1989	NA	GLOBAL	NA	1580	11817.2	0	1	0.01	NA	1480	0.279744	0.279744	0.279744	0	NA	0	0.554593	0.554593	0.554593	0	0	NA	0	0.936709	1	0	1	0.243563	0.559626	0.0328462	0.0137314	0.0115268	0.000675676	NA	NA	11817.2	1191671	0.30445	NA	NA	0.01
GLOBAL_global	259	-0.185552	0.928278	1.46541	-0.0633526	0.24475	-0.948295	1989	NA	GLOBAL	NA	1580	11817.2	0	1	0.01	NA	1480	0.279744	0.279744	0.279744	0	NA	0	0.554593	0.554593	0.554593	0	0	NA	0	0.936709	1	0	1	0.243563	0.559626	0.0328462	0.0137314	0.0115268	0.000675676	NA	NA	11817.2	1191671	0.30445	NA	NA	0.01
GLOBAL_global	5891	-0.185552	1.45461	-1.29775	-0.00956312	-0.84063	-0.111466	1989	1201	GLOBAL	NA	1580	11817.2	0	66	0.0127386	0.5373	260.778	0.250191	0.348938	0.0663228	0.282615	1.69581	0.00218847	0.174249	0.517354	0.0198182	0.497536	0.164655	1.68416	0.00508673	1.48544	6	0	6	1.06075	0.264263	0.0633077	0.0298098	0.0214705	0.00123517	0.00292768	0.0129507	11817.2	1191671	0.201217	18.0243	0.603185	0.000193009
GLOBAL_global	5891	-0.185552	1.45461	-1.29775	-0.00956312	-0.84063	-0.111466	1989	1201	GLOBAL	NA	1580	11817.2	0	66	0.0127386	0.5373	260.778	0.250191	0.348938	0.0663228	0.282615	1.69581	0.00218847	0.174249	0.517354	0.0198182	0.497536	0.164655	1.68416	0.00508673	1.48544	6	0	6	1.06075	0.264263	0.0633077	0.0298098	0.0214705	0.00123517	0.00292768	0.0129507	11817.2	1191671	0.201217	18.0243	0.603185	0.000193009
GLOBAL_global	5891	-0.185552	1.45461	-1.29775	-0.00956312	-0.84063	-0.111466	1989	1201	GLOBAL	NA	1580	11817.2	0	66	0.0127386	0.5373	260.778	0.250191	0.348938	0.0663228	0.282615	1.69581	0.00218847	0.174249	0.517354	0.0198182	0.497536	0.164655	1.68416	0.00508673	1.48544	6	0	6	1.06075	0.264263	0.0633077	0.0298098	0.0214705	0.00123517	0.00292768	0.0129507	11817.2	1191671	0.201217	18.0243	0.603185	0.000193009
GLOBAL_global	7423	-1.40731	0.818909	0.037779	1.05381	1.37255	1.56941	1989	1201	GLOBAL	NA	1580	11817.2	0	1	0.01	NA	1437	0.0970901	0.0970901	0.0970901	0	NA	0	0.638136	0.638136	0.638136	0	0	NA	0	0.909494	1	0	1	0.286997	0.541707	0.0328462	0.0305941	0.0199092	0.000695894	NA	NA	11817.2	1191671	0.30445	NA	NA	0.01
GLOBAL_global	7423	-1.40731	0.818909	0.037779	1.05381	1.37255	1.56941	1989	1201	GLOBAL	NA	1580	11817.2	0	1	0.01	NA	1437	0.0970901	0.0970901	0.0970901	0	NA	0	0.638136	0.638136	0.638136	0	0	NA	0	0.909494	1	0	1	0.286997	0.541707	0.0328462	0.0305941	0.0199092	0.000695894	NA	NA	11817.2	1191671	0.30445	NA	NA	0.01
GLOBAL_global	7423	-1.40731	0.818909	0.037779	1.05381	1.37255	1.56941	1989	1201	GLOBAL	NA	1580	11817.2	0	1	0.01	NA	1437	0.0970901	0.0970901	0.0970901	0	NA	0	0.638136	0.638136	0.638136	0	0	NA	0	0.909494	1	0	1	0.286997	0.541707	0.0328462	0.0305941	0.0199092	0.000695894	NA	NA	11817.2	1191671	0.30445	NA	NA	0.01
GLOBAL_global	4211	0.136993	1.38421	-1.4762	-0.307474	-1.35463	-0.371172	1989	1201	GLOBAL	NA	1580	11817.2	0	159	0.0120539	0.135925	37	0.11453	0.129049	0.0994278	0.0296208	1.17925	5.82047e-05	0.494207	0.535326	0.453683	0.0816435	0.024021	1.20591	0.000425047	0.163924	5	0	5	0.745068	0.423085	0.0861538	0.0310378	0.0204726	0.026853	0.0089456	0.0106998	11817.2	1191671	0.139912	4.37935	0.52264	7.5811e-05
GLOBAL_global	4211	0.136993	1.38421	-1.4762	-0.307474	-1.35463	-0.371172	1989	1201	GLOBAL	NA	1580	11817.2	0	159	0.0120539	0.135925	37	0.11453	0.129049	0.0994278	0.0296208	1.17925	5.82047e-05	0.494207	0.535326	0.453683	0.0816435	0.024021	1.20591	0.000425047	0.163924	5	0	5	0.745068	0.423085	0.0861538	0.0310378	0.0204726	0.026853	0.0089456	0.0106998	11817.2	1191671	0.139912	4.37935	0.52264	7.5811e-05
GLOBAL_global	4211	0.136993	1.38421	-1.4762	-0.307474	-1.35463	-0.371172	1989	1201	GLOBAL	NA	1580	11817.2	0	159	0.0120539	0.135925	37	0.11453	0.129049	0.0994278	0.0296208	1.17925	5.82047e-05	0.494207	0.535326	0.453683	0.0816435	0.024021	1.20591	0.000425047	0.163924	5	0	5	0.745068	0.423085	0.0861538	0.0310378	0.0204726	0.026853	0.0089456	0.0106998	11817.2	1191671	0.139912	4.37935	0.52264	7.5811e-05
GLOBAL_global	1788	-0.180665	-1.17297	0.112615	1.00002	0.671416	-0.623663	1989	NA	GLOBAL	NA	1580	11817.2	0	3	0.0106846	0.373113	599.667	0.304975	0.405374	0.1459	0.259474	1.98667	0.000684997	0.449313	0.592897	0.245144	0.347753	0.0874349	1.98604	0.00133364	1.13861	3	0	3	0.619835	0.247606	0.0328462	0.234908	0.164482	0.00146205	0.00246693	0.0110631	11817.2	1191671	0.325294	1.58834	0.06726	0.00356155
GLOBAL_global	1788	-0.180665	-1.17297	0.112615	1.00002	0.671416	-0.623663	1989	NA	GLOBAL	NA	1580	11817.2	0	3	0.0106846	0.373113	599.667	0.304975	0.405374	0.1459	0.259474	1.98667	0.000684997	0.449313	0.592897	0.245144	0.347753	0.0874349	1.98604	0.00133364	1.13861	3	0	3	0.619835	0.247606	0.0328462	0.234908	0.164482	0.00146205	0.00246693	0.0110631	11817.2	1191671	0.325294	1.58834	0.06726	0.00356155
GLOBAL_global	1788	-0.180665	-1.17297	0.112615	1.00002	0.671416	-0.623663	1989	NA	GLOBAL	NA	1580	11817.2	0	3	0.0106846	0.373113	599.667	0.304975	0.405374	0.1459	0.259474	1.98667	0.000684997	0.449313	0.592897	0.245144	0.347753	0.0874349	1.98604	0.00133364	1.13861	3	0	3	0.619835	0.247606	0.0328462	0.234908	0.164482	0.00146205	0.00246693	0.0110631	11817.2	1191671	0.325294	1.58834	0.06726	0.00356155
GLOBAL_global	11927	-0.293067	0.844201	-1.09051	-0.94881	0.172391	0.00395877	1989	1201	GLOBAL	NA	1580	11817.2	0	19	0.0113693	0.67484	631.6	0.22306	0.288488	0.111795	0.176693	1.68656	0.00156881	0.470046	0.692775	0.316015	0.37676	0.162446	1.63146	0.0188665	1.99873	3	0	3	0.838436	0.326128	0.0328462	0.0415953	0.0267491	0.0014882	0.00168166	0.0126226	11817.2	1191671	0.346138	16.2239	0.471887	0.000598384
GLOBAL_global	11927	-0.293067	0.844201	-1.09051	-0.94881	0.172391	0.00395877	1989	1201	GLOBAL	NA	1580	11817.2	0	19	0.0113693	0.67484	631.6	0.22306	0.288488	0.111795	0.176693	1.68656	0.00156881	0.470046	0.692775	0.316015	0.37676	0.162446	1.63146	0.0188665	1.99873	3	0	3	0.838436	0.326128	0.0328462	0.0415953	0.0267491	0.0014882	0.00168166	0.0126226	11817.2	1191671	0.346138	16.2239	0.471887	0.000598384
GLOBAL_global	11927	-0.293067	0.844201	-1.09051	-0.94881	0.172391	0.00395877	1989	1201	GLOBAL	NA	1580	11817.2	0	19	0.0113693	0.67484	631.6	0.22306	0.288488	0.111795	0.176693	1.68656	0.00156881	0.470046	0.692775	0.316015	0.37676	0.162446	1.63146	0.0188665	1.99873	3	0	3	0.838436	0.326128	0.0328462	0.0415953	0.0267491	0.0014882	0.00168166	0.0126226	11817.2	1191671	0.346138	16.2239	0.471887	0.000598384
GLOBAL_global	10204	0.0197041	-0.311688	0.0262658	1.12002	1.48233	0.920143	1989	1201	GLOBAL	NA	1580	11817.2	0	1	0.01	NA	1523	0.205104	0.209012	0.191248	0.0177639	NA	0	0.609697	0.634781	0.583469	0.0513123	0.0137878	NA	0	0.963924	1	0	1	0.186538	0.55663	0.0404615	0.180897	0.0711438	0.000656599	NA	NA	11817.2	1191671	0.247148	NA	NA	0.01
GLOBAL_global	10204	0.0197041	-0.311688	0.0262658	1.12002	1.48233	0.920143	1989	1201	GLOBAL	NA	1580	11817.2	0	1	0.01	NA	1523	0.205104	0.209012	0.191248	0.0177639	NA	0	0.609697	0.634781	0.583469	0.0513123	0.0137878	NA	0	0.963924	1	0	1	0.186538	0.55663	0.0404615	0.180897	0.0711438	0.000656599	NA	NA	11817.2	1191671	0.247148	NA	NA	0.01
GLOBAL_global	10204	0.0197041	-0.311688	0.0262658	1.12002	1.48233	0.920143	1989	1201	GLOBAL	NA	1580	11817.2	0	1	0.01	NA	1523	0.205104	0.209012	0.191248	0.0177639	NA	0	0.609697	0.634781	0.583469	0.0513123	0.0137878	NA	0	0.963924	1	0	1	0.186538	0.55663	0.0404615	0.180897	0.0711438	0.000656599	NA	NA	11817.2	1191671	0.247148	NA	NA	0.01
GLOBAL_global	10848	-1.22161	-0.0307479	1.52298	0.958648	-1.55673	-0.623663	1989	1201	GLOBAL	NA	1580	11817.2	0	1	0.01	NA	1307	0.0311886	0.0444646	0.0282317	0.0162328	NA	0	0.536155	0.541184	0.530834	0.0103495	0.00291119	NA	0	0.827215	1	0	1	0.378181	0.533612	0.0480769	0.795345	0.370066	0.000765111	NA	NA	11817.2	1191671	0.208	NA	NA	0.01
GLOBAL_global	10848	-1.22161	-0.0307479	1.52298	0.958648	-1.55673	-0.623663	1989	1201	GLOBAL	NA	1580	11817.2	0	1	0.01	NA	1307	0.0311886	0.0444646	0.0282317	0.0162328	NA	0	0.536155	0.541184	0.530834	0.0103495	0.00291119	NA	0	0.827215	1	0	1	0.378181	0.533612	0.0480769	0.795345	0.370066	0.000765111	NA	NA	11817.2	1191671	0.208	NA	NA	0.01
GLOBAL_global	10848	-1.22161	-0.0307479	1.52298	0.958648	-1.55673	-0.623663	1989	1201	GLOBAL	NA	1580	11817.2	0	1	0.01	NA	1307	0.0311886	0.0444646	0.0282317	0.0162328	NA	0	0.536155	0.541184	0.530834	0.0103495	0.00291119	NA	0	0.827215	1	0	1	0.378181	0.533612	0.0480769	0.795345	0.370066	0.000765111	NA	NA	11817.2	1191671	0.208	NA	NA	0.01
GLOBAL_global	10551	-0.405469	1.66036	-0.399722	1.30621	1.68943	-0.0248974	1989	1201	GLOBAL	NA	1580	11817.2	0	1	0.01	NA	1485	0.294102	0.294102	0.294102	0	NA	0	0.53821	0.53821	0.53821	0	0	NA	0	0.939873	1	0	1	0.237796	0.559628	0.0176154	0.01	0.01	0.000673401	NA	NA	11817.2	1191671	0.567686	NA	NA	0.01
GLOBAL_global	10551	-0.405469	1.66036	-0.399722	1.30621	1.68943	-0.0248974	1989	1201	GLOBAL	NA	1580	11817.2	0	1	0.01	NA	1485	0.294102	0.294102	0.294102	0	NA	0	0.53821	0.53821	0.53821	0	0	NA	0	0.939873	1	0	1	0.237796	0.559628	0.0176154	0.01	0.01	0.000673401	NA	NA	11817.2	1191671	0.567686	NA	NA	0.01
GLOBAL_global	10551	-0.405469	1.66036	-0.399722	1.30621	1.68943	-0.0248974	1989	1201	GLOBAL	NA	1580	11817.2	0	1	0.01	NA	1485	0.294102	0.294102	0.294102	0	NA	0	0.53821	0.53821	0.53821	0	0	NA	0	0.939873	1	0	1	0.237796	0.559628	0.0176154	0.01	0.01	0.000673401	NA	NA	11817.2	1191671	0.567686	NA	NA	0.01
GLOBAL_global	9742	1.32943	-1.31241	0.0723186	-0.108867	1.43243	0.314163	1989	1201	GLOBAL	NA	1580	11817.2	0	17	0.0134232	0.498495	207.545	0.288113	0.437462	0.131584	0.305878	1.80648	0.00088889	0.368831	0.700075	0.0275957	0.672479	0.139388	1.78881	0.0105759	1.44494	4	0	4	0.998482	0.247006	0.01	0.107115	0.0628677	0.00422385	0.00367001	0.0127138	11817.2	1191671	1.34232	4.65385	0.202231	0.000789602
GLOBAL_global	9742	1.32943	-1.31241	0.0723186	-0.108867	1.43243	0.314163	1989	1201	GLOBAL	NA	1580	11817.2	0	17	0.0134232	0.498495	207.545	0.288113	0.437462	0.131584	0.305878	1.80648	0.00088889	0.368831	0.700075	0.0275957	0.672479	0.139388	1.78881	0.0105759	1.44494	4	0	4	0.998482	0.247006	0.01	0.107115	0.0628677	0.00422385	0.00367001	0.0127138	11817.2	1191671	1.34232	4.65385	0.202231	0.000789602
GLOBAL_global	9742	1.32943	-1.31241	0.0723186	-0.108867	1.43243	0.314163	1989	1201	GLOBAL	NA	1580	11817.2	0	17	0.0134232	0.498495	207.545	0.288113	0.437462	0.131584	0.305878	1.80648	0.00088889	0.368831	0.700075	0.0275957	0.672479	0.139388	1.78881	0.0105759	1.44494	4	0	4	0.998482	0.247006	0.01	0.107115	0.0628677	0.00422385	0.00367001	0.0127138	11817.2	1191671	1.34232	4.65385	0.202231	0.000789602
GLOBAL_global	10855	-0.610726	1.22562	-1.44166	-1.34602	0.626504	-0.190821	1989	1201	GLOBAL	NA	1580	11817.2	0	109	0.0113693	0.836354	750.2	0.174462	0.213319	0.0491578	0.164161	1.50297	0.000741151	0.482877	0.75063	0.291128	0.459502	0.183255	1.58354	0.026115	2.37405	4	0	4	0.826239	0.265597	0.0937692	0.0313483	0.0191385	0.00130494	0.00116781	0.0135911	11817.2	1191671	0.121248	26.6794	0.710144	0.000104305
GLOBAL_global	10855	-0.610726	1.22562	-1.44166	-1.34602	0.626504	-0.190821	1989	1201	GLOBAL	NA	1580	11817.2	0	109	0.0113693	0.836354	750.2	0.174462	0.213319	0.0491578	0.164161	1.50297	0.000741151	0.482877	0.75063	0.291128	0.459502	0.183255	1.58354	0.026115	2.37405	4	0	4	0.826239	0.265597	0.0937692	0.0313483	0.0191385	0.00130494	0.00116781	0.0135911	11817.2	1191671	0.121248	26.6794	0.710144	0.000104305
GLOBAL_global	10855	-0.610726	1.22562	-1.44166	-1.34602	0.626504	-0.190821	1989	1201	GLOBAL	NA	1580	11817.2	0	109	0.0113693	0.836354	750.2	0.174462	0.213319	0.0491578	0.164161	1.50297	0.000741151	0.482877	0.75063	0.291128	0.459502	0.183255	1.58354	0.026115	2.37405	4	0	4	0.826239	0.265597	0.0937692	0.0313483	0.0191385	0.00130494	0.00116781	0.0135911	11817.2	1191671	0.121248	26.6794	0.710144	0.000104305
GLOBAL_global	8552	-0.293067	-0.613819	1.2812	-0.324025	1.29769	-0.0465396	1989	1201	GLOBAL	NA	1580	11817.2	0	1	0.01	NA	1397	0.119698	0.25522	-0.110191	0.365411	NA	0	0.454597	0.512421	0.357714	0.154707	0.0452493	NA	0	0.884177	1	0	1	0.320114	0.545032	0.0404615	0.3165	0.124976	0.00071582	NA	NA	11817.2	1191671	0.247148	NA	NA	0.01
GLOBAL_global	8552	-0.293067	-0.613819	1.2812	-0.324025	1.29769	-0.0465396	1989	1201	GLOBAL	NA	1580	11817.2	0	1	0.01	NA	1397	0.119698	0.25522	-0.110191	0.365411	NA	0	0.454597	0.512421	0.357714	0.154707	0.0452493	NA	0	0.884177	1	0	1	0.320114	0.545032	0.0404615	0.3165	0.124976	0.00071582	NA	NA	11817.2	1191671	0.247148	NA	NA	0.01
GLOBAL_global	8552	-0.293067	-0.613819	1.2812	-0.324025	1.29769	-0.0465396	1989	1201	GLOBAL	NA	1580	11817.2	0	1	0.01	NA	1397	0.119698	0.25522	-0.110191	0.365411	NA	0	0.454597	0.512421	0.357714	0.154707	0.0452493	NA	0	0.884177	1	0	1	0.320114	0.545032	0.0404615	0.3165	0.124976	0.00071582	NA	NA	11817.2	1191671	0.247148	NA	NA	0.01
GLOBAL_global	1739	0.811406	0.136723	-1.10203	0.942097	1.38253	0.18431	1989	NA	GLOBAL	NA	1580	11817.2	0	130	0.0219813	0.64564	266.083	0.191543	0.368287	0.00623175	0.362055	0.997776	0.0017138	0.544704	1.08657	-0.035253	1.12183	0.325307	0.787656	0.0868752	6.06266	15	0	15	3.44217	0.246411	0.0328462	0.0493929	0.0290402	0.00257177	0.00343434	0.0190773	11817.2	1191671	0.669221	13.0715	0.656927	0.000169087
GLOBAL_global	1739	0.811406	0.136723	-1.10203	0.942097	1.38253	0.18431	1989	NA	GLOBAL	NA	1580	11817.2	0	130	0.0219813	0.64564	266.083	0.191543	0.368287	0.00623175	0.362055	0.997776	0.0017138	0.544704	1.08657	-0.035253	1.12183	0.325307	0.787656	0.0868752	6.06266	15	0	15	3.44217	0.246411	0.0328462	0.0493929	0.0290402	0.00257177	0.00343434	0.0190773	11817.2	1191671	0.669221	13.0715	0.656927	0.000169087
GLOBAL_global	1739	0.811406	0.136723	-1.10203	0.942097	1.38253	0.18431	1989	NA	GLOBAL	NA	1580	11817.2	0	130	0.0219813	0.64564	266.083	0.191543	0.368287	0.00623175	0.362055	0.997776	0.0017138	0.544704	1.08657	-0.035253	1.12183	0.325307	0.787656	0.0868752	6.06266	15	0	15	3.44217	0.246411	0.0328462	0.0493929	0.0290402	0.00257177	0.00343434	0.0190773	11817.2	1191671	0.669221	13.0715	0.656927	0.000169087
GLOBAL_global	2088	-0.283293	-0.684909	-0.468801	-1.06053	-0.164451	-1.72741	1989	NA	GLOBAL	NA	1580	11817.2	0	1	0.01	NA	1141	0.321936	0.367834	0.205557	0.162276	NA	0	0.296016	0.326817	0.286837	0.0399794	0.00939499	NA	0	0.722152	1	0	1	0.44808	0.540174	0.0404615	0.294669	0.119697	0.000876424	NA	NA	11817.2	1191671	0.247148	NA	NA	0.01
GLOBAL_global	2088	-0.283293	-0.684909	-0.468801	-1.06053	-0.164451	-1.72741	1989	NA	GLOBAL	NA	1580	11817.2	0	1	0.01	NA	1141	0.321936	0.367834	0.205557	0.162276	NA	0	0.296016	0.326817	0.286837	0.0399794	0.00939499	NA	0	0.722152	1	0	1	0.44808	0.540174	0.0404615	0.294669	0.119697	0.000876424	NA	NA	11817.2	1191671	0.247148	NA	NA	0.01
GLOBAL_global	2088	-0.283293	-0.684909	-0.468801	-1.06053	-0.164451	-1.72741	1989	NA	GLOBAL	NA	1580	11817.2	0	1	0.01	NA	1141	0.321936	0.367834	0.205557	0.162276	NA	0	0.296016	0.326817	0.286837	0.0399794	0.00939499	NA	0	0.722152	1	0	1	0.44808	0.540174	0.0404615	0.294669	0.119697	0.000876424	NA	NA	11817.2	1191671	0.247148	NA	NA	0.01
GLOBAL_global	5288	-0.219761	-0.414221	0.636464	1.52551	-0.406478	0.891287	1989	1201	GLOBAL	NA	1580	11817.2	0	1	0.01	NA	1514	0.231771	0.241207	0.200495	0.0407121	NA	0	0.488259	0.508944	0.482189	0.0267544	0.010458	NA	0	0.958228	1	0	1	0.200131	0.558676	0.0404615	0.188022	0.0776084	0.000660502	NA	NA	11817.2	1191671	0.247148	NA	NA	0.01
GLOBAL_global	5288	-0.219761	-0.414221	0.636464	1.52551	-0.406478	0.891287	1989	1201	GLOBAL	NA	1580	11817.2	0	1	0.01	NA	1514	0.231771	0.241207	0.200495	0.0407121	NA	0	0.488259	0.508944	0.482189	0.0267544	0.010458	NA	0	0.958228	1	0	1	0.200131	0.558676	0.0404615	0.188022	0.0776084	0.000660502	NA	NA	11817.2	1191671	0.247148	NA	NA	0.01
GLOBAL_global	5288	-0.219761	-0.414221	0.636464	1.52551	-0.406478	0.891287	1989	1201	GLOBAL	NA	1580	11817.2	0	1	0.01	NA	1514	0.231771	0.241207	0.200495	0.0407121	NA	0	0.488259	0.508944	0.482189	0.0267544	0.010458	NA	0	0.958228	1	0	1	0.200131	0.558676	0.0404615	0.188022	0.0776084	0.000660502	NA	NA	11817.2	1191671	0.247148	NA	NA	0.01
GLOBAL_global	10398	1.22681	-0.622705	-0.00827369	1.57102	1.61208	1.63433	1989	1201	GLOBAL	NA	1580	11817.2	0	1	0.01	NA	818	0.481621	0.534916	0.450348	0.0845681	NA	0	0.591352	0.651596	0.508683	0.142913	0.0274426	NA	0	0.517722	1	0	1	0.499844	0.475805	0.0328462	0.191615	0.0813003	0.00122249	NA	NA	11817.2	1191671	0.30445	NA	NA	0.01
GLOBAL_global	10398	1.22681	-0.622705	-0.00827369	1.57102	1.61208	1.63433	1989	1201	GLOBAL	NA	1580	11817.2	0	1	0.01	NA	818	0.481621	0.534916	0.450348	0.0845681	NA	0	0.591352	0.651596	0.508683	0.142913	0.0274426	NA	0	0.517722	1	0	1	0.499844	0.475805	0.0328462	0.191615	0.0813003	0.00122249	NA	NA	11817.2	1191671	0.30445	NA	NA	0.01
GLOBAL_global	10398	1.22681	-0.622705	-0.00827369	1.57102	1.61208	1.63433	1989	1201	GLOBAL	NA	1580	11817.2	0	1	0.01	NA	818	0.481621	0.534916	0.450348	0.0845681	NA	0	0.591352	0.651596	0.508683	0.142913	0.0274426	NA	0	0.517722	1	0	1	0.499844	0.475805	0.0328462	0.191615	0.0813003	0.00122249	NA	NA	11817.2	1191671	0.30445	NA	NA	0.01
GLOBAL_global	6467	-0.0633758	1.58312	-0.0715962	0.338	-0.563671	1.59826	1989	1201	GLOBAL	NA	1580	11817.2	0	1	0.01	NA	1511	0.25731	0.25731	0.25731	0	NA	0	0.47311	0.47311	0.47311	0	0	NA	0	0.956329	1	0	1	0.204426	0.560064	0.0176154	0.01	0.01	0.000661813	NA	NA	11817.2	1191671	0.567686	NA	NA	0.01
GLOBAL_global	6467	-0.0633758	1.58312	-0.0715962	0.338	-0.563671	1.59826	1989	1201	GLOBAL	NA	1580	11817.2	0	1	0.01	NA	1511	0.25731	0.25731	0.25731	0	NA	0	0.47311	0.47311	0.47311	0	0	NA	0	0.956329	1	0	1	0.204426	0.560064	0.0176154	0.01	0.01	0.000661813	NA	NA	11817.2	1191671	0.567686	NA	NA	0.01
GLOBAL_global	6467	-0.0633758	1.58312	-0.0715962	0.338	-0.563671	1.59826	1989	1201	GLOBAL	NA	1580	11817.2	0	1	0.01	NA	1511	0.25731	0.25731	0.25731	0	NA	0	0.47311	0.47311	0.47311	0	0	NA	0	0.956329	1	0	1	0.204426	0.560064	0.0176154	0.01	0.01	0.000661813	NA	NA	11817.2	1191671	0.567686	NA	NA	0.01
GLOBAL_global	327	-0.684031	0.849669	-0.889032	-0.555733	-0.878056	-1.62642	1989	NA	GLOBAL	NA	1580	11817.2	0	58	0.0175311	0.770696	377.348	0.151618	0.287782	0.08783	0.199952	0.935468	0.00352458	0.526726	0.716642	0.392007	0.324635	0.112276	0.979224	0.015677	5.49304	14	0	14	2.32901	0.203686	0.0937692	0.0673154	0.0360623	0.00129298	0.00264315	0.018683	11817.2	1191671	0.18696	11.449	0.518076	0.000302261
GLOBAL_global	327	-0.684031	0.849669	-0.889032	-0.555733	-0.878056	-1.62642	1989	NA	GLOBAL	NA	1580	11817.2	0	58	0.0175311	0.770696	377.348	0.151618	0.287782	0.08783	0.199952	0.935468	0.00352458	0.526726	0.716642	0.392007	0.324635	0.112276	0.979224	0.015677	5.49304	14	0	14	2.32901	0.203686	0.0937692	0.0673154	0.0360623	0.00129298	0.00264315	0.018683	11817.2	1191671	0.18696	11.449	0.518076	0.000302261
GLOBAL_global	327	-0.684031	0.849669	-0.889032	-0.555733	-0.878056	-1.62642	1989	NA	GLOBAL	NA	1580	11817.2	0	58	0.0175311	0.770696	377.348	0.151618	0.287782	0.08783	0.199952	0.935468	0.00352458	0.526726	0.716642	0.392007	0.324635	0.112276	0.979224	0.015677	5.49304	14	0	14	2.32901	0.203686	0.0937692	0.0673154	0.0360623	0.00129298	0.00264315	0.018683	11817.2	1191671	0.18696	11.449	0.518076	0.000302261
GLOBAL_global	8431	-0.952819	0.976127	-0.440018	-1.3543	1.26526	1.06442	1989	1201	GLOBAL	NA	1580	11817.2	0	1	0.01	NA	1355	0.261018	0.261018	0.261018	0	NA	0	0.364132	0.364132	0.364132	0	0	NA	0	0.857595	1	0	1	0.349576	0.548976	0.0328462	0.0124013	0.0111783	0.000738007	NA	NA	11817.2	1191671	0.30445	NA	NA	0.01
GLOBAL_global	8431	-0.952819	0.976127	-0.440018	-1.3543	1.26526	1.06442	1989	1201	GLOBAL	NA	1580	11817.2	0	1	0.01	NA	1355	0.261018	0.261018	0.261018	0	NA	0	0.364132	0.364132	0.364132	0	0	NA	0	0.857595	1	0	1	0.349576	0.548976	0.0328462	0.0124013	0.0111783	0.000738007	NA	NA	11817.2	1191671	0.30445	NA	NA	0.01
GLOBAL_global	8431	-0.952819	0.976127	-0.440018	-1.3543	1.26526	1.06442	1989	1201	GLOBAL	NA	1580	11817.2	0	1	0.01	NA	1355	0.261018	0.261018	0.261018	0	NA	0	0.364132	0.364132	0.364132	0	0	NA	0	0.857595	1	0	1	0.349576	0.548976	0.0328462	0.0124013	0.0111783	0.000738007	NA	NA	11817.2	1191671	0.30445	NA	NA	0.01
GLOBAL_global	3643	0.488861	1.3056	-0.710578	-0.501944	-1.70893	-0.638091	1989	1201	GLOBAL	NA	1580	11817.2	0	2	0.01	NA	1426	0.296804	0.298303	0.296718	0.0015847	NA	0	0.508575	0.508959	0.508553	0.000406436	9.18916e-05	NA	0	0.902532	1	0	1	0.296688	0.55795	0.0252308	0.011454	0.0105948	0.000701262	NA	NA	11817.2	1191671	0.396341	NA	NA	0.005
GLOBAL_global	3643	0.488861	1.3056	-0.710578	-0.501944	-1.70893	-0.638091	1989	1201	GLOBAL	NA	1580	11817.2	0	2	0.01	NA	1426	0.296804	0.298303	0.296718	0.0015847	NA	0	0.508575	0.508959	0.508553	0.000406436	9.18916e-05	NA	0	0.902532	1	0	1	0.296688	0.55795	0.0252308	0.011454	0.0105948	0.000701262	NA	NA	11817.2	1191671	0.396341	NA	NA	0.005
GLOBAL_global	3643	0.488861	1.3056	-0.710578	-0.501944	-1.70893	-0.638091	1989	1201	GLOBAL	NA	1580	11817.2	0	2	0.01	NA	1426	0.296804	0.298303	0.296718	0.0015847	NA	0	0.508575	0.508959	0.508553	0.000406436	9.18916e-05	NA	0	0.902532	1	0	1	0.296688	0.55795	0.0252308	0.011454	0.0105948	0.000701262	NA	NA	11817.2	1191671	0.396341	NA	NA	0.005
GLOBAL_global	2003	0.327588	1.20512	-1.45318	-0.663312	1.33512	-1.34507	1989	NA	GLOBAL	NA	1580	11817.2	0	585	0.0223237	0.856661	546.432	0.148083	0.297968	0.00437989	0.293588	0.69327	0.00204512	0.526171	0.991971	0.0169834	0.974987	0.282292	0.763995	0.0761061	12.7962	21	0	21	3.69999	0.248349	0.0328462	0.0217483	0.0143391	0.00142204	0.00258323	0.0235749	11817.2	1191671	0.679643	39.3897	1.6441	3.81601e-05
GLOBAL_global	2003	0.327588	1.20512	-1.45318	-0.663312	1.33512	-1.34507	1989	NA	GLOBAL	NA	1580	11817.2	0	585	0.0223237	0.856661	546.432	0.148083	0.297968	0.00437989	0.293588	0.69327	0.00204512	0.526171	0.991971	0.0169834	0.974987	0.282292	0.763995	0.0761061	12.7962	21	0	21	3.69999	0.248349	0.0328462	0.0217483	0.0143391	0.00142204	0.00258323	0.0235749	11817.2	1191671	0.679643	39.3897	1.6441	3.81601e-05
GLOBAL_global	2003	0.327588	1.20512	-1.45318	-0.663312	1.33512	-1.34507	1989	NA	GLOBAL	NA	1580	11817.2	0	585	0.0223237	0.856661	546.432	0.148083	0.297968	0.00437989	0.293588	0.69327	0.00204512	0.526171	0.991971	0.0169834	0.974987	0.282292	0.763995	0.0761061	12.7962	21	0	21	3.69999	0.248349	0.0328462	0.0217483	0.0143391	0.00142204	0.00258323	0.0235749	11817.2	1191671	0.679643	39.3897	1.6441	3.81601e-05
GLOBAL_global	1490	2.78578	-1.30694	1.23515	1.54206	-0.04718	1.46841	1989	NA	GLOBAL	NA	1580	11817.2	0	2	0.0103423	0.283621	599.5	0.303152	0.464754	0.0690795	0.395675	2	0.000322317	0.54635	0.771472	0.471161	0.300311	0.0660535	2	0.000261554	0.758861	2	0	2	0.487413	0.243527	0.0176154	0.410375	0.177024	0.00143438	0.0031348	0.0105341	11817.2	1191671	0.587119	0.691127	0.0595064	0.00517116
GLOBAL_global	1490	2.78578	-1.30694	1.23515	1.54206	-0.04718	1.46841	1989	NA	GLOBAL	NA	1580	11817.2	0	2	0.0103423	0.283621	599.5	0.303152	0.464754	0.0690795	0.395675	2	0.000322317	0.54635	0.771472	0.471161	0.300311	0.0660535	2	0.000261554	0.758861	2	0	2	0.487413	0.243527	0.0176154	0.410375	0.177024	0.00143438	0.0031348	0.0105341	11817.2	1191671	0.587119	0.691127	0.0595064	0.00517116
GLOBAL_global	1490	2.78578	-1.30694	1.23515	1.54206	-0.04718	1.46841	1989	NA	GLOBAL	NA	1580	11817.2	0	2	0.0103423	0.283621	599.5	0.303152	0.464754	0.0690795	0.395675	2	0.000322317	0.54635	0.771472	0.471161	0.300311	0.0660535	2	0.000261554	0.758861	2	0	2	0.487413	0.243527	0.0176154	0.410375	0.177024	0.00143438	0.0031348	0.0105341	11817.2	1191671	0.587119	0.691127	0.0595064	0.00517116
GLOBAL_global	1064	-0.283293	-0.0567229	-1.19413	-0.133693	0.723813	-1.12143	1989	NA	GLOBAL	NA	1580	11817.2	0	290	0.0308817	0.812378	308.484	0.187211	0.302581	-0.031265	0.333846	0.741846	0.00203797	0.474207	1.02589	-0.0505619	1.07645	0.292088	0.626908	0.0803005	12.1051	20	0	20	4.01458	0.269779	0.0252308	0.0249559	0.0163881	0.00252066	0.00318389	0.0278398	11817.2	1191671	1.22397	32.5525	1.69878	0.000106489
GLOBAL_global	1064	-0.283293	-0.0567229	-1.19413	-0.133693	0.723813	-1.12143	1989	NA	GLOBAL	NA	1580	11817.2	0	290	0.0308817	0.812378	308.484	0.187211	0.302581	-0.031265	0.333846	0.741846	0.00203797	0.474207	1.02589	-0.0505619	1.07645	0.292088	0.626908	0.0803005	12.1051	20	0	20	4.01458	0.269779	0.0252308	0.0249559	0.0163881	0.00252066	0.00318389	0.0278398	11817.2	1191671	1.22397	32.5525	1.69878	0.000106489
GLOBAL_global	1064	-0.283293	-0.0567229	-1.19413	-0.133693	0.723813	-1.12143	1989	NA	GLOBAL	NA	1580	11817.2	0	290	0.0308817	0.812378	308.484	0.187211	0.302581	-0.031265	0.333846	0.741846	0.00203797	0.474207	1.02589	-0.0505619	1.07645	0.292088	0.626908	0.0803005	12.1051	20	0	20	4.01458	0.269779	0.0252308	0.0249559	0.0163881	0.00252066	0.00318389	0.0278398	11817.2	1191671	1.22397	32.5525	1.69878	0.000106489
GLOBAL_global	12007	-0.640048	1.39378	-1.37834	-0.286786	-0.566166	0.465658	1989	1201	GLOBAL	NA	1580	11817.2	0	90	0.0123963	0.58564	114.875	0.209132	0.268149	0.169396	0.0987523	1.30639	0.000338348	0.591225	0.646047	0.533902	0.112145	0.0301712	1.24362	0.000502027	0.581646	5	0	5	1.27441	0.41574	0.0480769	0.032195	0.0198109	0.00753234	0.00233273	0.0130269	11817.2	1191671	0.257842	18.1904	0.657562	0.000137736
GLOBAL_global	12007	-0.640048	1.39378	-1.37834	-0.286786	-0.566166	0.465658	1989	1201	GLOBAL	NA	1580	11817.2	0	90	0.0123963	0.58564	114.875	0.209132	0.268149	0.169396	0.0987523	1.30639	0.000338348	0.591225	0.646047	0.533902	0.112145	0.0301712	1.24362	0.000502027	0.581646	5	0	5	1.27441	0.41574	0.0480769	0.032195	0.0198109	0.00753234	0.00233273	0.0130269	11817.2	1191671	0.257842	18.1904	0.657562	0.000137736
GLOBAL_global	12007	-0.640048	1.39378	-1.37834	-0.286786	-0.566166	0.465658	1989	1201	GLOBAL	NA	1580	11817.2	0	90	0.0123963	0.58564	114.875	0.209132	0.268149	0.169396	0.0987523	1.30639	0.000338348	0.591225	0.646047	0.533902	0.112145	0.0301712	1.24362	0.000502027	0.581646	5	0	5	1.27441	0.41574	0.0480769	0.032195	0.0198109	0.00753234	0.00233273	0.0130269	11817.2	1191671	0.257842	18.1904	0.657562	0.000137736
GLOBAL_global	1132	0.293379	-0.0826979	1.1085	-0.452292	-0.286712	-1.47492	1989	NA	GLOBAL	NA	1580	11817.2	0	1	0.01	NA	1093	0.389563	0.404156	0.299617	0.104539	NA	0	0.551792	0.608338	0.54636	0.0619775	0.00872248	NA	0	0.691772	1	0	1	0.461907	0.534664	0.0480769	0.202166	0.0879286	0.000914913	NA	NA	11817.2	1191671	0.208	NA	NA	0.01
GLOBAL_global	1132	0.293379	-0.0826979	1.1085	-0.452292	-0.286712	-1.47492	1989	NA	GLOBAL	NA	1580	11817.2	0	1	0.01	NA	1093	0.389563	0.404156	0.299617	0.104539	NA	0	0.551792	0.608338	0.54636	0.0619775	0.00872248	NA	0	0.691772	1	0	1	0.461907	0.534664	0.0480769	0.202166	0.0879286	0.000914913	NA	NA	11817.2	1191671	0.208	NA	NA	0.01
GLOBAL_global	1132	0.293379	-0.0826979	1.1085	-0.452292	-0.286712	-1.47492	1989	NA	GLOBAL	NA	1580	11817.2	0	1	0.01	NA	1093	0.389563	0.404156	0.299617	0.104539	NA	0	0.551792	0.608338	0.54636	0.0619775	0.00872248	NA	0	0.691772	1	0	1	0.461907	0.534664	0.0480769	0.202166	0.0879286	0.000914913	NA	NA	11817.2	1191671	0.208	NA	NA	0.01
GLOBAL_global	340	1.002	-1.56259	0.699787	0.942097	-0.768271	0.429588	1989	NA	GLOBAL	NA	1580	11817.2	0	133	0.0346473	0.646299	32.5479	0.188988	0.448963	-0.102155	0.551118	1.51389	0.00184555	0.502478	1.1254	-0.206411	1.33181	0.261651	1.48523	0.043329	1.5038	9	0	9	1.73278	0.307941	0.131846	0.150695	0.100359	0.0296494	0.00221383	0.0394735	11817.2	1191671	0.262786	4.2888	0.393321	0.000260506
GLOBAL_global	340	1.002	-1.56259	0.699787	0.942097	-0.768271	0.429588	1989	NA	GLOBAL	NA	1580	11817.2	0	133	0.0346473	0.646299	32.5479	0.188988	0.448963	-0.102155	0.551118	1.51389	0.00184555	0.502478	1.1254	-0.206411	1.33181	0.261651	1.48523	0.043329	1.5038	9	0	9	1.73278	0.307941	0.131846	0.150695	0.100359	0.0296494	0.00221383	0.0394735	11817.2	1191671	0.262786	4.2888	0.393321	0.000260506
GLOBAL_global	340	1.002	-1.56259	0.699787	0.942097	-0.768271	0.429588	1989	NA	GLOBAL	NA	1580	11817.2	0	133	0.0346473	0.646299	32.5479	0.188988	0.448963	-0.102155	0.551118	1.51389	0.00184555	0.502478	1.1254	-0.206411	1.33181	0.261651	1.48523	0.043329	1.5038	9	0	9	1.73278	0.307941	0.131846	0.150695	0.100359	0.0296494	0.00221383	0.0394735	11817.2	1191671	0.262786	4.2888	0.393321	0.000260506
GLOBAL_global	5616	-1.1092	-0.211206	1.64962	0.412477	-0.508778	0.198738	1989	1201	GLOBAL	NA	1580	11817.2	0	1	0.01	NA	1238	0.0175074	0.0351621	0.0165291	0.018633	NA	0	0.528099	0.528742	0.516507	0.0122343	0.00272985	NA	0	0.783544	1	0	1	0.411959	0.528383	0.0404615	0.757305	0.351039	0.000807754	NA	NA	11817.2	1191671	0.247148	NA	NA	0.01
GLOBAL_global	5616	-1.1092	-0.211206	1.64962	0.412477	-0.508778	0.198738	1989	1201	GLOBAL	NA	1580	11817.2	0	1	0.01	NA	1238	0.0175074	0.0351621	0.0165291	0.018633	NA	0	0.528099	0.528742	0.516507	0.0122343	0.00272985	NA	0	0.783544	1	0	1	0.411959	0.528383	0.0404615	0.757305	0.351039	0.000807754	NA	NA	11817.2	1191671	0.247148	NA	NA	0.01
GLOBAL_global	5616	-1.1092	-0.211206	1.64962	0.412477	-0.508778	0.198738	1989	1201	GLOBAL	NA	1580	11817.2	0	1	0.01	NA	1238	0.0175074	0.0351621	0.0165291	0.018633	NA	0	0.528099	0.528742	0.516507	0.0122343	0.00272985	NA	0	0.783544	1	0	1	0.411959	0.528383	0.0404615	0.757305	0.351039	0.000807754	NA	NA	11817.2	1191671	0.247148	NA	NA	0.01
GLOBAL_global	10308	0.518183	-1.34249	0.23926	-0.688138	0.399447	-0.356744	1989	1201	GLOBAL	NA	1580	11817.2	0	6	0.0117116	0.31856	177.5	0.347071	0.464431	0.0600053	0.404426	2	4.80809e-05	0.449955	0.639193	0.29297	0.346223	0.0611118	2	0.000324147	0.674051	2	0	2	0.639197	0.308723	0.0861538	0.170771	0.0984009	0.00560677	0.00424961	0.0112489	11817.2	1191671	0.135938	1.86542	0.114317	0.00195194
GLOBAL_global	10308	0.518183	-1.34249	0.23926	-0.688138	0.399447	-0.356744	1989	1201	GLOBAL	NA	1580	11817.2	0	6	0.0117116	0.31856	177.5	0.347071	0.464431	0.0600053	0.404426	2	4.80809e-05	0.449955	0.639193	0.29297	0.346223	0.0611118	2	0.000324147	0.674051	2	0	2	0.639197	0.308723	0.0861538	0.170771	0.0984009	0.00560677	0.00424961	0.0112489	11817.2	1191671	0.135938	1.86542	0.114317	0.00195194
GLOBAL_global	10308	0.518183	-1.34249	0.23926	-0.688138	0.399447	-0.356744	1989	1201	GLOBAL	NA	1580	11817.2	0	6	0.0117116	0.31856	177.5	0.347071	0.464431	0.0600053	0.404426	2	4.80809e-05	0.449955	0.639193	0.29297	0.346223	0.0611118	2	0.000324147	0.674051	2	0	2	0.639197	0.308723	0.0861538	0.170771	0.0984009	0.00560677	0.00424961	0.0112489	11817.2	1191671	0.135938	1.86542	0.114317	0.00195194
GLOBAL_global	5360	-1.09943	-1.27823	-0.50334	1.21104	0.112508	-0.111466	1989	1201	GLOBAL	NA	1580	11817.2	0	118	0.0377282	0.658413	124.756	0.233201	0.377154	0.0278834	0.34927	0.804392	0.00313683	0.575662	1.1386	0.0115118	1.12709	0.242256	0.765581	0.0516827	6.47468	16	0	16	3.69413	0.26818	0.0785385	0.0805052	0.0433273	0.00604104	0.00478687	0.0265231	11817.2	1191671	0.480379	8.17851	0.612155	0.000319731
GLOBAL_global	5360	-1.09943	-1.27823	-0.50334	1.21104	0.112508	-0.111466	1989	1201	GLOBAL	NA	1580	11817.2	0	118	0.0377282	0.658413	124.756	0.233201	0.377154	0.0278834	0.34927	0.804392	0.00313683	0.575662	1.1386	0.0115118	1.12709	0.242256	0.765581	0.0516827	6.47468	16	0	16	3.69413	0.26818	0.0785385	0.0805052	0.0433273	0.00604104	0.00478687	0.0265231	11817.2	1191671	0.480379	8.17851	0.612155	0.000319731
GLOBAL_global	5360	-1.09943	-1.27823	-0.50334	1.21104	0.112508	-0.111466	1989	1201	GLOBAL	NA	1580	11817.2	0	118	0.0377282	0.658413	124.756	0.233201	0.377154	0.0278834	0.34927	0.804392	0.00313683	0.575662	1.1386	0.0115118	1.12709	0.242256	0.765581	0.0516827	6.47468	16	0	16	3.69413	0.26818	0.0785385	0.0805052	0.0433273	0.00604104	0.00478687	0.0265231	11817.2	1191671	0.480379	8.17851	0.612155	0.000319731
GLOBAL_global	883	0.151654	0.590602	0.268043	0.218008	0.753755	-0.270175	1989	NA	GLOBAL	NA	1580	11817.2	0	1	0.01	NA	1449	0.301717	0.302791	0.29259	0.0102014	NA	0	0.517168	0.554916	0.514352	0.0405641	0.00895302	NA	0	0.917089	1	0	1	0.275836	0.562542	0.0328462	0.022704	0.014132	0.000690131	NA	NA	11817.2	1191671	0.30445	NA	NA	0.01
GLOBAL_global	883	0.151654	0.590602	0.268043	0.218008	0.753755	-0.270175	1989	NA	GLOBAL	NA	1580	11817.2	0	1	0.01	NA	1449	0.301717	0.302791	0.29259	0.0102014	NA	0	0.517168	0.554916	0.514352	0.0405641	0.00895302	NA	0	0.917089	1	0	1	0.275836	0.562542	0.0328462	0.022704	0.014132	0.000690131	NA	NA	11817.2	1191671	0.30445	NA	NA	0.01
GLOBAL_global	883	0.151654	0.590602	0.268043	0.218008	0.753755	-0.270175	1989	NA	GLOBAL	NA	1580	11817.2	0	1	0.01	NA	1449	0.301717	0.302791	0.29259	0.0102014	NA	0	0.517168	0.554916	0.514352	0.0405641	0.00895302	NA	0	0.917089	1	0	1	0.275836	0.562542	0.0328462	0.022704	0.014132	0.000690131	NA	NA	11817.2	1191671	0.30445	NA	NA	0.01
GLOBAL_global	11584	-1.28025	-0.140116	-0.353669	0.0773276	-1.66153	0.934571	1989	1201	GLOBAL	NA	1580	11817.2	0	27	0.0147925	0.568565	45	0.0788655	0.110801	0.0561407	0.05466	1.26642	6.78304e-05	0.491212	0.525507	0.447645	0.0778619	0.0159819	1.30025	0.000162463	0.427215	6	0	6	1.15451	0.401352	0.01	0.100613	0.0586204	0.0158631	0.00281995	0.0149388	11817.2	1191671	1.47925	5.65098	0.254839	0.000547872
GLOBAL_global	11584	-1.28025	-0.140116	-0.353669	0.0773276	-1.66153	0.934571	1989	1201	GLOBAL	NA	1580	11817.2	0	27	0.0147925	0.568565	45	0.0788655	0.110801	0.0561407	0.05466	1.26642	6.78304e-05	0.491212	0.525507	0.447645	0.0778619	0.0159819	1.30025	0.000162463	0.427215	6	0	6	1.15451	0.401352	0.01	0.100613	0.0586204	0.0158631	0.00281995	0.0149388	11817.2	1191671	1.47925	5.65098	0.254839	0.000547872
GLOBAL_global	11584	-1.28025	-0.140116	-0.353669	0.0773276	-1.66153	0.934571	1989	1201	GLOBAL	NA	1580	11817.2	0	27	0.0147925	0.568565	45	0.0788655	0.110801	0.0561407	0.05466	1.26642	6.78304e-05	0.491212	0.525507	0.447645	0.0778619	0.0159819	1.30025	0.000162463	0.427215	6	0	6	1.15451	0.401352	0.01	0.100613	0.0586204	0.0158631	0.00281995	0.0149388	11817.2	1191671	1.47925	5.65098	0.254839	0.000547872
GLOBAL_global	5408	-1.16785	-1.11418	0.394688	1.63308	-0.606088	-0.3856	1989	1201	GLOBAL	NA	1580	11817.2	0	2	0.0103423	0.250169	1143.5	0.186754	0.224697	0.0575062	0.167191	2	0.000474628	0.582741	0.69433	0.450048	0.244282	0.0466481	2	0.00110652	1.44747	2	0	2	0.681168	0.413289	0.0709231	0.333231	0.208627	0.000874483	0.00357143	0.0104688	11817.2	1191671	0.145825	0.750738	0.0501793	0.00517116
GLOBAL_global	5408	-1.16785	-1.11418	0.394688	1.63308	-0.606088	-0.3856	1989	1201	GLOBAL	NA	1580	11817.2	0	2	0.0103423	0.250169	1143.5	0.186754	0.224697	0.0575062	0.167191	2	0.000474628	0.582741	0.69433	0.450048	0.244282	0.0466481	2	0.00110652	1.44747	2	0	2	0.681168	0.413289	0.0709231	0.333231	0.208627	0.000874483	0.00357143	0.0104688	11817.2	1191671	0.145825	0.750738	0.0501793	0.00517116
GLOBAL_global	5408	-1.16785	-1.11418	0.394688	1.63308	-0.606088	-0.3856	1989	1201	GLOBAL	NA	1580	11817.2	0	2	0.0103423	0.250169	1143.5	0.186754	0.224697	0.0575062	0.167191	2	0.000474628	0.582741	0.69433	0.450048	0.244282	0.0466481	2	0.00110652	1.44747	2	0	2	0.681168	0.413289	0.0709231	0.333231	0.208627	0.000874483	0.00357143	0.0104688	11817.2	1191671	0.145825	0.750738	0.0501793	0.00517116
GLOBAL_global	1876	0.992227	-1.14016	-1.12505	-0.87847	-1.1101	-0.551523	1989	NA	GLOBAL	NA	1580	11817.2	0	138	0.020612	0.613458	131.656	0.223802	0.349692	0.0784572	0.271235	1.37773	0.00103209	0.344248	0.60823	0.0797984	0.528431	0.148681	1.32975	0.0145462	2.66646	6	0	6	1.54993	0.273732	0.0556923	0.0335295	0.0218574	0.00583857	0.00364854	0.0182327	11817.2	1191671	0.370106	18.2961	0.834164	0.000149363
GLOBAL_global	1876	0.992227	-1.14016	-1.12505	-0.87847	-1.1101	-0.551523	1989	NA	GLOBAL	NA	1580	11817.2	0	138	0.020612	0.613458	131.656	0.223802	0.349692	0.0784572	0.271235	1.37773	0.00103209	0.344248	0.60823	0.0797984	0.528431	0.148681	1.32975	0.0145462	2.66646	6	0	6	1.54993	0.273732	0.0556923	0.0335295	0.0218574	0.00583857	0.00364854	0.0182327	11817.2	1191671	0.370106	18.2961	0.834164	0.000149363
GLOBAL_global	1876	0.992227	-1.14016	-1.12505	-0.87847	-1.1101	-0.551523	1989	NA	GLOBAL	NA	1580	11817.2	0	138	0.020612	0.613458	131.656	0.223802	0.349692	0.0784572	0.271235	1.37773	0.00103209	0.344248	0.60823	0.0797984	0.528431	0.148681	1.32975	0.0145462	2.66646	6	0	6	1.54993	0.273732	0.0556923	0.0335295	0.0218574	0.00583857	0.00364854	0.0182327	11817.2	1191671	0.370106	18.2961	0.834164	0.000149363
GLOBAL_global	2727	-0.517872	0.529766	-0.106136	0.801417	1.12303	-1.57592	1989	NA	GLOBAL	NA	1580	11817.2	0	1	0.01	NA	1507	0.245361	0.245361	0.245361	0	NA	0	0.557704	0.557704	0.557704	0	0	NA	0	0.953797	1	0	1	0.20999	0.560034	0.0328462	0.0207005	0.0135135	0.00066357	NA	NA	11817.2	1191671	0.30445	NA	NA	0.01
GLOBAL_global	2727	-0.517872	0.529766	-0.106136	0.801417	1.12303	-1.57592	1989	NA	GLOBAL	NA	1580	11817.2	0	1	0.01	NA	1507	0.245361	0.245361	0.245361	0	NA	0	0.557704	0.557704	0.557704	0	0	NA	0	0.953797	1	0	1	0.20999	0.560034	0.0328462	0.0207005	0.0135135	0.00066357	NA	NA	11817.2	1191671	0.30445	NA	NA	0.01
GLOBAL_global	2727	-0.517872	0.529766	-0.106136	0.801417	1.12303	-1.57592	1989	NA	GLOBAL	NA	1580	11817.2	0	1	0.01	NA	1507	0.245361	0.245361	0.245361	0	NA	0	0.557704	0.557704	0.557704	0	0	NA	0	0.953797	1	0	1	0.20999	0.560034	0.0328462	0.0207005	0.0135135	0.00066357	NA	NA	11817.2	1191671	0.30445	NA	NA	0.01
GLOBAL_global	10354	2.58052	-1.39512	0.717056	0.751765	-0.0920923	-0.948295	1989	1201	GLOBAL	NA	1580	11817.2	0	5	0.0106846	0.491482	493.333	0.378371	0.496587	0.23201	0.264577	2	0.000834336	0.608642	0.7858	0.423941	0.361859	0.102008	2	0.00425627	0.936709	2	0	2	0.798856	0.354053	0.0404615	0.284128	0.200068	0.00139679	0.00187013	0.0114096	11817.2	1191671	0.264069	1.72979	0.0570288	0.00213693
GLOBAL_global	10354	2.58052	-1.39512	0.717056	0.751765	-0.0920923	-0.948295	1989	1201	GLOBAL	NA	1580	11817.2	0	5	0.0106846	0.491482	493.333	0.378371	0.496587	0.23201	0.264577	2	0.000834336	0.608642	0.7858	0.423941	0.361859	0.102008	2	0.00425627	0.936709	2	0	2	0.798856	0.354053	0.0404615	0.284128	0.200068	0.00139679	0.00187013	0.0114096	11817.2	1191671	0.264069	1.72979	0.0570288	0.00213693
GLOBAL_global	10354	2.58052	-1.39512	0.717056	0.751765	-0.0920923	-0.948295	1989	1201	GLOBAL	NA	1580	11817.2	0	5	0.0106846	0.491482	493.333	0.378371	0.496587	0.23201	0.264577	2	0.000834336	0.608642	0.7858	0.423941	0.361859	0.102008	2	0.00425627	0.936709	2	0	2	0.798856	0.354053	0.0404615	0.284128	0.200068	0.00139679	0.00187013	0.0114096	11817.2	1191671	0.264069	1.72979	0.0570288	0.00213693
GLOBAL_global	10371	-0.146456	0.110064	1.15456	-0.154381	-0.898017	1.52612	1989	1201	GLOBAL	NA	1580	11817.2	0	1	0.01	NA	1488	0.263142	0.272275	0.236205	0.0360697	NA	0	0.508371	0.539973	0.497654	0.0423192	0.0180543	NA	0	0.941772	1	0	1	0.234248	0.561101	0.0480769	0.124903	0.0734976	0.000672043	NA	NA	11817.2	1191671	0.208	NA	NA	0.01
GLOBAL_global	10371	-0.146456	0.110064	1.15456	-0.154381	-0.898017	1.52612	1989	1201	GLOBAL	NA	1580	11817.2	0	1	0.01	NA	1488	0.263142	0.272275	0.236205	0.0360697	NA	0	0.508371	0.539973	0.497654	0.0423192	0.0180543	NA	0	0.941772	1	0	1	0.234248	0.561101	0.0480769	0.124903	0.0734976	0.000672043	NA	NA	11817.2	1191671	0.208	NA	NA	0.01
GLOBAL_global	10371	-0.146456	0.110064	1.15456	-0.154381	-0.898017	1.52612	1989	1201	GLOBAL	NA	1580	11817.2	0	1	0.01	NA	1488	0.263142	0.272275	0.236205	0.0360697	NA	0	0.508371	0.539973	0.497654	0.0423192	0.0180543	NA	0	0.941772	1	0	1	0.234248	0.561101	0.0480769	0.124903	0.0734976	0.000672043	NA	NA	11817.2	1191671	0.208	NA	NA	0.01
GLOBAL_global	439	-0.395695	0.810023	1.07972	0.35455	1.67945	-0.666948	1989	NA	GLOBAL	NA	1580	11817.2	0	1	0.01	NA	1488	0.280858	0.28169	0.265614	0.0160754	NA	0	0.54281	0.54324	0.534937	0.00830253	0.00183977	NA	0	0.941772	1	0	1	0.234248	0.559054	0.0328462	0.0177043	0.0125975	0.000672043	NA	NA	11817.2	1191671	0.30445	NA	NA	0.01
GLOBAL_global	439	-0.395695	0.810023	1.07972	0.35455	1.67945	-0.666948	1989	NA	GLOBAL	NA	1580	11817.2	0	1	0.01	NA	1488	0.280858	0.28169	0.265614	0.0160754	NA	0	0.54281	0.54324	0.534937	0.00830253	0.00183977	NA	0	0.941772	1	0	1	0.234248	0.559054	0.0328462	0.0177043	0.0125975	0.000672043	NA	NA	11817.2	1191671	0.30445	NA	NA	0.01
GLOBAL_global	439	-0.395695	0.810023	1.07972	0.35455	1.67945	-0.666948	1989	NA	GLOBAL	NA	1580	11817.2	0	1	0.01	NA	1488	0.280858	0.28169	0.265614	0.0160754	NA	0	0.54281	0.54324	0.534937	0.00830253	0.00183977	NA	0	0.941772	1	0	1	0.234248	0.559054	0.0328462	0.0177043	0.0125975	0.000672043	NA	NA	11817.2	1191671	0.30445	NA	NA	0.01
GLOBAL_global	10708	0.948244	-0.734125	-0.785413	-0.00128781	-0.780747	0.638795	1989	1201	GLOBAL	NA	1580	11817.2	0	4	0.0103423	0.0485986	563.5	0.391421	0.396493	0.367636	0.0288564	NA	0	0.534311	0.536931	0.517104	0.0198274	0.00536153	NA	0	0.713291	1	0	1	0.452368	0.524439	0.0176154	0.0610014	0.0256494	0.00177462	0.0222222	0.0100753	11817.2	1191671	0.587119	0.79668	0.39281	0.00258558
GLOBAL_global	10708	0.948244	-0.734125	-0.785413	-0.00128781	-0.780747	0.638795	1989	1201	GLOBAL	NA	1580	11817.2	0	4	0.0103423	0.0485986	563.5	0.391421	0.396493	0.367636	0.0288564	NA	0	0.534311	0.536931	0.517104	0.0198274	0.00536153	NA	0	0.713291	1	0	1	0.452368	0.524439	0.0176154	0.0610014	0.0256494	0.00177462	0.0222222	0.0100753	11817.2	1191671	0.587119	0.79668	0.39281	0.00258558
GLOBAL_global	10708	0.948244	-0.734125	-0.785413	-0.00128781	-0.780747	0.638795	1989	1201	GLOBAL	NA	1580	11817.2	0	4	0.0103423	0.0485986	563.5	0.391421	0.396493	0.367636	0.0288564	NA	0	0.534311	0.536931	0.517104	0.0198274	0.00536153	NA	0	0.713291	1	0	1	0.452368	0.524439	0.0176154	0.0610014	0.0256494	0.00177462	0.0222222	0.0100753	11817.2	1191671	0.587119	0.79668	0.39281	0.00258558
GLOBAL_global	1616	-0.850191	-0.766935	-1.1193	-1.46188	-1.69147	-0.666948	1989	NA	GLOBAL	NA	1580	11817.2	0	33	0.0127386	0.600368	199.444	0.196392	0.267372	0.0885268	0.178845	2	0.000111624	0.504088	0.532155	0.354147	0.178008	0.0479982	2	0.000914647	1.13608	2	0	2	0.769817	0.355659	0.01	0.0212208	0.0150294	0.00584771	0.00242699	0.0139619	11817.2	1191671	1.27386	28.2915	0.928971	0.000386018
GLOBAL_global	1616	-0.850191	-0.766935	-1.1193	-1.46188	-1.69147	-0.666948	1989	NA	GLOBAL	NA	1580	11817.2	0	33	0.0127386	0.600368	199.444	0.196392	0.267372	0.0885268	0.178845	2	0.000111624	0.504088	0.532155	0.354147	0.178008	0.0479982	2	0.000914647	1.13608	2	0	2	0.769817	0.355659	0.01	0.0212208	0.0150294	0.00584771	0.00242699	0.0139619	11817.2	1191671	1.27386	28.2915	0.928971	0.000386018
GLOBAL_global	1616	-0.850191	-0.766935	-1.1193	-1.46188	-1.69147	-0.666948	1989	NA	GLOBAL	NA	1580	11817.2	0	33	0.0127386	0.600368	199.444	0.196392	0.267372	0.0885268	0.178845	2	0.000111624	0.504088	0.532155	0.354147	0.178008	0.0479982	2	0.000914647	1.13608	2	0	2	0.769817	0.355659	0.01	0.0212208	0.0150294	0.00584771	0.00242699	0.0139619	11817.2	1191671	1.27386	28.2915	0.928971	0.000386018
GLOBAL_global	915	0.288492	1.18051	0.653734	-1.23431	-0.708388	-0.0681817	1989	NA	GLOBAL	NA	1580	11817.2	0	1	0.01	NA	1172	0.346031	0.346031	0.346031	0	NA	0	0.565933	0.565933	0.565933	0	0	NA	0	0.741772	1	0	1	0.437799	0.537314	0.0252308	0.0154893	0.0119897	0.000853242	NA	NA	11817.2	1191671	0.396341	NA	NA	0.01
GLOBAL_global	915	0.288492	1.18051	0.653734	-1.23431	-0.708388	-0.0681817	1989	NA	GLOBAL	NA	1580	11817.2	0	1	0.01	NA	1172	0.346031	0.346031	0.346031	0	NA	0	0.565933	0.565933	0.565933	0	0	NA	0	0.741772	1	0	1	0.437799	0.537314	0.0252308	0.0154893	0.0119897	0.000853242	NA	NA	11817.2	1191671	0.396341	NA	NA	0.01
GLOBAL_global	915	0.288492	1.18051	0.653734	-1.23431	-0.708388	-0.0681817	1989	NA	GLOBAL	NA	1580	11817.2	0	1	0.01	NA	1172	0.346031	0.346031	0.346031	0	NA	0	0.565933	0.565933	0.565933	0	0	NA	0	0.741772	1	0	1	0.437799	0.537314	0.0252308	0.0154893	0.0119897	0.000853242	NA	NA	11817.2	1191671	0.396341	NA	NA	0.01
GLOBAL_global	10918	1.92565	-0.253586	-0.952354	0.0525017	-0.259266	-0.7968	1989	1201	GLOBAL	NA	1580	11817.2	0	14	0.0130809	0.425054	572.8	0.215945	0.34854	-0.0672289	0.415769	1.23146	0.00464027	0.640823	0.887289	0.368276	0.519013	0.15687	1.23964	0.0239965	3.62532	6	0	6	1.3183	0.272111	0.0404615	0.045693	0.0241568	0.00146463	0.00452566	0.01186	11817.2	1191671	0.323293	9.30239	0.490959	0.000934351
GLOBAL_global	10918	1.92565	-0.253586	-0.952354	0.0525017	-0.259266	-0.7968	1989	1201	GLOBAL	NA	1580	11817.2	0	14	0.0130809	0.425054	572.8	0.215945	0.34854	-0.0672289	0.415769	1.23146	0.00464027	0.640823	0.887289	0.368276	0.519013	0.15687	1.23964	0.0239965	3.62532	6	0	6	1.3183	0.272111	0.0404615	0.045693	0.0241568	0.00146463	0.00452566	0.01186	11817.2	1191671	0.323293	9.30239	0.490959	0.000934351
GLOBAL_global	10918	1.92565	-0.253586	-0.952354	0.0525017	-0.259266	-0.7968	1989	1201	GLOBAL	NA	1580	11817.2	0	14	0.0130809	0.425054	572.8	0.215945	0.34854	-0.0672289	0.415769	1.23146	0.00464027	0.640823	0.887289	0.368276	0.519013	0.15687	1.23964	0.0239965	3.62532	6	0	6	1.3183	0.272111	0.0404615	0.045693	0.0241568	0.00146463	0.00452566	0.01186	11817.2	1191671	0.323293	9.30239	0.490959	0.000934351
GLOBAL_global	2527	-1.19228	0.369131	1.55176	-1.44119	0.813638	0.227594	1989	NA	GLOBAL	NA	1580	11817.2	0	1	0.01	NA	1356	0.115352	0.174378	0.114648	0.05973	NA	0	0.551808	0.55466	0.499749	0.0549117	0.0121477	NA	0	0.858228	1	0	1	0.348927	0.520122	0.0328462	0.457139	0.176213	0.000737463	NA	NA	11817.2	1191671	0.30445	NA	NA	0.01
GLOBAL_global	2527	-1.19228	0.369131	1.55176	-1.44119	0.813638	0.227594	1989	NA	GLOBAL	NA	1580	11817.2	0	1	0.01	NA	1356	0.115352	0.174378	0.114648	0.05973	NA	0	0.551808	0.55466	0.499749	0.0549117	0.0121477	NA	0	0.858228	1	0	1	0.348927	0.520122	0.0328462	0.457139	0.176213	0.000737463	NA	NA	11817.2	1191671	0.30445	NA	NA	0.01
GLOBAL_global	2527	-1.19228	0.369131	1.55176	-1.44119	0.813638	0.227594	1989	NA	GLOBAL	NA	1580	11817.2	0	1	0.01	NA	1356	0.115352	0.174378	0.114648	0.05973	NA	0	0.551808	0.55466	0.499749	0.0549117	0.0121477	NA	0	0.858228	1	0	1	0.348927	0.520122	0.0328462	0.457139	0.176213	0.000737463	NA	NA	11817.2	1191671	0.30445	NA	NA	0.01
GLOBAL_global	6695	-0.576516	0.257712	1.03367	0.503506	-1.67899	1.38906	1989	1201	GLOBAL	NA	1580	11817.2	0	1	0.01	NA	1523	0.189081	0.198262	0.188116	0.010146	NA	0	0.513379	0.520093	0.509984	0.0101084	0.000874283	NA	0	0.963924	1	0	1	0.186538	0.554709	0.0404615	0.0644238	0.0353308	0.000656599	NA	NA	11817.2	1191671	0.247148	NA	NA	0.01
GLOBAL_global	6695	-0.576516	0.257712	1.03367	0.503506	-1.67899	1.38906	1989	1201	GLOBAL	NA	1580	11817.2	0	1	0.01	NA	1523	0.189081	0.198262	0.188116	0.010146	NA	0	0.513379	0.520093	0.509984	0.0101084	0.000874283	NA	0	0.963924	1	0	1	0.186538	0.554709	0.0404615	0.0644238	0.0353308	0.000656599	NA	NA	11817.2	1191671	0.247148	NA	NA	0.01
GLOBAL_global	6695	-0.576516	0.257712	1.03367	0.503506	-1.67899	1.38906	1989	1201	GLOBAL	NA	1580	11817.2	0	1	0.01	NA	1523	0.189081	0.198262	0.188116	0.010146	NA	0	0.513379	0.520093	0.509984	0.0101084	0.000874283	NA	0	0.963924	1	0	1	0.186538	0.554709	0.0404615	0.0644238	0.0353308	0.000656599	NA	NA	11817.2	1191671	0.247148	NA	NA	0.01
GLOBAL_global	5972	0.997114	-0.403968	-0.370939	0.880032	0.279681	1.10771	1989	1201	GLOBAL	NA	1580	11817.2	0	2	0.0103423	0.842873	836.5	0.413504	0.478338	0.382254	0.0960844	2	9.44576e-06	0.398402	0.479128	0.279723	0.199406	0.0946688	2	0.00323306	1.05886	2	0	2	0.678786	0.318475	0.0176154	0.250312	0.0725893	0.00116231	0.00102987	0.0116256	11817.2	1191671	0.587119	3.36728	0.160156	0.00517116
GLOBAL_global	5972	0.997114	-0.403968	-0.370939	0.880032	0.279681	1.10771	1989	1201	GLOBAL	NA	1580	11817.2	0	2	0.0103423	0.842873	836.5	0.413504	0.478338	0.382254	0.0960844	2	9.44576e-06	0.398402	0.479128	0.279723	0.199406	0.0946688	2	0.00323306	1.05886	2	0	2	0.678786	0.318475	0.0176154	0.250312	0.0725893	0.00116231	0.00102987	0.0116256	11817.2	1191671	0.587119	3.36728	0.160156	0.00517116
GLOBAL_global	5972	0.997114	-0.403968	-0.370939	0.880032	0.279681	1.10771	1989	1201	GLOBAL	NA	1580	11817.2	0	2	0.0103423	0.842873	836.5	0.413504	0.478338	0.382254	0.0960844	2	9.44576e-06	0.398402	0.479128	0.279723	0.199406	0.0946688	2	0.00323306	1.05886	2	0	2	0.678786	0.318475	0.0176154	0.250312	0.0725893	0.00116231	0.00102987	0.0116256	11817.2	1191671	0.587119	3.36728	0.160156	0.00517116
GLOBAL_global	1436	-0.00473118	-1.54277	0.360148	1.28138	-1.71392	0.465658	1989	NA	GLOBAL	NA	1580	11817.2	0	93	0.0308817	0.645728	24.0806	0.336125	0.416107	0.200393	0.215713	1.72901	0.000157941	0.500735	0.719003	0.260584	0.458419	0.0785124	1.74824	0.00204393	0.944937	6	0	6	1.07955	0.318861	0.0556923	0.130486	0.0747078	0.0344873	0.00336324	0.0274723	11817.2	1191671	0.554506	4.94864	0.36773	0.000332062
GLOBAL_global	1436	-0.00473118	-1.54277	0.360148	1.28138	-1.71392	0.465658	1989	NA	GLOBAL	NA	1580	11817.2	0	93	0.0308817	0.645728	24.0806	0.336125	0.416107	0.200393	0.215713	1.72901	0.000157941	0.500735	0.719003	0.260584	0.458419	0.0785124	1.74824	0.00204393	0.944937	6	0	6	1.07955	0.318861	0.0556923	0.130486	0.0747078	0.0344873	0.00336324	0.0274723	11817.2	1191671	0.554506	4.94864	0.36773	0.000332062
GLOBAL_global	1436	-0.00473118	-1.54277	0.360148	1.28138	-1.71392	0.465658	1989	NA	GLOBAL	NA	1580	11817.2	0	93	0.0308817	0.645728	24.0806	0.336125	0.416107	0.200393	0.215713	1.72901	0.000157941	0.500735	0.719003	0.260584	0.458419	0.0785124	1.74824	0.00204393	0.944937	6	0	6	1.07955	0.318861	0.0556923	0.130486	0.0747078	0.0344873	0.00336324	0.0274723	11817.2	1191671	0.554506	4.94864	0.36773	0.000332062
GLOBAL_global	11278	1.32455	-1.52089	0.883998	0.805554	-0.561176	-0.169178	1989	1201	GLOBAL	NA	1580	11817.2	0	72	0.0329357	0.567966	93.7794	0.231987	0.431333	-0.0277377	0.459071	0.964522	0.00171896	0.494019	1.09608	-0.161666	1.25775	0.259948	0.934145	0.0608439	4.03608	13	0	13	3.46126	0.27788	0.0556923	0.26195	0.197381	0.00833565	0.00475267	0.0229906	11817.2	1191671	0.591387	2.16822	0.116479	0.00045744
GLOBAL_global	11278	1.32455	-1.52089	0.883998	0.805554	-0.561176	-0.169178	1989	1201	GLOBAL	NA	1580	11817.2	0	72	0.0329357	0.567966	93.7794	0.231987	0.431333	-0.0277377	0.459071	0.964522	0.00171896	0.494019	1.09608	-0.161666	1.25775	0.259948	0.934145	0.0608439	4.03608	13	0	13	3.46126	0.27788	0.0556923	0.26195	0.197381	0.00833565	0.00475267	0.0229906	11817.2	1191671	0.591387	2.16822	0.116479	0.00045744
GLOBAL_global	11278	1.32455	-1.52089	0.883998	0.805554	-0.561176	-0.169178	1989	1201	GLOBAL	NA	1580	11817.2	0	72	0.0329357	0.567966	93.7794	0.231987	0.431333	-0.0277377	0.459071	0.964522	0.00171896	0.494019	1.09608	-0.161666	1.25775	0.259948	0.934145	0.0608439	4.03608	13	0	13	3.46126	0.27788	0.0556923	0.26195	0.197381	0.00833565	0.00475267	0.0229906	11817.2	1191671	0.591387	2.16822	0.116479	0.00045744
GLOBAL_global	5446	1.77416	-1.14016	-1.27472	0.797279	1.55219	0.775862	1989	1201	GLOBAL	NA	1580	11817.2	0	180	0.0288278	0.45685	115.607	0.213103	0.34491	-0.12586	0.47077	1.04263	0.00133689	0.466438	1.11489	-0.0184619	1.13335	0.252299	0.962359	0.0523026	4.09747	10	0	10	2.61808	0.287496	0.0404615	0.0286111	0.0196894	0.00618074	0.00533946	0.0199403	11817.2	1191671	0.712474	15.9676	1.01274	0.000160154
GLOBAL_global	5446	1.77416	-1.14016	-1.27472	0.797279	1.55219	0.775862	1989	1201	GLOBAL	NA	1580	11817.2	0	180	0.0288278	0.45685	115.607	0.213103	0.34491	-0.12586	0.47077	1.04263	0.00133689	0.466438	1.11489	-0.0184619	1.13335	0.252299	0.962359	0.0523026	4.09747	10	0	10	2.61808	0.287496	0.0404615	0.0286111	0.0196894	0.00618074	0.00533946	0.0199403	11817.2	1191671	0.712474	15.9676	1.01274	0.000160154
GLOBAL_global	5446	1.77416	-1.14016	-1.27472	0.797279	1.55219	0.775862	1989	1201	GLOBAL	NA	1580	11817.2	0	180	0.0288278	0.45685	115.607	0.213103	0.34491	-0.12586	0.47077	1.04263	0.00133689	0.466438	1.11489	-0.0184619	1.13335	0.252299	0.962359	0.0523026	4.09747	10	0	10	2.61808	0.287496	0.0404615	0.0286111	0.0196894	0.00618074	0.00533946	0.0199403	11817.2	1191671	0.712474	15.9676	1.01274	0.000160154
GLOBAL_global	7362	2.33617	-0.803164	-0.543636	-1.18879	1.31765	-0.436098	1989	1201	GLOBAL	NA	1580	11817.2	0	2	0.0103423	0.0125732	355.5	0.367544	0.368107	0.36222	0.0058869	NA	0	0.539175	0.707678	0.521355	0.186323	0.0548356	NA	0	0.45	1	0	1	0.497651	0.469303	0.0176154	0.0101898	0.0100388	0.00281294	0.333333	0.010005	11817.2	1191671	0.587119	1.23391	0.996633	0.00517116
GLOBAL_global	7362	2.33617	-0.803164	-0.543636	-1.18879	1.31765	-0.436098	1989	1201	GLOBAL	NA	1580	11817.2	0	2	0.0103423	0.0125732	355.5	0.367544	0.368107	0.36222	0.0058869	NA	0	0.539175	0.707678	0.521355	0.186323	0.0548356	NA	0	0.45	1	0	1	0.497651	0.469303	0.0176154	0.0101898	0.0100388	0.00281294	0.333333	0.010005	11817.2	1191671	0.587119	1.23391	0.996633	0.00517116
GLOBAL_global	7362	2.33617	-0.803164	-0.543636	-1.18879	1.31765	-0.436098	1989	1201	GLOBAL	NA	1580	11817.2	0	2	0.0103423	0.0125732	355.5	0.367544	0.368107	0.36222	0.0058869	NA	0	0.539175	0.707678	0.521355	0.186323	0.0548356	NA	0	0.45	1	0	1	0.497651	0.469303	0.0176154	0.0101898	0.0100388	0.00281294	0.333333	0.010005	11817.2	1191671	0.587119	1.23391	0.996633	0.00517116
GLOBAL_global	11171	0.0685746	1.70274	0.826432	-0.303336	0.893482	1.26642	1989	1201	GLOBAL	NA	1580	11817.2	0	1	0.01	NA	1454	0.285695	0.285695	0.285695	0	NA	0	0.494197	0.494197	0.494197	0	0	NA	0	0.920253	1	0	1	0.270987	0.56175	0.01	0.01	0.01	0.000687758	NA	NA	11817.2	1191671	1	NA	NA	0.01
GLOBAL_global	11171	0.0685746	1.70274	0.826432	-0.303336	0.893482	1.26642	1989	1201	GLOBAL	NA	1580	11817.2	0	1	0.01	NA	1454	0.285695	0.285695	0.285695	0	NA	0	0.494197	0.494197	0.494197	0	0	NA	0	0.920253	1	0	1	0.270987	0.56175	0.01	0.01	0.01	0.000687758	NA	NA	11817.2	1191671	1	NA	NA	0.01
GLOBAL_global	11171	0.0685746	1.70274	0.826432	-0.303336	0.893482	1.26642	1989	1201	GLOBAL	NA	1580	11817.2	0	1	0.01	NA	1454	0.285695	0.285695	0.285695	0	NA	0	0.494197	0.494197	0.494197	0	0	NA	0	0.920253	1	0	1	0.270987	0.56175	0.01	0.01	0.01	0.000687758	NA	NA	11817.2	1191671	1	NA	NA	0.01
GLOBAL_global	511	-1.43175	0.102545	1.47693	1.13243	-0.588622	0.444016	1989	NA	GLOBAL	NA	1580	11817.2	0	1	0.01	NA	1309	0.0361191	0.046469	-0.00207048	0.0485395	NA	0	0.478085	0.48768	0.444625	0.043055	0.00817709	NA	0	0.828481	1	0	1	0.377081	0.522251	0.0480769	0.215652	0.0926991	0.000763942	NA	NA	11817.2	1191671	0.208	NA	NA	0.01
GLOBAL_global	511	-1.43175	0.102545	1.47693	1.13243	-0.588622	0.444016	1989	NA	GLOBAL	NA	1580	11817.2	0	1	0.01	NA	1309	0.0361191	0.046469	-0.00207048	0.0485395	NA	0	0.478085	0.48768	0.444625	0.043055	0.00817709	NA	0	0.828481	1	0	1	0.377081	0.522251	0.0480769	0.215652	0.0926991	0.000763942	NA	NA	11817.2	1191671	0.208	NA	NA	0.01
GLOBAL_global	511	-1.43175	0.102545	1.47693	1.13243	-0.588622	0.444016	1989	NA	GLOBAL	NA	1580	11817.2	0	1	0.01	NA	1309	0.0361191	0.046469	-0.00207048	0.0485395	NA	0	0.478085	0.48768	0.444625	0.043055	0.00817709	NA	0	0.828481	1	0	1	0.377081	0.522251	0.0480769	0.215652	0.0926991	0.000763942	NA	NA	11817.2	1191671	0.208	NA	NA	0.01
GLOBAL_global	1059	0.0245911	1.41018	-1.40712	1.47585	-0.369051	1.2592	1989	NA	GLOBAL	NA	1580	11817.2	0	256	0.0141079	0.451872	104.923	0.185883	0.232509	0.0881699	0.144339	1.0976	0.000349672	0.489756	0.592287	0.426481	0.165806	0.0476254	1.02058	0.0012129	0.863291	8	0	8	2.00166	0.434516	0.0328462	0.0230815	0.0152355	0.00923536	0.00345879	0.013386	11817.2	1191671	0.429514	19.5772	0.878603	5.51089e-05
GLOBAL_global	1059	0.0245911	1.41018	-1.40712	1.47585	-0.369051	1.2592	1989	NA	GLOBAL	NA	1580	11817.2	0	256	0.0141079	0.451872	104.923	0.185883	0.232509	0.0881699	0.144339	1.0976	0.000349672	0.489756	0.592287	0.426481	0.165806	0.0476254	1.02058	0.0012129	0.863291	8	0	8	2.00166	0.434516	0.0328462	0.0230815	0.0152355	0.00923536	0.00345879	0.013386	11817.2	1191671	0.429514	19.5772	0.878603	5.51089e-05
GLOBAL_global	1059	0.0245911	1.41018	-1.40712	1.47585	-0.369051	1.2592	1989	NA	GLOBAL	NA	1580	11817.2	0	256	0.0141079	0.451872	104.923	0.185883	0.232509	0.0881699	0.144339	1.0976	0.000349672	0.489756	0.592287	0.426481	0.165806	0.0476254	1.02058	0.0012129	0.863291	8	0	8	2.00166	0.434516	0.0328462	0.0230815	0.0152355	0.00923536	0.00345879	0.013386	11817.2	1191671	0.429514	19.5772	0.878603	5.51089e-05
GLOBAL_global	1945	1.81814	0.548906	1.48268	-0.634349	-0.00476292	0.682079	1989	NA	GLOBAL	NA	1580	11817.2	0	1	0.01	NA	1225	0.352157	0.367328	0.350514	0.0168145	NA	0	0.526694	0.529261	0.525972	0.00328884	0.000682222	NA	0	0.775316	1	0	1	0.417506	0.534956	0.0328462	0.0277071	0.0156756	0.000816327	NA	NA	11817.2	1191671	0.30445	NA	NA	0.01
GLOBAL_global	1945	1.81814	0.548906	1.48268	-0.634349	-0.00476292	0.682079	1989	NA	GLOBAL	NA	1580	11817.2	0	1	0.01	NA	1225	0.352157	0.367328	0.350514	0.0168145	NA	0	0.526694	0.529261	0.525972	0.00328884	0.000682222	NA	0	0.775316	1	0	1	0.417506	0.534956	0.0328462	0.0277071	0.0156756	0.000816327	NA	NA	11817.2	1191671	0.30445	NA	NA	0.01
GLOBAL_global	1945	1.81814	0.548906	1.48268	-0.634349	-0.00476292	0.682079	1989	NA	GLOBAL	NA	1580	11817.2	0	1	0.01	NA	1225	0.352157	0.367328	0.350514	0.0168145	NA	0	0.526694	0.529261	0.525972	0.00328884	0.000682222	NA	0	0.775316	1	0	1	0.417506	0.534956	0.0328462	0.0277071	0.0156756	0.000816327	NA	NA	11817.2	1191671	0.30445	NA	NA	0.01
GLOBAL_global	303	-0.874626	1.0855	0.245016	-0.00542546	-0.685932	-0.681376	1989	NA	GLOBAL	NA	1580	11817.2	0	1	0.01	NA	1525	0.187672	0.187672	0.187672	0	NA	0	0.534317	0.534317	0.534317	0	0	NA	0	0.96519	1	0	1	0.183357	0.556805	0.0252308	0.0144825	0.0115286	0.000655738	NA	NA	11817.2	1191671	0.396341	NA	NA	0.01
GLOBAL_global	303	-0.874626	1.0855	0.245016	-0.00542546	-0.685932	-0.681376	1989	NA	GLOBAL	NA	1580	11817.2	0	1	0.01	NA	1525	0.187672	0.187672	0.187672	0	NA	0	0.534317	0.534317	0.534317	0	0	NA	0	0.96519	1	0	1	0.183357	0.556805	0.0252308	0.0144825	0.0115286	0.000655738	NA	NA	11817.2	1191671	0.396341	NA	NA	0.01
GLOBAL_global	303	-0.874626	1.0855	0.245016	-0.00542546	-0.685932	-0.681376	1989	NA	GLOBAL	NA	1580	11817.2	0	1	0.01	NA	1525	0.187672	0.187672	0.187672	0	NA	0	0.534317	0.534317	0.534317	0	0	NA	0	0.96519	1	0	1	0.183357	0.556805	0.0252308	0.0144825	0.0115286	0.000655738	NA	NA	11817.2	1191671	0.396341	NA	NA	0.01
GLOBAL_global	4030	1.12906	-1.28028	-1.41864	-0.365401	0.890987	0.465658	1989	1201	GLOBAL	NA	1580	11817.2	0	1226	0.0298548	0.841375	72.7797	0.211482	0.377866	-0.0472367	0.425103	1.2233	0.001043	0.519269	1.14021	-0.0441176	1.18433	0.24708	1.19044	0.0425911	2.71772	8	0	8	1.82761	0.265658	0.0328462	0.024669	0.0166233	0.010917	0.00385748	0.0282039	11817.2	1191671	0.908927	34.1066	1.69665	2.43514e-05
GLOBAL_global	4030	1.12906	-1.28028	-1.41864	-0.365401	0.890987	0.465658	1989	1201	GLOBAL	NA	1580	11817.2	0	1226	0.0298548	0.841375	72.7797	0.211482	0.377866	-0.0472367	0.425103	1.2233	0.001043	0.519269	1.14021	-0.0441176	1.18433	0.24708	1.19044	0.0425911	2.71772	8	0	8	1.82761	0.265658	0.0328462	0.024669	0.0166233	0.010917	0.00385748	0.0282039	11817.2	1191671	0.908927	34.1066	1.69665	2.43514e-05
GLOBAL_global	4030	1.12906	-1.28028	-1.41864	-0.365401	0.890987	0.465658	1989	1201	GLOBAL	NA	1580	11817.2	0	1226	0.0298548	0.841375	72.7797	0.211482	0.377866	-0.0472367	0.425103	1.2233	0.001043	0.519269	1.14021	-0.0441176	1.18433	0.24708	1.19044	0.0425911	2.71772	8	0	8	1.82761	0.265658	0.0328462	0.024669	0.0166233	0.010917	0.00385748	0.0282039	11817.2	1191671	0.908927	34.1066	1.69665	2.43514e-05
GLOBAL_global	5572	0.493748	-0.892025	-1.36683	-0.336438	-0.893027	0.249236	1989	1201	GLOBAL	NA	1580	11817.2	0	528	0.0267739	0.850226	113.34	0.231721	0.317916	0.01052	0.307396	1.16757	0.00138552	0.480277	0.844335	0.00851684	0.835818	0.287698	0.992918	0.0601957	3.58671	11	0	11	2.41527	0.284978	0.124231	0.0250302	0.0170927	0.00615839	0.00330356	0.0248397	11817.2	1191671	0.215517	33.968	1.45324	5.07081e-05
GLOBAL_global	5572	0.493748	-0.892025	-1.36683	-0.336438	-0.893027	0.249236	1989	1201	GLOBAL	NA	1580	11817.2	0	528	0.0267739	0.850226	113.34	0.231721	0.317916	0.01052	0.307396	1.16757	0.00138552	0.480277	0.844335	0.00851684	0.835818	0.287698	0.992918	0.0601957	3.58671	11	0	11	2.41527	0.284978	0.124231	0.0250302	0.0170927	0.00615839	0.00330356	0.0248397	11817.2	1191671	0.215517	33.968	1.45324	5.07081e-05
GLOBAL_global	5572	0.493748	-0.892025	-1.36683	-0.336438	-0.893027	0.249236	1989	1201	GLOBAL	NA	1580	11817.2	0	528	0.0267739	0.850226	113.34	0.231721	0.317916	0.01052	0.307396	1.16757	0.00138552	0.480277	0.844335	0.00851684	0.835818	0.287698	0.992918	0.0601957	3.58671	11	0	11	2.41527	0.284978	0.124231	0.0250302	0.0170927	0.00615839	0.00330356	0.0248397	11817.2	1191671	0.215517	33.968	1.45324	5.07081e-05
GLOBAL_global	2651	0.684343	0.49012	0.0895883	0.151805	-1.45942	0.25645	1989	NA	GLOBAL	NA	1580	11817.2	0	1	0.01	NA	1059	0.432179	0.432512	0.426816	0.00569615	NA	0	0.48951	0.49385	0.48924	0.00460929	0.00108265	NA	0	0.670253	1	0	1	0.47027	0.522059	0.0328462	0.0286591	0.0159544	0.000944287	NA	NA	11817.2	1191671	0.30445	NA	NA	0.01
GLOBAL_global	2651	0.684343	0.49012	0.0895883	0.151805	-1.45942	0.25645	1989	NA	GLOBAL	NA	1580	11817.2	0	1	0.01	NA	1059	0.432179	0.432512	0.426816	0.00569615	NA	0	0.48951	0.49385	0.48924	0.00460929	0.00108265	NA	0	0.670253	1	0	1	0.47027	0.522059	0.0328462	0.0286591	0.0159544	0.000944287	NA	NA	11817.2	1191671	0.30445	NA	NA	0.01
GLOBAL_global	2651	0.684343	0.49012	0.0895883	0.151805	-1.45942	0.25645	1989	NA	GLOBAL	NA	1580	11817.2	0	1	0.01	NA	1059	0.432179	0.432512	0.426816	0.00569615	NA	0	0.48951	0.49385	0.48924	0.00460929	0.00108265	NA	0	0.670253	1	0	1	0.47027	0.522059	0.0328462	0.0286591	0.0159544	0.000944287	NA	NA	11817.2	1191671	0.30445	NA	NA	0.01
GLOBAL_global	11100	0.0832358	-1.50312	1.68416	1.35172	-0.813183	0.0616711	1989	1201	GLOBAL	NA	1580	11817.2	0	6	0.0113693	0.473441	421	0.331052	0.485409	0.134039	0.35137	1.67608	0.000431136	0.50554	0.729953	0.210181	0.519772	0.10902	1.67934	0.00580664	1.33228	5	0	5	1.18854	0.28467	0.695385	0.597686	1	0.00233716	0.00194915	0.0121823	11817.2	1191671	0.0163496	0.792123	0.0121823	0.00189488
GLOBAL_global	11100	0.0832358	-1.50312	1.68416	1.35172	-0.813183	0.0616711	1989	1201	GLOBAL	NA	1580	11817.2	0	6	0.0113693	0.473441	421	0.331052	0.485409	0.134039	0.35137	1.67608	0.000431136	0.50554	0.729953	0.210181	0.519772	0.10902	1.67934	0.00580664	1.33228	5	0	5	1.18854	0.28467	0.695385	0.597686	1	0.00233716	0.00194915	0.0121823	11817.2	1191671	0.0163496	0.792123	0.0121823	0.00189488
GLOBAL_global	11100	0.0832358	-1.50312	1.68416	1.35172	-0.813183	0.0616711	1989	1201	GLOBAL	NA	1580	11817.2	0	6	0.0113693	0.473441	421	0.331052	0.485409	0.134039	0.35137	1.67608	0.000431136	0.50554	0.729953	0.210181	0.519772	0.10902	1.67934	0.00580664	1.33228	5	0	5	1.18854	0.28467	0.695385	0.597686	1	0.00233716	0.00194915	0.0121823	11817.2	1191671	0.0163496	0.792123	0.0121823	0.00189488
GLOBAL_global	311	-0.415244	1.39993	-1.5568	-0.816405	0.0800713	-1.22243	1989	NA	GLOBAL	NA	1580	11817.2	0	1341	0.0236929	0.878999	261.61	0.181237	0.274483	0.0357916	0.238691	0.892238	0.00245466	0.634274	0.981502	0.0747853	0.906716	0.306389	0.757857	0.0701717	6.78861	18	0	18	3.34613	0.223141	0.0252308	0.0168559	0.0127256	0.00165178	0.00344858	0.0223327	11817.2	1191671	0.93905	52.1478	1.75494	1.76681e-05
GLOBAL_global	311	-0.415244	1.39993	-1.5568	-0.816405	0.0800713	-1.22243	1989	NA	GLOBAL	NA	1580	11817.2	0	1341	0.0236929	0.878999	261.61	0.181237	0.274483	0.0357916	0.238691	0.892238	0.00245466	0.634274	0.981502	0.0747853	0.906716	0.306389	0.757857	0.0701717	6.78861	18	0	18	3.34613	0.223141	0.0252308	0.0168559	0.0127256	0.00165178	0.00344858	0.0223327	11817.2	1191671	0.93905	52.1478	1.75494	1.76681e-05
GLOBAL_global	311	-0.415244	1.39993	-1.5568	-0.816405	0.0800713	-1.22243	1989	NA	GLOBAL	NA	1580	11817.2	0	1341	0.0236929	0.878999	261.61	0.181237	0.274483	0.0357916	0.238691	0.892238	0.00245466	0.634274	0.981502	0.0747853	0.906716	0.306389	0.757857	0.0701717	6.78861	18	0	18	3.34613	0.223141	0.0252308	0.0168559	0.0127256	0.00165178	0.00344858	0.0223327	11817.2	1191671	0.93905	52.1478	1.75494	1.76681e-05
GLOBAL_global	7435	0.738101	0.616577	0.135641	-0.220583	-0.476341	0.480086	1989	1201	GLOBAL	NA	1580	11817.2	0	1	0.01	NA	1170	0.370408	0.370859	0.362855	0.00800461	NA	0	0.505025	0.507191	0.504895	0.00229587	0.000529911	NA	0	0.740506	1	0	1	0.438496	0.541586	0.0328462	0.0229748	0.0142985	0.000854701	NA	NA	11817.2	1191671	0.30445	NA	NA	0.01
GLOBAL_global	7435	0.738101	0.616577	0.135641	-0.220583	-0.476341	0.480086	1989	1201	GLOBAL	NA	1580	11817.2	0	1	0.01	NA	1170	0.370408	0.370859	0.362855	0.00800461	NA	0	0.505025	0.507191	0.504895	0.00229587	0.000529911	NA	0	0.740506	1	0	1	0.438496	0.541586	0.0328462	0.0229748	0.0142985	0.000854701	NA	NA	11817.2	1191671	0.30445	NA	NA	0.01
GLOBAL_global	7435	0.738101	0.616577	0.135641	-0.220583	-0.476341	0.480086	1989	1201	GLOBAL	NA	1580	11817.2	0	1	0.01	NA	1170	0.370408	0.370859	0.362855	0.00800461	NA	0	0.505025	0.507191	0.504895	0.00229587	0.000529911	NA	0	0.740506	1	0	1	0.438496	0.541586	0.0328462	0.0229748	0.0142985	0.000854701	NA	NA	11817.2	1191671	0.30445	NA	NA	0.01
GLOBAL_global	4336	-1.10432	-0.0163932	0.101101	-1.01087	-1.47689	1.07885	1989	1201	GLOBAL	NA	1580	11817.2	0	11	0.0120539	0.39276	76.4286	0.0841522	0.123213	0.0599718	0.0632416	1.84009	8.34746e-05	0.540582	0.654894	0.494173	0.160722	0.0548053	1.80592	0.000708174	0.338608	3	0	3	0.768211	0.393125	0.0709231	0.0954571	0.0601684	0.0117934	0.00361641	0.0116725	11817.2	1191671	0.169958	4.11451	0.193997	0.00109581
GLOBAL_global	4336	-1.10432	-0.0163932	0.101101	-1.01087	-1.47689	1.07885	1989	1201	GLOBAL	NA	1580	11817.2	0	11	0.0120539	0.39276	76.4286	0.0841522	0.123213	0.0599718	0.0632416	1.84009	8.34746e-05	0.540582	0.654894	0.494173	0.160722	0.0548053	1.80592	0.000708174	0.338608	3	0	3	0.768211	0.393125	0.0709231	0.0954571	0.0601684	0.0117934	0.00361641	0.0116725	11817.2	1191671	0.169958	4.11451	0.193997	0.00109581
GLOBAL_global	4336	-1.10432	-0.0163932	0.101101	-1.01087	-1.47689	1.07885	1989	1201	GLOBAL	NA	1580	11817.2	0	11	0.0120539	0.39276	76.4286	0.0841522	0.123213	0.0599718	0.0632416	1.84009	8.34746e-05	0.540582	0.654894	0.494173	0.160722	0.0548053	1.80592	0.000708174	0.338608	3	0	3	0.768211	0.393125	0.0709231	0.0954571	0.0601684	0.0117934	0.00361641	0.0116725	11817.2	1191671	0.169958	4.11451	0.193997	0.00109581
GLOBAL_global	12012	0.278718	-0.0717611	-1.59134	-1.89633	0.0900518	-0.616449	1989	1201	GLOBAL	NA	1580	11817.2	0	85	0.0103423	0.335086	544	0.267631	0.27421	0.244271	0.0299394	NA	0	0.585384	0.621958	0.455741	0.166217	0.0665255	NA	0	0.688608	1	0	1	0.463209	0.52235	0.01	0.0114927	0.010458	0.00183824	0.00263852	0.0106345	11817.2	1191671	1.03423	29.1564	1.01687	0.000121674
GLOBAL_global	12012	0.278718	-0.0717611	-1.59134	-1.89633	0.0900518	-0.616449	1989	1201	GLOBAL	NA	1580	11817.2	0	85	0.0103423	0.335086	544	0.267631	0.27421	0.244271	0.0299394	NA	0	0.585384	0.621958	0.455741	0.166217	0.0665255	NA	0	0.688608	1	0	1	0.463209	0.52235	0.01	0.0114927	0.010458	0.00183824	0.00263852	0.0106345	11817.2	1191671	1.03423	29.1564	1.01687	0.000121674
GLOBAL_global	12012	0.278718	-0.0717611	-1.59134	-1.89633	0.0900518	-0.616449	1989	1201	GLOBAL	NA	1580	11817.2	0	85	0.0103423	0.335086	544	0.267631	0.27421	0.244271	0.0299394	NA	0	0.585384	0.621958	0.455741	0.166217	0.0665255	NA	0	0.688608	1	0	1	0.463209	0.52235	0.01	0.0114927	0.010458	0.00183824	0.00263852	0.0106345	11817.2	1191671	1.03423	29.1564	1.01687	0.000121674
GLOBAL_global	467	0.327588	1.62277	0.152911	1.19036	0.339564	1.15099	1989	NA	GLOBAL	NA	1580	11817.2	0	1	0.01	NA	945	0.528251	0.528251	0.528251	0	NA	0	0.511153	0.511153	0.511153	0	0	NA	0	0.598101	1	0	1	0.490437	0.520529	0.0252308	0.013476	0.0110703	0.0010582	NA	NA	11817.2	1191671	0.396341	NA	NA	0.01
GLOBAL_global	467	0.327588	1.62277	0.152911	1.19036	0.339564	1.15099	1989	NA	GLOBAL	NA	1580	11817.2	0	1	0.01	NA	945	0.528251	0.528251	0.528251	0	NA	0	0.511153	0.511153	0.511153	0	0	NA	0	0.598101	1	0	1	0.490437	0.520529	0.0252308	0.013476	0.0110703	0.0010582	NA	NA	11817.2	1191671	0.396341	NA	NA	0.01
GLOBAL_global	467	0.327588	1.62277	0.152911	1.19036	0.339564	1.15099	1989	NA	GLOBAL	NA	1580	11817.2	0	1	0.01	NA	945	0.528251	0.528251	0.528251	0	NA	0	0.511153	0.511153	0.511153	0	0	NA	0	0.598101	1	0	1	0.490437	0.520529	0.0252308	0.013476	0.0110703	0.0010582	NA	NA	11817.2	1191671	0.396341	NA	NA	0.01
GLOBAL_global	5871	-0.943045	1.3432	-0.244294	1.65377	-1.48936	-0.645306	1989	1201	GLOBAL	NA	1580	11817.2	0	1	0.01	NA	1459	0.106205	0.106254	0.105299	0.000955061	NA	0	0.507211	0.509307	0.507097	0.00220975	0.00048813	NA	0	0.923418	1	0	1	0.266012	0.542645	0.0252308	0.0125082	0.0110702	0.000685401	NA	NA	11817.2	1191671	0.396341	NA	NA	0.01
GLOBAL_global	5871	-0.943045	1.3432	-0.244294	1.65377	-1.48936	-0.645306	1989	1201	GLOBAL	NA	1580	11817.2	0	1	0.01	NA	1459	0.106205	0.106254	0.105299	0.000955061	NA	0	0.507211	0.509307	0.507097	0.00220975	0.00048813	NA	0	0.923418	1	0	1	0.266012	0.542645	0.0252308	0.0125082	0.0110702	0.000685401	NA	NA	11817.2	1191671	0.396341	NA	NA	0.01
GLOBAL_global	5871	-0.943045	1.3432	-0.244294	1.65377	-1.48936	-0.645306	1989	1201	GLOBAL	NA	1580	11817.2	0	1	0.01	NA	1459	0.106205	0.106254	0.105299	0.000955061	NA	0	0.507211	0.509307	0.507097	0.00220975	0.00048813	NA	0	0.923418	1	0	1	0.266012	0.542645	0.0252308	0.0125082	0.0110702	0.000685401	NA	NA	11817.2	1191671	0.396341	NA	NA	0.01
GLOBAL_global	1375	-1.13364	1.58722	-0.129162	-1.66876	-1.70145	1.18706	1989	NA	GLOBAL	NA	1580	11817.2	0	4	0.0103423	0.352241	47	0.0707962	0.0758508	0.0551929	0.0206579	NA	0	0.523587	0.523751	0.523533	0.000217646	9.40671e-05	NA	0	0.0594937	1	0	1	0.236621	0.431602	0.0404615	0.0894154	0.0544376	0.0212766	0.00250627	0.010668	11817.2	1191671	0.255609	3.93938	0.195967	0.00258558
GLOBAL_global	1375	-1.13364	1.58722	-0.129162	-1.66876	-1.70145	1.18706	1989	NA	GLOBAL	NA	1580	11817.2	0	4	0.0103423	0.352241	47	0.0707962	0.0758508	0.0551929	0.0206579	NA	0	0.523587	0.523751	0.523533	0.000217646	9.40671e-05	NA	0	0.0594937	1	0	1	0.236621	0.431602	0.0404615	0.0894154	0.0544376	0.0212766	0.00250627	0.010668	11817.2	1191671	0.255609	3.93938	0.195967	0.00258558
GLOBAL_global	1375	-1.13364	1.58722	-0.129162	-1.66876	-1.70145	1.18706	1989	NA	GLOBAL	NA	1580	11817.2	0	4	0.0103423	0.352241	47	0.0707962	0.0758508	0.0551929	0.0206579	NA	0	0.523587	0.523751	0.523533	0.000217646	9.40671e-05	NA	0	0.0594937	1	0	1	0.236621	0.431602	0.0404615	0.0894154	0.0544376	0.0212766	0.00250627	0.010668	11817.2	1191671	0.255609	3.93938	0.195967	0.00258558
GLOBAL_global	10515	0.278718	1.1894	-0.238537	-0.824681	0.541669	-0.941081	1989	1201	GLOBAL	NA	1580	11817.2	0	1	0.01	NA	1151	0.371997	0.371997	0.371997	0	NA	0	0.468463	0.468463	0.468463	0	0	NA	0	0.728481	1	0	1	0.444884	0.532512	0.0252308	0.0154733	0.0116795	0.00086881	NA	NA	11817.2	1191671	0.396341	NA	NA	0.01
GLOBAL_global	10515	0.278718	1.1894	-0.238537	-0.824681	0.541669	-0.941081	1989	1201	GLOBAL	NA	1580	11817.2	0	1	0.01	NA	1151	0.371997	0.371997	0.371997	0	NA	0	0.468463	0.468463	0.468463	0	0	NA	0	0.728481	1	0	1	0.444884	0.532512	0.0252308	0.0154733	0.0116795	0.00086881	NA	NA	11817.2	1191671	0.396341	NA	NA	0.01
GLOBAL_global	10515	0.278718	1.1894	-0.238537	-0.824681	0.541669	-0.941081	1989	1201	GLOBAL	NA	1580	11817.2	0	1	0.01	NA	1151	0.371997	0.371997	0.371997	0	NA	0	0.468463	0.468463	0.468463	0	0	NA	0	0.728481	1	0	1	0.444884	0.532512	0.0252308	0.0154733	0.0116795	0.00086881	NA	NA	11817.2	1191671	0.396341	NA	NA	0.01
GLOBAL_global	10832	-0.840417	-0.6063	0.72857	-1.2881	1.4449	0.624367	1989	1201	GLOBAL	NA	1580	11817.2	0	2	0.0103423	0.254458	780.5	0.28178	0.330811	0.118813	0.211998	2	7.5655e-06	0.537324	0.627316	0.462021	0.165294	0.0730893	2	0.002572	0.987975	2	0	2	0.743463	0.357986	0.0328462	0.130938	0.0557518	0.00114841	0.00350877	0.0104771	11817.2	1191671	0.314872	1.94335	0.187925	0.00517116
GLOBAL_global	10832	-0.840417	-0.6063	0.72857	-1.2881	1.4449	0.624367	1989	1201	GLOBAL	NA	1580	11817.2	0	2	0.0103423	0.254458	780.5	0.28178	0.330811	0.118813	0.211998	2	7.5655e-06	0.537324	0.627316	0.462021	0.165294	0.0730893	2	0.002572	0.987975	2	0	2	0.743463	0.357986	0.0328462	0.130938	0.0557518	0.00114841	0.00350877	0.0104771	11817.2	1191671	0.314872	1.94335	0.187925	0.00517116
GLOBAL_global	10832	-0.840417	-0.6063	0.72857	-1.2881	1.4449	0.624367	1989	1201	GLOBAL	NA	1580	11817.2	0	2	0.0103423	0.254458	780.5	0.28178	0.330811	0.118813	0.211998	2	7.5655e-06	0.537324	0.627316	0.462021	0.165294	0.0730893	2	0.002572	0.987975	2	0	2	0.743463	0.357986	0.0328462	0.130938	0.0557518	0.00114841	0.00350877	0.0104771	11817.2	1191671	0.314872	1.94335	0.187925	0.00517116
GLOBAL_global	12398	1.51025	-0.136699	-0.313373	1.13243	0.786192	0.4873	1989	1201	GLOBAL	NA	1580	11817.2	0	3	0.0103423	0.837726	872	0.415755	0.422438	0.294942	0.127496	2	6.83751e-06	0.585062	0.69301	0.482205	0.210804	0.0931633	2	0.00503315	1.1038	2	0	2	0.845574	0.416658	0.0404615	0.17688	0.0672473	0.00114661	0.00103627	0.0116156	11817.2	1191671	0.255609	4.73612	0.172729	0.00344744
GLOBAL_global	12398	1.51025	-0.136699	-0.313373	1.13243	0.786192	0.4873	1989	1201	GLOBAL	NA	1580	11817.2	0	3	0.0103423	0.837726	872	0.415755	0.422438	0.294942	0.127496	2	6.83751e-06	0.585062	0.69301	0.482205	0.210804	0.0931633	2	0.00503315	1.1038	2	0	2	0.845574	0.416658	0.0404615	0.17688	0.0672473	0.00114661	0.00103627	0.0116156	11817.2	1191671	0.255609	4.73612	0.172729	0.00344744
GLOBAL_global	12398	1.51025	-0.136699	-0.313373	1.13243	0.786192	0.4873	1989	1201	GLOBAL	NA	1580	11817.2	0	3	0.0103423	0.837726	872	0.415755	0.422438	0.294942	0.127496	2	6.83751e-06	0.585062	0.69301	0.482205	0.210804	0.0931633	2	0.00503315	1.1038	2	0	2	0.845574	0.416658	0.0404615	0.17688	0.0672473	0.00114661	0.00103627	0.0116156	11817.2	1191671	0.255609	4.73612	0.172729	0.00344744
GLOBAL_global	6123	0.865164	0.944	-0.307616	0.147668	-1.3172	-0.558737	1989	1201	GLOBAL	NA	1580	11817.2	0	1	0.01	NA	1004	0.470886	0.482253	0.470377	0.0118761	NA	0	0.50796	0.508248	0.50152	0.00672786	0.00136287	NA	0	0.635443	1	0	1	0.481458	0.505773	0.0252308	0.0224245	0.0141151	0.000996016	NA	NA	11817.2	1191671	0.396341	NA	NA	0.01
GLOBAL_global	6123	0.865164	0.944	-0.307616	0.147668	-1.3172	-0.558737	1989	1201	GLOBAL	NA	1580	11817.2	0	1	0.01	NA	1004	0.470886	0.482253	0.470377	0.0118761	NA	0	0.50796	0.508248	0.50152	0.00672786	0.00136287	NA	0	0.635443	1	0	1	0.481458	0.505773	0.0252308	0.0224245	0.0141151	0.000996016	NA	NA	11817.2	1191671	0.396341	NA	NA	0.01
GLOBAL_global	6123	0.865164	0.944	-0.307616	0.147668	-1.3172	-0.558737	1989	1201	GLOBAL	NA	1580	11817.2	0	1	0.01	NA	1004	0.470886	0.482253	0.470377	0.0118761	NA	0	0.50796	0.508248	0.50152	0.00672786	0.00136287	NA	0	0.635443	1	0	1	0.481458	0.505773	0.0252308	0.0224245	0.0141151	0.000996016	NA	NA	11817.2	1191671	0.396341	NA	NA	0.01
GLOBAL_global	7539	0.166316	0.694503	1.43087	1.64964	-0.995327	0.667651	1989	1201	GLOBAL	NA	1580	11817.2	0	1	0.01	NA	1450	0.317934	0.327801	0.317395	0.0104053	NA	0	0.513358	0.513693	0.507216	0.00647776	0.00143512	NA	0	0.917722	1	0	1	0.274876	0.559965	0.0328462	0.0177208	0.0126007	0.000689655	NA	NA	11817.2	1191671	0.30445	NA	NA	0.01
GLOBAL_global	7539	0.166316	0.694503	1.43087	1.64964	-0.995327	0.667651	1989	1201	GLOBAL	NA	1580	11817.2	0	1	0.01	NA	1450	0.317934	0.327801	0.317395	0.0104053	NA	0	0.513358	0.513693	0.507216	0.00647776	0.00143512	NA	0	0.917722	1	0	1	0.274876	0.559965	0.0328462	0.0177208	0.0126007	0.000689655	NA	NA	11817.2	1191671	0.30445	NA	NA	0.01
GLOBAL_global	7539	0.166316	0.694503	1.43087	1.64964	-0.995327	0.667651	1989	1201	GLOBAL	NA	1580	11817.2	0	1	0.01	NA	1450	0.317934	0.327801	0.317395	0.0104053	NA	0	0.513358	0.513693	0.507216	0.00647776	0.00143512	NA	0	0.917722	1	0	1	0.274876	0.559965	0.0328462	0.0177208	0.0126007	0.000689655	NA	NA	11817.2	1191671	0.30445	NA	NA	0.01
GLOBAL_global	10192	-0.894175	-0.520856	0.23926	-0.952948	-0.04718	-1.46049	1989	1201	GLOBAL	NA	1580	11817.2	0	4	0.011027	0.364536	615.5	0.151832	0.307085	-0.0210739	0.328159	1.91635	0.00343567	0.460386	0.653894	0.367509	0.286385	0.0378797	1.93745	0.000691417	1.55823	3	0	3	0.728347	0.269198	0.0252308	0.220535	0.109666	0.00124025	0.00292785	0.0111686	11817.2	1191671	0.437045	1.65296	0.101842	0.00275674
GLOBAL_global	10192	-0.894175	-0.520856	0.23926	-0.952948	-0.04718	-1.46049	1989	1201	GLOBAL	NA	1580	11817.2	0	4	0.011027	0.364536	615.5	0.151832	0.307085	-0.0210739	0.328159	1.91635	0.00343567	0.460386	0.653894	0.367509	0.286385	0.0378797	1.93745	0.000691417	1.55823	3	0	3	0.728347	0.269198	0.0252308	0.220535	0.109666	0.00124025	0.00292785	0.0111686	11817.2	1191671	0.437045	1.65296	0.101842	0.00275674
GLOBAL_global	10192	-0.894175	-0.520856	0.23926	-0.952948	-0.04718	-1.46049	1989	1201	GLOBAL	NA	1580	11817.2	0	4	0.011027	0.364536	615.5	0.151832	0.307085	-0.0210739	0.328159	1.91635	0.00343567	0.460386	0.653894	0.367509	0.286385	0.0378797	1.93745	0.000691417	1.55823	3	0	3	0.728347	0.269198	0.0252308	0.220535	0.109666	0.00124025	0.00292785	0.0111686	11817.2	1191671	0.437045	1.65296	0.101842	0.00275674
GLOBAL_global	4300	0.190751	0.0362404	-0.906302	-1.41636	0.324594	1.34577	1989	1201	GLOBAL	NA	1580	11817.2	0	18	0.0113693	0.421461	339.4	0.259645	0.289885	0.0940927	0.195792	2	1.44876e-05	0.503445	0.555201	0.455785	0.0994159	0.0428416	2	0.00100117	1.07405	2	0	2	0.866057	0.404699	0.0480769	0.0160778	0.0126667	0.00319183	0.00283308	0.0115042	11817.2	1191671	0.236481	26.2138	0.908226	0.000631627
GLOBAL_global	4300	0.190751	0.0362404	-0.906302	-1.41636	0.324594	1.34577	1989	1201	GLOBAL	NA	1580	11817.2	0	18	0.0113693	0.421461	339.4	0.259645	0.289885	0.0940927	0.195792	2	1.44876e-05	0.503445	0.555201	0.455785	0.0994159	0.0428416	2	0.00100117	1.07405	2	0	2	0.866057	0.404699	0.0480769	0.0160778	0.0126667	0.00319183	0.00283308	0.0115042	11817.2	1191671	0.236481	26.2138	0.908226	0.000631627
GLOBAL_global	4300	0.190751	0.0362404	-0.906302	-1.41636	0.324594	1.34577	1989	1201	GLOBAL	NA	1580	11817.2	0	18	0.0113693	0.421461	339.4	0.259645	0.289885	0.0940927	0.195792	2	1.44876e-05	0.503445	0.555201	0.455785	0.0994159	0.0428416	2	0.00100117	1.07405	2	0	2	0.866057	0.404699	0.0480769	0.0160778	0.0126667	0.00319183	0.00283308	0.0115042	11817.2	1191671	0.236481	26.2138	0.908226	0.000631627
GLOBAL_global	3564	0.264057	-1.46621	-0.814196	0.553158	0.381981	-1.45328	1989	1201	GLOBAL	NA	1580	11817.2	0	2023	0.237303	0.86216	48.7459	0.192163	0.465004	-0.152474	0.617479	0.633232	0.00173172	0.506399	1.04021	-0.0374186	1.07763	0.283425	0.677289	0.0786811	20.5165	43	0	43	13.1942	0.294354	0.0176154	0.0463755	0.0325773	0.0168039	0.00322345	0.20559	11817.2	1191671	13.4713	18.5909	6.31084	0.000117302
GLOBAL_global	3564	0.264057	-1.46621	-0.814196	0.553158	0.381981	-1.45328	1989	1201	GLOBAL	NA	1580	11817.2	0	2023	0.237303	0.86216	48.7459	0.192163	0.465004	-0.152474	0.617479	0.633232	0.00173172	0.506399	1.04021	-0.0374186	1.07763	0.283425	0.677289	0.0786811	20.5165	43	0	43	13.1942	0.294354	0.0176154	0.0463755	0.0325773	0.0168039	0.00322345	0.20559	11817.2	1191671	13.4713	18.5909	6.31084	0.000117302
GLOBAL_global	3564	0.264057	-1.46621	-0.814196	0.553158	0.381981	-1.45328	1989	1201	GLOBAL	NA	1580	11817.2	0	2023	0.237303	0.86216	48.7459	0.192163	0.465004	-0.152474	0.617479	0.633232	0.00173172	0.506399	1.04021	-0.0374186	1.07763	0.283425	0.677289	0.0786811	20.5165	43	0	43	13.1942	0.294354	0.0176154	0.0463755	0.0325773	0.0168039	0.00322345	0.20559	11817.2	1191671	13.4713	18.5909	6.31084	0.000117302
GLOBAL_global	9175	-0.283293	0.311713	0.837945	-1.83841	0.776211	0.155454	1989	1201	GLOBAL	NA	1580	11817.2	0	2	0.0103423	0.135231	644.5	0.214486	0.249958	0.150519	0.0994393	NA	0	0.302128	0.308419	0.270992	0.037427	0.0127077	NA	0	0.815823	1	0	1	0.387751	0.50762	0.0252308	0.223934	0.0844354	0.00155159	0.00684932	0.0102444	11817.2	1191671	0.409909	0.603889	0.121329	0.00517116
GLOBAL_global	9175	-0.283293	0.311713	0.837945	-1.83841	0.776211	0.155454	1989	1201	GLOBAL	NA	1580	11817.2	0	2	0.0103423	0.135231	644.5	0.214486	0.249958	0.150519	0.0994393	NA	0	0.302128	0.308419	0.270992	0.037427	0.0127077	NA	0	0.815823	1	0	1	0.387751	0.50762	0.0252308	0.223934	0.0844354	0.00155159	0.00684932	0.0102444	11817.2	1191671	0.409909	0.603889	0.121329	0.00517116
GLOBAL_global	9175	-0.283293	0.311713	0.837945	-1.83841	0.776211	0.155454	1989	1201	GLOBAL	NA	1580	11817.2	0	2	0.0103423	0.135231	644.5	0.214486	0.249958	0.150519	0.0994393	NA	0	0.302128	0.308419	0.270992	0.037427	0.0127077	NA	0	0.815823	1	0	1	0.387751	0.50762	0.0252308	0.223934	0.0844354	0.00155159	0.00684932	0.0102444	11817.2	1191671	0.409909	0.603889	0.121329	0.00517116
GLOBAL_global	10815	-1.3389	0.414246	1.59781	-1.20121	-0.491312	0.977855	1989	1201	GLOBAL	NA	1580	11817.2	0	4	0.0106846	0.443162	540.333	0.107348	0.174557	0.0672024	0.107355	2	8.64951e-05	0.498781	0.610535	0.387071	0.223464	0.0791022	2	0.00302384	1.02595	2	0	2	0.682699	0.304798	0.0785385	0.24777	0.112695	0.0017668	0.00202581	0.0112682	11817.2	1191671	0.136044	1.7886	0.0999882	0.00267116
GLOBAL_global	10815	-1.3389	0.414246	1.59781	-1.20121	-0.491312	0.977855	1989	1201	GLOBAL	NA	1580	11817.2	0	4	0.0106846	0.443162	540.333	0.107348	0.174557	0.0672024	0.107355	2	8.64951e-05	0.498781	0.610535	0.387071	0.223464	0.0791022	2	0.00302384	1.02595	2	0	2	0.682699	0.304798	0.0785385	0.24777	0.112695	0.0017668	0.00202581	0.0112682	11817.2	1191671	0.136044	1.7886	0.0999882	0.00267116
GLOBAL_global	10815	-1.3389	0.414246	1.59781	-1.20121	-0.491312	0.977855	1989	1201	GLOBAL	NA	1580	11817.2	0	4	0.0106846	0.443162	540.333	0.107348	0.174557	0.0672024	0.107355	2	8.64951e-05	0.498781	0.610535	0.387071	0.223464	0.0791022	2	0.00302384	1.02595	2	0	2	0.682699	0.304798	0.0785385	0.24777	0.112695	0.0017668	0.00202581	0.0112682	11817.2	1191671	0.136044	1.7886	0.0999882	0.00267116
GLOBAL_global	10638	1.36853	-0.550932	-1.49923	1.12002	-0.426439	-0.522667	1989	1201	GLOBAL	NA	1580	11817.2	0	2392	0.0452593	0.849229	166.663	0.186222	0.328965	-0.0160848	0.34505	0.768872	0.00198278	0.46328	1.03058	-0.0805871	1.11117	0.296925	0.505181	0.0798298	10.9703	23	0	23	4.43242	0.252402	0.01	0.0190178	0.0134171	0.00382312	0.00324483	0.0411886	11817.2	1191671	4.52593	44.6543	3.06985	1.89211e-05
GLOBAL_global	10638	1.36853	-0.550932	-1.49923	1.12002	-0.426439	-0.522667	1989	1201	GLOBAL	NA	1580	11817.2	0	2392	0.0452593	0.849229	166.663	0.186222	0.328965	-0.0160848	0.34505	0.768872	0.00198278	0.46328	1.03058	-0.0805871	1.11117	0.296925	0.505181	0.0798298	10.9703	23	0	23	4.43242	0.252402	0.01	0.0190178	0.0134171	0.00382312	0.00324483	0.0411886	11817.2	1191671	4.52593	44.6543	3.06985	1.89211e-05
GLOBAL_global	10638	1.36853	-0.550932	-1.49923	1.12002	-0.426439	-0.522667	1989	1201	GLOBAL	NA	1580	11817.2	0	2392	0.0452593	0.849229	166.663	0.186222	0.328965	-0.0160848	0.34505	0.768872	0.00198278	0.46328	1.03058	-0.0805871	1.11117	0.296925	0.505181	0.0798298	10.9703	23	0	23	4.43242	0.252402	0.01	0.0190178	0.0134171	0.00382312	0.00324483	0.0411886	11817.2	1191671	4.52593	44.6543	3.06985	1.89211e-05
GLOBAL_global	1400	-0.75245	-1.29396	-1.3438	-0.460567	-1.53677	-0.602021	1989	NA	GLOBAL	NA	1580	11817.2	0	1090	0.0384129	0.780265	77.6071	0.268689	0.359158	0.12059	0.238568	1.03078	0.00179559	0.425504	0.738519	0.119162	0.619357	0.195135	0.996776	0.034493	4.12595	11	0	11	2.49736	0.250342	0.0176154	0.0290003	0.0176585	0.00722336	0.00437924	0.0333904	11817.2	1191671	2.18064	26.9054	1.89089	3.52412e-05
GLOBAL_global	1400	-0.75245	-1.29396	-1.3438	-0.460567	-1.53677	-0.602021	1989	NA	GLOBAL	NA	1580	11817.2	0	1090	0.0384129	0.780265	77.6071	0.268689	0.359158	0.12059	0.238568	1.03078	0.00179559	0.425504	0.738519	0.119162	0.619357	0.195135	0.996776	0.034493	4.12595	11	0	11	2.49736	0.250342	0.0176154	0.0290003	0.0176585	0.00722336	0.00437924	0.0333904	11817.2	1191671	2.18064	26.9054	1.89089	3.52412e-05
GLOBAL_global	1400	-0.75245	-1.29396	-1.3438	-0.460567	-1.53677	-0.602021	1989	NA	GLOBAL	NA	1580	11817.2	0	1090	0.0384129	0.780265	77.6071	0.268689	0.359158	0.12059	0.238568	1.03078	0.00179559	0.425504	0.738519	0.119162	0.619357	0.195135	0.996776	0.034493	4.12595	11	0	11	2.49736	0.250342	0.0176154	0.0290003	0.0176585	0.00722336	0.00437924	0.0333904	11817.2	1191671	2.18064	26.9054	1.89089	3.52412e-05
GLOBAL_global	2878	1.1144	-1.11418	-1.30351	-1.49498	-1.15003	-0.183606	1989	NA	GLOBAL	NA	1580	11817.2	0	70	0.0120539	0.246779	166.714	0.276811	0.330471	0.193179	0.137292	2	2.02589e-05	0.374181	0.520893	0.28719	0.233703	0.0591104	2	9.17679e-05	0.738608	2	0	2	0.521267	0.264821	0.0176154	0.0244034	0.0178051	0.00510003	0.00403615	0.0115017	11817.2	1191671	0.684285	10.1125	0.64598	0.000172199
GLOBAL_global	2878	1.1144	-1.11418	-1.30351	-1.49498	-1.15003	-0.183606	1989	NA	GLOBAL	NA	1580	11817.2	0	70	0.0120539	0.246779	166.714	0.276811	0.330471	0.193179	0.137292	2	2.02589e-05	0.374181	0.520893	0.28719	0.233703	0.0591104	2	9.17679e-05	0.738608	2	0	2	0.521267	0.264821	0.0176154	0.0244034	0.0178051	0.00510003	0.00403615	0.0115017	11817.2	1191671	0.684285	10.1125	0.64598	0.000172199
GLOBAL_global	2878	1.1144	-1.11418	-1.30351	-1.49498	-1.15003	-0.183606	1989	NA	GLOBAL	NA	1580	11817.2	0	70	0.0120539	0.246779	166.714	0.276811	0.330471	0.193179	0.137292	2	2.02589e-05	0.374181	0.520893	0.28719	0.233703	0.0591104	2	9.17679e-05	0.738608	2	0	2	0.521267	0.264821	0.0176154	0.0244034	0.0178051	0.00510003	0.00403615	0.0115017	11817.2	1191671	0.684285	10.1125	0.64598	0.000172199
GLOBAL_global	3519	-1.30469	1.22973	1.17183	1.0414	0.409428	-0.616449	1989	1201	GLOBAL	NA	1580	11817.2	0	1	0.01	NA	1414	0.0859541	0.0859541	0.0859541	0	NA	0	0.466366	0.466366	0.466366	0	0	NA	0	0.894937	1	0	1	0.306732	0.531725	0.0252308	0.0125427	0.0107863	0.000707214	NA	NA	11817.2	1191671	0.396341	NA	NA	0.01
GLOBAL_global	3519	-1.30469	1.22973	1.17183	1.0414	0.409428	-0.616449	1989	1201	GLOBAL	NA	1580	11817.2	0	1	0.01	NA	1414	0.0859541	0.0859541	0.0859541	0	NA	0	0.466366	0.466366	0.466366	0	0	NA	0	0.894937	1	0	1	0.306732	0.531725	0.0252308	0.0125427	0.0107863	0.000707214	NA	NA	11817.2	1191671	0.396341	NA	NA	0.01
GLOBAL_global	3519	-1.30469	1.22973	1.17183	1.0414	0.409428	-0.616449	1989	1201	GLOBAL	NA	1580	11817.2	0	1	0.01	NA	1414	0.0859541	0.0859541	0.0859541	0	NA	0	0.466366	0.466366	0.466366	0	0	NA	0	0.894937	1	0	1	0.306732	0.531725	0.0252308	0.0125427	0.0107863	0.000707214	NA	NA	11817.2	1191671	0.396341	NA	NA	0.01
GLOBAL_global	3667	0.371572	0.703389	1.75324	-0.183345	-1.5193	-1.36671	1989	1201	GLOBAL	NA	1580	11817.2	0	1	0.01	NA	1178	0.369757	0.369757	0.369757	0	NA	0	0.497806	0.497806	0.497806	0	0	NA	0	0.74557	1	0	1	0.435678	0.539375	0.0328462	0.0206979	0.0135116	0.000848896	NA	NA	11817.2	1191671	0.30445	NA	NA	0.01
GLOBAL_global	3667	0.371572	0.703389	1.75324	-0.183345	-1.5193	-1.36671	1989	1201	GLOBAL	NA	1580	11817.2	0	1	0.01	NA	1178	0.369757	0.369757	0.369757	0	NA	0	0.497806	0.497806	0.497806	0	0	NA	0	0.74557	1	0	1	0.435678	0.539375	0.0328462	0.0206979	0.0135116	0.000848896	NA	NA	11817.2	1191671	0.30445	NA	NA	0.01
GLOBAL_global	3667	0.371572	0.703389	1.75324	-0.183345	-1.5193	-1.36671	1989	1201	GLOBAL	NA	1580	11817.2	0	1	0.01	NA	1178	0.369757	0.369757	0.369757	0	NA	0	0.497806	0.497806	0.497806	0	0	NA	0	0.74557	1	0	1	0.435678	0.539375	0.0328462	0.0206979	0.0135116	0.000848896	NA	NA	11817.2	1191671	0.30445	NA	NA	0.01
GLOBAL_global	5295	-0.830643	1.68019	-0.635742	-1.69773	0.903462	1.32413	1989	1201	GLOBAL	NA	1580	11817.2	0	1	0.01	NA	1353	0.196092	0.196092	0.196092	0	NA	0	0.612389	0.612389	0.612389	0	0	NA	0	0.856329	1	0	1	0.350867	0.527348	0.0176154	0.01	0.01	0.000739098	NA	NA	11817.2	1191671	0.567686	NA	NA	0.01
GLOBAL_global	5295	-0.830643	1.68019	-0.635742	-1.69773	0.903462	1.32413	1989	1201	GLOBAL	NA	1580	11817.2	0	1	0.01	NA	1353	0.196092	0.196092	0.196092	0	NA	0	0.612389	0.612389	0.612389	0	0	NA	0	0.856329	1	0	1	0.350867	0.527348	0.0176154	0.01	0.01	0.000739098	NA	NA	11817.2	1191671	0.567686	NA	NA	0.01
GLOBAL_global	5295	-0.830643	1.68019	-0.635742	-1.69773	0.903462	1.32413	1989	1201	GLOBAL	NA	1580	11817.2	0	1	0.01	NA	1353	0.196092	0.196092	0.196092	0	NA	0	0.612389	0.612389	0.612389	0	0	NA	0	0.856329	1	0	1	0.350867	0.527348	0.0176154	0.01	0.01	0.000739098	NA	NA	11817.2	1191671	0.567686	NA	NA	0.01
GLOBAL_global	5619	0.112558	0.626831	0.803405	-0.510219	-1.38207	-0.666948	1989	1201	GLOBAL	NA	1580	11817.2	0	1	0.01	NA	1430	0.293963	0.298136	0.293726	0.0044098	NA	0	0.499008	0.499472	0.498982	0.000490013	0.000110641	NA	0	0.905063	1	0	1	0.29322	0.561212	0.0328462	0.0167173	0.0122902	0.000699301	NA	NA	11817.2	1191671	0.30445	NA	NA	0.01
GLOBAL_global	5619	0.112558	0.626831	0.803405	-0.510219	-1.38207	-0.666948	1989	1201	GLOBAL	NA	1580	11817.2	0	1	0.01	NA	1430	0.293963	0.298136	0.293726	0.0044098	NA	0	0.499008	0.499472	0.498982	0.000490013	0.000110641	NA	0	0.905063	1	0	1	0.29322	0.561212	0.0328462	0.0167173	0.0122902	0.000699301	NA	NA	11817.2	1191671	0.30445	NA	NA	0.01
GLOBAL_global	5619	0.112558	0.626831	0.803405	-0.510219	-1.38207	-0.666948	1989	1201	GLOBAL	NA	1580	11817.2	0	1	0.01	NA	1430	0.293963	0.298136	0.293726	0.0044098	NA	0	0.499008	0.499472	0.498982	0.000490013	0.000110641	NA	0	0.905063	1	0	1	0.29322	0.561212	0.0328462	0.0167173	0.0122902	0.000699301	NA	NA	11817.2	1191671	0.30445	NA	NA	0.01
GLOBAL_global	291	0.0441393	1.71436	0.037779	-1.62325	-1.34215	0.400731	1989	NA	GLOBAL	NA	1580	11817.2	0	1	0.01	NA	1176	0.307895	0.307895	0.307895	0	NA	0	0.472806	0.472806	0.472806	0	0	NA	0	0.744304	1	0	1	0.43639	0.539546	0.0252308	0.0124821	0.0110658	0.00085034	NA	NA	11817.2	1191671	0.396341	NA	NA	0.01
GLOBAL_global	291	0.0441393	1.71436	0.037779	-1.62325	-1.34215	0.400731	1989	NA	GLOBAL	NA	1580	11817.2	0	1	0.01	NA	1176	0.307895	0.307895	0.307895	0	NA	0	0.472806	0.472806	0.472806	0	0	NA	0	0.744304	1	0	1	0.43639	0.539546	0.0252308	0.0124821	0.0110658	0.00085034	NA	NA	11817.2	1191671	0.396341	NA	NA	0.01
GLOBAL_global	291	0.0441393	1.71436	0.037779	-1.62325	-1.34215	0.400731	1989	NA	GLOBAL	NA	1580	11817.2	0	1	0.01	NA	1176	0.307895	0.307895	0.307895	0	NA	0	0.472806	0.472806	0.472806	0	0	NA	0	0.744304	1	0	1	0.43639	0.539546	0.0252308	0.0124821	0.0110658	0.00085034	NA	NA	11817.2	1191671	0.396341	NA	NA	0.01
GLOBAL_global	10135	-0.32239	0.395106	-1.26897	-0.576421	-1.49435	1.48284	1989	1201	GLOBAL	NA	1580	11817.2	0	79	0.0130809	0.333523	123.5	0.188372	0.250443	0.138427	0.112015	1.49301	0.000376736	0.50373	0.524352	0.473606	0.0507465	0.0184682	1.47285	0.000106762	0.781646	4	0	4	1.11631	0.377254	0.0176154	0.0282698	0.0170464	0.00441815	0.00409475	0.0122609	11817.2	1191671	0.742585	11.7979	0.71927	0.000165581
GLOBAL_global	10135	-0.32239	0.395106	-1.26897	-0.576421	-1.49435	1.48284	1989	1201	GLOBAL	NA	1580	11817.2	0	79	0.0130809	0.333523	123.5	0.188372	0.250443	0.138427	0.112015	1.49301	0.000376736	0.50373	0.524352	0.473606	0.0507465	0.0184682	1.47285	0.000106762	0.781646	4	0	4	1.11631	0.377254	0.0176154	0.0282698	0.0170464	0.00441815	0.00409475	0.0122609	11817.2	1191671	0.742585	11.7979	0.71927	0.000165581
GLOBAL_global	10135	-0.32239	0.395106	-1.26897	-0.576421	-1.49435	1.48284	1989	1201	GLOBAL	NA	1580	11817.2	0	79	0.0130809	0.333523	123.5	0.188372	0.250443	0.138427	0.112015	1.49301	0.000376736	0.50373	0.524352	0.473606	0.0507465	0.0184682	1.47285	0.000106762	0.781646	4	0	4	1.11631	0.377254	0.0176154	0.0282698	0.0170464	0.00441815	0.00409475	0.0122609	11817.2	1191671	0.742585	11.7979	0.71927	0.000165581
GLOBAL_global	8227	0.0197041	0.936481	-1.22291	-0.187482	1.06066	0.595511	1989	1201	GLOBAL	NA	1580	11817.2	0	47	0.0134232	0.594063	152.182	0.160164	0.300407	-0.00826648	0.308674	1.66364	0.000605673	0.596107	0.749475	0.329532	0.419943	0.153515	1.66935	0.00691795	1.05949	5	0	5	1.06127	0.334392	0.0556923	0.0340465	0.0204601	0.00261054	0.00273816	0.0136781	11817.2	1191671	0.241025	17.4486	0.668526	0.000285601
GLOBAL_global	8227	0.0197041	0.936481	-1.22291	-0.187482	1.06066	0.595511	1989	1201	GLOBAL	NA	1580	11817.2	0	47	0.0134232	0.594063	152.182	0.160164	0.300407	-0.00826648	0.308674	1.66364	0.000605673	0.596107	0.749475	0.329532	0.419943	0.153515	1.66935	0.00691795	1.05949	5	0	5	1.06127	0.334392	0.0556923	0.0340465	0.0204601	0.00261054	0.00273816	0.0136781	11817.2	1191671	0.241025	17.4486	0.668526	0.000285601
GLOBAL_global	8227	0.0197041	0.936481	-1.22291	-0.187482	1.06066	0.595511	1989	1201	GLOBAL	NA	1580	11817.2	0	47	0.0134232	0.594063	152.182	0.160164	0.300407	-0.00826648	0.308674	1.66364	0.000605673	0.596107	0.749475	0.329532	0.419943	0.153515	1.66935	0.00691795	1.05949	5	0	5	1.06127	0.334392	0.0556923	0.0340465	0.0204601	0.00261054	0.00273816	0.0136781	11817.2	1191671	0.241025	17.4486	0.668526	0.000285601
GLOBAL_global	2016	-1.28025	-1.04788	-1.40137	-0.605385	-0.576146	-1.29457	1989	NA	GLOBAL	NA	1580	11817.2	0	1577	0.0572407	0.940065	136.094	0.190106	0.318525	-0.0576298	0.376155	0.738363	0.00205619	0.503825	1.02982	-0.0131894	1.04301	0.296309	0.664026	0.0890661	11.9728	25	0	25	4.55936	0.21864	0.0176154	0.0214419	0.0155369	0.00534517	0.00281281	0.0591532	11817.2	1191671	3.24947	43.8424	3.80726	3.62972e-05
GLOBAL_global	2016	-1.28025	-1.04788	-1.40137	-0.605385	-0.576146	-1.29457	1989	NA	GLOBAL	NA	1580	11817.2	0	1577	0.0572407	0.940065	136.094	0.190106	0.318525	-0.0576298	0.376155	0.738363	0.00205619	0.503825	1.02982	-0.0131894	1.04301	0.296309	0.664026	0.0890661	11.9728	25	0	25	4.55936	0.21864	0.0176154	0.0214419	0.0155369	0.00534517	0.00281281	0.0591532	11817.2	1191671	3.24947	43.8424	3.80726	3.62972e-05
GLOBAL_global	2016	-1.28025	-1.04788	-1.40137	-0.605385	-0.576146	-1.29457	1989	NA	GLOBAL	NA	1580	11817.2	0	1577	0.0572407	0.940065	136.094	0.190106	0.318525	-0.0576298	0.376155	0.738363	0.00205619	0.503825	1.02982	-0.0131894	1.04301	0.296309	0.664026	0.0890661	11.9728	25	0	25	4.55936	0.21864	0.0176154	0.0214419	0.0155369	0.00534517	0.00281281	0.0591532	11817.2	1191671	3.24947	43.8424	3.80726	3.62972e-05
GLOBAL_global	4304	-0.879513	-0.90638	-1.22291	1.00416	0.434379	-0.277389	1989	1201	GLOBAL	NA	1580	11817.2	0	398	0.0421784	0.776285	140.747	0.204945	0.336093	-0.0338234	0.369916	0.78665	0.00229551	0.518873	1.06255	0.0250406	1.03751	0.295882	0.703284	0.0836564	8.46266	18	0	18	3.73478	0.263908	0.0328462	0.0269464	0.0164339	0.00529217	0.00356432	0.0348804	11817.2	1191671	1.28412	28.8084	2.12247	0.000105976
GLOBAL_global	4304	-0.879513	-0.90638	-1.22291	1.00416	0.434379	-0.277389	1989	1201	GLOBAL	NA	1580	11817.2	0	398	0.0421784	0.776285	140.747	0.204945	0.336093	-0.0338234	0.369916	0.78665	0.00229551	0.518873	1.06255	0.0250406	1.03751	0.295882	0.703284	0.0836564	8.46266	18	0	18	3.73478	0.263908	0.0328462	0.0269464	0.0164339	0.00529217	0.00356432	0.0348804	11817.2	1191671	1.28412	28.8084	2.12247	0.000105976
GLOBAL_global	4304	-0.879513	-0.90638	-1.22291	1.00416	0.434379	-0.277389	1989	1201	GLOBAL	NA	1580	11817.2	0	398	0.0421784	0.776285	140.747	0.204945	0.336093	-0.0338234	0.369916	0.78665	0.00229551	0.518873	1.06255	0.0250406	1.03751	0.295882	0.703284	0.0836564	8.46266	18	0	18	3.73478	0.263908	0.0328462	0.0269464	0.0164339	0.00529217	0.00356432	0.0348804	11817.2	1191671	1.28412	28.8084	2.12247	0.000105976
GLOBAL_global	8632	-0.698693	-1.54277	0.872484	-1.54877	1.42245	0.234808	1989	1201	GLOBAL	NA	1580	11817.2	0	21	0.0123963	0.496159	115.5	0.201375	0.462569	-0.0445916	0.507161	2	0.000649305	0.496094	0.981547	0.0127924	0.968755	0.208025	2	0.0156446	0.58481	2	0	2	0.708062	0.340033	0.169923	0.269088	0.170006	0.00973583	0.0024034	0.0130285	11817.2	1191671	0.0729522	1.84386	0.0766356	0.000590298
GLOBAL_global	8632	-0.698693	-1.54277	0.872484	-1.54877	1.42245	0.234808	1989	1201	GLOBAL	NA	1580	11817.2	0	21	0.0123963	0.496159	115.5	0.201375	0.462569	-0.0445916	0.507161	2	0.000649305	0.496094	0.981547	0.0127924	0.968755	0.208025	2	0.0156446	0.58481	2	0	2	0.708062	0.340033	0.169923	0.269088	0.170006	0.00973583	0.0024034	0.0130285	11817.2	1191671	0.0729522	1.84386	0.0766356	0.000590298
GLOBAL_global	8632	-0.698693	-1.54277	0.872484	-1.54877	1.42245	0.234808	1989	1201	GLOBAL	NA	1580	11817.2	0	21	0.0123963	0.496159	115.5	0.201375	0.462569	-0.0445916	0.507161	2	0.000649305	0.496094	0.981547	0.0127924	0.968755	0.208025	2	0.0156446	0.58481	2	0	2	0.708062	0.340033	0.169923	0.269088	0.170006	0.00973583	0.0024034	0.0130285	11817.2	1191671	0.0729522	1.84386	0.0766356	0.000590298
GLOBAL_global	2056	-0.512985	-1.57558	1.06821	1.07036	0.873521	0.494514	1989	NA	GLOBAL	NA	1580	11817.2	0	60	0.0141079	0.605255	37.3846	0.165889	0.52126	-0.165723	0.686983	1.90865	0.000759462	0.472517	1.02916	-0.12752	1.15668	0.19703	1.90598	0.0086886	0.307595	3	0	3	0.575249	0.36749	0.0176154	0.147471	0.110325	0.0246754	0.00176931	0.0163794	11817.2	1191671	0.800884	4.10422	0.148465	0.000235131
GLOBAL_global	2056	-0.512985	-1.57558	1.06821	1.07036	0.873521	0.494514	1989	NA	GLOBAL	NA	1580	11817.2	0	60	0.0141079	0.605255	37.3846	0.165889	0.52126	-0.165723	0.686983	1.90865	0.000759462	0.472517	1.02916	-0.12752	1.15668	0.19703	1.90598	0.0086886	0.307595	3	0	3	0.575249	0.36749	0.0176154	0.147471	0.110325	0.0246754	0.00176931	0.0163794	11817.2	1191671	0.800884	4.10422	0.148465	0.000235131
GLOBAL_global	2056	-0.512985	-1.57558	1.06821	1.07036	0.873521	0.494514	1989	NA	GLOBAL	NA	1580	11817.2	0	60	0.0141079	0.605255	37.3846	0.165889	0.52126	-0.165723	0.686983	1.90865	0.000759462	0.472517	1.02916	-0.12752	1.15668	0.19703	1.90598	0.0086886	0.307595	3	0	3	0.575249	0.36749	0.0176154	0.147471	0.110325	0.0246754	0.00176931	0.0163794	11817.2	1191671	0.800884	4.10422	0.148465	0.000235131
GLOBAL_global	1023	-1.43175	0.944	0.786136	1.61653	0.793677	1.09328	1989	NA	GLOBAL	NA	1580	11817.2	0	1	0.01	NA	1487	0.168806	0.168806	0.168806	0	NA	0	0.646308	0.646308	0.646308	0	0	NA	0	0.941139	1	0	1	0.235438	0.549355	0.0328462	0.0127536	0.0112269	0.000672495	NA	NA	11817.2	1191671	0.30445	NA	NA	0.01
GLOBAL_global	1023	-1.43175	0.944	0.786136	1.61653	0.793677	1.09328	1989	NA	GLOBAL	NA	1580	11817.2	0	1	0.01	NA	1487	0.168806	0.168806	0.168806	0	NA	0	0.646308	0.646308	0.646308	0	0	NA	0	0.941139	1	0	1	0.235438	0.549355	0.0328462	0.0127536	0.0112269	0.000672495	NA	NA	11817.2	1191671	0.30445	NA	NA	0.01
GLOBAL_global	1023	-1.43175	0.944	0.786136	1.61653	0.793677	1.09328	1989	NA	GLOBAL	NA	1580	11817.2	0	1	0.01	NA	1487	0.168806	0.168806	0.168806	0	NA	0	0.646308	0.646308	0.646308	0	0	NA	0	0.941139	1	0	1	0.235438	0.549355	0.0328462	0.0127536	0.0112269	0.000672495	NA	NA	11817.2	1191671	0.30445	NA	NA	0.01
GLOBAL_global	10684	-0.082924	-0.917317	0.141398	-0.551596	-0.591117	1.37463	1989	1201	GLOBAL	NA	1580	11817.2	0	1	0.01	NA	1441	0.244652	0.313975	0.230965	0.0830102	NA	0	0.510294	0.629416	0.431304	0.198112	0.0434248	NA	0	0.912025	1	0	1	0.283348	0.546314	0.0480769	0.284435	0.134009	0.000693963	NA	NA	11817.2	1191671	0.208	NA	NA	0.01
GLOBAL_global	10684	-0.082924	-0.917317	0.141398	-0.551596	-0.591117	1.37463	1989	1201	GLOBAL	NA	1580	11817.2	0	1	0.01	NA	1441	0.244652	0.313975	0.230965	0.0830102	NA	0	0.510294	0.629416	0.431304	0.198112	0.0434248	NA	0	0.912025	1	0	1	0.283348	0.546314	0.0480769	0.284435	0.134009	0.000693963	NA	NA	11817.2	1191671	0.208	NA	NA	0.01
GLOBAL_global	10684	-0.082924	-0.917317	0.141398	-0.551596	-0.591117	1.37463	1989	1201	GLOBAL	NA	1580	11817.2	0	1	0.01	NA	1441	0.244652	0.313975	0.230965	0.0830102	NA	0	0.510294	0.629416	0.431304	0.198112	0.0434248	NA	0	0.912025	1	0	1	0.283348	0.546314	0.0480769	0.284435	0.134009	0.000693963	NA	NA	11817.2	1191671	0.208	NA	NA	0.01
GLOBAL_global	10907	0.630586	1.47375	-1.53377	-0.237134	-0.0970825	1.42513	1989	1201	GLOBAL	NA	1580	11817.2	0	305	0.0127386	0.581641	60.2222	0.198576	0.250069	0.0018732	0.248195	1.88221	9.61947e-05	0.514181	0.5445	0.438057	0.106444	0.0282124	1.8757	0.000228543	0.343038	5	0	5	0.743165	0.39615	0.0556923	0.0204091	0.0153813	0.0115758	0.00317768	0.0125514	11817.2	1191671	0.228732	28.4992	0.816016	4.17659e-05
GLOBAL_global	10907	0.630586	1.47375	-1.53377	-0.237134	-0.0970825	1.42513	1989	1201	GLOBAL	NA	1580	11817.2	0	305	0.0127386	0.581641	60.2222	0.198576	0.250069	0.0018732	0.248195	1.88221	9.61947e-05	0.514181	0.5445	0.438057	0.106444	0.0282124	1.8757	0.000228543	0.343038	5	0	5	0.743165	0.39615	0.0556923	0.0204091	0.0153813	0.0115758	0.00317768	0.0125514	11817.2	1191671	0.228732	28.4992	0.816016	4.17659e-05
GLOBAL_global	10907	0.630586	1.47375	-1.53377	-0.237134	-0.0970825	1.42513	1989	1201	GLOBAL	NA	1580	11817.2	0	305	0.0127386	0.581641	60.2222	0.198576	0.250069	0.0018732	0.248195	1.88221	9.61947e-05	0.514181	0.5445	0.438057	0.106444	0.0282124	1.8757	0.000228543	0.343038	5	0	5	0.743165	0.39615	0.0556923	0.0204091	0.0153813	0.0115758	0.00317768	0.0125514	11817.2	1191671	0.228732	28.4992	0.816016	4.17659e-05
GLOBAL_global	11920	-0.903949	-1.24952	1.02791	0.433166	-1.13755	0.436802	1989	1201	GLOBAL	NA	1580	11817.2	0	6	0.0117116	0.448423	569.5	0.169471	0.281601	0.0594071	0.222194	1.32248	0.000942113	0.500108	0.681898	0.291695	0.390203	0.114169	1.33051	0.00980482	2.16266	5	0	5	1.68539	0.304895	0.0709231	0.254058	0.19818	0.00162781	0.00274594	0.0120969	11817.2	1191671	0.165131	1.76504	0.0610398	0.00195194
GLOBAL_global	11920	-0.903949	-1.24952	1.02791	0.433166	-1.13755	0.436802	1989	1201	GLOBAL	NA	1580	11817.2	0	6	0.0117116	0.448423	569.5	0.169471	0.281601	0.0594071	0.222194	1.32248	0.000942113	0.500108	0.681898	0.291695	0.390203	0.114169	1.33051	0.00980482	2.16266	5	0	5	1.68539	0.304895	0.0709231	0.254058	0.19818	0.00162781	0.00274594	0.0120969	11817.2	1191671	0.165131	1.76504	0.0610398	0.00195194
GLOBAL_global	11920	-0.903949	-1.24952	1.02791	0.433166	-1.13755	0.436802	1989	1201	GLOBAL	NA	1580	11817.2	0	6	0.0117116	0.448423	569.5	0.169471	0.281601	0.0594071	0.222194	1.32248	0.000942113	0.500108	0.681898	0.291695	0.390203	0.114169	1.33051	0.00980482	2.16266	5	0	5	1.68539	0.304895	0.0709231	0.254058	0.19818	0.00162781	0.00274594	0.0120969	11817.2	1191671	0.165131	1.76504	0.0610398	0.00195194
GLOBAL_global	9167	-1.04567	0.835315	-0.963867	1.03726	-0.423944	1.34577	1989	1201	GLOBAL	NA	1580	11817.2	0	59	0.0147925	0.591593	105.867	0.126107	0.195929	0.0661545	0.129774	1.1275	0.000504616	0.498877	0.574374	0.410091	0.164284	0.0375138	1.08615	0.000957544	1.00506	7	0	7	1.99206	0.392047	0.0709231	0.0432906	0.0259103	0.00859817	0.00269082	0.0153087	11817.2	1191671	0.208571	13.6656	0.590836	0.000250721
GLOBAL_global	9167	-1.04567	0.835315	-0.963867	1.03726	-0.423944	1.34577	1989	1201	GLOBAL	NA	1580	11817.2	0	59	0.0147925	0.591593	105.867	0.126107	0.195929	0.0661545	0.129774	1.1275	0.000504616	0.498877	0.574374	0.410091	0.164284	0.0375138	1.08615	0.000957544	1.00506	7	0	7	1.99206	0.392047	0.0709231	0.0432906	0.0259103	0.00859817	0.00269082	0.0153087	11817.2	1191671	0.208571	13.6656	0.590836	0.000250721
GLOBAL_global	9167	-1.04567	0.835315	-0.963867	1.03726	-0.423944	1.34577	1989	1201	GLOBAL	NA	1580	11817.2	0	59	0.0147925	0.591593	105.867	0.126107	0.195929	0.0661545	0.129774	1.1275	0.000504616	0.498877	0.574374	0.410091	0.164284	0.0375138	1.08615	0.000957544	1.00506	7	0	7	1.99206	0.392047	0.0709231	0.0432906	0.0259103	0.00859817	0.00269082	0.0153087	11817.2	1191671	0.208571	13.6656	0.590836	0.000250721
GLOBAL_global	7425	1.04598	0.825745	-1.3438	0.0111251	-1.13006	1.12935	1989	1201	GLOBAL	NA	1580	11817.2	0	70	0.0134232	0.344365	112.091	0.306061	0.330486	0.292472	0.0380139	1.22095	4.46307e-05	0.46117	0.535398	0.409703	0.125695	0.0335172	1.14831	0.000754307	0.78038	5	0	5	1.50001	0.449594	0.01	0.0192679	0.0128126	0.00655181	0.00431441	0.0128109	11817.2	1191671	1.34232	17.8725	0.999868	0.000191761
GLOBAL_global	7425	1.04598	0.825745	-1.3438	0.0111251	-1.13006	1.12935	1989	1201	GLOBAL	NA	1580	11817.2	0	70	0.0134232	0.344365	112.091	0.306061	0.330486	0.292472	0.0380139	1.22095	4.46307e-05	0.46117	0.535398	0.409703	0.125695	0.0335172	1.14831	0.000754307	0.78038	5	0	5	1.50001	0.449594	0.01	0.0192679	0.0128126	0.00655181	0.00431441	0.0128109	11817.2	1191671	1.34232	17.8725	0.999868	0.000191761
GLOBAL_global	7425	1.04598	0.825745	-1.3438	0.0111251	-1.13006	1.12935	1989	1201	GLOBAL	NA	1580	11817.2	0	70	0.0134232	0.344365	112.091	0.306061	0.330486	0.292472	0.0380139	1.22095	4.46307e-05	0.46117	0.535398	0.409703	0.125695	0.0335172	1.14831	0.000754307	0.78038	5	0	5	1.50001	0.449594	0.01	0.0192679	0.0128126	0.00655181	0.00431441	0.0128109	11817.2	1191671	1.34232	17.8725	0.999868	0.000191761
GLOBAL_global	687	-0.83553	0.531817	0.860971	-1.74738	-1.49435	0.646009	1989	NA	GLOBAL	NA	1580	11817.2	0	2	0.0103423	0.0794775	641.5	0.154576	0.154752	0.134709	0.0200422	NA	0	0.467118	0.46761	0.459282	0.00832736	0.00193736	NA	0	0.812025	1	0	1	0.390816	0.484588	0.0252308	0.226969	0.130096	0.00155885	0.0123457	0.0101356	11817.2	1191671	0.409909	0.35017	0.0779088	0.00517116
GLOBAL_global	687	-0.83553	0.531817	0.860971	-1.74738	-1.49435	0.646009	1989	NA	GLOBAL	NA	1580	11817.2	0	2	0.0103423	0.0794775	641.5	0.154576	0.154752	0.134709	0.0200422	NA	0	0.467118	0.46761	0.459282	0.00832736	0.00193736	NA	0	0.812025	1	0	1	0.390816	0.484588	0.0252308	0.226969	0.130096	0.00155885	0.0123457	0.0101356	11817.2	1191671	0.409909	0.35017	0.0779088	0.00517116
GLOBAL_global	687	-0.83553	0.531817	0.860971	-1.74738	-1.49435	0.646009	1989	NA	GLOBAL	NA	1580	11817.2	0	2	0.0103423	0.0794775	641.5	0.154576	0.154752	0.134709	0.0200422	NA	0	0.467118	0.46761	0.459282	0.00832736	0.00193736	NA	0	0.812025	1	0	1	0.390816	0.484588	0.0252308	0.226969	0.130096	0.00155885	0.0123457	0.0101356	11817.2	1191671	0.409909	0.35017	0.0779088	0.00517116
GLOBAL_global	5975	-0.224648	0.433385	-1.21716	-1.87978	1.15297	-1.48935	1989	1201	GLOBAL	NA	1580	11817.2	0	22	0.0103423	0.467179	1285	0.218069	0.303646	0.178064	0.125582	2	0.00076387	0.183574	0.282965	0.0949379	0.188027	0.0911362	2	0.00660303	1.62658	2	0	2	0.645383	0.470435	0.0252308	0.101295	0.0385566	0.000773061	0.00187617	0.0108923	11817.2	1191671	0.409909	4.61208	0.282502	0.000470106
GLOBAL_global	5975	-0.224648	0.433385	-1.21716	-1.87978	1.15297	-1.48935	1989	1201	GLOBAL	NA	1580	11817.2	0	22	0.0103423	0.467179	1285	0.218069	0.303646	0.178064	0.125582	2	0.00076387	0.183574	0.282965	0.0949379	0.188027	0.0911362	2	0.00660303	1.62658	2	0	2	0.645383	0.470435	0.0252308	0.101295	0.0385566	0.000773061	0.00187617	0.0108923	11817.2	1191671	0.409909	4.61208	0.282502	0.000470106
GLOBAL_global	5975	-0.224648	0.433385	-1.21716	-1.87978	1.15297	-1.48935	1989	1201	GLOBAL	NA	1580	11817.2	0	22	0.0103423	0.467179	1285	0.218069	0.303646	0.178064	0.125582	2	0.00076387	0.183574	0.282965	0.0949379	0.188027	0.0911362	2	0.00660303	1.62658	2	0	2	0.645383	0.470435	0.0252308	0.101295	0.0385566	0.000773061	0.00187617	0.0108923	11817.2	1191671	0.409909	4.61208	0.282502	0.000470106
GLOBAL_global	12295	-0.820869	0.464829	-0.342156	0.528332	-1.15252	-0.291817	1989	1201	GLOBAL	NA	1580	11817.2	0	1	0.01	NA	1485	0.125458	0.132098	0.125099	0.00699865	NA	0	0.455635	0.46163	0.455311	0.00631905	0.00139294	NA	0	0.939873	1	0	1	0.237796	0.544462	0.0328462	0.0214257	0.0141445	0.000673401	NA	NA	11817.2	1191671	0.30445	NA	NA	0.01
GLOBAL_global	12295	-0.820869	0.464829	-0.342156	0.528332	-1.15252	-0.291817	1989	1201	GLOBAL	NA	1580	11817.2	0	1	0.01	NA	1485	0.125458	0.132098	0.125099	0.00699865	NA	0	0.455635	0.46163	0.455311	0.00631905	0.00139294	NA	0	0.939873	1	0	1	0.237796	0.544462	0.0328462	0.0214257	0.0141445	0.000673401	NA	NA	11817.2	1191671	0.30445	NA	NA	0.01
GLOBAL_global	12295	-0.820869	0.464829	-0.342156	0.528332	-1.15252	-0.291817	1989	1201	GLOBAL	NA	1580	11817.2	0	1	0.01	NA	1485	0.125458	0.132098	0.125099	0.00699865	NA	0	0.455635	0.46163	0.455311	0.00631905	0.00139294	NA	0	0.939873	1	0	1	0.237796	0.544462	0.0328462	0.0214257	0.0141445	0.000673401	NA	NA	11817.2	1191671	0.30445	NA	NA	0.01
GLOBAL_global	28	-0.0633758	-0.638427	-1.07324	1.54206	-1.03525	0.112169	1989	NA	GLOBAL	NA	1580	11817.2	0	87	0.0195851	0.714468	147.448	0.247232	0.326772	0.127146	0.199626	1.13185	0.000392391	0.504756	0.58679	0.429519	0.157272	0.0308573	1.11113	0.000750855	2.70633	9	0	9	2.71763	0.367092	0.0328462	0.036255	0.021019	0.00489825	0.00373193	0.0168155	11817.2	1191671	0.596267	19.7068	0.800012	0.000225116
GLOBAL_global	28	-0.0633758	-0.638427	-1.07324	1.54206	-1.03525	0.112169	1989	NA	GLOBAL	NA	1580	11817.2	0	87	0.0195851	0.714468	147.448	0.247232	0.326772	0.127146	0.199626	1.13185	0.000392391	0.504756	0.58679	0.429519	0.157272	0.0308573	1.11113	0.000750855	2.70633	9	0	9	2.71763	0.367092	0.0328462	0.036255	0.021019	0.00489825	0.00373193	0.0168155	11817.2	1191671	0.596267	19.7068	0.800012	0.000225116
GLOBAL_global	28	-0.0633758	-0.638427	-1.07324	1.54206	-1.03525	0.112169	1989	NA	GLOBAL	NA	1580	11817.2	0	87	0.0195851	0.714468	147.448	0.247232	0.326772	0.127146	0.199626	1.13185	0.000392391	0.504756	0.58679	0.429519	0.157272	0.0308573	1.11113	0.000750855	2.70633	9	0	9	2.71763	0.367092	0.0328462	0.036255	0.021019	0.00489825	0.00373193	0.0168155	11817.2	1191671	0.596267	19.7068	0.800012	0.000225116
GLOBAL_global	10911	-1.20206	0.218066	0.584655	-0.696413	0.339564	-1.60477	1989	1201	GLOBAL	NA	1580	11817.2	0	1	0.01	NA	1508	0.24405	0.253768	0.220704	0.033064	NA	0	0.403213	0.418569	0.39799	0.0205794	0.00892376	NA	0	0.95443	1	0	1	0.208616	0.560029	0.0404615	0.0526869	0.0306052	0.00066313	NA	NA	11817.2	1191671	0.247148	NA	NA	0.01
GLOBAL_global	10911	-1.20206	0.218066	0.584655	-0.696413	0.339564	-1.60477	1989	1201	GLOBAL	NA	1580	11817.2	0	1	0.01	NA	1508	0.24405	0.253768	0.220704	0.033064	NA	0	0.403213	0.418569	0.39799	0.0205794	0.00892376	NA	0	0.95443	1	0	1	0.208616	0.560029	0.0404615	0.0526869	0.0306052	0.00066313	NA	NA	11817.2	1191671	0.247148	NA	NA	0.01
GLOBAL_global	10911	-1.20206	0.218066	0.584655	-0.696413	0.339564	-1.60477	1989	1201	GLOBAL	NA	1580	11817.2	0	1	0.01	NA	1508	0.24405	0.253768	0.220704	0.033064	NA	0	0.403213	0.418569	0.39799	0.0205794	0.00892376	NA	0	0.95443	1	0	1	0.208616	0.560029	0.0404615	0.0526869	0.0306052	0.00066313	NA	NA	11817.2	1191671	0.247148	NA	NA	0.01
GLOBAL_global	6051	0.0588005	1.65079	-0.699064	1.3269	0.0201883	0.768648	1989	1201	GLOBAL	NA	1580	11817.2	0	2	0.0103423	0.895195	1209.5	0.344191	0.379468	0.320042	0.0594264	2	0.000527741	0.265894	0.442702	0.00760728	0.435095	0.213743	2	0.0282899	1.53101	2	0	2	0.576882	0.41305	0.0252308	0.0127962	0.01075	0.000790865	0.000968992	0.0117277	11817.2	1191671	0.409909	69.958	1.09095	0.00517116
GLOBAL_global	6051	0.0588005	1.65079	-0.699064	1.3269	0.0201883	0.768648	1989	1201	GLOBAL	NA	1580	11817.2	0	2	0.0103423	0.895195	1209.5	0.344191	0.379468	0.320042	0.0594264	2	0.000527741	0.265894	0.442702	0.00760728	0.435095	0.213743	2	0.0282899	1.53101	2	0	2	0.576882	0.41305	0.0252308	0.0127962	0.01075	0.000790865	0.000968992	0.0117277	11817.2	1191671	0.409909	69.958	1.09095	0.00517116
GLOBAL_global	6051	0.0588005	1.65079	-0.699064	1.3269	0.0201883	0.768648	1989	1201	GLOBAL	NA	1580	11817.2	0	2	0.0103423	0.895195	1209.5	0.344191	0.379468	0.320042	0.0594264	2	0.000527741	0.265894	0.442702	0.00760728	0.435095	0.213743	2	0.0282899	1.53101	2	0	2	0.576882	0.41305	0.0252308	0.0127962	0.01075	0.000790865	0.000968992	0.0117277	11817.2	1191671	0.409909	69.958	1.09095	0.00517116
GLOBAL_global	10384	-0.913723	-0.832556	-0.647255	-1.4205	-0.788232	-0.313459	1989	1201	GLOBAL	NA	1580	11817.2	0	25	0.0127386	0.516023	295.667	0.212548	0.349976	0.0411392	0.308837	1.76103	0.00341077	0.417981	0.6528	0.087609	0.565191	0.16595	1.74789	0.0123197	1.68418	4	0	4	0.879506	0.254023	0.0252308	0.0451358	0.0218071	0.00282592	0.00312172	0.0125506	11817.2	1191671	0.504883	11.4327	0.575526	0.000509544
GLOBAL_global	10384	-0.913723	-0.832556	-0.647255	-1.4205	-0.788232	-0.313459	1989	1201	GLOBAL	NA	1580	11817.2	0	25	0.0127386	0.516023	295.667	0.212548	0.349976	0.0411392	0.308837	1.76103	0.00341077	0.417981	0.6528	0.087609	0.565191	0.16595	1.74789	0.0123197	1.68418	4	0	4	0.879506	0.254023	0.0252308	0.0451358	0.0218071	0.00282592	0.00312172	0.0125506	11817.2	1191671	0.504883	11.4327	0.575526	0.000509544
GLOBAL_global	10384	-0.913723	-0.832556	-0.647255	-1.4205	-0.788232	-0.313459	1989	1201	GLOBAL	NA	1580	11817.2	0	25	0.0127386	0.516023	295.667	0.212548	0.349976	0.0411392	0.308837	1.76103	0.00341077	0.417981	0.6528	0.087609	0.565191	0.16595	1.74789	0.0123197	1.68418	4	0	4	0.879506	0.254023	0.0252308	0.0451358	0.0218071	0.00282592	0.00312172	0.0125506	11817.2	1191671	0.504883	11.4327	0.575526	0.000509544
GLOBAL_global	10931	0.249396	1.73555	1.0567	-0.754341	-0.586127	-0.0393255	1989	1201	GLOBAL	NA	1580	11817.2	0	1	0.01	NA	1216	0.344244	0.344244	0.344244	0	NA	0	0.490398	0.490398	0.490398	0	0	NA	0	0.76962	1	0	1	0.421209	0.538702	0.0176154	0.01	0.01	0.000822368	NA	NA	11817.2	1191671	0.567686	NA	NA	0.01
GLOBAL_global	10931	0.249396	1.73555	1.0567	-0.754341	-0.586127	-0.0393255	1989	1201	GLOBAL	NA	1580	11817.2	0	1	0.01	NA	1216	0.344244	0.344244	0.344244	0	NA	0	0.490398	0.490398	0.490398	0	0	NA	0	0.76962	1	0	1	0.421209	0.538702	0.0176154	0.01	0.01	0.000822368	NA	NA	11817.2	1191671	0.567686	NA	NA	0.01
GLOBAL_global	10931	0.249396	1.73555	1.0567	-0.754341	-0.586127	-0.0393255	1989	1201	GLOBAL	NA	1580	11817.2	0	1	0.01	NA	1216	0.344244	0.344244	0.344244	0	NA	0	0.490398	0.490398	0.490398	0	0	NA	0	0.76962	1	0	1	0.421209	0.538702	0.0176154	0.01	0.01	0.000822368	NA	NA	11817.2	1191671	0.567686	NA	NA	0.01
GLOBAL_global	5464	-0.517872	-1.03557	1.58054	-0.237134	-1.61661	-0.198035	1989	1201	GLOBAL	NA	1580	11817.2	0	1	0.01	NA	1456	0.201179	0.21488	0.188465	0.0264149	NA	0	0.489943	0.491705	0.476364	0.0153408	0.00432262	NA	0	0.921519	1	0	1	0.269012	0.546503	0.0556923	0.546413	0.336519	0.000686813	NA	NA	11817.2	1191671	0.179558	NA	NA	0.01
GLOBAL_global	5464	-0.517872	-1.03557	1.58054	-0.237134	-1.61661	-0.198035	1989	1201	GLOBAL	NA	1580	11817.2	0	1	0.01	NA	1456	0.201179	0.21488	0.188465	0.0264149	NA	0	0.489943	0.491705	0.476364	0.0153408	0.00432262	NA	0	0.921519	1	0	1	0.269012	0.546503	0.0556923	0.546413	0.336519	0.000686813	NA	NA	11817.2	1191671	0.179558	NA	NA	0.01
GLOBAL_global	5464	-0.517872	-1.03557	1.58054	-0.237134	-1.61661	-0.198035	1989	1201	GLOBAL	NA	1580	11817.2	0	1	0.01	NA	1456	0.201179	0.21488	0.188465	0.0264149	NA	0	0.489943	0.491705	0.476364	0.0153408	0.00432262	NA	0	0.921519	1	0	1	0.269012	0.546503	0.0556923	0.546413	0.336519	0.000686813	NA	NA	11817.2	1191671	0.179558	NA	NA	0.01
GLOBAL_global	1712	-0.987029	-0.622705	-1.5568	-0.00956312	1.51976	-0.436098	1989	NA	GLOBAL	NA	1580	11817.2	0	2540	0.0315664	0.869706	157.359	0.193373	0.324242	-0.0179481	0.34219	0.909985	0.00186347	0.474201	1.04514	-0.0287986	1.07394	0.278402	0.786357	0.0707156	6.37405	15	0	15	2.67443	0.230263	0.0328462	0.0161087	0.0121439	0.00430498	0.00458168	0.0248991	11817.2	1191671	0.961038	53.9898	2.05033	1.24277e-05
GLOBAL_global	1712	-0.987029	-0.622705	-1.5568	-0.00956312	1.51976	-0.436098	1989	NA	GLOBAL	NA	1580	11817.2	0	2540	0.0315664	0.869706	157.359	0.193373	0.324242	-0.0179481	0.34219	0.909985	0.00186347	0.474201	1.04514	-0.0287986	1.07394	0.278402	0.786357	0.0707156	6.37405	15	0	15	2.67443	0.230263	0.0328462	0.0161087	0.0121439	0.00430498	0.00458168	0.0248991	11817.2	1191671	0.961038	53.9898	2.05033	1.24277e-05
GLOBAL_global	1712	-0.987029	-0.622705	-1.5568	-0.00956312	1.51976	-0.436098	1989	NA	GLOBAL	NA	1580	11817.2	0	2540	0.0315664	0.869706	157.359	0.193373	0.324242	-0.0179481	0.34219	0.909985	0.00186347	0.474201	1.04514	-0.0287986	1.07394	0.278402	0.786357	0.0707156	6.37405	15	0	15	2.67443	0.230263	0.0328462	0.0161087	0.0121439	0.00430498	0.00458168	0.0248991	11817.2	1191671	0.961038	53.9898	2.05033	1.24277e-05
GLOBAL_global	5648	-0.962593	-1.15656	-1.05022	-0.464705	0.327089	-1.41721	1989	1201	GLOBAL	NA	1580	11817.2	0	518	0.0668257	0.83981	147.719	0.195548	0.388661	-0.0481914	0.436852	0.695511	0.00189564	0.502915	1.02005	0.000795236	1.01926	0.283245	0.731237	0.077113	15.6133	27	0	27	6.05614	0.264821	0.0176154	0.0329596	0.0207776	0.00539907	0.00321394	0.0589657	11817.2	1191671	3.7936	25.48	2.83794	0.000129007
GLOBAL_global	5648	-0.962593	-1.15656	-1.05022	-0.464705	0.327089	-1.41721	1989	1201	GLOBAL	NA	1580	11817.2	0	518	0.0668257	0.83981	147.719	0.195548	0.388661	-0.0481914	0.436852	0.695511	0.00189564	0.502915	1.02005	0.000795236	1.01926	0.283245	0.731237	0.077113	15.6133	27	0	27	6.05614	0.264821	0.0176154	0.0329596	0.0207776	0.00539907	0.00321394	0.0589657	11817.2	1191671	3.7936	25.48	2.83794	0.000129007
GLOBAL_global	5648	-0.962593	-1.15656	-1.05022	-0.464705	0.327089	-1.41721	1989	1201	GLOBAL	NA	1580	11817.2	0	518	0.0668257	0.83981	147.719	0.195548	0.388661	-0.0481914	0.436852	0.695511	0.00189564	0.502915	1.02005	0.000795236	1.01926	0.283245	0.731237	0.077113	15.6133	27	0	27	6.05614	0.264821	0.0176154	0.0329596	0.0207776	0.00539907	0.00321394	0.0589657	11817.2	1191671	3.7936	25.48	2.83794	0.000129007
GLOBAL_global	239	-0.962593	0.187306	0.400444	1.58343	0.893482	-1.7202	1989	NA	GLOBAL	NA	1580	11817.2	0	1	0.01	NA	1514	0.151212	0.156695	0.129893	0.0268016	NA	0	0.519476	0.52652	0.496549	0.0299712	0.0122448	NA	0	0.958228	1	0	1	0.200131	0.55375	0.0404615	0.093921	0.0538822	0.000660502	NA	NA	11817.2	1191671	0.247148	NA	NA	0.01
GLOBAL_global	239	-0.962593	0.187306	0.400444	1.58343	0.893482	-1.7202	1989	NA	GLOBAL	NA	1580	11817.2	0	1	0.01	NA	1514	0.151212	0.156695	0.129893	0.0268016	NA	0	0.519476	0.52652	0.496549	0.0299712	0.0122448	NA	0	0.958228	1	0	1	0.200131	0.55375	0.0404615	0.093921	0.0538822	0.000660502	NA	NA	11817.2	1191671	0.247148	NA	NA	0.01
GLOBAL_global	239	-0.962593	0.187306	0.400444	1.58343	0.893482	-1.7202	1989	NA	GLOBAL	NA	1580	11817.2	0	1	0.01	NA	1514	0.151212	0.156695	0.129893	0.0268016	NA	0	0.519476	0.52652	0.496549	0.0299712	0.0122448	NA	0	0.958228	1	0	1	0.200131	0.55375	0.0404615	0.093921	0.0538822	0.000660502	NA	NA	11817.2	1191671	0.247148	NA	NA	0.01
GLOBAL_global	1192	-0.224648	-1.14357	1.25242	-0.381952	1.0382	-0.76073	1989	NA	GLOBAL	NA	1580	11817.2	0	1	0.01	NA	1016	0.356758	0.439089	0.251005	0.188083	NA	0	0.382409	0.459293	0.119084	0.340209	0.0646078	NA	0	0.643038	1	0	1	0.479255	0.522911	0.0709231	0.304458	0.214554	0.000984252	NA	NA	11817.2	1191671	0.140998	NA	NA	0.01
GLOBAL_global	1192	-0.224648	-1.14357	1.25242	-0.381952	1.0382	-0.76073	1989	NA	GLOBAL	NA	1580	11817.2	0	1	0.01	NA	1016	0.356758	0.439089	0.251005	0.188083	NA	0	0.382409	0.459293	0.119084	0.340209	0.0646078	NA	0	0.643038	1	0	1	0.479255	0.522911	0.0709231	0.304458	0.214554	0.000984252	NA	NA	11817.2	1191671	0.140998	NA	NA	0.01
GLOBAL_global	1192	-0.224648	-1.14357	1.25242	-0.381952	1.0382	-0.76073	1989	NA	GLOBAL	NA	1580	11817.2	0	1	0.01	NA	1016	0.356758	0.439089	0.251005	0.188083	NA	0	0.382409	0.459293	0.119084	0.340209	0.0646078	NA	0	0.643038	1	0	1	0.479255	0.522911	0.0709231	0.304458	0.214554	0.000984252	NA	NA	11817.2	1191671	0.140998	NA	NA	0.01
GLOBAL_global	908	0.132106	-0.392348	0.970346	-1.81358	-1.03774	-1.04208	1989	NA	GLOBAL	NA	1580	11817.2	0	1	0.01	NA	786	0.324817	0.341217	0.321954	0.0192631	NA	0	0.479025	0.488996	0.478334	0.0106623	0.00257408	NA	0	0.497468	1	0	1	0.500152	0.476334	0.0328462	0.38675	0.168431	0.00127226	NA	NA	11817.2	1191671	0.30445	NA	NA	0.01
GLOBAL_global	908	0.132106	-0.392348	0.970346	-1.81358	-1.03774	-1.04208	1989	NA	GLOBAL	NA	1580	11817.2	0	1	0.01	NA	786	0.324817	0.341217	0.321954	0.0192631	NA	0	0.479025	0.488996	0.478334	0.0106623	0.00257408	NA	0	0.497468	1	0	1	0.500152	0.476334	0.0328462	0.38675	0.168431	0.00127226	NA	NA	11817.2	1191671	0.30445	NA	NA	0.01
GLOBAL_global	908	0.132106	-0.392348	0.970346	-1.81358	-1.03774	-1.04208	1989	NA	GLOBAL	NA	1580	11817.2	0	1	0.01	NA	786	0.324817	0.341217	0.321954	0.0192631	NA	0	0.479025	0.488996	0.478334	0.0106623	0.00257408	NA	0	0.497468	1	0	1	0.500152	0.476334	0.0328462	0.38675	0.168431	0.00127226	NA	NA	11817.2	1191671	0.30445	NA	NA	0.01
GLOBAL_global	10631	-0.767111	0.495588	1.25242	1.34759	-0.209363	1.42513	1989	1201	GLOBAL	NA	1580	11817.2	0	1	0.01	NA	1507	0.247134	0.248344	0.238607	0.00973699	NA	0	0.49255	0.49283	0.491354	0.00147618	0.000487435	NA	0	0.953797	1	0	1	0.20999	0.561384	0.0328462	0.0237227	0.0144518	0.00066357	NA	NA	11817.2	1191671	0.30445	NA	NA	0.01
GLOBAL_global	10631	-0.767111	0.495588	1.25242	1.34759	-0.209363	1.42513	1989	1201	GLOBAL	NA	1580	11817.2	0	1	0.01	NA	1507	0.247134	0.248344	0.238607	0.00973699	NA	0	0.49255	0.49283	0.491354	0.00147618	0.000487435	NA	0	0.953797	1	0	1	0.20999	0.561384	0.0328462	0.0237227	0.0144518	0.00066357	NA	NA	11817.2	1191671	0.30445	NA	NA	0.01
GLOBAL_global	10631	-0.767111	0.495588	1.25242	1.34759	-0.209363	1.42513	1989	1201	GLOBAL	NA	1580	11817.2	0	1	0.01	NA	1507	0.247134	0.248344	0.238607	0.00973699	NA	0	0.49255	0.49283	0.491354	0.00147618	0.000487435	NA	0	0.953797	1	0	1	0.20999	0.561384	0.0328462	0.0237227	0.0144518	0.00066357	NA	NA	11817.2	1191671	0.30445	NA	NA	0.01
GLOBAL_global	3807	-1.17274	1.08276	0.999129	1.21104	-1.53178	0.458444	1989	1201	GLOBAL	NA	1580	11817.2	0	1	0.01	NA	1364	0.0548704	0.055101	0.0502634	0.00483754	NA	0	0.491261	0.493189	0.491164	0.00202474	0.000431496	NA	0	0.863291	1	0	1	0.343648	0.530361	0.0252308	0.0109645	0.010296	0.000733138	NA	NA	11817.2	1191671	0.396341	NA	NA	0.01
GLOBAL_global	3807	-1.17274	1.08276	0.999129	1.21104	-1.53178	0.458444	1989	1201	GLOBAL	NA	1580	11817.2	0	1	0.01	NA	1364	0.0548704	0.055101	0.0502634	0.00483754	NA	0	0.491261	0.493189	0.491164	0.00202474	0.000431496	NA	0	0.863291	1	0	1	0.343648	0.530361	0.0252308	0.0109645	0.010296	0.000733138	NA	NA	11817.2	1191671	0.396341	NA	NA	0.01
GLOBAL_global	3807	-1.17274	1.08276	0.999129	1.21104	-1.53178	0.458444	1989	1201	GLOBAL	NA	1580	11817.2	0	1	0.01	NA	1364	0.0548704	0.055101	0.0502634	0.00483754	NA	0	0.491261	0.493189	0.491164	0.00202474	0.000431496	NA	0	0.863291	1	0	1	0.343648	0.530361	0.0252308	0.0109645	0.010296	0.000733138	NA	NA	11817.2	1191671	0.396341	NA	NA	0.01
GLOBAL_global	2451	0.298266	0.971342	-0.117649	-0.319887	1.60459	0.422374	1989	NA	GLOBAL	NA	1580	11817.2	0	1	0.01	NA	1406	0.316489	0.316489	0.316489	0	NA	0	0.571238	0.571238	0.571238	0	0	NA	0	0.889873	1	0	1	0.313147	0.557886	0.0328462	0.0122448	0.0109231	0.000711238	NA	NA	11817.2	1191671	0.30445	NA	NA	0.01
GLOBAL_global	2451	0.298266	0.971342	-0.117649	-0.319887	1.60459	0.422374	1989	NA	GLOBAL	NA	1580	11817.2	0	1	0.01	NA	1406	0.316489	0.316489	0.316489	0	NA	0	0.571238	0.571238	0.571238	0	0	NA	0	0.889873	1	0	1	0.313147	0.557886	0.0328462	0.0122448	0.0109231	0.000711238	NA	NA	11817.2	1191671	0.30445	NA	NA	0.01
GLOBAL_global	2451	0.298266	0.971342	-0.117649	-0.319887	1.60459	0.422374	1989	NA	GLOBAL	NA	1580	11817.2	0	1	0.01	NA	1406	0.316489	0.316489	0.316489	0	NA	0	0.571238	0.571238	0.571238	0	0	NA	0	0.889873	1	0	1	0.313147	0.557886	0.0328462	0.0122448	0.0109231	0.000711238	NA	NA	11817.2	1191671	0.30445	NA	NA	0.01
GLOBAL_global	7271	-0.625387	1.06772	-0.819953	1.6455	-0.823164	1.52612	1989	1201	GLOBAL	NA	1580	11817.2	0	3	0.0103423	0.887475	1196	0.10799	0.125217	0.0891337	0.0360833	2	0.000191497	0.518551	0.527006	0.510826	0.0161805	0.00808367	2	3.85062e-05	1.51392	2	0	2	0.586255	0.401668	0.0328462	0.0133585	0.0112263	0.000834111	0.000977517	0.0117127	11817.2	1191671	0.314872	66.4353	1.04332	0.00344744
GLOBAL_global	7271	-0.625387	1.06772	-0.819953	1.6455	-0.823164	1.52612	1989	1201	GLOBAL	NA	1580	11817.2	0	3	0.0103423	0.887475	1196	0.10799	0.125217	0.0891337	0.0360833	2	0.000191497	0.518551	0.527006	0.510826	0.0161805	0.00808367	2	3.85062e-05	1.51392	2	0	2	0.586255	0.401668	0.0328462	0.0133585	0.0112263	0.000834111	0.000977517	0.0117127	11817.2	1191671	0.314872	66.4353	1.04332	0.00344744
GLOBAL_global	7271	-0.625387	1.06772	-0.819953	1.6455	-0.823164	1.52612	1989	1201	GLOBAL	NA	1580	11817.2	0	3	0.0103423	0.887475	1196	0.10799	0.125217	0.0891337	0.0360833	2	0.000191497	0.518551	0.527006	0.510826	0.0161805	0.00808367	2	3.85062e-05	1.51392	2	0	2	0.586255	0.401668	0.0328462	0.0133585	0.0112263	0.000834111	0.000977517	0.0117127	11817.2	1191671	0.314872	66.4353	1.04332	0.00344744
GLOBAL_global	10788	0.650134	-0.109357	-0.831466	-1.54463	0.928414	-0.212463	1989	1201	GLOBAL	NA	1580	11817.2	0	14	0.011027	0.287195	470.25	0.209273	0.291592	0.179582	0.11201	2	0.000258203	0.611509	0.898262	0.515363	0.382899	0.102007	2	0.00442191	1.19051	2	0	2	0.581353	0.316583	0.0176154	0.053541	0.0222613	0.0019513	0.00374213	0.0110145	11817.2	1191671	0.625985	5.36403	0.494784	0.000787641
GLOBAL_global	10788	0.650134	-0.109357	-0.831466	-1.54463	0.928414	-0.212463	1989	1201	GLOBAL	NA	1580	11817.2	0	14	0.011027	0.287195	470.25	0.209273	0.291592	0.179582	0.11201	2	0.000258203	0.611509	0.898262	0.515363	0.382899	0.102007	2	0.00442191	1.19051	2	0	2	0.581353	0.316583	0.0176154	0.053541	0.0222613	0.0019513	0.00374213	0.0110145	11817.2	1191671	0.625985	5.36403	0.494784	0.000787641
GLOBAL_global	10788	0.650134	-0.109357	-0.831466	-1.54463	0.928414	-0.212463	1989	1201	GLOBAL	NA	1580	11817.2	0	14	0.011027	0.287195	470.25	0.209273	0.291592	0.179582	0.11201	2	0.000258203	0.611509	0.898262	0.515363	0.382899	0.102007	2	0.00442191	1.19051	2	0	2	0.581353	0.316583	0.0176154	0.053541	0.0222613	0.0019513	0.00374213	0.0110145	11817.2	1191671	0.625985	5.36403	0.494784	0.000787641
GLOBAL_global	9276	-0.126907	-1.05403	0.613438	-1.5736	-1.0602	-0.493811	1989	1201	GLOBAL	NA	1580	11817.2	0	1	0.01	NA	869	0.313015	0.33334	0.308528	0.0248125	NA	0	0.520019	0.588898	0.508403	0.0804942	0.0195326	NA	0	0.55	1	0	1	0.497651	0.52136	0.0709231	0.410071	0.28624	0.00115075	NA	NA	11817.2	1191671	0.140998	NA	NA	0.01
GLOBAL_global	9276	-0.126907	-1.05403	0.613438	-1.5736	-1.0602	-0.493811	1989	1201	GLOBAL	NA	1580	11817.2	0	1	0.01	NA	869	0.313015	0.33334	0.308528	0.0248125	NA	0	0.520019	0.588898	0.508403	0.0804942	0.0195326	NA	0	0.55	1	0	1	0.497651	0.52136	0.0709231	0.410071	0.28624	0.00115075	NA	NA	11817.2	1191671	0.140998	NA	NA	0.01
GLOBAL_global	9276	-0.126907	-1.05403	0.613438	-1.5736	-1.0602	-0.493811	1989	1201	GLOBAL	NA	1580	11817.2	0	1	0.01	NA	869	0.313015	0.33334	0.308528	0.0248125	NA	0	0.520019	0.588898	0.508403	0.0804942	0.0195326	NA	0	0.55	1	0	1	0.497651	0.52136	0.0709231	0.410071	0.28624	0.00115075	NA	NA	11817.2	1191671	0.140998	NA	NA	0.01
GLOBAL_global	12476	-0.0731499	-0.25427	0.970346	0.917271	-0.211858	-1.52542	1989	1201	GLOBAL	NA	1580	11817.2	0	1	0.01	NA	1512	0.248467	0.251134	0.244449	0.00668573	NA	0	0.493433	0.532584	0.480788	0.0517954	0.0216411	NA	0	0.956962	1	0	1	0.203007	0.560702	0.0404615	0.17428	0.0677253	0.000661376	NA	NA	11817.2	1191671	0.247148	NA	NA	0.01
GLOBAL_global	12476	-0.0731499	-0.25427	0.970346	0.917271	-0.211858	-1.52542	1989	1201	GLOBAL	NA	1580	11817.2	0	1	0.01	NA	1512	0.248467	0.251134	0.244449	0.00668573	NA	0	0.493433	0.532584	0.480788	0.0517954	0.0216411	NA	0	0.956962	1	0	1	0.203007	0.560702	0.0404615	0.17428	0.0677253	0.000661376	NA	NA	11817.2	1191671	0.247148	NA	NA	0.01
GLOBAL_global	12476	-0.0731499	-0.25427	0.970346	0.917271	-0.211858	-1.52542	1989	1201	GLOBAL	NA	1580	11817.2	0	1	0.01	NA	1512	0.248467	0.251134	0.244449	0.00668573	NA	0	0.493433	0.532584	0.480788	0.0517954	0.0216411	NA	0	0.956962	1	0	1	0.203007	0.560702	0.0404615	0.17428	0.0677253	0.000661376	NA	NA	11817.2	1191671	0.247148	NA	NA	0.01
GLOBAL_global	3944	-0.302841	0.0683674	-1.40137	-1.03984	1.44989	1.50448	1989	1201	GLOBAL	NA	1580	11817.2	0	129	0.0130809	0.513764	139.1	0.168766	0.228009	-0.0230184	0.251028	1.95125	0.000201723	0.485976	0.576217	0.390643	0.185573	0.0298798	1.95026	0.000156897	0.88038	3	0	3	0.919975	0.316998	0.0328462	0.0209589	0.0146215	0.00736922	0.00356361	0.0125623	11817.2	1191671	0.398248	24.513	0.859165	0.000101402
GLOBAL_global	3944	-0.302841	0.0683674	-1.40137	-1.03984	1.44989	1.50448	1989	1201	GLOBAL	NA	1580	11817.2	0	129	0.0130809	0.513764	139.1	0.168766	0.228009	-0.0230184	0.251028	1.95125	0.000201723	0.485976	0.576217	0.390643	0.185573	0.0298798	1.95026	0.000156897	0.88038	3	0	3	0.919975	0.316998	0.0328462	0.0209589	0.0146215	0.00736922	0.00356361	0.0125623	11817.2	1191671	0.398248	24.513	0.859165	0.000101402
GLOBAL_global	3944	-0.302841	0.0683674	-1.40137	-1.03984	1.44989	1.50448	1989	1201	GLOBAL	NA	1580	11817.2	0	129	0.0130809	0.513764	139.1	0.168766	0.228009	-0.0230184	0.251028	1.95125	0.000201723	0.485976	0.576217	0.390643	0.185573	0.0298798	1.95026	0.000156897	0.88038	3	0	3	0.919975	0.316998	0.0328462	0.0209589	0.0146215	0.00736922	0.00356361	0.0125623	11817.2	1191671	0.398248	24.513	0.859165	0.000101402
GLOBAL_global	6875	0.664795	0.768326	1.06821	1.24001	0.900967	-0.0104693	1989	1201	GLOBAL	NA	1580	11817.2	0	1	0.01	NA	1519	0.250877	0.253763	0.239574	0.0141884	NA	0	0.554309	0.559356	0.553021	0.00633565	0.00255122	NA	0	0.961392	1	0	1	0.192719	0.559576	0.0328462	0.014727	0.0116795	0.000658328	NA	NA	11817.2	1191671	0.30445	NA	NA	0.01
GLOBAL_global	6875	0.664795	0.768326	1.06821	1.24001	0.900967	-0.0104693	1989	1201	GLOBAL	NA	1580	11817.2	0	1	0.01	NA	1519	0.250877	0.253763	0.239574	0.0141884	NA	0	0.554309	0.559356	0.553021	0.00633565	0.00255122	NA	0	0.961392	1	0	1	0.192719	0.559576	0.0328462	0.014727	0.0116795	0.000658328	NA	NA	11817.2	1191671	0.30445	NA	NA	0.01
GLOBAL_global	6875	0.664795	0.768326	1.06821	1.24001	0.900967	-0.0104693	1989	1201	GLOBAL	NA	1580	11817.2	0	1	0.01	NA	1519	0.250877	0.253763	0.239574	0.0141884	NA	0	0.554309	0.559356	0.553021	0.00633565	0.00255122	NA	0	0.961392	1	0	1	0.192719	0.559576	0.0328462	0.014727	0.0116795	0.000658328	NA	NA	11817.2	1191671	0.30445	NA	NA	0.01
GLOBAL_global	135	-0.771998	1.6296	-1.05597	-1.78875	1.1405	-0.717446	1989	NA	GLOBAL	NA	1580	11817.2	0	3	0.01	NA	1323	0.238392	0.238392	0.238392	0	NA	0	0.474879	0.474879	0.474879	0	0	NA	0	0.837342	1	0	1	0.36917	0.536882	0.0252308	0.0114835	0.0104558	0.000755858	NA	NA	11817.2	1191671	0.396341	NA	NA	0.00333333
GLOBAL_global	135	-0.771998	1.6296	-1.05597	-1.78875	1.1405	-0.717446	1989	NA	GLOBAL	NA	1580	11817.2	0	3	0.01	NA	1323	0.238392	0.238392	0.238392	0	NA	0	0.474879	0.474879	0.474879	0	0	NA	0	0.837342	1	0	1	0.36917	0.536882	0.0252308	0.0114835	0.0104558	0.000755858	NA	NA	11817.2	1191671	0.396341	NA	NA	0.00333333
GLOBAL_global	135	-0.771998	1.6296	-1.05597	-1.78875	1.1405	-0.717446	1989	NA	GLOBAL	NA	1580	11817.2	0	3	0.01	NA	1323	0.238392	0.238392	0.238392	0	NA	0	0.474879	0.474879	0.474879	0	0	NA	0	0.837342	1	0	1	0.36917	0.536882	0.0252308	0.0114835	0.0104558	0.000755858	NA	NA	11817.2	1191671	0.396341	NA	NA	0.00333333
GLOBAL_global	2817	1.03621	1.55783	1.39633	-0.0550773	1.30767	0.407945	1989	NA	GLOBAL	NA	1580	11817.2	0	1	0.01	NA	1013	0.456034	0.456034	0.456034	0	NA	0	0.615219	0.615219	0.615219	0	0	NA	0	0.641139	1	0	1	0.479818	0.504876	0.0252308	0.0136393	0.0111421	0.000987167	NA	NA	11817.2	1191671	0.396341	NA	NA	0.01
GLOBAL_global	2817	1.03621	1.55783	1.39633	-0.0550773	1.30767	0.407945	1989	NA	GLOBAL	NA	1580	11817.2	0	1	0.01	NA	1013	0.456034	0.456034	0.456034	0	NA	0	0.615219	0.615219	0.615219	0	0	NA	0	0.641139	1	0	1	0.479818	0.504876	0.0252308	0.0136393	0.0111421	0.000987167	NA	NA	11817.2	1191671	0.396341	NA	NA	0.01
GLOBAL_global	2817	1.03621	1.55783	1.39633	-0.0550773	1.30767	0.407945	1989	NA	GLOBAL	NA	1580	11817.2	0	1	0.01	NA	1013	0.456034	0.456034	0.456034	0	NA	0	0.615219	0.615219	0.615219	0	0	NA	0	0.641139	1	0	1	0.479818	0.504876	0.0252308	0.0136393	0.0111421	0.000987167	NA	NA	11817.2	1191671	0.396341	NA	NA	0.01
GLOBAL_global	3991	-0.32239	0.133989	-0.727847	1.0745	-0.473846	0.732578	1989	1201	GLOBAL	NA	1580	11817.2	0	57	0.0144502	0.652745	123.571	0.15432	0.230507	0.063683	0.166824	1.11409	0.000561993	0.453774	0.611071	0.345764	0.265306	0.0603704	1.13997	0.00288694	1.09494	7	0	7	1.96675	0.401602	0.0937692	0.0893373	0.0575484	0.00744802	0.0029868	0.0144918	11817.2	1191671	0.154104	7.30652	0.251819	0.000253512
GLOBAL_global	3991	-0.32239	0.133989	-0.727847	1.0745	-0.473846	0.732578	1989	1201	GLOBAL	NA	1580	11817.2	0	57	0.0144502	0.652745	123.571	0.15432	0.230507	0.063683	0.166824	1.11409	0.000561993	0.453774	0.611071	0.345764	0.265306	0.0603704	1.13997	0.00288694	1.09494	7	0	7	1.96675	0.401602	0.0937692	0.0893373	0.0575484	0.00744802	0.0029868	0.0144918	11817.2	1191671	0.154104	7.30652	0.251819	0.000253512
GLOBAL_global	3991	-0.32239	0.133989	-0.727847	1.0745	-0.473846	0.732578	1989	1201	GLOBAL	NA	1580	11817.2	0	57	0.0144502	0.652745	123.571	0.15432	0.230507	0.063683	0.166824	1.11409	0.000561993	0.453774	0.611071	0.345764	0.265306	0.0603704	1.13997	0.00288694	1.09494	7	0	7	1.96675	0.401602	0.0937692	0.0893373	0.0575484	0.00744802	0.0029868	0.0144918	11817.2	1191671	0.154104	7.30652	0.251819	0.000253512
GLOBAL_global	10614	1.99896	-1.34932	0.630708	0.412477	-0.795717	-1.29457	1989	1201	GLOBAL	NA	1580	11817.2	0	1	0.01	NA	965	0.368489	0.400435	0.276697	0.123739	NA	0	0.400248	0.46067	0.338985	0.121685	0.015038	NA	0	0.610759	1	0	1	0.487732	0.513875	0.0861538	0.364371	0.238884	0.00103627	NA	NA	11817.2	1191671	0.116071	NA	NA	0.01
GLOBAL_global	10614	1.99896	-1.34932	0.630708	0.412477	-0.795717	-1.29457	1989	1201	GLOBAL	NA	1580	11817.2	0	1	0.01	NA	965	0.368489	0.400435	0.276697	0.123739	NA	0	0.400248	0.46067	0.338985	0.121685	0.015038	NA	0	0.610759	1	0	1	0.487732	0.513875	0.0861538	0.364371	0.238884	0.00103627	NA	NA	11817.2	1191671	0.116071	NA	NA	0.01
GLOBAL_global	10614	1.99896	-1.34932	0.630708	0.412477	-0.795717	-1.29457	1989	1201	GLOBAL	NA	1580	11817.2	0	1	0.01	NA	965	0.368489	0.400435	0.276697	0.123739	NA	0	0.400248	0.46067	0.338985	0.121685	0.015038	NA	0	0.610759	1	0	1	0.487732	0.513875	0.0861538	0.364371	0.238884	0.00103627	NA	NA	11817.2	1191671	0.116071	NA	NA	0.01
GLOBAL_global	12032	-1.4122	-0.588528	-0.106136	-0.26196	1.18791	-0.284603	1989	1201	GLOBAL	NA	1580	11817.2	0	1	0.01	NA	1414	0.283431	0.304299	0.206059	0.0982399	NA	0	0.516492	0.633018	0.487252	0.145766	0.050142	NA	0	0.894937	1	0	1	0.306732	0.560025	0.0328462	0.216937	0.0943559	0.000707214	NA	NA	11817.2	1191671	0.30445	NA	NA	0.01
GLOBAL_global	12032	-1.4122	-0.588528	-0.106136	-0.26196	1.18791	-0.284603	1989	1201	GLOBAL	NA	1580	11817.2	0	1	0.01	NA	1414	0.283431	0.304299	0.206059	0.0982399	NA	0	0.516492	0.633018	0.487252	0.145766	0.050142	NA	0	0.894937	1	0	1	0.306732	0.560025	0.0328462	0.216937	0.0943559	0.000707214	NA	NA	11817.2	1191671	0.30445	NA	NA	0.01
GLOBAL_global	12032	-1.4122	-0.588528	-0.106136	-0.26196	1.18791	-0.284603	1989	1201	GLOBAL	NA	1580	11817.2	0	1	0.01	NA	1414	0.283431	0.304299	0.206059	0.0982399	NA	0	0.516492	0.633018	0.487252	0.145766	0.050142	NA	0	0.894937	1	0	1	0.306732	0.560025	0.0328462	0.216937	0.0943559	0.000707214	NA	NA	11817.2	1191671	0.30445	NA	NA	0.01
GLOBAL_global	1827	0.0392523	1.29535	1.65538	0.242834	-0.591117	-0.580379	1989	NA	GLOBAL	NA	1580	11817.2	0	1	0.01	NA	1355	0.347566	0.347566	0.347566	0	NA	0	0.513098	0.513098	0.513098	0	0	NA	0	0.857595	1	0	1	0.349576	0.555214	0.0252308	0.0134258	0.0110515	0.000738007	NA	NA	11817.2	1191671	0.396341	NA	NA	0.01
GLOBAL_global	1827	0.0392523	1.29535	1.65538	0.242834	-0.591117	-0.580379	1989	NA	GLOBAL	NA	1580	11817.2	0	1	0.01	NA	1355	0.347566	0.347566	0.347566	0	NA	0	0.513098	0.513098	0.513098	0	0	NA	0	0.857595	1	0	1	0.349576	0.555214	0.0252308	0.0134258	0.0110515	0.000738007	NA	NA	11817.2	1191671	0.396341	NA	NA	0.01
GLOBAL_global	1827	0.0392523	1.29535	1.65538	0.242834	-0.591117	-0.580379	1989	NA	GLOBAL	NA	1580	11817.2	0	1	0.01	NA	1355	0.347566	0.347566	0.347566	0	NA	0	0.513098	0.513098	0.513098	0	0	NA	0	0.857595	1	0	1	0.349576	0.555214	0.0252308	0.0134258	0.0110515	0.000738007	NA	NA	11817.2	1191671	0.396341	NA	NA	0.01
GLOBAL_global	1220	0.503522	-0.907747	1.06821	0.627635	-0.955405	1.49005	1989	NA	GLOBAL	NA	1580	11817.2	0	1	0.01	NA	1110	0.396846	0.426487	0.390869	0.0356173	NA	0	0.52444	0.557613	0.516435	0.0411773	0.0145031	NA	0	0.702532	1	0	1	0.457289	0.526819	0.0480769	0.264234	0.131256	0.000900901	NA	NA	11817.2	1191671	0.208	NA	NA	0.01
GLOBAL_global	1220	0.503522	-0.907747	1.06821	0.627635	-0.955405	1.49005	1989	NA	GLOBAL	NA	1580	11817.2	0	1	0.01	NA	1110	0.396846	0.426487	0.390869	0.0356173	NA	0	0.52444	0.557613	0.516435	0.0411773	0.0145031	NA	0	0.702532	1	0	1	0.457289	0.526819	0.0480769	0.264234	0.131256	0.000900901	NA	NA	11817.2	1191671	0.208	NA	NA	0.01
GLOBAL_global	1220	0.503522	-0.907747	1.06821	0.627635	-0.955405	1.49005	1989	NA	GLOBAL	NA	1580	11817.2	0	1	0.01	NA	1110	0.396846	0.426487	0.390869	0.0356173	NA	0	0.52444	0.557613	0.516435	0.0411773	0.0145031	NA	0	0.702532	1	0	1	0.457289	0.526819	0.0480769	0.264234	0.131256	0.000900901	NA	NA	11817.2	1191671	0.208	NA	NA	0.01
GLOBAL_global	1908	0.762536	-0.249485	0.941563	1.13657	0.0376542	1.56219	1989	NA	GLOBAL	NA	1580	11817.2	0	1	0.01	NA	1226	0.385179	0.394921	0.382322	0.0125989	NA	0	0.533125	0.538088	0.515884	0.0222032	0.00820799	NA	0	0.775949	1	0	1	0.417088	0.549017	0.0404615	0.254174	0.125322	0.000815661	NA	NA	11817.2	1191671	0.247148	NA	NA	0.01
GLOBAL_global	1908	0.762536	-0.249485	0.941563	1.13657	0.0376542	1.56219	1989	NA	GLOBAL	NA	1580	11817.2	0	1	0.01	NA	1226	0.385179	0.394921	0.382322	0.0125989	NA	0	0.533125	0.538088	0.515884	0.0222032	0.00820799	NA	0	0.775949	1	0	1	0.417088	0.549017	0.0404615	0.254174	0.125322	0.000815661	NA	NA	11817.2	1191671	0.247148	NA	NA	0.01
GLOBAL_global	1908	0.762536	-0.249485	0.941563	1.13657	0.0376542	1.56219	1989	NA	GLOBAL	NA	1580	11817.2	0	1	0.01	NA	1226	0.385179	0.394921	0.382322	0.0125989	NA	0	0.533125	0.538088	0.515884	0.0222032	0.00820799	NA	0	0.775949	1	0	1	0.417088	0.549017	0.0404615	0.254174	0.125322	0.000815661	NA	NA	11817.2	1191671	0.247148	NA	NA	0.01
GLOBAL_global	7052	0.14188	-0.0758624	-1.1193	1.38896	1.01574	-1.28736	1989	1201	GLOBAL	NA	1580	11817.2	0	408	0.0521058	0.786209	328.46	0.179353	0.325082	-0.115142	0.440223	0.645948	0.00179771	0.491104	1.0538	-0.02587	1.07967	0.289033	0.584361	0.0822885	25.7778	43	0	43	7.88916	0.261408	0.0252308	0.0370829	0.0214683	0.00220918	0.00373178	0.0412606	11817.2	1191671	2.06517	21.2014	1.92194	0.00012771
GLOBAL_global	7052	0.14188	-0.0758624	-1.1193	1.38896	1.01574	-1.28736	1989	1201	GLOBAL	NA	1580	11817.2	0	408	0.0521058	0.786209	328.46	0.179353	0.325082	-0.115142	0.440223	0.645948	0.00179771	0.491104	1.0538	-0.02587	1.07967	0.289033	0.584361	0.0822885	25.7778	43	0	43	7.88916	0.261408	0.0252308	0.0370829	0.0214683	0.00220918	0.00373178	0.0412606	11817.2	1191671	2.06517	21.2014	1.92194	0.00012771
GLOBAL_global	7052	0.14188	-0.0758624	-1.1193	1.38896	1.01574	-1.28736	1989	1201	GLOBAL	NA	1580	11817.2	0	408	0.0521058	0.786209	328.46	0.179353	0.325082	-0.115142	0.440223	0.645948	0.00179771	0.491104	1.0538	-0.02587	1.07967	0.289033	0.584361	0.0822885	25.7778	43	0	43	7.88916	0.261408	0.0252308	0.0370829	0.0214683	0.00220918	0.00373178	0.0412606	11817.2	1191671	2.06517	21.2014	1.92194	0.00012771
GLOBAL_global	6852	0.513296	-0.801796	0.544359	1.12415	0.791182	-0.984366	1989	1201	GLOBAL	NA	1580	11817.2	0	1	0.01	NA	1121	0.412162	0.526996	0.365338	0.161658	NA	0	0.559758	0.710309	0.520612	0.189696	0.0721013	NA	0	0.709494	1	0	1	0.45414	0.524322	0.0404615	0.233742	0.0947206	0.000892061	NA	NA	11817.2	1191671	0.247148	NA	NA	0.01
GLOBAL_global	6852	0.513296	-0.801796	0.544359	1.12415	0.791182	-0.984366	1989	1201	GLOBAL	NA	1580	11817.2	0	1	0.01	NA	1121	0.412162	0.526996	0.365338	0.161658	NA	0	0.559758	0.710309	0.520612	0.189696	0.0721013	NA	0	0.709494	1	0	1	0.45414	0.524322	0.0404615	0.233742	0.0947206	0.000892061	NA	NA	11817.2	1191671	0.247148	NA	NA	0.01
GLOBAL_global	6852	0.513296	-0.801796	0.544359	1.12415	0.791182	-0.984366	1989	1201	GLOBAL	NA	1580	11817.2	0	1	0.01	NA	1121	0.412162	0.526996	0.365338	0.161658	NA	0	0.559758	0.710309	0.520612	0.189696	0.0721013	NA	0	0.709494	1	0	1	0.45414	0.524322	0.0404615	0.233742	0.0947206	0.000892061	NA	NA	11817.2	1191671	0.247148	NA	NA	0.01
GLOBAL_global	5535	-1.22161	0.861973	0.671004	0.325587	1.42993	1.3602	1989	1201	GLOBAL	NA	1580	11817.2	0	5	0.0113693	0.441962	429.8	0.0162831	0.0765729	-0.0850253	0.161598	1.47033	0.00096496	0.55668	0.639621	0.420964	0.218657	0.0654917	1.48375	0.00169129	1.36013	5	0	5	1.34962	0.31048	0.0709231	0.164499	0.0843712	0.00199864	0.00244696	0.0117319	11817.2	1191671	0.160305	2.68671	0.139051	0.00227386
GLOBAL_global	5535	-1.22161	0.861973	0.671004	0.325587	1.42993	1.3602	1989	1201	GLOBAL	NA	1580	11817.2	0	5	0.0113693	0.441962	429.8	0.0162831	0.0765729	-0.0850253	0.161598	1.47033	0.00096496	0.55668	0.639621	0.420964	0.218657	0.0654917	1.48375	0.00169129	1.36013	5	0	5	1.34962	0.31048	0.0709231	0.164499	0.0843712	0.00199864	0.00244696	0.0117319	11817.2	1191671	0.160305	2.68671	0.139051	0.00227386
GLOBAL_global	5535	-1.22161	0.861973	0.671004	0.325587	1.42993	1.3602	1989	1201	GLOBAL	NA	1580	11817.2	0	5	0.0113693	0.441962	429.8	0.0162831	0.0765729	-0.0850253	0.161598	1.47033	0.00096496	0.55668	0.639621	0.420964	0.218657	0.0654917	1.48375	0.00169129	1.36013	5	0	5	1.34962	0.31048	0.0709231	0.164499	0.0843712	0.00199864	0.00244696	0.0117319	11817.2	1191671	0.160305	2.68671	0.139051	0.00227386
GLOBAL_global	1140	0.747875	-0.397133	-0.693308	0.586259	0.696367	-0.0681817	1989	NA	GLOBAL	NA	1580	11817.2	0	3	0.0103423	0.0348747	526	0.383525	0.488245	0.372093	0.116152	NA	0	0.410679	0.425196	0.272822	0.152374	0.0409023	NA	0	0.665823	1	0	1	0.471851	0.50356	0.0252308	0.01821	0.0118321	0.00190114	0.0344828	0.0100486	11817.2	1191671	0.409909	1.91514	0.84926	0.00344744
GLOBAL_global	1140	0.747875	-0.397133	-0.693308	0.586259	0.696367	-0.0681817	1989	NA	GLOBAL	NA	1580	11817.2	0	3	0.0103423	0.0348747	526	0.383525	0.488245	0.372093	0.116152	NA	0	0.410679	0.425196	0.272822	0.152374	0.0409023	NA	0	0.665823	1	0	1	0.471851	0.50356	0.0252308	0.01821	0.0118321	0.00190114	0.0344828	0.0100486	11817.2	1191671	0.409909	1.91514	0.84926	0.00344744
GLOBAL_global	1140	0.747875	-0.397133	-0.693308	0.586259	0.696367	-0.0681817	1989	NA	GLOBAL	NA	1580	11817.2	0	3	0.0103423	0.0348747	526	0.383525	0.488245	0.372093	0.116152	NA	0	0.410679	0.425196	0.272822	0.152374	0.0409023	NA	0	0.665823	1	0	1	0.471851	0.50356	0.0252308	0.01821	0.0118321	0.00190114	0.0344828	0.0100486	11817.2	1191671	0.409909	1.91514	0.84926	0.00344744
GLOBAL_global	11023	-1.09943	1.2974	-1.35532	-0.00128781	-0.184412	0.898501	1989	1201	GLOBAL	NA	1580	11817.2	0	121	0.0127386	0.710351	203.222	0.13065	0.172339	0.110206	0.0621332	1.30743	0.000121097	0.491339	0.56524	0.417018	0.148222	0.0371044	1.28383	0.00107846	1.15759	5	0	5	1.60701	0.394993	0.0404615	0.0300617	0.0185563	0.00447045	0.00210334	0.0143126	11817.2	1191671	0.314832	23.6297	0.771306	0.000105278
GLOBAL_global	11023	-1.09943	1.2974	-1.35532	-0.00128781	-0.184412	0.898501	1989	1201	GLOBAL	NA	1580	11817.2	0	121	0.0127386	0.710351	203.222	0.13065	0.172339	0.110206	0.0621332	1.30743	0.000121097	0.491339	0.56524	0.417018	0.148222	0.0371044	1.28383	0.00107846	1.15759	5	0	5	1.60701	0.394993	0.0404615	0.0300617	0.0185563	0.00447045	0.00210334	0.0143126	11817.2	1191671	0.314832	23.6297	0.771306	0.000105278
GLOBAL_global	11023	-1.09943	1.2974	-1.35532	-0.00128781	-0.184412	0.898501	1989	1201	GLOBAL	NA	1580	11817.2	0	121	0.0127386	0.710351	203.222	0.13065	0.172339	0.110206	0.0621332	1.30743	0.000121097	0.491339	0.56524	0.417018	0.148222	0.0371044	1.28383	0.00107846	1.15759	5	0	5	1.60701	0.394993	0.0404615	0.0300617	0.0185563	0.00447045	0.00210334	0.0143126	11817.2	1191671	0.314832	23.6297	0.771306	0.000105278
GLOBAL_global	24	-0.674257	-1.05813	0.198964	1.08278	1.15297	-0.320673	1989	NA	GLOBAL	NA	1580	11817.2	0	1	0.01	NA	1440	0.231449	0.364535	0.168895	0.195639	NA	0	0.456362	0.488759	0.336003	0.152755	0.0570676	NA	0	0.911392	1	0	1	0.284266	0.54906	0.0556923	0.310494	0.172641	0.000694444	NA	NA	11817.2	1191671	0.179558	NA	NA	0.01
GLOBAL_global	24	-0.674257	-1.05813	0.198964	1.08278	1.15297	-0.320673	1989	NA	GLOBAL	NA	1580	11817.2	0	1	0.01	NA	1440	0.231449	0.364535	0.168895	0.195639	NA	0	0.456362	0.488759	0.336003	0.152755	0.0570676	NA	0	0.911392	1	0	1	0.284266	0.54906	0.0556923	0.310494	0.172641	0.000694444	NA	NA	11817.2	1191671	0.179558	NA	NA	0.01
GLOBAL_global	24	-0.674257	-1.05813	0.198964	1.08278	1.15297	-0.320673	1989	NA	GLOBAL	NA	1580	11817.2	0	1	0.01	NA	1440	0.231449	0.364535	0.168895	0.195639	NA	0	0.456362	0.488759	0.336003	0.152755	0.0570676	NA	0	0.911392	1	0	1	0.284266	0.54906	0.0556923	0.310494	0.172641	0.000694444	NA	NA	11817.2	1191671	0.179558	NA	NA	0.01
GLOBAL_global	6750	1.29522	-1.4956	-1.16535	0.532469	1.07812	-0.15475	1989	1201	GLOBAL	NA	1580	11817.2	0	2409	0.0835996	0.919648	35.875	0.179194	0.41951	-0.168929	0.588439	0.909414	0.00209731	0.503246	1.16676	-0.138366	1.30513	0.286986	0.833082	0.0732456	4.90443	15	0	15	3.79815	0.245263	0.0861538	0.037167	0.0257949	0.0258655	0.00306703	0.0785072	11817.2	1191671	0.970352	24.7436	3.04351	3.4703e-05
GLOBAL_global	6750	1.29522	-1.4956	-1.16535	0.532469	1.07812	-0.15475	1989	1201	GLOBAL	NA	1580	11817.2	0	2409	0.0835996	0.919648	35.875	0.179194	0.41951	-0.168929	0.588439	0.909414	0.00209731	0.503246	1.16676	-0.138366	1.30513	0.286986	0.833082	0.0732456	4.90443	15	0	15	3.79815	0.245263	0.0861538	0.037167	0.0257949	0.0258655	0.00306703	0.0785072	11817.2	1191671	0.970352	24.7436	3.04351	3.4703e-05
GLOBAL_global	6750	1.29522	-1.4956	-1.16535	0.532469	1.07812	-0.15475	1989	1201	GLOBAL	NA	1580	11817.2	0	2409	0.0835996	0.919648	35.875	0.179194	0.41951	-0.168929	0.588439	0.909414	0.00209731	0.503246	1.16676	-0.138366	1.30513	0.286986	0.833082	0.0732456	4.90443	15	0	15	3.79815	0.245263	0.0861538	0.037167	0.0257949	0.0258655	0.00306703	0.0785072	11817.2	1191671	0.970352	24.7436	3.04351	3.4703e-05
GLOBAL_global	7115	0.791858	0.788149	0.814918	0.784866	-0.593612	1.28806	1989	1201	GLOBAL	NA	1580	11817.2	0	1	0.01	NA	1203	0.389116	0.398052	0.388623	0.00942908	NA	0	0.436367	0.438905	0.436227	0.00267864	0.00059697	NA	0	0.761392	1	0	1	0.426367	0.540108	0.0328462	0.0167233	0.0122944	0.000831255	NA	NA	11817.2	1191671	0.30445	NA	NA	0.01
GLOBAL_global	7115	0.791858	0.788149	0.814918	0.784866	-0.593612	1.28806	1989	1201	GLOBAL	NA	1580	11817.2	0	1	0.01	NA	1203	0.389116	0.398052	0.388623	0.00942908	NA	0	0.436367	0.438905	0.436227	0.00267864	0.00059697	NA	0	0.761392	1	0	1	0.426367	0.540108	0.0328462	0.0167233	0.0122944	0.000831255	NA	NA	11817.2	1191671	0.30445	NA	NA	0.01
GLOBAL_global	7115	0.791858	0.788149	0.814918	0.784866	-0.593612	1.28806	1989	1201	GLOBAL	NA	1580	11817.2	0	1	0.01	NA	1203	0.389116	0.398052	0.388623	0.00942908	NA	0	0.436367	0.438905	0.436227	0.00267864	0.00059697	NA	0	0.761392	1	0	1	0.426367	0.540108	0.0328462	0.0167233	0.0122944	0.000831255	NA	NA	11817.2	1191671	0.30445	NA	NA	0.01
GLOBAL_global	80	-0.864852	-1.18869	0.653734	0.358688	-0.0771215	0.0833133	1989	NA	GLOBAL	NA	1580	11817.2	0	6	0.0117116	0.326737	524.167	0.205591	0.354213	0.0294258	0.324787	1.43841	0.000819055	0.503466	0.73638	0.333198	0.403182	0.0820354	1.47067	0.00354025	1.99051	4	0	4	1.3991	0.321894	0.0480769	0.283708	0.185832	0.00156054	0.00376424	0.0116181	11817.2	1191671	0.243602	1.15167	0.0625191	0.00195194
GLOBAL_global	80	-0.864852	-1.18869	0.653734	0.358688	-0.0771215	0.0833133	1989	NA	GLOBAL	NA	1580	11817.2	0	6	0.0117116	0.326737	524.167	0.205591	0.354213	0.0294258	0.324787	1.43841	0.000819055	0.503466	0.73638	0.333198	0.403182	0.0820354	1.47067	0.00354025	1.99051	4	0	4	1.3991	0.321894	0.0480769	0.283708	0.185832	0.00156054	0.00376424	0.0116181	11817.2	1191671	0.243602	1.15167	0.0625191	0.00195194
GLOBAL_global	80	-0.864852	-1.18869	0.653734	0.358688	-0.0771215	0.0833133	1989	NA	GLOBAL	NA	1580	11817.2	0	6	0.0117116	0.326737	524.167	0.205591	0.354213	0.0294258	0.324787	1.43841	0.000819055	0.503466	0.73638	0.333198	0.403182	0.0820354	1.47067	0.00354025	1.99051	4	0	4	1.3991	0.321894	0.0480769	0.283708	0.185832	0.00156054	0.00376424	0.0116181	11817.2	1191671	0.243602	1.15167	0.0625191	0.00195194
GLOBAL_global	2392	-0.522759	-0.298701	1.00489	-1.19707	-0.376536	1.24477	1989	NA	GLOBAL	NA	1580	11817.2	0	3	0.0106846	0.22844	748.667	0.218306	0.289611	0.156232	0.133379	1.96376	0.00023154	0.492038	0.545286	0.451239	0.094047	0.0250967	1.97309	0.000187707	1.42152	3	0	3	0.713246	0.259489	0.0480769	0.277696	0.117712	0.00133114	0.00393997	0.0106395	11817.2	1191671	0.222241	0.822625	0.0903862	0.00356155
GLOBAL_global	2392	-0.522759	-0.298701	1.00489	-1.19707	-0.376536	1.24477	1989	NA	GLOBAL	NA	1580	11817.2	0	3	0.0106846	0.22844	748.667	0.218306	0.289611	0.156232	0.133379	1.96376	0.00023154	0.492038	0.545286	0.451239	0.094047	0.0250967	1.97309	0.000187707	1.42152	3	0	3	0.713246	0.259489	0.0480769	0.277696	0.117712	0.00133114	0.00393997	0.0106395	11817.2	1191671	0.222241	0.822625	0.0903862	0.00356155
GLOBAL_global	2392	-0.522759	-0.298701	1.00489	-1.19707	-0.376536	1.24477	1989	NA	GLOBAL	NA	1580	11817.2	0	3	0.0106846	0.22844	748.667	0.218306	0.289611	0.156232	0.133379	1.96376	0.00023154	0.492038	0.545286	0.451239	0.094047	0.0250967	1.97309	0.000187707	1.42152	3	0	3	0.713246	0.259489	0.0480769	0.277696	0.117712	0.00133114	0.00393997	0.0106395	11817.2	1191671	0.222241	0.822625	0.0903862	0.00356155
GLOBAL_global	5268	0.923809	-0.466172	-1.21716	0.201457	1.395	1.49005	1989	1201	GLOBAL	NA	1580	11817.2	0	32	0.0154772	0.381632	222.294	0.222913	0.407244	0.085513	0.321731	1.36458	0.000614531	0.550213	0.817636	0.241862	0.575774	0.0736005	1.28443	0.00319405	2.39177	5	0	5	1.43257	0.327062	0.01	0.037411	0.0199113	0.00348742	0.00477243	0.0131801	11817.2	1191671	1.54772	10.2011	0.66194	0.000483662
GLOBAL_global	5268	0.923809	-0.466172	-1.21716	0.201457	1.395	1.49005	1989	1201	GLOBAL	NA	1580	11817.2	0	32	0.0154772	0.381632	222.294	0.222913	0.407244	0.085513	0.321731	1.36458	0.000614531	0.550213	0.817636	0.241862	0.575774	0.0736005	1.28443	0.00319405	2.39177	5	0	5	1.43257	0.327062	0.01	0.037411	0.0199113	0.00348742	0.00477243	0.0131801	11817.2	1191671	1.54772	10.2011	0.66194	0.000483662
GLOBAL_global	5268	0.923809	-0.466172	-1.21716	0.201457	1.395	1.49005	1989	1201	GLOBAL	NA	1580	11817.2	0	32	0.0154772	0.381632	222.294	0.222913	0.407244	0.085513	0.321731	1.36458	0.000614531	0.550213	0.817636	0.241862	0.575774	0.0736005	1.28443	0.00319405	2.39177	5	0	5	1.43257	0.327062	0.01	0.037411	0.0199113	0.00348742	0.00477243	0.0131801	11817.2	1191671	1.54772	10.2011	0.66194	0.000483662
GLOBAL_global	12220	-0.0926981	-1.33428	-1.41288	1.30621	-1.33716	-1.107	1989	1201	GLOBAL	NA	1580	11817.2	0	11360	0.161649	0.962935	71.777	0.234445	0.417918	0.0397743	0.378144	0.679336	0.0015062	0.472685	1.06198	-0.0669264	1.12891	0.284223	0.556726	0.0792049	20.1703	37	0	37	10.7935	0.298861	0.0176154	0.0245531	0.0165424	0.00889171	0.00346062	0.14615	11817.2	1191671	9.1766	39.2184	8.83485	1.42297e-05
GLOBAL_global	12220	-0.0926981	-1.33428	-1.41288	1.30621	-1.33716	-1.107	1989	1201	GLOBAL	NA	1580	11817.2	0	11360	0.161649	0.962935	71.777	0.234445	0.417918	0.0397743	0.378144	0.679336	0.0015062	0.472685	1.06198	-0.0669264	1.12891	0.284223	0.556726	0.0792049	20.1703	37	0	37	10.7935	0.298861	0.0176154	0.0245531	0.0165424	0.00889171	0.00346062	0.14615	11817.2	1191671	9.1766	39.2184	8.83485	1.42297e-05
GLOBAL_global	12220	-0.0926981	-1.33428	-1.41288	1.30621	-1.33716	-1.107	1989	1201	GLOBAL	NA	1580	11817.2	0	11360	0.161649	0.962935	71.777	0.234445	0.417918	0.0397743	0.378144	0.679336	0.0015062	0.472685	1.06198	-0.0669264	1.12891	0.284223	0.556726	0.0792049	20.1703	37	0	37	10.7935	0.298861	0.0176154	0.0245531	0.0165424	0.00889171	0.00346062	0.14615	11817.2	1191671	9.1766	39.2184	8.83485	1.42297e-05
GLOBAL_global	9204	0.713665	-1.31104	-0.273077	-0.746065	-0.805698	1.51169	1989	1201	GLOBAL	NA	1580	11817.2	0	26	0.0134232	0.364109	157.818	0.304492	0.369449	0.100851	0.268598	1.85565	8.52344e-05	0.502691	0.660118	0.322919	0.337199	0.0502393	1.8515	0.000582284	1.09873	3	0	3	0.900565	0.294399	0.0404615	0.113876	0.0513786	0.00604172	0.00397447	0.0126184	11817.2	1191671	0.331753	3.19742	0.245596	0.000516278
GLOBAL_global	9204	0.713665	-1.31104	-0.273077	-0.746065	-0.805698	1.51169	1989	1201	GLOBAL	NA	1580	11817.2	0	26	0.0134232	0.364109	157.818	0.304492	0.369449	0.100851	0.268598	1.85565	8.52344e-05	0.502691	0.660118	0.322919	0.337199	0.0502393	1.8515	0.000582284	1.09873	3	0	3	0.900565	0.294399	0.0404615	0.113876	0.0513786	0.00604172	0.00397447	0.0126184	11817.2	1191671	0.331753	3.19742	0.245596	0.000516278
GLOBAL_global	9204	0.713665	-1.31104	-0.273077	-0.746065	-0.805698	1.51169	1989	1201	GLOBAL	NA	1580	11817.2	0	26	0.0134232	0.364109	157.818	0.304492	0.369449	0.100851	0.268598	1.85565	8.52344e-05	0.502691	0.660118	0.322919	0.337199	0.0502393	1.8515	0.000582284	1.09873	3	0	3	0.900565	0.294399	0.0404615	0.113876	0.0513786	0.00604172	0.00397447	0.0126184	11817.2	1191671	0.331753	3.19742	0.245596	0.000516278
GLOBAL_global	10823	-0.688918	0.335637	0.411957	0.669012	-1.71891	1.16542	1989	1201	GLOBAL	NA	1580	11817.2	0	1	0.01	NA	1512	0.147391	0.150298	0.147231	0.00306701	NA	0	0.487618	0.487685	0.486389	0.00129695	0.000288702	NA	0	0.956962	1	0	1	0.203007	0.553487	0.0328462	0.101688	0.0484513	0.000661376	NA	NA	11817.2	1191671	0.30445	NA	NA	0.01
GLOBAL_global	10823	-0.688918	0.335637	0.411957	0.669012	-1.71891	1.16542	1989	1201	GLOBAL	NA	1580	11817.2	0	1	0.01	NA	1512	0.147391	0.150298	0.147231	0.00306701	NA	0	0.487618	0.487685	0.486389	0.00129695	0.000288702	NA	0	0.956962	1	0	1	0.203007	0.553487	0.0328462	0.101688	0.0484513	0.000661376	NA	NA	11817.2	1191671	0.30445	NA	NA	0.01
GLOBAL_global	10823	-0.688918	0.335637	0.411957	0.669012	-1.71891	1.16542	1989	1201	GLOBAL	NA	1580	11817.2	0	1	0.01	NA	1512	0.147391	0.150298	0.147231	0.00306701	NA	0	0.487618	0.487685	0.486389	0.00129695	0.000288702	NA	0	0.956962	1	0	1	0.203007	0.553487	0.0328462	0.101688	0.0484513	0.000661376	NA	NA	11817.2	1191671	0.30445	NA	NA	0.01
GLOBAL_global	5963	0.845616	1.16684	-0.900545	1.4593	1.26276	0.350233	1989	1201	GLOBAL	NA	1580	11817.2	0	2	0.0103423	0.916639	832.5	0.451791	0.472303	0.431548	0.0407546	2	0.0001313	0.542676	0.564716	0.520342	0.0443742	0.0221933	2	0.000155658	1.0538	2	0	2	0.670762	0.333419	0.0252308	0.024093	0.0145274	0.00120117	0.000946074	0.0117696	11817.2	1191671	0.409909	38.0459	0.810163	0.00517116
GLOBAL_global	5963	0.845616	1.16684	-0.900545	1.4593	1.26276	0.350233	1989	1201	GLOBAL	NA	1580	11817.2	0	2	0.0103423	0.916639	832.5	0.451791	0.472303	0.431548	0.0407546	2	0.0001313	0.542676	0.564716	0.520342	0.0443742	0.0221933	2	0.000155658	1.0538	2	0	2	0.670762	0.333419	0.0252308	0.024093	0.0145274	0.00120117	0.000946074	0.0117696	11817.2	1191671	0.409909	38.0459	0.810163	0.00517116
GLOBAL_global	5963	0.845616	1.16684	-0.900545	1.4593	1.26276	0.350233	1989	1201	GLOBAL	NA	1580	11817.2	0	2	0.0103423	0.916639	832.5	0.451791	0.472303	0.431548	0.0407546	2	0.0001313	0.542676	0.564716	0.520342	0.0443742	0.0221933	2	0.000155658	1.0538	2	0	2	0.670762	0.333419	0.0252308	0.024093	0.0145274	0.00120117	0.000946074	0.0117696	11817.2	1191671	0.409909	38.0459	0.810163	0.00517116
GLOBAL_global	372	0.77231	-0.671238	-0.946598	-0.729515	1.69442	-0.926653	1989	NA	GLOBAL	NA	1580	11817.2	0	3	0.0103423	0.0726155	746	0.201421	0.301908	0.146027	0.155881	NA	0	0.400836	0.597134	0.236006	0.361128	0.0889457	NA	0	0.944304	1	0	1	0.229407	0.555133	0.0252308	0.0561881	0.0242111	0.00134048	0.0136986	0.0101222	11817.2	1191671	0.409909	1.29237	0.418082	0.00344744
GLOBAL_global	372	0.77231	-0.671238	-0.946598	-0.729515	1.69442	-0.926653	1989	NA	GLOBAL	NA	1580	11817.2	0	3	0.0103423	0.0726155	746	0.201421	0.301908	0.146027	0.155881	NA	0	0.400836	0.597134	0.236006	0.361128	0.0889457	NA	0	0.944304	1	0	1	0.229407	0.555133	0.0252308	0.0561881	0.0242111	0.00134048	0.0136986	0.0101222	11817.2	1191671	0.409909	1.29237	0.418082	0.00344744
GLOBAL_global	372	0.77231	-0.671238	-0.946598	-0.729515	1.69442	-0.926653	1989	NA	GLOBAL	NA	1580	11817.2	0	3	0.0103423	0.0726155	746	0.201421	0.301908	0.146027	0.155881	NA	0	0.400836	0.597134	0.236006	0.361128	0.0889457	NA	0	0.944304	1	0	1	0.229407	0.555133	0.0252308	0.0561881	0.0242111	0.00134048	0.0136986	0.0101222	11817.2	1191671	0.409909	1.29237	0.418082	0.00344744
GLOBAL_global	10095	-0.913723	1.06225	0.832188	-1.68531	-0.990337	0.278093	1989	1201	GLOBAL	NA	1580	11817.2	0	2	0.01	NA	1250	0.110152	0.110152	0.110152	0	NA	0	0.479146	0.479146	0.479146	0	0	NA	0	0.791139	1	0	1	0.406623	0.503953	0.0252308	0.376857	0.125582	0.0008	NA	NA	11817.2	1191671	0.396341	NA	NA	0.005
GLOBAL_global	10095	-0.913723	1.06225	0.832188	-1.68531	-0.990337	0.278093	1989	1201	GLOBAL	NA	1580	11817.2	0	2	0.01	NA	1250	0.110152	0.110152	0.110152	0	NA	0	0.479146	0.479146	0.479146	0	0	NA	0	0.791139	1	0	1	0.406623	0.503953	0.0252308	0.376857	0.125582	0.0008	NA	NA	11817.2	1191671	0.396341	NA	NA	0.005
GLOBAL_global	10095	-0.913723	1.06225	0.832188	-1.68531	-0.990337	0.278093	1989	1201	GLOBAL	NA	1580	11817.2	0	2	0.01	NA	1250	0.110152	0.110152	0.110152	0	NA	0	0.479146	0.479146	0.479146	0	0	NA	0	0.791139	1	0	1	0.406623	0.503953	0.0252308	0.376857	0.125582	0.0008	NA	NA	11817.2	1191671	0.396341	NA	NA	0.005
GLOBAL_global	1103	-1.00658	1.64601	-1.37834	-1.20121	0.314613	-0.11868	1989	NA	GLOBAL	NA	1580	11817.2	0	86	0.0120539	0.73206	356.857	0.212079	0.258553	0.0584971	0.200056	1.81345	0.000770902	0.563704	0.818987	0.471425	0.347562	0.124112	1.76824	0.00658662	1.58101	4	0	4	1.02057	0.272439	0.0480769	0.023033	0.0149254	0.00208686	0.00187823	0.013463	11817.2	1191671	0.250722	31.783	0.902021	0.000140162
GLOBAL_global	1103	-1.00658	1.64601	-1.37834	-1.20121	0.314613	-0.11868	1989	NA	GLOBAL	NA	1580	11817.2	0	86	0.0120539	0.73206	356.857	0.212079	0.258553	0.0584971	0.200056	1.81345	0.000770902	0.563704	0.818987	0.471425	0.347562	0.124112	1.76824	0.00658662	1.58101	4	0	4	1.02057	0.272439	0.0480769	0.023033	0.0149254	0.00208686	0.00187823	0.013463	11817.2	1191671	0.250722	31.783	0.902021	0.000140162
GLOBAL_global	1103	-1.00658	1.64601	-1.37834	-1.20121	0.314613	-0.11868	1989	NA	GLOBAL	NA	1580	11817.2	0	86	0.0120539	0.73206	356.857	0.212079	0.258553	0.0584971	0.200056	1.81345	0.000770902	0.563704	0.818987	0.471425	0.347562	0.124112	1.76824	0.00658662	1.58101	4	0	4	1.02057	0.272439	0.0480769	0.023033	0.0149254	0.00208686	0.00187823	0.013463	11817.2	1191671	0.250722	31.783	0.902021	0.000140162
GLOBAL_global	7343	-0.83553	0.635717	1.17758	-0.415053	0.25473	-0.140322	1989	1201	GLOBAL	NA	1580	11817.2	0	1	0.01	NA	1285	0.0560036	0.0560036	0.0560036	0	NA	0	0.43803	0.43803	0.43803	0	0	NA	0	0.813291	1	0	1	0.389801	0.526551	0.0328462	0.145829	0.0629761	0.00077821	NA	NA	11817.2	1191671	0.30445	NA	NA	0.01
GLOBAL_global	7343	-0.83553	0.635717	1.17758	-0.415053	0.25473	-0.140322	1989	1201	GLOBAL	NA	1580	11817.2	0	1	0.01	NA	1285	0.0560036	0.0560036	0.0560036	0	NA	0	0.43803	0.43803	0.43803	0	0	NA	0	0.813291	1	0	1	0.389801	0.526551	0.0328462	0.145829	0.0629761	0.00077821	NA	NA	11817.2	1191671	0.30445	NA	NA	0.01
GLOBAL_global	7343	-0.83553	0.635717	1.17758	-0.415053	0.25473	-0.140322	1989	1201	GLOBAL	NA	1580	11817.2	0	1	0.01	NA	1285	0.0560036	0.0560036	0.0560036	0	NA	0	0.43803	0.43803	0.43803	0	0	NA	0	0.813291	1	0	1	0.389801	0.526551	0.0328462	0.145829	0.0629761	0.00077821	NA	NA	11817.2	1191671	0.30445	NA	NA	0.01
GLOBAL_global	292	0.655021	-0.382778	0.45801	1.60826	-0.0297142	0.840788	1989	NA	GLOBAL	NA	1580	11817.2	0	1	0.01	NA	1200	0.402324	0.425535	0.347528	0.078007	NA	0	0.477736	0.539722	0.401325	0.138397	0.031295	NA	0	0.759494	1	0	1	0.427526	0.541144	0.0404615	0.187261	0.0792391	0.000833333	NA	NA	11817.2	1191671	0.247148	NA	NA	0.01
GLOBAL_global	292	0.655021	-0.382778	0.45801	1.60826	-0.0297142	0.840788	1989	NA	GLOBAL	NA	1580	11817.2	0	1	0.01	NA	1200	0.402324	0.425535	0.347528	0.078007	NA	0	0.477736	0.539722	0.401325	0.138397	0.031295	NA	0	0.759494	1	0	1	0.427526	0.541144	0.0404615	0.187261	0.0792391	0.000833333	NA	NA	11817.2	1191671	0.247148	NA	NA	0.01
GLOBAL_global	292	0.655021	-0.382778	0.45801	1.60826	-0.0297142	0.840788	1989	NA	GLOBAL	NA	1580	11817.2	0	1	0.01	NA	1200	0.402324	0.425535	0.347528	0.078007	NA	0	0.477736	0.539722	0.401325	0.138397	0.031295	NA	0	0.759494	1	0	1	0.427526	0.541144	0.0404615	0.187261	0.0792391	0.000833333	NA	NA	11817.2	1191671	0.247148	NA	NA	0.01
GLOBAL_global	5823	-1.28514	0.950835	1.10275	-0.73779	-0.369051	1.00671	1989	1201	GLOBAL	NA	1580	11817.2	0	1	0.01	NA	1262	0.0515369	0.0515369	0.0515369	0	NA	0	0.523205	0.523205	0.523205	0	0	NA	0	0.798734	1	0	1	0.401073	0.524974	0.0328462	0.226211	0.107288	0.000792393	NA	NA	11817.2	1191671	0.30445	NA	NA	0.01
GLOBAL_global	5823	-1.28514	0.950835	1.10275	-0.73779	-0.369051	1.00671	1989	1201	GLOBAL	NA	1580	11817.2	0	1	0.01	NA	1262	0.0515369	0.0515369	0.0515369	0	NA	0	0.523205	0.523205	0.523205	0	0	NA	0	0.798734	1	0	1	0.401073	0.524974	0.0328462	0.226211	0.107288	0.000792393	NA	NA	11817.2	1191671	0.30445	NA	NA	0.01
GLOBAL_global	5823	-1.28514	0.950835	1.10275	-0.73779	-0.369051	1.00671	1989	1201	GLOBAL	NA	1580	11817.2	0	1	0.01	NA	1262	0.0515369	0.0515369	0.0515369	0	NA	0	0.523205	0.523205	0.523205	0	0	NA	0	0.798734	1	0	1	0.401073	0.524974	0.0328462	0.226211	0.107288	0.000792393	NA	NA	11817.2	1191671	0.30445	NA	NA	0.01
GLOBAL_global	10339	-0.0145053	1.64054	1.66689	-1.43292	0.671416	1.32413	1989	1201	GLOBAL	NA	1580	11817.2	0	1	0.01	NA	1495	0.214804	0.22881	0.214065	0.0147453	NA	0	0.424495	0.424781	0.419093	0.00568786	0.00124202	NA	0	0.946203	1	0	1	0.225689	0.557207	0.0176154	0.0114927	0.0103054	0.000668896	NA	NA	11817.2	1191671	0.567686	NA	NA	0.01
GLOBAL_global	10339	-0.0145053	1.64054	1.66689	-1.43292	0.671416	1.32413	1989	1201	GLOBAL	NA	1580	11817.2	0	1	0.01	NA	1495	0.214804	0.22881	0.214065	0.0147453	NA	0	0.424495	0.424781	0.419093	0.00568786	0.00124202	NA	0	0.946203	1	0	1	0.225689	0.557207	0.0176154	0.0114927	0.0103054	0.000668896	NA	NA	11817.2	1191671	0.567686	NA	NA	0.01
GLOBAL_global	10339	-0.0145053	1.64054	1.66689	-1.43292	0.671416	1.32413	1989	1201	GLOBAL	NA	1580	11817.2	0	1	0.01	NA	1495	0.214804	0.22881	0.214065	0.0147453	NA	0	0.424495	0.424781	0.419093	0.00568786	0.00124202	NA	0	0.946203	1	0	1	0.225689	0.557207	0.0176154	0.0114927	0.0103054	0.000668896	NA	NA	11817.2	1191671	0.567686	NA	NA	0.01
GLOBAL_global	10400	-1.14341	-1.51269	-1.43591	1.05381	0.686387	0.285307	1989	1201	GLOBAL	NA	1580	11817.2	0	14011	0.131867	0.945061	21.4062	0.174815	0.473599	-0.127521	0.60112	0.898619	0.00207021	0.513854	1.19746	-0.205014	1.40247	0.310755	0.673821	0.0868418	4.83671	16	0	16	4.13284	0.250142	0.0633077	0.0247177	0.0183224	0.0424005	0.00461984	0.0898203	11817.2	1191671	2.08296	38.2342	4.90223	9.41169e-06
GLOBAL_global	10400	-1.14341	-1.51269	-1.43591	1.05381	0.686387	0.285307	1989	1201	GLOBAL	NA	1580	11817.2	0	14011	0.131867	0.945061	21.4062	0.174815	0.473599	-0.127521	0.60112	0.898619	0.00207021	0.513854	1.19746	-0.205014	1.40247	0.310755	0.673821	0.0868418	4.83671	16	0	16	4.13284	0.250142	0.0633077	0.0247177	0.0183224	0.0424005	0.00461984	0.0898203	11817.2	1191671	2.08296	38.2342	4.90223	9.41169e-06
GLOBAL_global	10400	-1.14341	-1.51269	-1.43591	1.05381	0.686387	0.285307	1989	1201	GLOBAL	NA	1580	11817.2	0	14011	0.131867	0.945061	21.4062	0.174815	0.473599	-0.127521	0.60112	0.898619	0.00207021	0.513854	1.19746	-0.205014	1.40247	0.310755	0.673821	0.0868418	4.83671	16	0	16	4.13284	0.250142	0.0633077	0.0247177	0.0183224	0.0424005	0.00461984	0.0898203	11817.2	1191671	2.08296	38.2342	4.90223	9.41169e-06
GLOBAL_global	10947	-0.0975852	0.610425	1.77051	-0.493668	0.204828	-0.443312	1989	1201	GLOBAL	NA	1580	11817.2	0	1	0.01	NA	1487	0.271722	0.273181	0.245369	0.0278112	NA	0	0.480858	0.490405	0.480329	0.010076	0.00224713	NA	0	0.941139	1	0	1	0.235438	0.561731	0.0328462	0.021691	0.0138182	0.000672495	NA	NA	11817.2	1191671	0.30445	NA	NA	0.01
GLOBAL_global	10947	-0.0975852	0.610425	1.77051	-0.493668	0.204828	-0.443312	1989	1201	GLOBAL	NA	1580	11817.2	0	1	0.01	NA	1487	0.271722	0.273181	0.245369	0.0278112	NA	0	0.480858	0.490405	0.480329	0.010076	0.00224713	NA	0	0.941139	1	0	1	0.235438	0.561731	0.0328462	0.021691	0.0138182	0.000672495	NA	NA	11817.2	1191671	0.30445	NA	NA	0.01
GLOBAL_global	10947	-0.0975852	0.610425	1.77051	-0.493668	0.204828	-0.443312	1989	1201	GLOBAL	NA	1580	11817.2	0	1	0.01	NA	1487	0.271722	0.273181	0.245369	0.0278112	NA	0	0.480858	0.490405	0.480329	0.010076	0.00224713	NA	0	0.941139	1	0	1	0.235438	0.561731	0.0328462	0.021691	0.0138182	0.000672495	NA	NA	11817.2	1191671	0.30445	NA	NA	0.01
GLOBAL_global	2807	-0.478775	0.922126	1.29272	-0.609523	0.549155	0.18431	1989	NA	GLOBAL	NA	1580	11817.2	0	1	0.01	NA	1521	0.186354	0.186354	0.186354	0	NA	0	0.443388	0.443388	0.443388	0	0	NA	0	0.962658	1	0	1	0.189658	0.556389	0.0328462	0.0127367	0.0110687	0.000657462	NA	NA	11817.2	1191671	0.30445	NA	NA	0.01
GLOBAL_global	2807	-0.478775	0.922126	1.29272	-0.609523	0.549155	0.18431	1989	NA	GLOBAL	NA	1580	11817.2	0	1	0.01	NA	1521	0.186354	0.186354	0.186354	0	NA	0	0.443388	0.443388	0.443388	0	0	NA	0	0.962658	1	0	1	0.189658	0.556389	0.0328462	0.0127367	0.0110687	0.000657462	NA	NA	11817.2	1191671	0.30445	NA	NA	0.01
GLOBAL_global	2807	-0.478775	0.922126	1.29272	-0.609523	0.549155	0.18431	1989	NA	GLOBAL	NA	1580	11817.2	0	1	0.01	NA	1521	0.186354	0.186354	0.186354	0	NA	0	0.443388	0.443388	0.443388	0	0	NA	0	0.962658	1	0	1	0.189658	0.556389	0.0328462	0.0127367	0.0110687	0.000657462	NA	NA	11817.2	1191671	0.30445	NA	NA	0.01
GLOBAL_global	7000	-0.527646	-0.402601	1.45966	0.197319	-1.26231	-1.107	1989	1201	GLOBAL	NA	1580	11817.2	0	1	0.01	NA	1518	0.18561	0.22278	0.158557	0.0642228	NA	0	0.491345	0.492822	0.457817	0.0350054	0.00402617	NA	0	0.960759	1	0	1	0.194228	0.557261	0.0404615	0.354203	0.170005	0.000658762	NA	NA	11817.2	1191671	0.247148	NA	NA	0.01
GLOBAL_global	7000	-0.527646	-0.402601	1.45966	0.197319	-1.26231	-1.107	1989	1201	GLOBAL	NA	1580	11817.2	0	1	0.01	NA	1518	0.18561	0.22278	0.158557	0.0642228	NA	0	0.491345	0.492822	0.457817	0.0350054	0.00402617	NA	0	0.960759	1	0	1	0.194228	0.557261	0.0404615	0.354203	0.170005	0.000658762	NA	NA	11817.2	1191671	0.247148	NA	NA	0.01
GLOBAL_global	7000	-0.527646	-0.402601	1.45966	0.197319	-1.26231	-1.107	1989	1201	GLOBAL	NA	1580	11817.2	0	1	0.01	NA	1518	0.18561	0.22278	0.158557	0.0642228	NA	0	0.491345	0.492822	0.457817	0.0350054	0.00402617	NA	0	0.960759	1	0	1	0.194228	0.557261	0.0404615	0.354203	0.170005	0.000658762	NA	NA	11817.2	1191671	0.247148	NA	NA	0.01
GLOBAL_global	2564	0.415555	-0.112091	-0.255807	-0.626073	-0.611078	-1.6697	1989	NA	GLOBAL	NA	1580	11817.2	0	2	0.01	NA	1133	0.367077	0.375062	0.364751	0.0103106	NA	0	0.467598	0.484679	0.448175	0.036504	0.00890628	NA	0	0.717089	1	0	1	0.450556	0.539233	0.0404615	0.181504	0.0692317	0.000882613	NA	NA	11817.2	1191671	0.247148	NA	NA	0.005
GLOBAL_global	2564	0.415555	-0.112091	-0.255807	-0.626073	-0.611078	-1.6697	1989	NA	GLOBAL	NA	1580	11817.2	0	2	0.01	NA	1133	0.367077	0.375062	0.364751	0.0103106	NA	0	0.467598	0.484679	0.448175	0.036504	0.00890628	NA	0	0.717089	1	0	1	0.450556	0.539233	0.0404615	0.181504	0.0692317	0.000882613	NA	NA	11817.2	1191671	0.247148	NA	NA	0.005
GLOBAL_global	2564	0.415555	-0.112091	-0.255807	-0.626073	-0.611078	-1.6697	1989	NA	GLOBAL	NA	1580	11817.2	0	2	0.01	NA	1133	0.367077	0.375062	0.364751	0.0103106	NA	0	0.467598	0.484679	0.448175	0.036504	0.00890628	NA	0	0.717089	1	0	1	0.450556	0.539233	0.0404615	0.181504	0.0692317	0.000882613	NA	NA	11817.2	1191671	0.247148	NA	NA	0.005
GLOBAL_global	4428	0.239621	-0.507185	-0.393965	0.0897405	-1.00531	-0.190821	1989	1201	GLOBAL	NA	1580	11817.2	0	1	0.01	NA	1229	0.36498	0.381365	0.354199	0.027166	NA	0	0.552083	0.560623	0.532911	0.0277119	0.00929908	NA	0	0.777848	1	0	1	0.415824	0.543054	0.0404615	0.191828	0.073269	0.00081367	NA	NA	11817.2	1191671	0.247148	NA	NA	0.01
GLOBAL_global	4428	0.239621	-0.507185	-0.393965	0.0897405	-1.00531	-0.190821	1989	1201	GLOBAL	NA	1580	11817.2	0	1	0.01	NA	1229	0.36498	0.381365	0.354199	0.027166	NA	0	0.552083	0.560623	0.532911	0.0277119	0.00929908	NA	0	0.777848	1	0	1	0.415824	0.543054	0.0404615	0.191828	0.073269	0.00081367	NA	NA	11817.2	1191671	0.247148	NA	NA	0.01
GLOBAL_global	4428	0.239621	-0.507185	-0.393965	0.0897405	-1.00531	-0.190821	1989	1201	GLOBAL	NA	1580	11817.2	0	1	0.01	NA	1229	0.36498	0.381365	0.354199	0.027166	NA	0	0.552083	0.560623	0.532911	0.0277119	0.00929908	NA	0	0.777848	1	0	1	0.415824	0.543054	0.0404615	0.191828	0.073269	0.00081367	NA	NA	11817.2	1191671	0.247148	NA	NA	0.01
GLOBAL_global	720	-0.869739	-1.43477	-0.75663	-0.394365	1.42993	0.400731	1989	NA	GLOBAL	NA	1580	11817.2	0	233	0.0278008	0.782753	88.2642	0.19822	0.358938	-0.109974	0.468912	1.20849	0.00107642	0.495524	1.18615	-0.0826997	1.26885	0.24697	1.08502	0.0482981	2.96076	8	0	8	2.10063	0.239765	0.01	0.0624848	0.0422368	0.0110617	0.00310476	0.02752	11817.2	1191671	2.78008	12.5271	0.651565	0.000119317
GLOBAL_global	720	-0.869739	-1.43477	-0.75663	-0.394365	1.42993	0.400731	1989	NA	GLOBAL	NA	1580	11817.2	0	233	0.0278008	0.782753	88.2642	0.19822	0.358938	-0.109974	0.468912	1.20849	0.00107642	0.495524	1.18615	-0.0826997	1.26885	0.24697	1.08502	0.0482981	2.96076	8	0	8	2.10063	0.239765	0.01	0.0624848	0.0422368	0.0110617	0.00310476	0.02752	11817.2	1191671	2.78008	12.5271	0.651565	0.000119317
GLOBAL_global	720	-0.869739	-1.43477	-0.75663	-0.394365	1.42993	0.400731	1989	NA	GLOBAL	NA	1580	11817.2	0	233	0.0278008	0.782753	88.2642	0.19822	0.358938	-0.109974	0.468912	1.20849	0.00107642	0.495524	1.18615	-0.0826997	1.26885	0.24697	1.08502	0.0482981	2.96076	8	0	8	2.10063	0.239765	0.01	0.0624848	0.0422368	0.0110617	0.00310476	0.02752	11817.2	1191671	2.78008	12.5271	0.651565	0.000119317
GLOBAL_global	5724	0.0685746	-0.0314314	0.665247	-1.29637	1.22783	-1.38835	1989	1201	GLOBAL	NA	1580	11817.2	0	1	0.01	NA	1286	0.301251	0.3076	0.244155	0.0634449	NA	0	0.462765	0.467815	0.445808	0.0220078	0.00884897	NA	0	0.813924	1	0	1	0.389291	0.540699	0.0404615	0.160712	0.0643357	0.000777605	NA	NA	11817.2	1191671	0.247148	NA	NA	0.01
GLOBAL_global	5724	0.0685746	-0.0314314	0.665247	-1.29637	1.22783	-1.38835	1989	1201	GLOBAL	NA	1580	11817.2	0	1	0.01	NA	1286	0.301251	0.3076	0.244155	0.0634449	NA	0	0.462765	0.467815	0.445808	0.0220078	0.00884897	NA	0	0.813924	1	0	1	0.389291	0.540699	0.0404615	0.160712	0.0643357	0.000777605	NA	NA	11817.2	1191671	0.247148	NA	NA	0.01
GLOBAL_global	5724	0.0685746	-0.0314314	0.665247	-1.29637	1.22783	-1.38835	1989	1201	GLOBAL	NA	1580	11817.2	0	1	0.01	NA	1286	0.301251	0.3076	0.244155	0.0634449	NA	0	0.462765	0.467815	0.445808	0.0220078	0.00884897	NA	0	0.813924	1	0	1	0.389291	0.540699	0.0404615	0.160712	0.0643357	0.000777605	NA	NA	11817.2	1191671	0.247148	NA	NA	0.01
GLOBAL_global	11779	-0.200213	1.61593	0.406201	1.45517	-0.715873	-0.602021	1989	1201	GLOBAL	NA	1580	11817.2	0	1	0.01	NA	1527	0.226916	0.226981	0.22571	0.0012709	NA	0	0.500181	0.501031	0.500135	0.000896759	0.00019869	NA	0	0.966456	1	0	1	0.18011	0.559007	0.0176154	0.01	0.01	0.000654879	NA	NA	11817.2	1191671	0.567686	NA	NA	0.01
GLOBAL_global	11779	-0.200213	1.61593	0.406201	1.45517	-0.715873	-0.602021	1989	1201	GLOBAL	NA	1580	11817.2	0	1	0.01	NA	1527	0.226916	0.226981	0.22571	0.0012709	NA	0	0.500181	0.501031	0.500135	0.000896759	0.00019869	NA	0	0.966456	1	0	1	0.18011	0.559007	0.0176154	0.01	0.01	0.000654879	NA	NA	11817.2	1191671	0.567686	NA	NA	0.01
GLOBAL_global	11779	-0.200213	1.61593	0.406201	1.45517	-0.715873	-0.602021	1989	1201	GLOBAL	NA	1580	11817.2	0	1	0.01	NA	1527	0.226916	0.226981	0.22571	0.0012709	NA	0	0.500181	0.501031	0.500135	0.000896759	0.00019869	NA	0	0.966456	1	0	1	0.18011	0.559007	0.0176154	0.01	0.01	0.000654879	NA	NA	11817.2	1191671	0.567686	NA	NA	0.01
GLOBAL_global	6008	-0.762224	-0.97952	-0.952354	0.937959	-0.53872	0.508942	1989	1201	GLOBAL	NA	1580	11817.2	0	183	0.0339627	0.788711	118.746	0.1977	0.368817	-0.0298908	0.398708	0.973308	0.00184882	0.492984	1.04946	-0.0879742	1.13743	0.296726	0.815251	0.0672874	5.33608	12	0	12	2.81457	0.287614	0.01	0.0388851	0.0238909	0.00625119	0.00360172	0.0296596	11817.2	1191671	3.39627	20.2831	1.24146	0.000185588
GLOBAL_global	6008	-0.762224	-0.97952	-0.952354	0.937959	-0.53872	0.508942	1989	1201	GLOBAL	NA	1580	11817.2	0	183	0.0339627	0.788711	118.746	0.1977	0.368817	-0.0298908	0.398708	0.973308	0.00184882	0.492984	1.04946	-0.0879742	1.13743	0.296726	0.815251	0.0672874	5.33608	12	0	12	2.81457	0.287614	0.01	0.0388851	0.0238909	0.00625119	0.00360172	0.0296596	11817.2	1191671	3.39627	20.2831	1.24146	0.000185588
GLOBAL_global	6008	-0.762224	-0.97952	-0.952354	0.937959	-0.53872	0.508942	1989	1201	GLOBAL	NA	1580	11817.2	0	183	0.0339627	0.788711	118.746	0.1977	0.368817	-0.0298908	0.398708	0.973308	0.00184882	0.492984	1.04946	-0.0879742	1.13743	0.296726	0.815251	0.0672874	5.33608	12	0	12	2.81457	0.287614	0.01	0.0388851	0.0238909	0.00625119	0.00360172	0.0296596	11817.2	1191671	3.39627	20.2831	1.24146	0.000185588
GLOBAL_global	3436	0.322701	-0.354069	1.60933	-1.07294	1.38003	-0.00325528	1989	1201	GLOBAL	NA	1580	11817.2	0	1	0.01	NA	1016	0.377046	0.427073	0.367938	0.0591348	NA	0	0.479203	0.495664	0.472403	0.0232604	0.0070671	NA	0	0.643038	1	0	1	0.479255	0.517302	0.0328462	0.163022	0.0729576	0.000984252	NA	NA	11817.2	1191671	0.30445	NA	NA	0.01
GLOBAL_global	3436	0.322701	-0.354069	1.60933	-1.07294	1.38003	-0.00325528	1989	1201	GLOBAL	NA	1580	11817.2	0	1	0.01	NA	1016	0.377046	0.427073	0.367938	0.0591348	NA	0	0.479203	0.495664	0.472403	0.0232604	0.0070671	NA	0	0.643038	1	0	1	0.479255	0.517302	0.0328462	0.163022	0.0729576	0.000984252	NA	NA	11817.2	1191671	0.30445	NA	NA	0.01
GLOBAL_global	3436	0.322701	-0.354069	1.60933	-1.07294	1.38003	-0.00325528	1989	1201	GLOBAL	NA	1580	11817.2	0	1	0.01	NA	1016	0.377046	0.427073	0.367938	0.0591348	NA	0	0.479203	0.495664	0.472403	0.0232604	0.0070671	NA	0	0.643038	1	0	1	0.479255	0.517302	0.0328462	0.163022	0.0729576	0.000984252	NA	NA	11817.2	1191671	0.30445	NA	NA	0.01
GLOBAL_global	11256	-0.811095	-0.0505709	-1.41864	0.474542	-0.334119	0.588297	1989	1201	GLOBAL	NA	1580	11817.2	0	498	0.0233506	0.752476	73.5	0.119722	0.268081	-0.0103727	0.278454	1.20121	0.000638776	0.477967	0.994337	0.146164	0.848173	0.227331	1.11019	0.0185988	1.86076	10	0	10	2.39978	0.339012	0.01	0.0222693	0.0155648	0.0095976	0.00358088	0.0217484	11817.2	1191671	2.33506	33.7899	1.39728	4.68888e-05
GLOBAL_global	11256	-0.811095	-0.0505709	-1.41864	0.474542	-0.334119	0.588297	1989	1201	GLOBAL	NA	1580	11817.2	0	498	0.0233506	0.752476	73.5	0.119722	0.268081	-0.0103727	0.278454	1.20121	0.000638776	0.477967	0.994337	0.146164	0.848173	0.227331	1.11019	0.0185988	1.86076	10	0	10	2.39978	0.339012	0.01	0.0222693	0.0155648	0.0095976	0.00358088	0.0217484	11817.2	1191671	2.33506	33.7899	1.39728	4.68888e-05
GLOBAL_global	11256	-0.811095	-0.0505709	-1.41864	0.474542	-0.334119	0.588297	1989	1201	GLOBAL	NA	1580	11817.2	0	498	0.0233506	0.752476	73.5	0.119722	0.268081	-0.0103727	0.278454	1.20121	0.000638776	0.477967	0.994337	0.146164	0.848173	0.227331	1.11019	0.0185988	1.86076	10	0	10	2.39978	0.339012	0.01	0.0222693	0.0155648	0.0095976	0.00358088	0.0217484	11817.2	1191671	2.33506	33.7899	1.39728	4.68888e-05
GLOBAL_global	10391	-0.302841	0.423815	0.624951	0.880032	1.395	-0.746302	1989	1201	GLOBAL	NA	1580	11817.2	0	1	0.01	NA	1323	0.0288882	0.121108	0.0208615	0.100247	NA	0	0.605963	0.623671	0.604341	0.01933	0.0043337	NA	0	0.837342	1	0	1	0.36917	0.523916	0.0328462	0.181851	0.0753943	0.000755858	NA	NA	11817.2	1191671	0.30445	NA	NA	0.01
GLOBAL_global	10391	-0.302841	0.423815	0.624951	0.880032	1.395	-0.746302	1989	1201	GLOBAL	NA	1580	11817.2	0	1	0.01	NA	1323	0.0288882	0.121108	0.0208615	0.100247	NA	0	0.605963	0.623671	0.604341	0.01933	0.0043337	NA	0	0.837342	1	0	1	0.36917	0.523916	0.0328462	0.181851	0.0753943	0.000755858	NA	NA	11817.2	1191671	0.30445	NA	NA	0.01
GLOBAL_global	10391	-0.302841	0.423815	0.624951	0.880032	1.395	-0.746302	1989	1201	GLOBAL	NA	1580	11817.2	0	1	0.01	NA	1323	0.0288882	0.121108	0.0208615	0.100247	NA	0	0.605963	0.623671	0.604341	0.01933	0.0043337	NA	0	0.837342	1	0	1	0.36917	0.523916	0.0328462	0.181851	0.0753943	0.000755858	NA	NA	11817.2	1191671	0.30445	NA	NA	0.01
GLOBAL_global	2210	2.52187	-1.56259	-1.43591	-1.07294	-0.695912	-1.3595	1989	NA	GLOBAL	NA	1580	11817.2	0	25476	0.161307	0.979256	11.781	0.168158	0.474782	-0.157228	0.632011	0.976931	0.0027204	0.498079	1.02799	-0.0254393	1.05343	0.275807	1.03472	0.0640088	3.30316	12	0	12	3.2486	0.286636	0.01	0.0239001	0.0165178	0.0737476	0.00495471	0.106256	11817.2	1191671	16.1307	40.9728	6.43283	6.33173e-06
GLOBAL_global	2210	2.52187	-1.56259	-1.43591	-1.07294	-0.695912	-1.3595	1989	NA	GLOBAL	NA	1580	11817.2	0	25476	0.161307	0.979256	11.781	0.168158	0.474782	-0.157228	0.632011	0.976931	0.0027204	0.498079	1.02799	-0.0254393	1.05343	0.275807	1.03472	0.0640088	3.30316	12	0	12	3.2486	0.286636	0.01	0.0239001	0.0165178	0.0737476	0.00495471	0.106256	11817.2	1191671	16.1307	40.9728	6.43283	6.33173e-06
GLOBAL_global	2210	2.52187	-1.56259	-1.43591	-1.07294	-0.695912	-1.3595	1989	NA	GLOBAL	NA	1580	11817.2	0	25476	0.161307	0.979256	11.781	0.168158	0.474782	-0.157228	0.632011	0.976931	0.0027204	0.498079	1.02799	-0.0254393	1.05343	0.275807	1.03472	0.0640088	3.30316	12	0	12	3.2486	0.286636	0.01	0.0239001	0.0165178	0.0737476	0.00495471	0.106256	11817.2	1191671	16.1307	40.9728	6.43283	6.33173e-06
GLOBAL_global	10844	0.0734616	0.0212022	-0.330643	0.325587	0.354535	-0.0248974	1989	1201	GLOBAL	NA	1580	11817.2	0	14	0.0134232	0.375057	215.636	0.238625	0.357381	-0.0625878	0.419969	1.1987	0.00273427	0.494811	0.939359	0.263683	0.675676	0.207122	1.08409	0.0084713	1.50127	7	0	7	1.32377	0.296565	0.0937692	0.10956	0.0730894	0.00125401	0.0039985	0.0127046	11817.2	1191671	0.143152	3.42331	0.173823	0.000958803
GLOBAL_global	10844	0.0734616	0.0212022	-0.330643	0.325587	0.354535	-0.0248974	1989	1201	GLOBAL	NA	1580	11817.2	0	14	0.0134232	0.375057	215.636	0.238625	0.357381	-0.0625878	0.419969	1.1987	0.00273427	0.494811	0.939359	0.263683	0.675676	0.207122	1.08409	0.0084713	1.50127	7	0	7	1.32377	0.296565	0.0937692	0.10956	0.0730894	0.00125401	0.0039985	0.0127046	11817.2	1191671	0.143152	3.42331	0.173823	0.000958803
GLOBAL_global	10844	0.0734616	0.0212022	-0.330643	0.325587	0.354535	-0.0248974	1989	1201	GLOBAL	NA	1580	11817.2	0	14	0.0134232	0.375057	215.636	0.238625	0.357381	-0.0625878	0.419969	1.1987	0.00273427	0.494811	0.939359	0.263683	0.675676	0.207122	1.08409	0.0084713	1.50127	7	0	7	1.32377	0.296565	0.0937692	0.10956	0.0730894	0.00125401	0.0039985	0.0127046	11817.2	1191671	0.143152	3.42331	0.173823	0.000958803
GLOBAL_global	10182	1.70085	-1.46279	-0.923571	-1.06466	1.37255	1.4612	1989	1201	GLOBAL	NA	1580	11817.2	0	155	0.0171888	0.762716	64	0.206091	0.337956	-0.0599792	0.397935	1.97969	0.000237953	0.495631	0.871885	0.132995	0.73889	0.105649	1.97748	0.00129265	0.891139	3	0	3	0.77781	0.265703	0.0328462	0.0561392	0.0324529	0.0156744	0.00287922	0.0175772	11817.2	1191671	0.523312	13.5861	0.541623	0.000110895
GLOBAL_global	10182	1.70085	-1.46279	-0.923571	-1.06466	1.37255	1.4612	1989	1201	GLOBAL	NA	1580	11817.2	0	155	0.0171888	0.762716	64	0.206091	0.337956	-0.0599792	0.397935	1.97969	0.000237953	0.495631	0.871885	0.132995	0.73889	0.105649	1.97748	0.00129265	0.891139	3	0	3	0.77781	0.265703	0.0328462	0.0561392	0.0324529	0.0156744	0.00287922	0.0175772	11817.2	1191671	0.523312	13.5861	0.541623	0.000110895
GLOBAL_global	10182	1.70085	-1.46279	-0.923571	-1.06466	1.37255	1.4612	1989	1201	GLOBAL	NA	1580	11817.2	0	155	0.0171888	0.762716	64	0.206091	0.337956	-0.0599792	0.397935	1.97969	0.000237953	0.495631	0.871885	0.132995	0.73889	0.105649	1.97748	0.00129265	0.891139	3	0	3	0.77781	0.265703	0.0328462	0.0561392	0.0324529	0.0156744	0.00287922	0.0175772	11817.2	1191671	0.523312	13.5861	0.541623	0.000110895
GLOBAL_global	2000	-0.899062	-1.31036	-0.606959	0.255247	0.461825	1.25199	1989	NA	GLOBAL	NA	1580	11817.2	0	109	0.0233506	0.717685	111.7	0.230743	0.450044	-0.0317866	0.481831	1.17005	0.00153993	0.537178	1.2121	-0.0753659	1.28746	0.224302	1.10135	0.036087	2.82785	8	0	8	1.94919	0.248428	0.0252308	0.0603975	0.0347491	0.00694268	0.00309755	0.0220087	11817.2	1191671	0.925482	11.8827	0.633361	0.000214226
GLOBAL_global	2000	-0.899062	-1.31036	-0.606959	0.255247	0.461825	1.25199	1989	NA	GLOBAL	NA	1580	11817.2	0	109	0.0233506	0.717685	111.7	0.230743	0.450044	-0.0317866	0.481831	1.17005	0.00153993	0.537178	1.2121	-0.0753659	1.28746	0.224302	1.10135	0.036087	2.82785	8	0	8	1.94919	0.248428	0.0252308	0.0603975	0.0347491	0.00694268	0.00309755	0.0220087	11817.2	1191671	0.925482	11.8827	0.633361	0.000214226
GLOBAL_global	2000	-0.899062	-1.31036	-0.606959	0.255247	0.461825	1.25199	1989	NA	GLOBAL	NA	1580	11817.2	0	109	0.0233506	0.717685	111.7	0.230743	0.450044	-0.0317866	0.481831	1.17005	0.00153993	0.537178	1.2121	-0.0753659	1.28746	0.224302	1.10135	0.036087	2.82785	8	0	8	1.94919	0.248428	0.0252308	0.0603975	0.0347491	0.00694268	0.00309755	0.0220087	11817.2	1191671	0.925482	11.8827	0.633361	0.000214226
GLOBAL_global	4208	-1.08966	-1.12922	-0.629985	0.615222	-0.481332	0.494514	1989	1201	GLOBAL	NA	1580	11817.2	0	91	0.0271162	0.744479	132.941	0.214762	0.334518	0.00433367	0.330185	1.05179	0.00141451	0.414739	0.863697	0.00957781	0.854119	0.254859	0.927141	0.0508246	4.29114	9	0	9	2.29713	0.271747	0.01	0.050223	0.0296368	0.00590013	0.003309	0.0246664	11817.2	1191671	2.71162	14.8235	0.83229	0.00029798
GLOBAL_global	4208	-1.08966	-1.12922	-0.629985	0.615222	-0.481332	0.494514	1989	1201	GLOBAL	NA	1580	11817.2	0	91	0.0271162	0.744479	132.941	0.214762	0.334518	0.00433367	0.330185	1.05179	0.00141451	0.414739	0.863697	0.00957781	0.854119	0.254859	0.927141	0.0508246	4.29114	9	0	9	2.29713	0.271747	0.01	0.050223	0.0296368	0.00590013	0.003309	0.0246664	11817.2	1191671	2.71162	14.8235	0.83229	0.00029798
GLOBAL_global	4208	-1.08966	-1.12922	-0.629985	0.615222	-0.481332	0.494514	1989	1201	GLOBAL	NA	1580	11817.2	0	91	0.0271162	0.744479	132.941	0.214762	0.334518	0.00433367	0.330185	1.05179	0.00141451	0.414739	0.863697	0.00957781	0.854119	0.254859	0.927141	0.0508246	4.29114	9	0	9	2.29713	0.271747	0.01	0.050223	0.0296368	0.00590013	0.003309	0.0246664	11817.2	1191671	2.71162	14.8235	0.83229	0.00029798
GLOBAL_global	5484	0.322701	-0.0410012	-1.32653	0.280073	-1.56172	-0.248533	1989	1201	GLOBAL	NA	1580	11817.2	0	301	0.0212967	0.698028	156.206	0.259595	0.323984	0.202431	0.121553	1.11618	0.000365506	0.633923	0.780045	0.396318	0.383727	0.146736	1.06188	0.00916604	3.36139	12	0	12	2.98345	0.326842	0.0176154	0.0240421	0.0151073	0.00345761	0.00431978	0.0170515	11817.2	1191671	1.20898	29.0335	1.12869	7.07531e-05
GLOBAL_global	5484	0.322701	-0.0410012	-1.32653	0.280073	-1.56172	-0.248533	1989	1201	GLOBAL	NA	1580	11817.2	0	301	0.0212967	0.698028	156.206	0.259595	0.323984	0.202431	0.121553	1.11618	0.000365506	0.633923	0.780045	0.396318	0.383727	0.146736	1.06188	0.00916604	3.36139	12	0	12	2.98345	0.326842	0.0176154	0.0240421	0.0151073	0.00345761	0.00431978	0.0170515	11817.2	1191671	1.20898	29.0335	1.12869	7.07531e-05
GLOBAL_global	5484	0.322701	-0.0410012	-1.32653	0.280073	-1.56172	-0.248533	1989	1201	GLOBAL	NA	1580	11817.2	0	301	0.0212967	0.698028	156.206	0.259595	0.323984	0.202431	0.121553	1.11618	0.000365506	0.633923	0.780045	0.396318	0.383727	0.146736	1.06188	0.00916604	3.36139	12	0	12	2.98345	0.326842	0.0176154	0.0240421	0.0151073	0.00345761	0.00431978	0.0170515	11817.2	1191671	1.20898	29.0335	1.12869	7.07531e-05
GLOBAL_global	5950	1.10952	-0.168826	-1.13657	-0.642624	-0.785737	1.24477	1989	1201	GLOBAL	NA	1580	11817.2	0	50	0.0127386	0.465368	267.333	0.198461	0.293513	0.0602563	0.233257	1.75606	0.000450642	0.511431	0.631633	0.383071	0.248563	0.0815295	1.68978	0.00256155	1.52278	4	0	4	1.14281	0.287643	0.0176154	0.0368994	0.0222918	0.00321114	0.00327288	0.0124535	11817.2	1191671	0.723151	12.6118	0.558657	0.000254772
GLOBAL_global	5950	1.10952	-0.168826	-1.13657	-0.642624	-0.785737	1.24477	1989	1201	GLOBAL	NA	1580	11817.2	0	50	0.0127386	0.465368	267.333	0.198461	0.293513	0.0602563	0.233257	1.75606	0.000450642	0.511431	0.631633	0.383071	0.248563	0.0815295	1.68978	0.00256155	1.52278	4	0	4	1.14281	0.287643	0.0176154	0.0368994	0.0222918	0.00321114	0.00327288	0.0124535	11817.2	1191671	0.723151	12.6118	0.558657	0.000254772
GLOBAL_global	5950	1.10952	-0.168826	-1.13657	-0.642624	-0.785737	1.24477	1989	1201	GLOBAL	NA	1580	11817.2	0	50	0.0127386	0.465368	267.333	0.198461	0.293513	0.0602563	0.233257	1.75606	0.000450642	0.511431	0.631633	0.383071	0.248563	0.0815295	1.68978	0.00256155	1.52278	4	0	4	1.14281	0.287643	0.0176154	0.0368994	0.0222918	0.00321114	0.00327288	0.0124535	11817.2	1191671	0.723151	12.6118	0.558657	0.000254772
GLOBAL_global	1597	2.32151	0.673312	0.866728	-0.45643	-0.186907	-0.371172	1989	NA	GLOBAL	NA	1580	11817.2	0	1	0.01	NA	984	0.411841	0.411841	0.411841	0	NA	0	0.116059	0.116059	0.116059	0	0	NA	0	0.622785	1	0	1	0.484843	0.510048	0.0252308	0.0313426	0.0165517	0.00101626	NA	NA	11817.2	1191671	0.396341	NA	NA	0.01
GLOBAL_global	1597	2.32151	0.673312	0.866728	-0.45643	-0.186907	-0.371172	1989	NA	GLOBAL	NA	1580	11817.2	0	1	0.01	NA	984	0.411841	0.411841	0.411841	0	NA	0	0.116059	0.116059	0.116059	0	0	NA	0	0.622785	1	0	1	0.484843	0.510048	0.0252308	0.0313426	0.0165517	0.00101626	NA	NA	11817.2	1191671	0.396341	NA	NA	0.01
GLOBAL_global	1597	2.32151	0.673312	0.866728	-0.45643	-0.186907	-0.371172	1989	NA	GLOBAL	NA	1580	11817.2	0	1	0.01	NA	984	0.411841	0.411841	0.411841	0	NA	0	0.116059	0.116059	0.116059	0	0	NA	0	0.622785	1	0	1	0.484843	0.510048	0.0252308	0.0313426	0.0165517	0.00101626	NA	NA	11817.2	1191671	0.396341	NA	NA	0.01
GLOBAL_global	1334	2.04294	-1.52978	-0.526367	-0.373677	0.239759	-1.33785	1989	NA	GLOBAL	NA	1580	11817.2	0	1463	0.130156	0.824794	33.2812	0.178967	0.506936	-0.175899	0.682835	0.768446	0.00276266	0.496584	1.04235	-0.042229	1.08458	0.27632	0.832913	0.0726266	7.41456	21	0	21	6.33743	0.270433	0.124231	0.0669052	0.0437031	0.0268466	0.00259703	0.134325	11817.2	1191671	1.04769	12.3278	3.07358	8.89649e-05
GLOBAL_global	1334	2.04294	-1.52978	-0.526367	-0.373677	0.239759	-1.33785	1989	NA	GLOBAL	NA	1580	11817.2	0	1463	0.130156	0.824794	33.2812	0.178967	0.506936	-0.175899	0.682835	0.768446	0.00276266	0.496584	1.04235	-0.042229	1.08458	0.27632	0.832913	0.0726266	7.41456	21	0	21	6.33743	0.270433	0.124231	0.0669052	0.0437031	0.0268466	0.00259703	0.134325	11817.2	1191671	1.04769	12.3278	3.07358	8.89649e-05
GLOBAL_global	1334	2.04294	-1.52978	-0.526367	-0.373677	0.239759	-1.33785	1989	NA	GLOBAL	NA	1580	11817.2	0	1463	0.130156	0.824794	33.2812	0.178967	0.506936	-0.175899	0.682835	0.768446	0.00276266	0.496584	1.04235	-0.042229	1.08458	0.27632	0.832913	0.0726266	7.41456	21	0	21	6.33743	0.270433	0.124231	0.0669052	0.0437031	0.0268466	0.00259703	0.134325	11817.2	1191671	1.04769	12.3278	3.07358	8.89649e-05
GLOBAL_global	9111	-0.317502	1.64669	1.07396	0.780728	0.0950421	-0.573165	1989	1201	GLOBAL	NA	1580	11817.2	0	1	0.01	NA	1529	0.2075	0.2075	0.2075	0	NA	0	0.482029	0.482029	0.482029	0	0	NA	0	0.967722	1	0	1	0.176795	0.561671	0.0176154	0.0114907	0.0103049	0.000654022	NA	NA	11817.2	1191671	0.567686	NA	NA	0.01
GLOBAL_global	9111	-0.317502	1.64669	1.07396	0.780728	0.0950421	-0.573165	1989	1201	GLOBAL	NA	1580	11817.2	0	1	0.01	NA	1529	0.2075	0.2075	0.2075	0	NA	0	0.482029	0.482029	0.482029	0	0	NA	0	0.967722	1	0	1	0.176795	0.561671	0.0176154	0.0114907	0.0103049	0.000654022	NA	NA	11817.2	1191671	0.567686	NA	NA	0.01
GLOBAL_global	9111	-0.317502	1.64669	1.07396	0.780728	0.0950421	-0.573165	1989	1201	GLOBAL	NA	1580	11817.2	0	1	0.01	NA	1529	0.2075	0.2075	0.2075	0	NA	0	0.482029	0.482029	0.482029	0	0	NA	0	0.967722	1	0	1	0.176795	0.561671	0.0176154	0.0114907	0.0103049	0.000654022	NA	NA	11817.2	1191671	0.567686	NA	NA	0.01
GLOBAL_global	5344	-1.25093	-0.125762	0.23926	-0.0550773	0.876016	-1.08536	1989	1201	GLOBAL	NA	1580	11817.2	0	1	0.01	NA	1524	0.220581	0.262148	0.207066	0.0550815	NA	0	0.575319	0.581187	0.560854	0.0203331	0.00730072	NA	0	0.964557	1	0	1	0.184955	0.560641	0.0404615	0.277301	0.13786	0.000656168	NA	NA	11817.2	1191671	0.247148	NA	NA	0.01
GLOBAL_global	5344	-1.25093	-0.125762	0.23926	-0.0550773	0.876016	-1.08536	1989	1201	GLOBAL	NA	1580	11817.2	0	1	0.01	NA	1524	0.220581	0.262148	0.207066	0.0550815	NA	0	0.575319	0.581187	0.560854	0.0203331	0.00730072	NA	0	0.964557	1	0	1	0.184955	0.560641	0.0404615	0.277301	0.13786	0.000656168	NA	NA	11817.2	1191671	0.247148	NA	NA	0.01
GLOBAL_global	5344	-1.25093	-0.125762	0.23926	-0.0550773	0.876016	-1.08536	1989	1201	GLOBAL	NA	1580	11817.2	0	1	0.01	NA	1524	0.220581	0.262148	0.207066	0.0550815	NA	0	0.575319	0.581187	0.560854	0.0203331	0.00730072	NA	0	0.964557	1	0	1	0.184955	0.560641	0.0404615	0.277301	0.13786	0.000656168	NA	NA	11817.2	1191671	0.247148	NA	NA	0.01
GLOBAL_global	5243	0.449765	1.16957	0.250773	-0.646762	-1.18496	1.47562	1989	1201	GLOBAL	NA	1580	11817.2	0	1	0.01	NA	1075	0.415145	0.415145	0.415145	0	NA	0	0.473854	0.473854	0.473854	0	0	NA	0	0.68038	1	0	1	0.466477	0.515678	0.0252308	0.0144308	0.011504	0.000930233	NA	NA	11817.2	1191671	0.396341	NA	NA	0.01
GLOBAL_global	5243	0.449765	1.16957	0.250773	-0.646762	-1.18496	1.47562	1989	1201	GLOBAL	NA	1580	11817.2	0	1	0.01	NA	1075	0.415145	0.415145	0.415145	0	NA	0	0.473854	0.473854	0.473854	0	0	NA	0	0.68038	1	0	1	0.466477	0.515678	0.0252308	0.0144308	0.011504	0.000930233	NA	NA	11817.2	1191671	0.396341	NA	NA	0.01
GLOBAL_global	5243	0.449765	1.16957	0.250773	-0.646762	-1.18496	1.47562	1989	1201	GLOBAL	NA	1580	11817.2	0	1	0.01	NA	1075	0.415145	0.415145	0.415145	0	NA	0	0.473854	0.473854	0.473854	0	0	NA	0	0.68038	1	0	1	0.466477	0.515678	0.0252308	0.0144308	0.011504	0.000930233	NA	NA	11817.2	1191671	0.396341	NA	NA	0.01
GLOBAL_global	7126	2.16512	0.0553799	-1.19413	0.669012	1.26276	1.17985	1989	1201	GLOBAL	NA	1580	11817.2	0	11	0.0117116	0.122937	430.167	0.373039	0.446074	0.266647	0.179427	1.79353	0.00023658	0.475004	0.553523	0.393462	0.160061	0.0389401	1.75351	0.00094706	1.63354	4	0	4	0.989118	0.27011	0.0252308	0.0177609	0.0126542	0.00188414	0.0105932	0.0104855	11817.2	1191671	0.46418	6.92178	0.828618	0.00106469
GLOBAL_global	7126	2.16512	0.0553799	-1.19413	0.669012	1.26276	1.17985	1989	1201	GLOBAL	NA	1580	11817.2	0	11	0.0117116	0.122937	430.167	0.373039	0.446074	0.266647	0.179427	1.79353	0.00023658	0.475004	0.553523	0.393462	0.160061	0.0389401	1.75351	0.00094706	1.63354	4	0	4	0.989118	0.27011	0.0252308	0.0177609	0.0126542	0.00188414	0.0105932	0.0104855	11817.2	1191671	0.46418	6.92178	0.828618	0.00106469
GLOBAL_global	7126	2.16512	0.0553799	-1.19413	0.669012	1.26276	1.17985	1989	1201	GLOBAL	NA	1580	11817.2	0	11	0.0117116	0.122937	430.167	0.373039	0.446074	0.266647	0.179427	1.79353	0.00023658	0.475004	0.553523	0.393462	0.160061	0.0389401	1.75351	0.00094706	1.63354	4	0	4	0.989118	0.27011	0.0252308	0.0177609	0.0126542	0.00188414	0.0105932	0.0104855	11817.2	1191671	0.46418	6.92178	0.828618	0.00106469
GLOBAL_global	2023	-0.66937	0.209179	1.56328	-0.146106	1.60958	-1.72741	1989	NA	GLOBAL	NA	1580	11817.2	0	1	0.01	NA	1521	0.243891	0.369517	0.240972	0.128545	NA	0	0.499344	0.542188	0.493688	0.0484997	0.00240945	NA	0	0.962658	1	0	1	0.189658	0.561771	0.0404615	0.0939105	0.0428409	0.000657462	NA	NA	11817.2	1191671	0.247148	NA	NA	0.01
GLOBAL_global	2023	-0.66937	0.209179	1.56328	-0.146106	1.60958	-1.72741	1989	NA	GLOBAL	NA	1580	11817.2	0	1	0.01	NA	1521	0.243891	0.369517	0.240972	0.128545	NA	0	0.499344	0.542188	0.493688	0.0484997	0.00240945	NA	0	0.962658	1	0	1	0.189658	0.561771	0.0404615	0.0939105	0.0428409	0.000657462	NA	NA	11817.2	1191671	0.247148	NA	NA	0.01
GLOBAL_global	2023	-0.66937	0.209179	1.56328	-0.146106	1.60958	-1.72741	1989	NA	GLOBAL	NA	1580	11817.2	0	1	0.01	NA	1521	0.243891	0.369517	0.240972	0.128545	NA	0	0.499344	0.542188	0.493688	0.0484997	0.00240945	NA	0	0.962658	1	0	1	0.189658	0.561771	0.0404615	0.0939105	0.0428409	0.000657462	NA	NA	11817.2	1191671	0.247148	NA	NA	0.01
GLOBAL_global	3299	-0.0340535	0.189356	-1.00416	0.445579	-0.129519	1.70647	1989	1201	GLOBAL	NA	1580	11817.2	0	77	0.0134232	0.604403	104.545	0.133588	0.238129	0.0642192	0.17391	1.33203	0.000388758	0.53473	0.654953	0.398392	0.256561	0.0509709	1.27474	0.001365	0.727848	6	0	6	1.44324	0.394137	0.101385	0.0481504	0.0301733	0.00913533	0.00272378	0.013951	11817.2	1191671	0.132399	12.5524	0.462363	0.000174328
GLOBAL_global	3299	-0.0340535	0.189356	-1.00416	0.445579	-0.129519	1.70647	1989	1201	GLOBAL	NA	1580	11817.2	0	77	0.0134232	0.604403	104.545	0.133588	0.238129	0.0642192	0.17391	1.33203	0.000388758	0.53473	0.654953	0.398392	0.256561	0.0509709	1.27474	0.001365	0.727848	6	0	6	1.44324	0.394137	0.101385	0.0481504	0.0301733	0.00913533	0.00272378	0.013951	11817.2	1191671	0.132399	12.5524	0.462363	0.000174328
GLOBAL_global	3299	-0.0340535	0.189356	-1.00416	0.445579	-0.129519	1.70647	1989	1201	GLOBAL	NA	1580	11817.2	0	77	0.0134232	0.604403	104.545	0.133588	0.238129	0.0642192	0.17391	1.33203	0.000388758	0.53473	0.654953	0.398392	0.256561	0.0509709	1.27474	0.001365	0.727848	6	0	6	1.44324	0.394137	0.101385	0.0481504	0.0301733	0.00913533	0.00272378	0.013951	11817.2	1191671	0.132399	12.5524	0.462363	0.000174328
GLOBAL_global	10529	1.27568	0.718427	1.39633	1.42206	0.269701	0.0833133	1989	1201	GLOBAL	NA	1580	11817.2	0	1	0.01	NA	1157	0.417952	0.417952	0.417952	0	NA	0	0.415702	0.415702	0.415702	0	0	NA	0	0.732278	1	0	1	0.442912	0.530107	0.0328462	0.0171996	0.0131037	0.000864304	NA	NA	11817.2	1191671	0.30445	NA	NA	0.01
GLOBAL_global	10529	1.27568	0.718427	1.39633	1.42206	0.269701	0.0833133	1989	1201	GLOBAL	NA	1580	11817.2	0	1	0.01	NA	1157	0.417952	0.417952	0.417952	0	NA	0	0.415702	0.415702	0.415702	0	0	NA	0	0.732278	1	0	1	0.442912	0.530107	0.0328462	0.0171996	0.0131037	0.000864304	NA	NA	11817.2	1191671	0.30445	NA	NA	0.01
GLOBAL_global	10529	1.27568	0.718427	1.39633	1.42206	0.269701	0.0833133	1989	1201	GLOBAL	NA	1580	11817.2	0	1	0.01	NA	1157	0.417952	0.417952	0.417952	0	NA	0	0.415702	0.415702	0.415702	0	0	NA	0	0.732278	1	0	1	0.442912	0.530107	0.0328462	0.0171996	0.0131037	0.000864304	NA	NA	11817.2	1191671	0.30445	NA	NA	0.01
GLOBAL_global	10287	-0.894175	0.515412	-0.0485698	-0.311612	1.51726	1.51169	1989	1201	GLOBAL	NA	1580	11817.2	0	1	0.01	NA	1391	0.309449	0.343144	0.30777	0.0353735	NA	0	0.446245	0.446589	0.439326	0.00726285	0.0015446	NA	0	0.88038	1	0	1	0.32462	0.554048	0.0328462	0.0237122	0.0144454	0.000718907	NA	NA	11817.2	1191671	0.30445	NA	NA	0.01
GLOBAL_global	10287	-0.894175	0.515412	-0.0485698	-0.311612	1.51726	1.51169	1989	1201	GLOBAL	NA	1580	11817.2	0	1	0.01	NA	1391	0.309449	0.343144	0.30777	0.0353735	NA	0	0.446245	0.446589	0.439326	0.00726285	0.0015446	NA	0	0.88038	1	0	1	0.32462	0.554048	0.0328462	0.0237122	0.0144454	0.000718907	NA	NA	11817.2	1191671	0.30445	NA	NA	0.01
GLOBAL_global	10287	-0.894175	0.515412	-0.0485698	-0.311612	1.51726	1.51169	1989	1201	GLOBAL	NA	1580	11817.2	0	1	0.01	NA	1391	0.309449	0.343144	0.30777	0.0353735	NA	0	0.446245	0.446589	0.439326	0.00726285	0.0015446	NA	0	0.88038	1	0	1	0.32462	0.554048	0.0328462	0.0237122	0.0144454	0.000718907	NA	NA	11817.2	1191671	0.30445	NA	NA	0.01
GLOBAL_global	1012	0.708778	-0.522906	0.573142	0.00284984	-0.299188	-1.28736	1989	NA	GLOBAL	NA	1580	11817.2	0	1	0.01	NA	941	0.435441	0.450607	0.427876	0.0227314	NA	0	0.555661	0.569694	0.538324	0.0313701	0.0057526	NA	0	0.59557	1	0	1	0.490937	0.503508	0.0328462	0.168229	0.0744298	0.0010627	NA	NA	11817.2	1191671	0.30445	NA	NA	0.01
GLOBAL_global	1012	0.708778	-0.522906	0.573142	0.00284984	-0.299188	-1.28736	1989	NA	GLOBAL	NA	1580	11817.2	0	1	0.01	NA	941	0.435441	0.450607	0.427876	0.0227314	NA	0	0.555661	0.569694	0.538324	0.0313701	0.0057526	NA	0	0.59557	1	0	1	0.490937	0.503508	0.0328462	0.168229	0.0744298	0.0010627	NA	NA	11817.2	1191671	0.30445	NA	NA	0.01
GLOBAL_global	1012	0.708778	-0.522906	0.573142	0.00284984	-0.299188	-1.28736	1989	NA	GLOBAL	NA	1580	11817.2	0	1	0.01	NA	941	0.435441	0.450607	0.427876	0.0227314	NA	0	0.555661	0.569694	0.538324	0.0313701	0.0057526	NA	0	0.59557	1	0	1	0.490937	0.503508	0.0328462	0.168229	0.0744298	0.0010627	NA	NA	11817.2	1191671	0.30445	NA	NA	0.01
GLOBAL_global	5023	-1.23627	0.445006	-1.10778	-1.52808	0.247245	-1.12143	1989	1201	GLOBAL	NA	1580	11817.2	0	62	0.0134232	0.777263	764.182	0.186395	0.288978	0.112634	0.176344	0.995421	0.00321529	0.49336	0.893471	0.119287	0.774184	0.250623	1.10015	0.0541182	5.32025	9	0	9	1.84654	0.236433	0.01	0.0444266	0.0222407	0.00104069	0.00219931	0.0143344	11817.2	1191671	1.34232	17.4954	0.644511	0.000216504
GLOBAL_global	5023	-1.23627	0.445006	-1.10778	-1.52808	0.247245	-1.12143	1989	1201	GLOBAL	NA	1580	11817.2	0	62	0.0134232	0.777263	764.182	0.186395	0.288978	0.112634	0.176344	0.995421	0.00321529	0.49336	0.893471	0.119287	0.774184	0.250623	1.10015	0.0541182	5.32025	9	0	9	1.84654	0.236433	0.01	0.0444266	0.0222407	0.00104069	0.00219931	0.0143344	11817.2	1191671	1.34232	17.4954	0.644511	0.000216504
GLOBAL_global	5023	-1.23627	0.445006	-1.10778	-1.52808	0.247245	-1.12143	1989	1201	GLOBAL	NA	1580	11817.2	0	62	0.0134232	0.777263	764.182	0.186395	0.288978	0.112634	0.176344	0.995421	0.00321529	0.49336	0.893471	0.119287	0.774184	0.250623	1.10015	0.0541182	5.32025	9	0	9	1.84654	0.236433	0.01	0.0444266	0.0222407	0.00104069	0.00219931	0.0143344	11817.2	1191671	1.34232	17.4954	0.644511	0.000216504
GLOBAL_global	11827	0.180977	1.04038	1.20061	-1.82599	0.64896	0.646009	1989	1201	GLOBAL	NA	1580	11817.2	0	1	0.01	NA	1057	0.307644	0.307644	0.307644	0	NA	0	0.446433	0.446433	0.446433	0	0	NA	0	0.668987	1	0	1	0.470727	0.530396	0.0252308	0.0234934	0.0141409	0.000946074	NA	NA	11817.2	1191671	0.396341	NA	NA	0.01
GLOBAL_global	11827	0.180977	1.04038	1.20061	-1.82599	0.64896	0.646009	1989	1201	GLOBAL	NA	1580	11817.2	0	1	0.01	NA	1057	0.307644	0.307644	0.307644	0	NA	0	0.446433	0.446433	0.446433	0	0	NA	0	0.668987	1	0	1	0.470727	0.530396	0.0252308	0.0234934	0.0141409	0.000946074	NA	NA	11817.2	1191671	0.396341	NA	NA	0.01
GLOBAL_global	11827	0.180977	1.04038	1.20061	-1.82599	0.64896	0.646009	1989	1201	GLOBAL	NA	1580	11817.2	0	1	0.01	NA	1057	0.307644	0.307644	0.307644	0	NA	0	0.446433	0.446433	0.446433	0	0	NA	0	0.668987	1	0	1	0.470727	0.530396	0.0252308	0.0234934	0.0141409	0.000946074	NA	NA	11817.2	1191671	0.396341	NA	NA	0.01
GLOBAL_global	2167	-0.473888	0.650755	-0.549393	0.582121	-1.0103	0.306949	1989	NA	GLOBAL	NA	1580	11817.2	0	2	0.01	NA	1524	0.1827	0.1827	0.1827	0	NA	0	0.498227	0.498227	0.498227	0	0	NA	0	0.964557	1	0	1	0.184955	0.555216	0.0328462	0.0188948	0.0133127	0.000656168	NA	NA	11817.2	1191671	0.30445	NA	NA	0.005
GLOBAL_global	2167	-0.473888	0.650755	-0.549393	0.582121	-1.0103	0.306949	1989	NA	GLOBAL	NA	1580	11817.2	0	2	0.01	NA	1524	0.1827	0.1827	0.1827	0	NA	0	0.498227	0.498227	0.498227	0	0	NA	0	0.964557	1	0	1	0.184955	0.555216	0.0328462	0.0188948	0.0133127	0.000656168	NA	NA	11817.2	1191671	0.30445	NA	NA	0.005
GLOBAL_global	2167	-0.473888	0.650755	-0.549393	0.582121	-1.0103	0.306949	1989	NA	GLOBAL	NA	1580	11817.2	0	2	0.01	NA	1524	0.1827	0.1827	0.1827	0	NA	0	0.498227	0.498227	0.498227	0	0	NA	0	0.964557	1	0	1	0.184955	0.555216	0.0328462	0.0188948	0.0133127	0.000656168	NA	NA	11817.2	1191671	0.30445	NA	NA	0.005
GLOBAL_global	5954	2.37038	-1.55576	1.42512	0.768316	1.47984	-1.16472	1989	1201	GLOBAL	NA	1580	11817.2	0	77	0.0325934	0.509902	63.0746	0.165432	0.557841	-0.232721	0.790562	1.05131	0.00463118	0.508932	1.06298	-0.0544656	1.11744	0.242459	1.10366	0.0465037	2.67468	10	0	10	2.71729	0.278753	0.0176154	0.234722	0.16645	0.0149658	0.00451563	0.024653	11817.2	1191671	1.85028	2.17236	0.148111	0.00042329
GLOBAL_global	5954	2.37038	-1.55576	1.42512	0.768316	1.47984	-1.16472	1989	1201	GLOBAL	NA	1580	11817.2	0	77	0.0325934	0.509902	63.0746	0.165432	0.557841	-0.232721	0.790562	1.05131	0.00463118	0.508932	1.06298	-0.0544656	1.11744	0.242459	1.10366	0.0465037	2.67468	10	0	10	2.71729	0.278753	0.0176154	0.234722	0.16645	0.0149658	0.00451563	0.024653	11817.2	1191671	1.85028	2.17236	0.148111	0.00042329
GLOBAL_global	5954	2.37038	-1.55576	1.42512	0.768316	1.47984	-1.16472	1989	1201	GLOBAL	NA	1580	11817.2	0	77	0.0325934	0.509902	63.0746	0.165432	0.557841	-0.232721	0.790562	1.05131	0.00463118	0.508932	1.06298	-0.0544656	1.11744	0.242459	1.10366	0.0465037	2.67468	10	0	10	2.71729	0.278753	0.0176154	0.234722	0.16645	0.0149658	0.00451563	0.024653	11817.2	1191671	1.85028	2.17236	0.148111	0.00042329
GLOBAL_global	1979	0.518183	0.601539	0.797649	0.573846	1.57964	-0.565951	1989	NA	GLOBAL	NA	1580	11817.2	0	1	0.01	NA	1162	0.390093	0.390093	0.390093	0	NA	0	0.556891	0.556891	0.556891	0	0	NA	0	0.735443	1	0	1	0.441237	0.543302	0.0328462	0.027337	0.0157538	0.000860585	NA	NA	11817.2	1191671	0.30445	NA	NA	0.01
GLOBAL_global	1979	0.518183	0.601539	0.797649	0.573846	1.57964	-0.565951	1989	NA	GLOBAL	NA	1580	11817.2	0	1	0.01	NA	1162	0.390093	0.390093	0.390093	0	NA	0	0.556891	0.556891	0.556891	0	0	NA	0	0.735443	1	0	1	0.441237	0.543302	0.0328462	0.027337	0.0157538	0.000860585	NA	NA	11817.2	1191671	0.30445	NA	NA	0.01
GLOBAL_global	1979	0.518183	0.601539	0.797649	0.573846	1.57964	-0.565951	1989	NA	GLOBAL	NA	1580	11817.2	0	1	0.01	NA	1162	0.390093	0.390093	0.390093	0	NA	0	0.556891	0.556891	0.556891	0	0	NA	0	0.735443	1	0	1	0.441237	0.543302	0.0328462	0.027337	0.0157538	0.000860585	NA	NA	11817.2	1191671	0.30445	NA	NA	0.01
GLOBAL_global	10412	0.386233	-0.884506	1.73597	-1.01915	0.903462	-0.7968	1989	1201	GLOBAL	NA	1580	11817.2	0	1	0.01	NA	1224	0.319993	0.351464	0.239697	0.111767	NA	0	0.534889	0.601424	0.512681	0.0887437	0.0352341	NA	0	0.774684	1	0	1	0.417923	0.538771	0.0404615	0.346299	0.141288	0.000816993	NA	NA	11817.2	1191671	0.247148	NA	NA	0.01
GLOBAL_global	10412	0.386233	-0.884506	1.73597	-1.01915	0.903462	-0.7968	1989	1201	GLOBAL	NA	1580	11817.2	0	1	0.01	NA	1224	0.319993	0.351464	0.239697	0.111767	NA	0	0.534889	0.601424	0.512681	0.0887437	0.0352341	NA	0	0.774684	1	0	1	0.417923	0.538771	0.0404615	0.346299	0.141288	0.000816993	NA	NA	11817.2	1191671	0.247148	NA	NA	0.01
GLOBAL_global	10412	0.386233	-0.884506	1.73597	-1.01915	0.903462	-0.7968	1989	1201	GLOBAL	NA	1580	11817.2	0	1	0.01	NA	1224	0.319993	0.351464	0.239697	0.111767	NA	0	0.534889	0.601424	0.512681	0.0887437	0.0352341	NA	0	0.774684	1	0	1	0.417923	0.538771	0.0404615	0.346299	0.141288	0.000816993	NA	NA	11817.2	1191671	0.247148	NA	NA	0.01
GLOBAL_global	1211	0.537732	0.427917	-0.543636	1.11588	0.928414	1.30249	1989	NA	GLOBAL	NA	1580	11817.2	0	1	0.01	NA	1202	0.388352	0.399104	0.387767	0.0113374	NA	0	0.403663	0.404475	0.388746	0.0157288	0.00348032	NA	0	0.760759	1	0	1	0.426755	0.547604	0.0404615	0.0256736	0.0156491	0.000831947	NA	NA	11817.2	1191671	0.247148	NA	NA	0.01
GLOBAL_global	1211	0.537732	0.427917	-0.543636	1.11588	0.928414	1.30249	1989	NA	GLOBAL	NA	1580	11817.2	0	1	0.01	NA	1202	0.388352	0.399104	0.387767	0.0113374	NA	0	0.403663	0.404475	0.388746	0.0157288	0.00348032	NA	0	0.760759	1	0	1	0.426755	0.547604	0.0404615	0.0256736	0.0156491	0.000831947	NA	NA	11817.2	1191671	0.247148	NA	NA	0.01
GLOBAL_global	1211	0.537732	0.427917	-0.543636	1.11588	0.928414	1.30249	1989	NA	GLOBAL	NA	1580	11817.2	0	1	0.01	NA	1202	0.388352	0.399104	0.387767	0.0113374	NA	0	0.403663	0.404475	0.388746	0.0157288	0.00348032	NA	0	0.760759	1	0	1	0.426755	0.547604	0.0404615	0.0256736	0.0156491	0.000831947	NA	NA	11817.2	1191671	0.247148	NA	NA	0.01
GLOBAL_global	11769	1.63732	1.20717	-1.5568	0.49523	0.209818	1.35299	1989	1201	GLOBAL	NA	1580	11817.2	0	448	0.0137656	0.144419	69.6667	0.102272	0.162387	0.0295481	0.132839	1.28538	0.000615773	0.500993	0.581376	0.4286	0.152776	0.0382769	1.29184	0.000540538	0.529114	6	0	6	1.15917	0.38569	0.0404615	0.0203043	0.0144372	0.00629688	0.0106816	0.0110597	11817.2	1191671	0.340213	7.11273	0.76606	3.07267e-05
GLOBAL_global	11769	1.63732	1.20717	-1.5568	0.49523	0.209818	1.35299	1989	1201	GLOBAL	NA	1580	11817.2	0	448	0.0137656	0.144419	69.6667	0.102272	0.162387	0.0295481	0.132839	1.28538	0.000615773	0.500993	0.581376	0.4286	0.152776	0.0382769	1.29184	0.000540538	0.529114	6	0	6	1.15917	0.38569	0.0404615	0.0203043	0.0144372	0.00629688	0.0106816	0.0110597	11817.2	1191671	0.340213	7.11273	0.76606	3.07267e-05
GLOBAL_global	11769	1.63732	1.20717	-1.5568	0.49523	0.209818	1.35299	1989	1201	GLOBAL	NA	1580	11817.2	0	448	0.0137656	0.144419	69.6667	0.102272	0.162387	0.0295481	0.132839	1.28538	0.000615773	0.500993	0.581376	0.4286	0.152776	0.0382769	1.29184	0.000540538	0.529114	6	0	6	1.15917	0.38569	0.0404615	0.0203043	0.0144372	0.00629688	0.0106816	0.0110597	11817.2	1191671	0.340213	7.11273	0.76606	3.07267e-05
GLOBAL_global	10264	-0.664483	-0.79291	1.16607	-0.485393	0.589077	-1.02765	1989	1201	GLOBAL	NA	1580	11817.2	0	1	0.01	NA	1448	0.268391	0.297211	0.2056	0.0916105	NA	0	0.559062	0.579606	0.542329	0.0372771	0.00854615	NA	0	0.916456	1	0	1	0.276791	0.554023	0.0404615	0.367096	0.148003	0.000690608	NA	NA	11817.2	1191671	0.247148	NA	NA	0.01
GLOBAL_global	10264	-0.664483	-0.79291	1.16607	-0.485393	0.589077	-1.02765	1989	1201	GLOBAL	NA	1580	11817.2	0	1	0.01	NA	1448	0.268391	0.297211	0.2056	0.0916105	NA	0	0.559062	0.579606	0.542329	0.0372771	0.00854615	NA	0	0.916456	1	0	1	0.276791	0.554023	0.0404615	0.367096	0.148003	0.000690608	NA	NA	11817.2	1191671	0.247148	NA	NA	0.01
GLOBAL_global	10264	-0.664483	-0.79291	1.16607	-0.485393	0.589077	-1.02765	1989	1201	GLOBAL	NA	1580	11817.2	0	1	0.01	NA	1448	0.268391	0.297211	0.2056	0.0916105	NA	0	0.559062	0.579606	0.542329	0.0372771	0.00854615	NA	0	0.916456	1	0	1	0.276791	0.554023	0.0404615	0.367096	0.148003	0.000690608	NA	NA	11817.2	1191671	0.247148	NA	NA	0.01
GLOBAL_global	10816	-1.2998	-0.920735	-0.0140303	-0.712964	0.46432	1.59826	1989	1201	GLOBAL	NA	1580	11817.2	0	6	0.0117116	0.382834	329.5	0.177951	0.297497	0.0312888	0.266208	1.99251	0.000559925	0.699269	0.943934	0.527551	0.416382	0.150664	1.99103	0.00689448	1.25127	3	0	3	0.59937	0.208932	0.0328462	0.138237	0.0844296	0.00279263	0.00367034	0.0114992	11817.2	1191671	0.35656	2.7694	0.136199	0.00195194
GLOBAL_global	10816	-1.2998	-0.920735	-0.0140303	-0.712964	0.46432	1.59826	1989	1201	GLOBAL	NA	1580	11817.2	0	6	0.0117116	0.382834	329.5	0.177951	0.297497	0.0312888	0.266208	1.99251	0.000559925	0.699269	0.943934	0.527551	0.416382	0.150664	1.99103	0.00689448	1.25127	3	0	3	0.59937	0.208932	0.0328462	0.138237	0.0844296	0.00279263	0.00367034	0.0114992	11817.2	1191671	0.35656	2.7694	0.136199	0.00195194
GLOBAL_global	10816	-1.2998	-0.920735	-0.0140303	-0.712964	0.46432	1.59826	1989	1201	GLOBAL	NA	1580	11817.2	0	6	0.0117116	0.382834	329.5	0.177951	0.297497	0.0312888	0.266208	1.99251	0.000559925	0.699269	0.943934	0.527551	0.416382	0.150664	1.99103	0.00689448	1.25127	3	0	3	0.59937	0.208932	0.0328462	0.138237	0.0844296	0.00279263	0.00367034	0.0114992	11817.2	1191671	0.35656	2.7694	0.136199	0.00195194
GLOBAL_global	5956	0.537732	-1.13742	0.158667	0.304898	1.04319	0.133812	1989	1201	GLOBAL	NA	1580	11817.2	0	1	0.01	NA	1208	0.229707	0.39738	0.210441	0.186939	NA	0	0.415454	0.534607	0.401595	0.133012	0.0368205	NA	0	0.764557	1	0	1	0.42441	0.506334	0.0633077	0.219566	0.124015	0.000827815	NA	NA	11817.2	1191671	0.157959	NA	NA	0.01
GLOBAL_global	5956	0.537732	-1.13742	0.158667	0.304898	1.04319	0.133812	1989	1201	GLOBAL	NA	1580	11817.2	0	1	0.01	NA	1208	0.229707	0.39738	0.210441	0.186939	NA	0	0.415454	0.534607	0.401595	0.133012	0.0368205	NA	0	0.764557	1	0	1	0.42441	0.506334	0.0633077	0.219566	0.124015	0.000827815	NA	NA	11817.2	1191671	0.157959	NA	NA	0.01
GLOBAL_global	5956	0.537732	-1.13742	0.158667	0.304898	1.04319	0.133812	1989	1201	GLOBAL	NA	1580	11817.2	0	1	0.01	NA	1208	0.229707	0.39738	0.210441	0.186939	NA	0	0.415454	0.534607	0.401595	0.133012	0.0368205	NA	0	0.764557	1	0	1	0.42441	0.506334	0.0633077	0.219566	0.124015	0.000827815	NA	NA	11817.2	1191671	0.157959	NA	NA	0.01
GLOBAL_global	10411	0.997114	0.371182	-1.22867	0.362826	-0.406478	-0.363958	1989	1201	GLOBAL	NA	1580	11817.2	0	188	0.0219813	0.725417	214.639	0.198512	0.311526	0.046656	0.26487	0.967079	0.000990262	0.595227	0.821666	0.173081	0.648585	0.205522	0.840404	0.0202202	4.89051	15	0	15	3.75417	0.30061	0.0252308	0.0284799	0.0197546	0.00316624	0.00390879	0.0187324	11817.2	1191671	0.871211	25.4712	0.948254	0.000116922
GLOBAL_global	10411	0.997114	0.371182	-1.22867	0.362826	-0.406478	-0.363958	1989	1201	GLOBAL	NA	1580	11817.2	0	188	0.0219813	0.725417	214.639	0.198512	0.311526	0.046656	0.26487	0.967079	0.000990262	0.595227	0.821666	0.173081	0.648585	0.205522	0.840404	0.0202202	4.89051	15	0	15	3.75417	0.30061	0.0252308	0.0284799	0.0197546	0.00316624	0.00390879	0.0187324	11817.2	1191671	0.871211	25.4712	0.948254	0.000116922
GLOBAL_global	10411	0.997114	0.371182	-1.22867	0.362826	-0.406478	-0.363958	1989	1201	GLOBAL	NA	1580	11817.2	0	188	0.0219813	0.725417	214.639	0.198512	0.311526	0.046656	0.26487	0.967079	0.000990262	0.595227	0.821666	0.173081	0.648585	0.205522	0.840404	0.0202202	4.89051	15	0	15	3.75417	0.30061	0.0252308	0.0284799	0.0197546	0.00316624	0.00390879	0.0187324	11817.2	1191671	0.871211	25.4712	0.948254	0.000116922
GLOBAL_global	5715	0.376459	0.17842	-1.24018	-0.609523	1.4449	-1.60477	1989	1201	GLOBAL	NA	1580	11817.2	0	473	0.0414938	0.862092	367.172	0.146751	0.312981	-0.0825855	0.395566	0.638843	0.00251409	0.493662	0.996435	0.0157768	0.980658	0.285515	0.689851	0.0801256	21.612	37	0	37	6.28373	0.233805	0.0404615	0.0288032	0.018193	0.00175984	0.00358974	0.0349767	11817.2	1191671	1.02551	29.9304	1.92253	8.77247e-05
GLOBAL_global	5715	0.376459	0.17842	-1.24018	-0.609523	1.4449	-1.60477	1989	1201	GLOBAL	NA	1580	11817.2	0	473	0.0414938	0.862092	367.172	0.146751	0.312981	-0.0825855	0.395566	0.638843	0.00251409	0.493662	0.996435	0.0157768	0.980658	0.285515	0.689851	0.0801256	21.612	37	0	37	6.28373	0.233805	0.0404615	0.0288032	0.018193	0.00175984	0.00358974	0.0349767	11817.2	1191671	1.02551	29.9304	1.92253	8.77247e-05
GLOBAL_global	5715	0.376459	0.17842	-1.24018	-0.609523	1.4449	-1.60477	1989	1201	GLOBAL	NA	1580	11817.2	0	473	0.0414938	0.862092	367.172	0.146751	0.312981	-0.0825855	0.395566	0.638843	0.00251409	0.493662	0.996435	0.0157768	0.980658	0.285515	0.689851	0.0801256	21.612	37	0	37	6.28373	0.233805	0.0404615	0.0288032	0.018193	0.00175984	0.00358974	0.0349767	11817.2	1191671	1.02551	29.9304	1.92253	8.77247e-05
GLOBAL_global	2191	-1.06522	1.63302	1.37331	0.826243	-1.51681	1.51169	1989	NA	GLOBAL	NA	1580	11817.2	0	1	0.01	NA	1429	0.0784826	0.0784826	0.0784826	0	NA	0	0.49095	0.49095	0.49095	0	0	NA	0	0.90443	1	0	1	0.294093	0.536933	0.0176154	0.01	0.01	0.00069979	NA	NA	11817.2	1191671	0.567686	NA	NA	0.01
GLOBAL_global	2191	-1.06522	1.63302	1.37331	0.826243	-1.51681	1.51169	1989	NA	GLOBAL	NA	1580	11817.2	0	1	0.01	NA	1429	0.0784826	0.0784826	0.0784826	0	NA	0	0.49095	0.49095	0.49095	0	0	NA	0	0.90443	1	0	1	0.294093	0.536933	0.0176154	0.01	0.01	0.00069979	NA	NA	11817.2	1191671	0.567686	NA	NA	0.01
GLOBAL_global	2191	-1.06522	1.63302	1.37331	0.826243	-1.51681	1.51169	1989	NA	GLOBAL	NA	1580	11817.2	0	1	0.01	NA	1429	0.0784826	0.0784826	0.0784826	0	NA	0	0.49095	0.49095	0.49095	0	0	NA	0	0.90443	1	0	1	0.294093	0.536933	0.0176154	0.01	0.01	0.00069979	NA	NA	11817.2	1191671	0.567686	NA	NA	0.01
GLOBAL_global	5776	-0.903949	-0.0444189	1.36755	0.242834	1.43243	-0.0248974	1989	1201	GLOBAL	NA	1580	11817.2	0	1	0.01	NA	1496	0.276603	0.347576	0.257201	0.0903743	NA	0	0.377682	0.414731	0.352124	0.0626071	0.0143194	NA	0	0.946835	1	0	1	0.224433	0.557395	0.0480769	0.114795	0.0480236	0.000668449	NA	NA	11817.2	1191671	0.208	NA	NA	0.01
GLOBAL_global	5776	-0.903949	-0.0444189	1.36755	0.242834	1.43243	-0.0248974	1989	1201	GLOBAL	NA	1580	11817.2	0	1	0.01	NA	1496	0.276603	0.347576	0.257201	0.0903743	NA	0	0.377682	0.414731	0.352124	0.0626071	0.0143194	NA	0	0.946835	1	0	1	0.224433	0.557395	0.0480769	0.114795	0.0480236	0.000668449	NA	NA	11817.2	1191671	0.208	NA	NA	0.01
GLOBAL_global	5776	-0.903949	-0.0444189	1.36755	0.242834	1.43243	-0.0248974	1989	1201	GLOBAL	NA	1580	11817.2	0	1	0.01	NA	1496	0.276603	0.347576	0.257201	0.0903743	NA	0	0.377682	0.414731	0.352124	0.0626071	0.0143194	NA	0	0.946835	1	0	1	0.224433	0.557395	0.0480769	0.114795	0.0480236	0.000668449	NA	NA	11817.2	1191671	0.208	NA	NA	0.01
GLOBAL_global	3023	-1.04079	0.678781	-0.209754	-0.559871	-1.54675	0.775862	1989	1201	GLOBAL	NA	1580	11817.2	0	2	0.0103423	0.396844	995.5	0.0670891	0.0765018	0.0592766	0.0172253	2	3.02191e-05	0.485899	0.493635	0.477918	0.0157164	0.00781733	2	3.0206e-05	1.26013	2	0	2	0.711832	0.36308	0.0328462	0.261086	0.0973154	0.00100418	0.00221729	0.010755	11817.2	1191671	0.314872	1.51997	0.110517	0.00517116
GLOBAL_global	3023	-1.04079	0.678781	-0.209754	-0.559871	-1.54675	0.775862	1989	1201	GLOBAL	NA	1580	11817.2	0	2	0.0103423	0.396844	995.5	0.0670891	0.0765018	0.0592766	0.0172253	2	3.02191e-05	0.485899	0.493635	0.477918	0.0157164	0.00781733	2	3.0206e-05	1.26013	2	0	2	0.711832	0.36308	0.0328462	0.261086	0.0973154	0.00100418	0.00221729	0.010755	11817.2	1191671	0.314872	1.51997	0.110517	0.00517116
GLOBAL_global	3023	-1.04079	0.678781	-0.209754	-0.559871	-1.54675	0.775862	1989	1201	GLOBAL	NA	1580	11817.2	0	2	0.0103423	0.396844	995.5	0.0670891	0.0765018	0.0592766	0.0172253	2	3.02191e-05	0.485899	0.493635	0.477918	0.0157164	0.00781733	2	3.0206e-05	1.26013	2	0	2	0.711832	0.36308	0.0328462	0.261086	0.0973154	0.00100418	0.00221729	0.010755	11817.2	1191671	0.314872	1.51997	0.110517	0.00517116
GLOBAL_global	7520	-1.20695	-1.29396	0.0550488	-0.766753	-1.10262	-1.17193	1989	1201	GLOBAL	NA	1580	11817.2	0	20	0.0161618	0.562073	275.789	0.245991	0.348037	0.0660693	0.281968	1.16124	0.00176341	0.419855	0.62188	0.220131	0.401749	0.110436	1.1701	0.0100921	3.31646	7	0	7	1.8279	0.255273	0.0252308	0.166081	0.116149	0.00258769	0.00353472	0.0156051	11817.2	1191671	0.64056	3.38433	0.134354	0.000808091
GLOBAL_global	7520	-1.20695	-1.29396	0.0550488	-0.766753	-1.10262	-1.17193	1989	1201	GLOBAL	NA	1580	11817.2	0	20	0.0161618	0.562073	275.789	0.245991	0.348037	0.0660693	0.281968	1.16124	0.00176341	0.419855	0.62188	0.220131	0.401749	0.110436	1.1701	0.0100921	3.31646	7	0	7	1.8279	0.255273	0.0252308	0.166081	0.116149	0.00258769	0.00353472	0.0156051	11817.2	1191671	0.64056	3.38433	0.134354	0.000808091
GLOBAL_global	7520	-1.20695	-1.29396	0.0550488	-0.766753	-1.10262	-1.17193	1989	1201	GLOBAL	NA	1580	11817.2	0	20	0.0161618	0.562073	275.789	0.245991	0.348037	0.0660693	0.281968	1.16124	0.00176341	0.419855	0.62188	0.220131	0.401749	0.110436	1.1701	0.0100921	3.31646	7	0	7	1.8279	0.255273	0.0252308	0.166081	0.116149	0.00258769	0.00353472	0.0156051	11817.2	1191671	0.64056	3.38433	0.134354	0.000808091
GLOBAL_global	10982	1.81325	-1.53593	-0.716334	-0.66745	-0.833144	0.364661	1989	1201	GLOBAL	NA	1580	11817.2	0	645	0.0486826	0.850358	24.1579	0.199935	0.409147	-0.0340724	0.443219	1.4346	0.00094973	0.502471	1.13079	-0.131971	1.26276	0.221523	1.32534	0.0357324	1.74304	7	0	7	1.6359	0.272395	0.01	0.0530341	0.0335137	0.0365005	0.00268231	0.0507824	11817.2	1191671	4.86826	16.0342	1.51527	7.54769e-05
GLOBAL_global	10982	1.81325	-1.53593	-0.716334	-0.66745	-0.833144	0.364661	1989	1201	GLOBAL	NA	1580	11817.2	0	645	0.0486826	0.850358	24.1579	0.199935	0.409147	-0.0340724	0.443219	1.4346	0.00094973	0.502471	1.13079	-0.131971	1.26276	0.221523	1.32534	0.0357324	1.74304	7	0	7	1.6359	0.272395	0.01	0.0530341	0.0335137	0.0365005	0.00268231	0.0507824	11817.2	1191671	4.86826	16.0342	1.51527	7.54769e-05
GLOBAL_global	10982	1.81325	-1.53593	-0.716334	-0.66745	-0.833144	0.364661	1989	1201	GLOBAL	NA	1580	11817.2	0	645	0.0486826	0.850358	24.1579	0.199935	0.409147	-0.0340724	0.443219	1.4346	0.00094973	0.502471	1.13079	-0.131971	1.26276	0.221523	1.32534	0.0357324	1.74304	7	0	7	1.6359	0.272395	0.01	0.0530341	0.0335137	0.0365005	0.00268231	0.0507824	11817.2	1191671	4.86826	16.0342	1.51527	7.54769e-05
GLOBAL_global	1079	-0.434792	1.72462	-0.0313	0.669012	0.833599	-0.363958	1989	NA	GLOBAL	NA	1580	11817.2	0	1	0.01	NA	1520	0.24333	0.24333	0.24333	0	NA	0	0.576492	0.576492	0.576492	0	0	NA	0	0.962025	1	0	1	0.191196	0.562236	0.01	0.01	0.01	0.000657895	NA	NA	11817.2	1191671	1	NA	NA	0.01
GLOBAL_global	1079	-0.434792	1.72462	-0.0313	0.669012	0.833599	-0.363958	1989	NA	GLOBAL	NA	1580	11817.2	0	1	0.01	NA	1520	0.24333	0.24333	0.24333	0	NA	0	0.576492	0.576492	0.576492	0	0	NA	0	0.962025	1	0	1	0.191196	0.562236	0.01	0.01	0.01	0.000657895	NA	NA	11817.2	1191671	1	NA	NA	0.01
GLOBAL_global	1079	-0.434792	1.72462	-0.0313	0.669012	0.833599	-0.363958	1989	NA	GLOBAL	NA	1580	11817.2	0	1	0.01	NA	1520	0.24333	0.24333	0.24333	0	NA	0	0.576492	0.576492	0.576492	0	0	NA	0	0.962025	1	0	1	0.191196	0.562236	0.01	0.01	0.01	0.000657895	NA	NA	11817.2	1191671	1	NA	NA	0.01
GLOBAL_global	6142	1.01666	-0.416956	0.434984	-0.659175	-1.64406	-0.234105	1989	1201	GLOBAL	NA	1580	11817.2	0	2	0.01	NA	991	0.401431	0.402991	0.394851	0.00813959	NA	0	0.554909	0.564194	0.553134	0.0110596	0.0035527	NA	0	0.627215	1	0	1	0.483699	0.519009	0.0328462	0.160516	0.0715289	0.00100908	NA	NA	11817.2	1191671	0.30445	NA	NA	0.005
GLOBAL_global	6142	1.01666	-0.416956	0.434984	-0.659175	-1.64406	-0.234105	1989	1201	GLOBAL	NA	1580	11817.2	0	2	0.01	NA	991	0.401431	0.402991	0.394851	0.00813959	NA	0	0.554909	0.564194	0.553134	0.0110596	0.0035527	NA	0	0.627215	1	0	1	0.483699	0.519009	0.0328462	0.160516	0.0715289	0.00100908	NA	NA	11817.2	1191671	0.30445	NA	NA	0.005
GLOBAL_global	6142	1.01666	-0.416956	0.434984	-0.659175	-1.64406	-0.234105	1989	1201	GLOBAL	NA	1580	11817.2	0	2	0.01	NA	991	0.401431	0.402991	0.394851	0.00813959	NA	0	0.554909	0.564194	0.553134	0.0110596	0.0035527	NA	0	0.627215	1	0	1	0.483699	0.519009	0.0328462	0.160516	0.0715289	0.00100908	NA	NA	11817.2	1191671	0.30445	NA	NA	0.005
GLOBAL_global	5555	0.229847	1.12377	1.03943	0.383514	-1.24733	0.22038	1989	1201	GLOBAL	NA	1580	11817.2	0	1	0.01	NA	1404	0.331626	0.331626	0.331626	0	NA	0	0.504866	0.504866	0.504866	0	0	NA	0	0.888608	1	0	1	0.314717	0.558075	0.0252308	0.0154538	0.0119562	0.000712251	NA	NA	11817.2	1191671	0.396341	NA	NA	0.01
GLOBAL_global	5555	0.229847	1.12377	1.03943	0.383514	-1.24733	0.22038	1989	1201	GLOBAL	NA	1580	11817.2	0	1	0.01	NA	1404	0.331626	0.331626	0.331626	0	NA	0	0.504866	0.504866	0.504866	0	0	NA	0	0.888608	1	0	1	0.314717	0.558075	0.0252308	0.0154538	0.0119562	0.000712251	NA	NA	11817.2	1191671	0.396341	NA	NA	0.01
GLOBAL_global	5555	0.229847	1.12377	1.03943	0.383514	-1.24733	0.22038	1989	1201	GLOBAL	NA	1580	11817.2	0	1	0.01	NA	1404	0.331626	0.331626	0.331626	0	NA	0	0.504866	0.504866	0.504866	0	0	NA	0	0.888608	1	0	1	0.314717	0.558075	0.0252308	0.0154538	0.0119562	0.000712251	NA	NA	11817.2	1191671	0.396341	NA	NA	0.01
GLOBAL_global	10840	-0.53742	-1.23449	1.78778	-0.13783	-0.0821118	0.407945	1989	1201	GLOBAL	NA	1580	11817.2	0	1	0.01	NA	1274	0.287967	0.384029	0.199923	0.184106	NA	0	0.52798	0.805097	0.498047	0.307049	0.0227098	NA	0	0.806329	1	0	1	0.395299	0.540799	0.0937692	0.43529	0.2726	0.000784929	NA	NA	11817.2	1191671	0.106645	NA	NA	0.01
GLOBAL_global	10840	-0.53742	-1.23449	1.78778	-0.13783	-0.0821118	0.407945	1989	1201	GLOBAL	NA	1580	11817.2	0	1	0.01	NA	1274	0.287967	0.384029	0.199923	0.184106	NA	0	0.52798	0.805097	0.498047	0.307049	0.0227098	NA	0	0.806329	1	0	1	0.395299	0.540799	0.0937692	0.43529	0.2726	0.000784929	NA	NA	11817.2	1191671	0.106645	NA	NA	0.01
GLOBAL_global	10840	-0.53742	-1.23449	1.78778	-0.13783	-0.0821118	0.407945	1989	1201	GLOBAL	NA	1580	11817.2	0	1	0.01	NA	1274	0.287967	0.384029	0.199923	0.184106	NA	0	0.52798	0.805097	0.498047	0.307049	0.0227098	NA	0	0.806329	1	0	1	0.395299	0.540799	0.0937692	0.43529	0.2726	0.000784929	NA	NA	11817.2	1191671	0.106645	NA	NA	0.01
GLOBAL_global	571	0.488861	1.51477	-1.48196	0.429028	0.95087	-0.0465396	1989	NA	GLOBAL	NA	1580	11817.2	0	595	0.0195851	0.836465	202.517	0.121988	0.297068	0.0434685	0.253599	1.0867	0.000845504	0.47633	1.00582	-0.0643538	1.07018	0.26522	0.88219	0.0331018	3.71709	14	0	14	2.79651	0.245346	0.0252308	0.0230183	0.0154517	0.00318072	0.00334355	0.0186194	11817.2	1191671	0.776237	36.3392	1.20501	3.29161e-05
GLOBAL_global	571	0.488861	1.51477	-1.48196	0.429028	0.95087	-0.0465396	1989	NA	GLOBAL	NA	1580	11817.2	0	595	0.0195851	0.836465	202.517	0.121988	0.297068	0.0434685	0.253599	1.0867	0.000845504	0.47633	1.00582	-0.0643538	1.07018	0.26522	0.88219	0.0331018	3.71709	14	0	14	2.79651	0.245346	0.0252308	0.0230183	0.0154517	0.00318072	0.00334355	0.0186194	11817.2	1191671	0.776237	36.3392	1.20501	3.29161e-05
GLOBAL_global	571	0.488861	1.51477	-1.48196	0.429028	0.95087	-0.0465396	1989	NA	GLOBAL	NA	1580	11817.2	0	595	0.0195851	0.836465	202.517	0.121988	0.297068	0.0434685	0.253599	1.0867	0.000845504	0.47633	1.00582	-0.0643538	1.07018	0.26522	0.88219	0.0331018	3.71709	14	0	14	2.79651	0.245346	0.0252308	0.0230183	0.0154517	0.00318072	0.00334355	0.0186194	11817.2	1191671	0.776237	36.3392	1.20501	3.29161e-05
GLOBAL_global	6224	-0.855078	-0.870835	-0.589689	-1.0357	0.0576152	0.278093	1989	1201	GLOBAL	NA	1580	11817.2	0	30	0.0147925	0.711523	289.133	0.224254	0.37847	0.0877115	0.290758	1.31317	0.00098272	0.502998	0.798298	0.197801	0.600496	0.222906	1.19037	0.040234	2.74494	6	0	6	1.25582	0.221206	0.0176154	0.0353198	0.0190753	0.00385376	0.00278857	0.0147153	11817.2	1191671	0.839751	20.1452	0.771431	0.000493084
GLOBAL_global	6224	-0.855078	-0.870835	-0.589689	-1.0357	0.0576152	0.278093	1989	1201	GLOBAL	NA	1580	11817.2	0	30	0.0147925	0.711523	289.133	0.224254	0.37847	0.0877115	0.290758	1.31317	0.00098272	0.502998	0.798298	0.197801	0.600496	0.222906	1.19037	0.040234	2.74494	6	0	6	1.25582	0.221206	0.0176154	0.0353198	0.0190753	0.00385376	0.00278857	0.0147153	11817.2	1191671	0.839751	20.1452	0.771431	0.000493084
GLOBAL_global	6224	-0.855078	-0.870835	-0.589689	-1.0357	0.0576152	0.278093	1989	1201	GLOBAL	NA	1580	11817.2	0	30	0.0147925	0.711523	289.133	0.224254	0.37847	0.0877115	0.290758	1.31317	0.00098272	0.502998	0.798298	0.197801	0.600496	0.222906	1.19037	0.040234	2.74494	6	0	6	1.25582	0.221206	0.0176154	0.0353198	0.0190753	0.00385376	0.00278857	0.0147153	11817.2	1191671	0.839751	20.1452	0.771431	0.000493084
GLOBAL_global	5859	-0.0242794	1.55305	0.388931	-0.419191	-0.396497	0.436802	1989	1201	GLOBAL	NA	1580	11817.2	0	1	0.01	NA	1528	0.235894	0.235894	0.235894	0	NA	0	0.529351	0.529351	0.529351	0	0	NA	0	0.967089	1	0	1	0.178461	0.560131	0.0176154	0.0114802	0.0103028	0.00065445	NA	NA	11817.2	1191671	0.567686	NA	NA	0.01
GLOBAL_global	5859	-0.0242794	1.55305	0.388931	-0.419191	-0.396497	0.436802	1989	1201	GLOBAL	NA	1580	11817.2	0	1	0.01	NA	1528	0.235894	0.235894	0.235894	0	NA	0	0.529351	0.529351	0.529351	0	0	NA	0	0.967089	1	0	1	0.178461	0.560131	0.0176154	0.0114802	0.0103028	0.00065445	NA	NA	11817.2	1191671	0.567686	NA	NA	0.01
GLOBAL_global	5859	-0.0242794	1.55305	0.388931	-0.419191	-0.396497	0.436802	1989	1201	GLOBAL	NA	1580	11817.2	0	1	0.01	NA	1528	0.235894	0.235894	0.235894	0	NA	0	0.529351	0.529351	0.529351	0	0	NA	0	0.967089	1	0	1	0.178461	0.560131	0.0176154	0.0114802	0.0103028	0.00065445	NA	NA	11817.2	1191671	0.567686	NA	NA	0.01
GLOBAL_global	10355	0.136993	0.279586	-0.975381	-1.08949	1.65449	0.783076	1989	1201	GLOBAL	NA	1580	11817.2	0	25	0.0117116	0.630723	403	0.178116	0.237955	0.0113059	0.226649	1.82377	6.92219e-05	0.518279	0.783265	0.198537	0.584728	0.205247	1.72997	0.0306997	1.53038	3	0	3	1.06399	0.307145	0.0252308	0.0364807	0.0206038	0.0019656	0.00221647	0.012302	11817.2	1191671	0.46418	17.2892	0.597072	0.000468465
GLOBAL_global	10355	0.136993	0.279586	-0.975381	-1.08949	1.65449	0.783076	1989	1201	GLOBAL	NA	1580	11817.2	0	25	0.0117116	0.630723	403	0.178116	0.237955	0.0113059	0.226649	1.82377	6.92219e-05	0.518279	0.783265	0.198537	0.584728	0.205247	1.72997	0.0306997	1.53038	3	0	3	1.06399	0.307145	0.0252308	0.0364807	0.0206038	0.0019656	0.00221647	0.012302	11817.2	1191671	0.46418	17.2892	0.597072	0.000468465
GLOBAL_global	10355	0.136993	0.279586	-0.975381	-1.08949	1.65449	0.783076	1989	1201	GLOBAL	NA	1580	11817.2	0	25	0.0117116	0.630723	403	0.178116	0.237955	0.0113059	0.226649	1.82377	6.92219e-05	0.518279	0.783265	0.198537	0.584728	0.205247	1.72997	0.0306997	1.53038	3	0	3	1.06399	0.307145	0.0252308	0.0364807	0.0206038	0.0019656	0.00221647	0.012302	11817.2	1191671	0.46418	17.2892	0.597072	0.000468465
GLOBAL_global	10390	2.14068	-1.25089	-1.06749	-0.961223	-0.351585	0.985069	1989	1201	GLOBAL	NA	1580	11817.2	0	73	0.0158195	0.447816	94.1111	0.268428	0.334905	-0.0535248	0.38843	1.82777	0.00016646	0.414493	0.670979	0.26841	0.402569	0.0897192	1.89165	0.00136453	1.07215	3	0	3	0.868772	0.298673	0.01	0.0291506	0.0174106	0.00951385	0.00340608	0.0146809	11817.2	1191671	1.58195	15.3622	0.843217	0.000216706
GLOBAL_global	10390	2.14068	-1.25089	-1.06749	-0.961223	-0.351585	0.985069	1989	1201	GLOBAL	NA	1580	11817.2	0	73	0.0158195	0.447816	94.1111	0.268428	0.334905	-0.0535248	0.38843	1.82777	0.00016646	0.414493	0.670979	0.26841	0.402569	0.0897192	1.89165	0.00136453	1.07215	3	0	3	0.868772	0.298673	0.01	0.0291506	0.0174106	0.00951385	0.00340608	0.0146809	11817.2	1191671	1.58195	15.3622	0.843217	0.000216706
GLOBAL_global	10390	2.14068	-1.25089	-1.06749	-0.961223	-0.351585	0.985069	1989	1201	GLOBAL	NA	1580	11817.2	0	73	0.0158195	0.447816	94.1111	0.268428	0.334905	-0.0535248	0.38843	1.82777	0.00016646	0.414493	0.670979	0.26841	0.402569	0.0897192	1.89165	0.00136453	1.07215	3	0	3	0.868772	0.298673	0.01	0.0291506	0.0174106	0.00951385	0.00340608	0.0146809	11817.2	1191671	1.58195	15.3622	0.843217	0.000216706
GLOBAL_global	5341	2.49255	1.39241	0.93005	-0.576421	1.04069	0.0544571	1989	1201	GLOBAL	NA	1580	11817.2	0	1	0.01	NA	1155	0.376247	0.376247	0.376247	0	NA	0	0.738482	0.738482	0.738482	0	0	NA	0	0.731013	1	0	1	0.443574	0.53202	0.0252308	0.0109951	0.0103054	0.000865801	NA	NA	11817.2	1191671	0.396341	NA	NA	0.01
GLOBAL_global	5341	2.49255	1.39241	0.93005	-0.576421	1.04069	0.0544571	1989	1201	GLOBAL	NA	1580	11817.2	0	1	0.01	NA	1155	0.376247	0.376247	0.376247	0	NA	0	0.738482	0.738482	0.738482	0	0	NA	0	0.731013	1	0	1	0.443574	0.53202	0.0252308	0.0109951	0.0103054	0.000865801	NA	NA	11817.2	1191671	0.396341	NA	NA	0.01
GLOBAL_global	5341	2.49255	1.39241	0.93005	-0.576421	1.04069	0.0544571	1989	1201	GLOBAL	NA	1580	11817.2	0	1	0.01	NA	1155	0.376247	0.376247	0.376247	0	NA	0	0.738482	0.738482	0.738482	0	0	NA	0	0.731013	1	0	1	0.443574	0.53202	0.0252308	0.0109951	0.0103054	0.000865801	NA	NA	11817.2	1191671	0.396341	NA	NA	0.01
GLOBAL_global	1751	-0.258858	1.07934	-1.42439	-1.24672	1.05566	-1.65527	1989	NA	GLOBAL	NA	1580	11817.2	0	396	0.0243776	0.836602	687.791	0.173051	0.295606	-0.0171552	0.312762	0.613817	0.0026523	0.502585	0.998647	0.0515221	0.947125	0.269696	0.772587	0.0766502	18.7184	29	0	29	4.57432	0.260504	0.0709231	0.0221152	0.01489	0.00110695	0.00256464	0.0265281	11817.2	1191671	0.343719	37.8294	1.78161	6.15596e-05
GLOBAL_global	1751	-0.258858	1.07934	-1.42439	-1.24672	1.05566	-1.65527	1989	NA	GLOBAL	NA	1580	11817.2	0	396	0.0243776	0.836602	687.791	0.173051	0.295606	-0.0171552	0.312762	0.613817	0.0026523	0.502585	0.998647	0.0515221	0.947125	0.269696	0.772587	0.0766502	18.7184	29	0	29	4.57432	0.260504	0.0709231	0.0221152	0.01489	0.00110695	0.00256464	0.0265281	11817.2	1191671	0.343719	37.8294	1.78161	6.15596e-05
GLOBAL_global	1751	-0.258858	1.07934	-1.42439	-1.24672	1.05566	-1.65527	1989	NA	GLOBAL	NA	1580	11817.2	0	396	0.0243776	0.836602	687.791	0.173051	0.295606	-0.0171552	0.312762	0.613817	0.0026523	0.502585	0.998647	0.0515221	0.947125	0.269696	0.772587	0.0766502	18.7184	29	0	29	4.57432	0.260504	0.0709231	0.0221152	0.01489	0.00110695	0.00256464	0.0265281	11817.2	1191671	0.343719	37.8294	1.78161	6.15596e-05
GLOBAL_global	11816	-0.273519	-1.15793	-1.23443	-1.71014	-1.20741	-1.63363	1989	1201	GLOBAL	NA	1580	11817.2	0	160	0.0254046	0.879166	261.565	0.242539	0.340254	0.0194444	0.32081	0.722158	0.00207638	0.527251	0.916799	0.149941	0.766858	0.221631	0.978916	0.0431166	7.61519	13	0	13	3.97666	0.325763	0.0252308	0.025529	0.0164556	0.00354784	0.00252002	0.0269014	11817.2	1191671	1.00689	34.438	1.63479	0.000158779
GLOBAL_global	11816	-0.273519	-1.15793	-1.23443	-1.71014	-1.20741	-1.63363	1989	1201	GLOBAL	NA	1580	11817.2	0	160	0.0254046	0.879166	261.565	0.242539	0.340254	0.0194444	0.32081	0.722158	0.00207638	0.527251	0.916799	0.149941	0.766858	0.221631	0.978916	0.0431166	7.61519	13	0	13	3.97666	0.325763	0.0252308	0.025529	0.0164556	0.00354784	0.00252002	0.0269014	11817.2	1191671	1.00689	34.438	1.63479	0.000158779
GLOBAL_global	11816	-0.273519	-1.15793	-1.23443	-1.71014	-1.20741	-1.63363	1989	1201	GLOBAL	NA	1580	11817.2	0	160	0.0254046	0.879166	261.565	0.242539	0.340254	0.0194444	0.32081	0.722158	0.00207638	0.527251	0.916799	0.149941	0.766858	0.221631	0.978916	0.0431166	7.61519	13	0	13	3.97666	0.325763	0.0252308	0.025529	0.0164556	0.00354784	0.00252002	0.0269014	11817.2	1191671	1.00689	34.438	1.63479	0.000158779
GLOBAL_global	8232	-0.28818	-0.529058	-1.43591	1.42206	-1.7788	-0.486596	1989	1201	GLOBAL	NA	1580	11817.2	0	708	0.0288278	0.592576	23.9821	0.135035	0.185068	0.0816862	0.103381	1.17928	0.000254335	0.509842	0.60238	0.450624	0.151756	0.0319388	1.15364	0.000489514	0.85	9	0	9	1.8952	0.394721	0.0176154	0.020967	0.0139226	0.0297081	0.00565381	0.0201537	11817.2	1191671	1.63651	28.2623	1.44755	4.07172e-05
GLOBAL_global	8232	-0.28818	-0.529058	-1.43591	1.42206	-1.7788	-0.486596	1989	1201	GLOBAL	NA	1580	11817.2	0	708	0.0288278	0.592576	23.9821	0.135035	0.185068	0.0816862	0.103381	1.17928	0.000254335	0.509842	0.60238	0.450624	0.151756	0.0319388	1.15364	0.000489514	0.85	9	0	9	1.8952	0.394721	0.0176154	0.020967	0.0139226	0.0297081	0.00565381	0.0201537	11817.2	1191671	1.63651	28.2623	1.44755	4.07172e-05
GLOBAL_global	8232	-0.28818	-0.529058	-1.43591	1.42206	-1.7788	-0.486596	1989	1201	GLOBAL	NA	1580	11817.2	0	708	0.0288278	0.592576	23.9821	0.135035	0.185068	0.0816862	0.103381	1.17928	0.000254335	0.509842	0.60238	0.450624	0.151756	0.0319388	1.15364	0.000489514	0.85	9	0	9	1.8952	0.394721	0.0176154	0.020967	0.0139226	0.0297081	0.00565381	0.0201537	11817.2	1191671	1.63651	28.2623	1.44755	4.07172e-05
GLOBAL_global	10479	-0.952819	0.345207	1.12577	-0.990187	0.65894	-0.501025	1989	1201	GLOBAL	NA	1580	11817.2	0	1	0.01	NA	1355	0.0994377	0.165345	0.0953572	0.0699881	NA	0	0.449515	0.449556	0.448845	0.000711322	0.000166735	NA	0	0.857595	1	0	1	0.349576	0.525614	0.0328462	0.321486	0.118523	0.000738007	NA	NA	11817.2	1191671	0.30445	NA	NA	0.01
GLOBAL_global	10479	-0.952819	0.345207	1.12577	-0.990187	0.65894	-0.501025	1989	1201	GLOBAL	NA	1580	11817.2	0	1	0.01	NA	1355	0.0994377	0.165345	0.0953572	0.0699881	NA	0	0.449515	0.449556	0.448845	0.000711322	0.000166735	NA	0	0.857595	1	0	1	0.349576	0.525614	0.0328462	0.321486	0.118523	0.000738007	NA	NA	11817.2	1191671	0.30445	NA	NA	0.01
GLOBAL_global	10479	-0.952819	0.345207	1.12577	-0.990187	0.65894	-0.501025	1989	1201	GLOBAL	NA	1580	11817.2	0	1	0.01	NA	1355	0.0994377	0.165345	0.0953572	0.0699881	NA	0	0.449515	0.449556	0.448845	0.000711322	0.000166735	NA	0	0.857595	1	0	1	0.349576	0.525614	0.0328462	0.321486	0.118523	0.000738007	NA	NA	11817.2	1191671	0.30445	NA	NA	0.01
GLOBAL_global	10175	-1.31446	0.133305	1.21788	-1.09363	-1.1126	-0.0826098	1989	1201	GLOBAL	NA	1580	11817.2	0	3	0.0106846	0.375972	605.333	0.0691929	0.178081	0.0261692	0.151912	1.55522	0.00018673	0.489482	0.547293	0.455058	0.0922358	0.00416327	1.57737	5.17249e-06	1.14937	3	0	3	1.07795	0.321974	0.0785385	0.30169	0.172947	0.00165395	0.00258975	0.0110715	11817.2	1191671	0.136044	1.24622	0.0640163	0.00356155
GLOBAL_global	10175	-1.31446	0.133305	1.21788	-1.09363	-1.1126	-0.0826098	1989	1201	GLOBAL	NA	1580	11817.2	0	3	0.0106846	0.375972	605.333	0.0691929	0.178081	0.0261692	0.151912	1.55522	0.00018673	0.489482	0.547293	0.455058	0.0922358	0.00416327	1.57737	5.17249e-06	1.14937	3	0	3	1.07795	0.321974	0.0785385	0.30169	0.172947	0.00165395	0.00258975	0.0110715	11817.2	1191671	0.136044	1.24622	0.0640163	0.00356155
GLOBAL_global	10175	-1.31446	0.133305	1.21788	-1.09363	-1.1126	-0.0826098	1989	1201	GLOBAL	NA	1580	11817.2	0	3	0.0106846	0.375972	605.333	0.0691929	0.178081	0.0261692	0.151912	1.55522	0.00018673	0.489482	0.547293	0.455058	0.0922358	0.00416327	1.57737	5.17249e-06	1.14937	3	0	3	1.07795	0.321974	0.0785385	0.30169	0.172947	0.00165395	0.00258975	0.0110715	11817.2	1191671	0.136044	1.24622	0.0640163	0.00356155
GLOBAL_global	6044	-0.0145053	-0.809315	0.832188	-1.03156	-0.798212	-0.587593	1989	1201	GLOBAL	NA	1580	11817.2	0	1	0.01	NA	1344	0.293239	0.324803	0.27754	0.0472635	NA	0	0.510899	0.512904	0.488822	0.0240824	0.00547693	NA	0	0.850633	1	0	1	0.356563	0.545898	0.0404615	0.313667	0.135616	0.000744048	NA	NA	11817.2	1191671	0.247148	NA	NA	0.01
GLOBAL_global	6044	-0.0145053	-0.809315	0.832188	-1.03156	-0.798212	-0.587593	1989	1201	GLOBAL	NA	1580	11817.2	0	1	0.01	NA	1344	0.293239	0.324803	0.27754	0.0472635	NA	0	0.510899	0.512904	0.488822	0.0240824	0.00547693	NA	0	0.850633	1	0	1	0.356563	0.545898	0.0404615	0.313667	0.135616	0.000744048	NA	NA	11817.2	1191671	0.247148	NA	NA	0.01
GLOBAL_global	6044	-0.0145053	-0.809315	0.832188	-1.03156	-0.798212	-0.587593	1989	1201	GLOBAL	NA	1580	11817.2	0	1	0.01	NA	1344	0.293239	0.324803	0.27754	0.0472635	NA	0	0.510899	0.512904	0.488822	0.0240824	0.00547693	NA	0	0.850633	1	0	1	0.356563	0.545898	0.0404615	0.313667	0.135616	0.000744048	NA	NA	11817.2	1191671	0.247148	NA	NA	0.01
GLOBAL_global	10236	-0.2051	-1.09641	1.4539	-0.895021	-0.865581	-0.327887	1989	1201	GLOBAL	NA	1580	11817.2	0	1	0.01	NA	1425	0.208908	0.276327	0.199592	0.0767346	NA	0	0.495501	0.502833	0.300923	0.20191	0.0148742	NA	0	0.901899	1	0	1	0.297546	0.547654	0.0785385	0.440254	0.304919	0.000701754	NA	NA	11817.2	1191671	0.127326	NA	NA	0.01
GLOBAL_global	10236	-0.2051	-1.09641	1.4539	-0.895021	-0.865581	-0.327887	1989	1201	GLOBAL	NA	1580	11817.2	0	1	0.01	NA	1425	0.208908	0.276327	0.199592	0.0767346	NA	0	0.495501	0.502833	0.300923	0.20191	0.0148742	NA	0	0.901899	1	0	1	0.297546	0.547654	0.0785385	0.440254	0.304919	0.000701754	NA	NA	11817.2	1191671	0.127326	NA	NA	0.01
GLOBAL_global	10236	-0.2051	-1.09641	1.4539	-0.895021	-0.865581	-0.327887	1989	1201	GLOBAL	NA	1580	11817.2	0	1	0.01	NA	1425	0.208908	0.276327	0.199592	0.0767346	NA	0	0.495501	0.502833	0.300923	0.20191	0.0148742	NA	0	0.901899	1	0	1	0.297546	0.547654	0.0785385	0.440254	0.304919	0.000701754	NA	NA	11817.2	1191671	0.127326	NA	NA	0.01
GLOBAL_global	10540	0.356911	-1.16613	0.342878	1.64964	-0.386517	1.16542	1989	1201	GLOBAL	NA	1580	11817.2	0	1	0.01	NA	987	0.38836	0.462449	0.194507	0.267942	NA	0	0.486652	0.535704	0.439676	0.096028	0.0178776	NA	0	0.624684	1	0	1	0.484358	0.518285	0.101385	0.295489	0.206775	0.00101317	NA	NA	11817.2	1191671	0.0986343	NA	NA	0.01
GLOBAL_global	10540	0.356911	-1.16613	0.342878	1.64964	-0.386517	1.16542	1989	1201	GLOBAL	NA	1580	11817.2	0	1	0.01	NA	987	0.38836	0.462449	0.194507	0.267942	NA	0	0.486652	0.535704	0.439676	0.096028	0.0178776	NA	0	0.624684	1	0	1	0.484358	0.518285	0.101385	0.295489	0.206775	0.00101317	NA	NA	11817.2	1191671	0.0986343	NA	NA	0.01
GLOBAL_global	10540	0.356911	-1.16613	0.342878	1.64964	-0.386517	1.16542	1989	1201	GLOBAL	NA	1580	11817.2	0	1	0.01	NA	987	0.38836	0.462449	0.194507	0.267942	NA	0	0.486652	0.535704	0.439676	0.096028	0.0178776	NA	0	0.624684	1	0	1	0.484358	0.518285	0.101385	0.295489	0.206775	0.00101317	NA	NA	11817.2	1191671	0.0986343	NA	NA	0.01
GLOBAL_global	10096	-1.06522	-0.717036	1.36179	-1.34189	-0.880552	1.25199	1989	1201	GLOBAL	NA	1580	11817.2	0	3	0.0106846	0.316788	319.333	0.181432	0.219868	0.114493	0.105375	2	0.000152454	0.452134	0.492352	0.401937	0.0904146	0.0290957	2	0.000230801	0.606329	2	0	2	0.812013	0.431965	0.0404615	0.348281	0.210582	0.00298658	0.00287914	0.0108982	11817.2	1191671	0.264069	0.909575	0.0517527	0.00356155
GLOBAL_global	10096	-1.06522	-0.717036	1.36179	-1.34189	-0.880552	1.25199	1989	1201	GLOBAL	NA	1580	11817.2	0	3	0.0106846	0.316788	319.333	0.181432	0.219868	0.114493	0.105375	2	0.000152454	0.452134	0.492352	0.401937	0.0904146	0.0290957	2	0.000230801	0.606329	2	0	2	0.812013	0.431965	0.0404615	0.348281	0.210582	0.00298658	0.00287914	0.0108982	11817.2	1191671	0.264069	0.909575	0.0517527	0.00356155
GLOBAL_global	10096	-1.06522	-0.717036	1.36179	-1.34189	-0.880552	1.25199	1989	1201	GLOBAL	NA	1580	11817.2	0	3	0.0106846	0.316788	319.333	0.181432	0.219868	0.114493	0.105375	2	0.000152454	0.452134	0.492352	0.401937	0.0904146	0.0290957	2	0.000230801	0.606329	2	0	2	0.812013	0.431965	0.0404615	0.348281	0.210582	0.00298658	0.00287914	0.0108982	11817.2	1191671	0.264069	0.909575	0.0517527	0.00356155
GLOBAL_global	5479	-0.591177	1.42522	-1.53953	0.97106	0.841084	0.400731	1989	1201	GLOBAL	NA	1580	11817.2	0	1072	0.0202697	0.708049	95.8065	0.13297	0.186926	-0.00498812	0.191914	1.39965	0.000514458	0.773468	1.04436	0.247139	0.797226	0.291155	1.22161	0.0204513	1.87975	14	0	14	2.31403	0.33946	0.0252308	0.0199598	0.0147047	0.00324027	0.00605124	0.0154125	11817.2	1191671	0.803373	35.4737	1.04814	1.89083e-05
GLOBAL_global	5479	-0.591177	1.42522	-1.53953	0.97106	0.841084	0.400731	1989	1201	GLOBAL	NA	1580	11817.2	0	1072	0.0202697	0.708049	95.8065	0.13297	0.186926	-0.00498812	0.191914	1.39965	0.000514458	0.773468	1.04436	0.247139	0.797226	0.291155	1.22161	0.0204513	1.87975	14	0	14	2.31403	0.33946	0.0252308	0.0199598	0.0147047	0.00324027	0.00605124	0.0154125	11817.2	1191671	0.803373	35.4737	1.04814	1.89083e-05
GLOBAL_global	5479	-0.591177	1.42522	-1.53953	0.97106	0.841084	0.400731	1989	1201	GLOBAL	NA	1580	11817.2	0	1072	0.0202697	0.708049	95.8065	0.13297	0.186926	-0.00498812	0.191914	1.39965	0.000514458	0.773468	1.04436	0.247139	0.797226	0.291155	1.22161	0.0204513	1.87975	14	0	14	2.31403	0.33946	0.0252308	0.0199598	0.0147047	0.00324027	0.00605124	0.0154125	11817.2	1191671	0.803373	35.4737	1.04814	1.89083e-05
GLOBAL_global	1732	0.508409	-0.0731282	0.377418	0.251109	1.16545	0.400731	1989	NA	GLOBAL	NA	1580	11817.2	0	1	0.01	NA	1522	0.188705	0.24991	0.18368	0.0662302	NA	0	0.449143	0.52386	0.425834	0.098026	0.0402348	NA	0	0.963291	1	0	1	0.188106	0.555606	0.0404615	0.12522	0.0511842	0.00065703	NA	NA	11817.2	1191671	0.247148	NA	NA	0.01
GLOBAL_global	1732	0.508409	-0.0731282	0.377418	0.251109	1.16545	0.400731	1989	NA	GLOBAL	NA	1580	11817.2	0	1	0.01	NA	1522	0.188705	0.24991	0.18368	0.0662302	NA	0	0.449143	0.52386	0.425834	0.098026	0.0402348	NA	0	0.963291	1	0	1	0.188106	0.555606	0.0404615	0.12522	0.0511842	0.00065703	NA	NA	11817.2	1191671	0.247148	NA	NA	0.01
GLOBAL_global	1732	0.508409	-0.0731282	0.377418	0.251109	1.16545	0.400731	1989	NA	GLOBAL	NA	1580	11817.2	0	1	0.01	NA	1522	0.188705	0.24991	0.18368	0.0662302	NA	0	0.449143	0.52386	0.425834	0.098026	0.0402348	NA	0	0.963291	1	0	1	0.188106	0.555606	0.0404615	0.12522	0.0511842	0.00065703	NA	NA	11817.2	1191671	0.247148	NA	NA	0.01
GLOBAL_global	7140	0.562167	-1.56738	0.44074	-1.91702	1.20787	-0.284603	1989	1201	GLOBAL	NA	1580	11817.2	0	33	0.0106846	0.492054	17.6667	0.149168	0.270859	0.0638888	0.206971	NA	0	0.393241	0.795939	0.179007	0.616932	0.160223	NA	0	0.0335443	1	0	1	0.18011	0.433088	0.0404615	0.0210205	0.0153238	0.0566038	0.00196463	0.0114113	11817.2	1191671	0.264069	23.4083	0.74468	0.000323777
GLOBAL_global	7140	0.562167	-1.56738	0.44074	-1.91702	1.20787	-0.284603	1989	1201	GLOBAL	NA	1580	11817.2	0	33	0.0106846	0.492054	17.6667	0.149168	0.270859	0.0638888	0.206971	NA	0	0.393241	0.795939	0.179007	0.616932	0.160223	NA	0	0.0335443	1	0	1	0.18011	0.433088	0.0404615	0.0210205	0.0153238	0.0566038	0.00196463	0.0114113	11817.2	1191671	0.264069	23.4083	0.74468	0.000323777
GLOBAL_global	7140	0.562167	-1.56738	0.44074	-1.91702	1.20787	-0.284603	1989	1201	GLOBAL	NA	1580	11817.2	0	33	0.0106846	0.492054	17.6667	0.149168	0.270859	0.0638888	0.206971	NA	0	0.393241	0.795939	0.179007	0.616932	0.160223	NA	0	0.0335443	1	0	1	0.18011	0.433088	0.0404615	0.0210205	0.0153238	0.0566038	0.00196463	0.0114113	11817.2	1191671	0.264069	23.4083	0.74468	0.000323777
GLOBAL_global	3839	-1.40243	0.297358	-0.434261	-0.344713	0.489272	-1.65527	1989	1201	GLOBAL	NA	1580	11817.2	0	34	0.020612	0.662516	578.875	0.103456	0.198203	-0.0330153	0.231218	0.709408	0.00239015	0.594229	0.76155	0.391755	0.369795	0.106264	0.83633	0.0113254	11.7241	22	0	22	4.58262	0.216663	0.0328462	0.11386	0.0594199	0.00130136	0.0035752	0.0178401	11817.2	1191671	0.627533	5.81866	0.300237	0.000606236
GLOBAL_global	3839	-1.40243	0.297358	-0.434261	-0.344713	0.489272	-1.65527	1989	1201	GLOBAL	NA	1580	11817.2	0	34	0.020612	0.662516	578.875	0.103456	0.198203	-0.0330153	0.231218	0.709408	0.00239015	0.594229	0.76155	0.391755	0.369795	0.106264	0.83633	0.0113254	11.7241	22	0	22	4.58262	0.216663	0.0328462	0.11386	0.0594199	0.00130136	0.0035752	0.0178401	11817.2	1191671	0.627533	5.81866	0.300237	0.000606236
GLOBAL_global	3839	-1.40243	0.297358	-0.434261	-0.344713	0.489272	-1.65527	1989	1201	GLOBAL	NA	1580	11817.2	0	34	0.020612	0.662516	578.875	0.103456	0.198203	-0.0330153	0.231218	0.709408	0.00239015	0.594229	0.76155	0.391755	0.369795	0.106264	0.83633	0.0113254	11.7241	22	0	22	4.58262	0.216663	0.0328462	0.11386	0.0594199	0.00130136	0.0035752	0.0178401	11817.2	1191671	0.627533	5.81866	0.300237	0.000606236
GLOBAL_global	740	0.581715	-0.438829	1.30999	0.470405	1.48483	0.0183869	1989	NA	GLOBAL	NA	1580	11817.2	0	1	0.01	NA	1056	0.436158	0.453909	0.373478	0.0804311	NA	0	0.535225	0.565773	0.492288	0.073485	0.0176706	NA	0	0.668354	1	0	1	0.470953	0.523991	0.0328462	0.166803	0.0737121	0.00094697	NA	NA	11817.2	1191671	0.30445	NA	NA	0.01
GLOBAL_global	740	0.581715	-0.438829	1.30999	0.470405	1.48483	0.0183869	1989	NA	GLOBAL	NA	1580	11817.2	0	1	0.01	NA	1056	0.436158	0.453909	0.373478	0.0804311	NA	0	0.535225	0.565773	0.492288	0.073485	0.0176706	NA	0	0.668354	1	0	1	0.470953	0.523991	0.0328462	0.166803	0.0737121	0.00094697	NA	NA	11817.2	1191671	0.30445	NA	NA	0.01
GLOBAL_global	740	0.581715	-0.438829	1.30999	0.470405	1.48483	0.0183869	1989	NA	GLOBAL	NA	1580	11817.2	0	1	0.01	NA	1056	0.436158	0.453909	0.373478	0.0804311	NA	0	0.535225	0.565773	0.492288	0.073485	0.0176706	NA	0	0.668354	1	0	1	0.470953	0.523991	0.0328462	0.166803	0.0737121	0.00094697	NA	NA	11817.2	1191671	0.30445	NA	NA	0.01
GLOBAL_global	6028	0.136993	-0.704732	-0.117649	-1.37499	-1.78129	-1.56149	1989	1201	GLOBAL	NA	1580	11817.2	0	1	0.01	NA	1125	0.319676	0.324813	0.319128	0.00568528	NA	0	0.49632	0.498323	0.492045	0.00627852	0.0012918	NA	0	0.712025	1	0	1	0.452963	0.53716	0.0404615	0.303566	0.12586	0.000888889	NA	NA	11817.2	1191671	0.247148	NA	NA	0.01
GLOBAL_global	6028	0.136993	-0.704732	-0.117649	-1.37499	-1.78129	-1.56149	1989	1201	GLOBAL	NA	1580	11817.2	0	1	0.01	NA	1125	0.319676	0.324813	0.319128	0.00568528	NA	0	0.49632	0.498323	0.492045	0.00627852	0.0012918	NA	0	0.712025	1	0	1	0.452963	0.53716	0.0404615	0.303566	0.12586	0.000888889	NA	NA	11817.2	1191671	0.247148	NA	NA	0.01
GLOBAL_global	6028	0.136993	-0.704732	-0.117649	-1.37499	-1.78129	-1.56149	1989	1201	GLOBAL	NA	1580	11817.2	0	1	0.01	NA	1125	0.319676	0.324813	0.319128	0.00568528	NA	0	0.49632	0.498323	0.492045	0.00627852	0.0012918	NA	0	0.712025	1	0	1	0.452963	0.53716	0.0404615	0.303566	0.12586	0.000888889	NA	NA	11817.2	1191671	0.247148	NA	NA	0.01
GLOBAL_global	11503	-0.947932	1.60636	-1.21716	1.42206	-1.14753	1.33856	1989	1201	GLOBAL	NA	1580	11817.2	0	46	0.0151349	0.372062	27.1875	0.123583	0.172006	0.0916369	0.0803693	1.01307	0.000190503	0.52545	0.552166	0.482243	0.0699224	0.0163722	1.11597	0.000175302	0.275316	9	0	9	1.25355	0.421073	0.0176154	0.0232883	0.0166911	0.0360791	0.00392352	0.0135082	11817.2	1191671	0.859184	15.9763	0.809304	0.000329019
GLOBAL_global	11503	-0.947932	1.60636	-1.21716	1.42206	-1.14753	1.33856	1989	1201	GLOBAL	NA	1580	11817.2	0	46	0.0151349	0.372062	27.1875	0.123583	0.172006	0.0916369	0.0803693	1.01307	0.000190503	0.52545	0.552166	0.482243	0.0699224	0.0163722	1.11597	0.000175302	0.275316	9	0	9	1.25355	0.421073	0.0176154	0.0232883	0.0166911	0.0360791	0.00392352	0.0135082	11817.2	1191671	0.859184	15.9763	0.809304	0.000329019
GLOBAL_global	11503	-0.947932	1.60636	-1.21716	1.42206	-1.14753	1.33856	1989	1201	GLOBAL	NA	1580	11817.2	0	46	0.0151349	0.372062	27.1875	0.123583	0.172006	0.0916369	0.0803693	1.01307	0.000190503	0.52545	0.552166	0.482243	0.0699224	0.0163722	1.11597	0.000175302	0.275316	9	0	9	1.25355	0.421073	0.0176154	0.0232883	0.0166911	0.0360791	0.00392352	0.0135082	11817.2	1191671	0.859184	15.9763	0.809304	0.000329019
GLOBAL_global	5671	-0.576516	0.885214	0.268043	-0.406778	0.928414	1.02114	1989	1201	GLOBAL	NA	1580	11817.2	0	1	0.01	NA	1516	0.246773	0.247275	0.237751	0.00952422	NA	0	0.438191	0.449411	0.437566	0.0118455	0.00264923	NA	0	0.959494	1	0	1	0.197206	0.560826	0.0328462	0.0152225	0.0120166	0.000659631	NA	NA	11817.2	1191671	0.30445	NA	NA	0.01
GLOBAL_global	5671	-0.576516	0.885214	0.268043	-0.406778	0.928414	1.02114	1989	1201	GLOBAL	NA	1580	11817.2	0	1	0.01	NA	1516	0.246773	0.247275	0.237751	0.00952422	NA	0	0.438191	0.449411	0.437566	0.0118455	0.00264923	NA	0	0.959494	1	0	1	0.197206	0.560826	0.0328462	0.0152225	0.0120166	0.000659631	NA	NA	11817.2	1191671	0.30445	NA	NA	0.01
GLOBAL_global	5671	-0.576516	0.885214	0.268043	-0.406778	0.928414	1.02114	1989	1201	GLOBAL	NA	1580	11817.2	0	1	0.01	NA	1516	0.246773	0.247275	0.237751	0.00952422	NA	0	0.438191	0.449411	0.437566	0.0118455	0.00264923	NA	0	0.959494	1	0	1	0.197206	0.560826	0.0328462	0.0152225	0.0120166	0.000659631	NA	NA	11817.2	1191671	0.30445	NA	NA	0.01
GLOBAL_global	7361	1.1144	1.7089	-1.38985	1.57102	0.444359	0.429588	1989	1201	GLOBAL	NA	1580	11817.2	0	21	0.01	NA	1022	0.490034	0.490034	0.490034	0	NA	0	0.405628	0.405628	0.405628	0	0	NA	0	0.646835	1	0	1	0.478105	0.496233	0.0252308	0.0114826	0.0104549	0.000978474	NA	NA	11817.2	1191671	0.396341	NA	NA	0.00047619
GLOBAL_global	7361	1.1144	1.7089	-1.38985	1.57102	0.444359	0.429588	1989	1201	GLOBAL	NA	1580	11817.2	0	21	0.01	NA	1022	0.490034	0.490034	0.490034	0	NA	0	0.405628	0.405628	0.405628	0	0	NA	0	0.646835	1	0	1	0.478105	0.496233	0.0252308	0.0114826	0.0104549	0.000978474	NA	NA	11817.2	1191671	0.396341	NA	NA	0.00047619
GLOBAL_global	7361	1.1144	1.7089	-1.38985	1.57102	0.444359	0.429588	1989	1201	GLOBAL	NA	1580	11817.2	0	21	0.01	NA	1022	0.490034	0.490034	0.490034	0	NA	0	0.405628	0.405628	0.405628	0	0	NA	0	0.646835	1	0	1	0.478105	0.496233	0.0252308	0.0114826	0.0104549	0.000978474	NA	NA	11817.2	1191671	0.396341	NA	NA	0.00047619
GLOBAL_global	12167	-0.781772	0.915974	-0.405478	-0.481255	-1.60913	-1.27293	1989	1201	GLOBAL	NA	1580	11817.2	0	1	0.01	NA	1464	0.119761	0.12159	0.11966	0.00192991	NA	0	0.509375	0.509424	0.508489	0.000935903	0.000208988	NA	0	0.926582	1	0	1	0.260904	0.545435	0.0328462	0.0127673	0.0110948	0.00068306	NA	NA	11817.2	1191671	0.30445	NA	NA	0.01
GLOBAL_global	12167	-0.781772	0.915974	-0.405478	-0.481255	-1.60913	-1.27293	1989	1201	GLOBAL	NA	1580	11817.2	0	1	0.01	NA	1464	0.119761	0.12159	0.11966	0.00192991	NA	0	0.509375	0.509424	0.508489	0.000935903	0.000208988	NA	0	0.926582	1	0	1	0.260904	0.545435	0.0328462	0.0127673	0.0110948	0.00068306	NA	NA	11817.2	1191671	0.30445	NA	NA	0.01
GLOBAL_global	12167	-0.781772	0.915974	-0.405478	-0.481255	-1.60913	-1.27293	1989	1201	GLOBAL	NA	1580	11817.2	0	1	0.01	NA	1464	0.119761	0.12159	0.11966	0.00192991	NA	0	0.509375	0.509424	0.508489	0.000935903	0.000208988	NA	0	0.926582	1	0	1	0.260904	0.545435	0.0328462	0.0127673	0.0110948	0.00068306	NA	NA	11817.2	1191671	0.30445	NA	NA	0.01
GLOBAL_global	7307	0.767423	0.269332	1.54601	0.793141	0.85356	-1.05651	1989	1201	GLOBAL	NA	1580	11817.2	0	1	0.01	NA	1007	0.46785	0.469572	0.467547	0.00202475	NA	0	0.563559	0.565708	0.554291	0.0114166	0.00444295	NA	0	0.637342	1	0	1	0.48092	0.5181	0.0252308	0.108022	0.0400774	0.000993049	NA	NA	11817.2	1191671	0.396341	NA	NA	0.01
GLOBAL_global	7307	0.767423	0.269332	1.54601	0.793141	0.85356	-1.05651	1989	1201	GLOBAL	NA	1580	11817.2	0	1	0.01	NA	1007	0.46785	0.469572	0.467547	0.00202475	NA	0	0.563559	0.565708	0.554291	0.0114166	0.00444295	NA	0	0.637342	1	0	1	0.48092	0.5181	0.0252308	0.108022	0.0400774	0.000993049	NA	NA	11817.2	1191671	0.396341	NA	NA	0.01
GLOBAL_global	7307	0.767423	0.269332	1.54601	0.793141	0.85356	-1.05651	1989	1201	GLOBAL	NA	1580	11817.2	0	1	0.01	NA	1007	0.46785	0.469572	0.467547	0.00202475	NA	0	0.563559	0.565708	0.554291	0.0114166	0.00444295	NA	0	0.637342	1	0	1	0.48092	0.5181	0.0252308	0.108022	0.0400774	0.000993049	NA	NA	11817.2	1191671	0.396341	NA	NA	0.01
GLOBAL_global	5747	0.146767	0.963823	0.193207	1.52137	-0.573651	0.609939	1989	1201	GLOBAL	NA	1580	11817.2	0	1	0.01	NA	1367	0.345797	0.345797	0.345797	0	NA	0	0.430628	0.430628	0.430628	0	0	NA	0	0.86519	1	0	1	0.341629	0.554188	0.0328462	0.0167163	0.0122908	0.000731529	NA	NA	11817.2	1191671	0.30445	NA	NA	0.01
GLOBAL_global	5747	0.146767	0.963823	0.193207	1.52137	-0.573651	0.609939	1989	1201	GLOBAL	NA	1580	11817.2	0	1	0.01	NA	1367	0.345797	0.345797	0.345797	0	NA	0	0.430628	0.430628	0.430628	0	0	NA	0	0.86519	1	0	1	0.341629	0.554188	0.0328462	0.0167163	0.0122908	0.000731529	NA	NA	11817.2	1191671	0.30445	NA	NA	0.01
GLOBAL_global	5747	0.146767	0.963823	0.193207	1.52137	-0.573651	0.609939	1989	1201	GLOBAL	NA	1580	11817.2	0	1	0.01	NA	1367	0.345797	0.345797	0.345797	0	NA	0	0.430628	0.430628	0.430628	0	0	NA	0	0.86519	1	0	1	0.341629	0.554188	0.0328462	0.0167163	0.0122908	0.000731529	NA	NA	11817.2	1191671	0.30445	NA	NA	0.01
GLOBAL_global	12430	1.3783	-1.24884	-0.670281	-0.406778	-0.810688	0.696507	1989	1201	GLOBAL	NA	1580	11817.2	0	77	0.0178734	0.664334	97.375	0.242318	0.36417	0.0483314	0.315839	1.6217	0.00139138	0.550892	0.687982	0.257872	0.43011	0.0878459	1.61353	0.00268139	1.47911	4	0	4	1.07664	0.286506	0.0252308	0.0588617	0.0286732	0.00745176	0.00382046	0.0166188	11817.2	1191671	0.708399	11.2863	0.579592	0.000232123
GLOBAL_global	12430	1.3783	-1.24884	-0.670281	-0.406778	-0.810688	0.696507	1989	1201	GLOBAL	NA	1580	11817.2	0	77	0.0178734	0.664334	97.375	0.242318	0.36417	0.0483314	0.315839	1.6217	0.00139138	0.550892	0.687982	0.257872	0.43011	0.0878459	1.61353	0.00268139	1.47911	4	0	4	1.07664	0.286506	0.0252308	0.0588617	0.0286732	0.00745176	0.00382046	0.0166188	11817.2	1191671	0.708399	11.2863	0.579592	0.000232123
GLOBAL_global	12430	1.3783	-1.24884	-0.670281	-0.406778	-0.810688	0.696507	1989	1201	GLOBAL	NA	1580	11817.2	0	77	0.0178734	0.664334	97.375	0.242318	0.36417	0.0483314	0.315839	1.6217	0.00139138	0.550892	0.687982	0.257872	0.43011	0.0878459	1.61353	0.00268139	1.47911	4	0	4	1.07664	0.286506	0.0252308	0.0588617	0.0286732	0.00745176	0.00382046	0.0166188	11817.2	1191671	0.708399	11.2863	0.579592	0.000232123
GLOBAL_global	300	0.347137	-1.43135	1.09699	-0.928122	-1.55923	0.18431	1989	NA	GLOBAL	NA	1580	11817.2	0	7	0.0120539	0.382426	179.286	0.322439	0.356245	0.191846	0.164399	1.8748	1.9207e-05	0.499232	0.573412	0.402891	0.170521	0.0277382	1.88409	0.00018952	0.794304	3	0	3	0.843764	0.318541	0.0252308	0.344216	0.25329	0.00510478	0.00325191	0.0120659	11817.2	1191671	0.477748	1.111	0.0476367	0.00172199
GLOBAL_global	300	0.347137	-1.43135	1.09699	-0.928122	-1.55923	0.18431	1989	NA	GLOBAL	NA	1580	11817.2	0	7	0.0120539	0.382426	179.286	0.322439	0.356245	0.191846	0.164399	1.8748	1.9207e-05	0.499232	0.573412	0.402891	0.170521	0.0277382	1.88409	0.00018952	0.794304	3	0	3	0.843764	0.318541	0.0252308	0.344216	0.25329	0.00510478	0.00325191	0.0120659	11817.2	1191671	0.477748	1.111	0.0476367	0.00172199
GLOBAL_global	300	0.347137	-1.43135	1.09699	-0.928122	-1.55923	0.18431	1989	NA	GLOBAL	NA	1580	11817.2	0	7	0.0120539	0.382426	179.286	0.322439	0.356245	0.191846	0.164399	1.8748	1.9207e-05	0.499232	0.573412	0.402891	0.170521	0.0277382	1.88409	0.00018952	0.794304	3	0	3	0.843764	0.318541	0.0252308	0.344216	0.25329	0.00510478	0.00325191	0.0120659	11817.2	1191671	0.477748	1.111	0.0476367	0.00172199
GLOBAL_global	7308	0.156542	-0.986356	-1.41864	-1.50739	-0.45638	-1.48935	1989	1201	GLOBAL	NA	1580	11817.2	0	407	0.0257469	0.821515	312.277	0.221311	0.36959	-0.0261924	0.395783	0.780802	0.00262075	0.489673	0.994005	0.045119	0.948886	0.26849	0.8695	0.0685701	9.28924	16	0	16	3.28533	0.23917	0.0404615	0.0198735	0.0138844	0.00298778	0.00272861	0.0255177	11817.2	1191671	0.63633	41.3371	1.83787	6.32602e-05
GLOBAL_global	7308	0.156542	-0.986356	-1.41864	-1.50739	-0.45638	-1.48935	1989	1201	GLOBAL	NA	1580	11817.2	0	407	0.0257469	0.821515	312.277	0.221311	0.36959	-0.0261924	0.395783	0.780802	0.00262075	0.489673	0.994005	0.045119	0.948886	0.26849	0.8695	0.0685701	9.28924	16	0	16	3.28533	0.23917	0.0404615	0.0198735	0.0138844	0.00298778	0.00272861	0.0255177	11817.2	1191671	0.63633	41.3371	1.83787	6.32602e-05
GLOBAL_global	7308	0.156542	-0.986356	-1.41864	-1.50739	-0.45638	-1.48935	1989	1201	GLOBAL	NA	1580	11817.2	0	407	0.0257469	0.821515	312.277	0.221311	0.36959	-0.0261924	0.395783	0.780802	0.00262075	0.489673	0.994005	0.045119	0.948886	0.26849	0.8695	0.0685701	9.28924	16	0	16	3.28533	0.23917	0.0404615	0.0198735	0.0138844	0.00298778	0.00272861	0.0255177	11817.2	1191671	0.63633	41.3371	1.83787	6.32602e-05
GLOBAL_global	11075	-0.0682628	0.276851	0.308339	1.0083	-1.14004	1.03557	1989	1201	GLOBAL	NA	1580	11817.2	0	1	0.01	NA	1454	0.306415	0.327148	0.30535	0.0217979	NA	0	0.536608	0.542647	0.536298	0.00634924	0.00136882	NA	0	0.920253	1	0	1	0.270987	0.558945	0.0328462	0.0414988	0.0201697	0.000687758	NA	NA	11817.2	1191671	0.30445	NA	NA	0.01
GLOBAL_global	11075	-0.0682628	0.276851	0.308339	1.0083	-1.14004	1.03557	1989	1201	GLOBAL	NA	1580	11817.2	0	1	0.01	NA	1454	0.306415	0.327148	0.30535	0.0217979	NA	0	0.536608	0.542647	0.536298	0.00634924	0.00136882	NA	0	0.920253	1	0	1	0.270987	0.558945	0.0328462	0.0414988	0.0201697	0.000687758	NA	NA	11817.2	1191671	0.30445	NA	NA	0.01
GLOBAL_global	11075	-0.0682628	0.276851	0.308339	1.0083	-1.14004	1.03557	1989	1201	GLOBAL	NA	1580	11817.2	0	1	0.01	NA	1454	0.306415	0.327148	0.30535	0.0217979	NA	0	0.536608	0.542647	0.536298	0.00634924	0.00136882	NA	0	0.920253	1	0	1	0.270987	0.558945	0.0328462	0.0414988	0.0201697	0.000687758	NA	NA	11817.2	1191671	0.30445	NA	NA	0.01
GLOBAL_global	10224	-1.12387	-1.30558	-1.29775	1.17794	-1.08515	0.75422	1989	1201	GLOBAL	NA	1580	11817.2	0	1321	0.0497095	0.847582	66.4188	0.229694	0.370068	0.0169567	0.353111	0.987372	0.00156022	0.563819	1.03133	0.162549	0.868778	0.232308	0.835789	0.0450273	4.91835	12	0	12	2.95185	0.244321	0.01	0.0268461	0.0168606	0.0102855	0.00356475	0.0460579	11817.2	1191671	4.97095	31.5719	2.73168	3.76302e-05
GLOBAL_global	10224	-1.12387	-1.30558	-1.29775	1.17794	-1.08515	0.75422	1989	1201	GLOBAL	NA	1580	11817.2	0	1321	0.0497095	0.847582	66.4188	0.229694	0.370068	0.0169567	0.353111	0.987372	0.00156022	0.563819	1.03133	0.162549	0.868778	0.232308	0.835789	0.0450273	4.91835	12	0	12	2.95185	0.244321	0.01	0.0268461	0.0168606	0.0102855	0.00356475	0.0460579	11817.2	1191671	4.97095	31.5719	2.73168	3.76302e-05
GLOBAL_global	10224	-1.12387	-1.30558	-1.29775	1.17794	-1.08515	0.75422	1989	1201	GLOBAL	NA	1580	11817.2	0	1321	0.0497095	0.847582	66.4188	0.229694	0.370068	0.0169567	0.353111	0.987372	0.00156022	0.563819	1.03133	0.162549	0.868778	0.232308	0.835789	0.0450273	4.91835	12	0	12	2.95185	0.244321	0.01	0.0268461	0.0168606	0.0102855	0.00356475	0.0460579	11817.2	1191671	4.97095	31.5719	2.73168	3.76302e-05
GLOBAL_global	5911	-0.341938	1.76905	-0.134919	0.797279	1.45239	1.07885	1989	1201	GLOBAL	NA	1580	11817.2	0	1	0.01	NA	1413	0.300961	0.300961	0.300961	0	NA	0	0.346776	0.346776	0.346776	0	0	NA	0	0.894304	1	0	1	0.307546	0.563553	0.01	0.01	0.01	0.000707714	NA	NA	11817.2	1191671	1	NA	NA	0.01
GLOBAL_global	5911	-0.341938	1.76905	-0.134919	0.797279	1.45239	1.07885	1989	1201	GLOBAL	NA	1580	11817.2	0	1	0.01	NA	1413	0.300961	0.300961	0.300961	0	NA	0	0.346776	0.346776	0.346776	0	0	NA	0	0.894304	1	0	1	0.307546	0.563553	0.01	0.01	0.01	0.000707714	NA	NA	11817.2	1191671	1	NA	NA	0.01
GLOBAL_global	5911	-0.341938	1.76905	-0.134919	0.797279	1.45239	1.07885	1989	1201	GLOBAL	NA	1580	11817.2	0	1	0.01	NA	1413	0.300961	0.300961	0.300961	0	NA	0	0.346776	0.346776	0.346776	0	0	NA	0	0.894304	1	0	1	0.307546	0.563553	0.01	0.01	0.01	0.000707714	NA	NA	11817.2	1191671	1	NA	NA	0.01
GLOBAL_global	5506	2.29218	-0.0799637	-1.55104	1.12829	-0.64601	1.46841	1989	1201	GLOBAL	NA	1580	11817.2	0	768	0.0236929	0.409748	24.1707	0.12083	0.301532	0.0495427	0.251989	1.2349	0.000351728	0.511285	0.582153	0.42144	0.160712	0.0363849	1.1964	0.000617079	0.627215	8	0	8	1.59984	0.408285	0.0328462	0.0163529	0.0123334	0.0353294	0.00900724	0.0150099	11817.2	1191671	0.721331	25.0565	1.21701	3.08502e-05
GLOBAL_global	5506	2.29218	-0.0799637	-1.55104	1.12829	-0.64601	1.46841	1989	1201	GLOBAL	NA	1580	11817.2	0	768	0.0236929	0.409748	24.1707	0.12083	0.301532	0.0495427	0.251989	1.2349	0.000351728	0.511285	0.582153	0.42144	0.160712	0.0363849	1.1964	0.000617079	0.627215	8	0	8	1.59984	0.408285	0.0328462	0.0163529	0.0123334	0.0353294	0.00900724	0.0150099	11817.2	1191671	0.721331	25.0565	1.21701	3.08502e-05
GLOBAL_global	5506	2.29218	-0.0799637	-1.55104	1.12829	-0.64601	1.46841	1989	1201	GLOBAL	NA	1580	11817.2	0	768	0.0236929	0.409748	24.1707	0.12083	0.301532	0.0495427	0.251989	1.2349	0.000351728	0.511285	0.582153	0.42144	0.160712	0.0363849	1.1964	0.000617079	0.627215	8	0	8	1.59984	0.408285	0.0328462	0.0163529	0.0123334	0.0353294	0.00900724	0.0150099	11817.2	1191671	0.721331	25.0565	1.21701	3.08502e-05
GLOBAL_global	10427	0.537732	1.52297	0.993373	0.937959	-1.16999	-0.905011	1989	1201	GLOBAL	NA	1580	11817.2	0	1	0.01	NA	1132	0.419952	0.419952	0.419952	0	NA	0	0.492383	0.492383	0.492383	0	0	NA	0	0.716456	1	0	1	0.450861	0.528467	0.0252308	0.0109951	0.0103055	0.000883392	NA	NA	11817.2	1191671	0.396341	NA	NA	0.01
GLOBAL_global	10427	0.537732	1.52297	0.993373	0.937959	-1.16999	-0.905011	1989	1201	GLOBAL	NA	1580	11817.2	0	1	0.01	NA	1132	0.419952	0.419952	0.419952	0	NA	0	0.492383	0.492383	0.492383	0	0	NA	0	0.716456	1	0	1	0.450861	0.528467	0.0252308	0.0109951	0.0103055	0.000883392	NA	NA	11817.2	1191671	0.396341	NA	NA	0.01
GLOBAL_global	10427	0.537732	1.52297	0.993373	0.937959	-1.16999	-0.905011	1989	1201	GLOBAL	NA	1580	11817.2	0	1	0.01	NA	1132	0.419952	0.419952	0.419952	0	NA	0	0.492383	0.492383	0.492383	0	0	NA	0	0.716456	1	0	1	0.450861	0.528467	0.0252308	0.0109951	0.0103055	0.000883392	NA	NA	11817.2	1191671	0.396341	NA	NA	0.01
GLOBAL_global	3683	-0.00961823	0.33632	0.849458	-0.241272	1.37504	1.38906	1989	1201	GLOBAL	NA	1580	11817.2	0	1	0.01	NA	1471	0.133429	0.135969	0.133292	0.00267634	NA	0	0.453559	0.454977	0.427167	0.0278109	0.00611959	NA	0	0.931013	1	0	1	0.253513	0.544383	0.0328462	0.0233931	0.0145569	0.00067981	NA	NA	11817.2	1191671	0.30445	NA	NA	0.01
GLOBAL_global	3683	-0.00961823	0.33632	0.849458	-0.241272	1.37504	1.38906	1989	1201	GLOBAL	NA	1580	11817.2	0	1	0.01	NA	1471	0.133429	0.135969	0.133292	0.00267634	NA	0	0.453559	0.454977	0.427167	0.0278109	0.00611959	NA	0	0.931013	1	0	1	0.253513	0.544383	0.0328462	0.0233931	0.0145569	0.00067981	NA	NA	11817.2	1191671	0.30445	NA	NA	0.01
GLOBAL_global	3683	-0.00961823	0.33632	0.849458	-0.241272	1.37504	1.38906	1989	1201	GLOBAL	NA	1580	11817.2	0	1	0.01	NA	1471	0.133429	0.135969	0.133292	0.00267634	NA	0	0.453559	0.454977	0.427167	0.0278109	0.00611959	NA	0	0.931013	1	0	1	0.253513	0.544383	0.0328462	0.0233931	0.0145569	0.00067981	NA	NA	11817.2	1191671	0.30445	NA	NA	0.01
GLOBAL_global	5507	-0.15623	1.59543	0.141398	-0.712964	1.10058	-0.262961	1989	1201	GLOBAL	NA	1580	11817.2	0	1	0.01	NA	1519	0.231911	0.231911	0.231911	0	NA	0	0.431194	0.431194	0.431194	0	0	NA	0	0.961392	1	0	1	0.192719	0.558327	0.0176154	0.01	0.01	0.000658328	NA	NA	11817.2	1191671	0.567686	NA	NA	0.01
GLOBAL_global	5507	-0.15623	1.59543	0.141398	-0.712964	1.10058	-0.262961	1989	1201	GLOBAL	NA	1580	11817.2	0	1	0.01	NA	1519	0.231911	0.231911	0.231911	0	NA	0	0.431194	0.431194	0.431194	0	0	NA	0	0.961392	1	0	1	0.192719	0.558327	0.0176154	0.01	0.01	0.000658328	NA	NA	11817.2	1191671	0.567686	NA	NA	0.01
GLOBAL_global	5507	-0.15623	1.59543	0.141398	-0.712964	1.10058	-0.262961	1989	1201	GLOBAL	NA	1580	11817.2	0	1	0.01	NA	1519	0.231911	0.231911	0.231911	0	NA	0	0.431194	0.431194	0.431194	0	0	NA	0	0.961392	1	0	1	0.192719	0.558327	0.0176154	0.01	0.01	0.000658328	NA	NA	11817.2	1191671	0.567686	NA	NA	0.01
GLOBAL_global	2611	0.190751	1.51203	0.96459	-0.220583	-1.64905	1.20149	1989	NA	GLOBAL	NA	1580	11817.2	0	1	0.01	NA	1336	0.334941	0.334941	0.334941	0	NA	0	0.500653	0.500653	0.500653	0	0	NA	0	0.84557	1	0	1	0.361475	0.553774	0.0176154	0.01099	0.0102025	0.000748503	NA	NA	11817.2	1191671	0.567686	NA	NA	0.01
GLOBAL_global	2611	0.190751	1.51203	0.96459	-0.220583	-1.64905	1.20149	1989	NA	GLOBAL	NA	1580	11817.2	0	1	0.01	NA	1336	0.334941	0.334941	0.334941	0	NA	0	0.500653	0.500653	0.500653	0	0	NA	0	0.84557	1	0	1	0.361475	0.553774	0.0176154	0.01099	0.0102025	0.000748503	NA	NA	11817.2	1191671	0.567686	NA	NA	0.01
GLOBAL_global	2611	0.190751	1.51203	0.96459	-0.220583	-1.64905	1.20149	1989	NA	GLOBAL	NA	1580	11817.2	0	1	0.01	NA	1336	0.334941	0.334941	0.334941	0	NA	0	0.500653	0.500653	0.500653	0	0	NA	0	0.84557	1	0	1	0.361475	0.553774	0.0176154	0.01099	0.0102025	0.000748503	NA	NA	11817.2	1191671	0.567686	NA	NA	0.01
GLOBAL_global	10126	1.35876	-0.755998	-1.37834	-1.15156	-0.730844	-1.65527	1989	1201	GLOBAL	NA	1580	11817.2	0	139	0.0189004	0.608045	320.741	0.319869	0.415868	0.199238	0.21663	0.854537	0.0022108	0.563554	0.857187	0.296635	0.560552	0.160312	0.965037	0.0247862	5.48101	11	0	11	2.60053	0.267554	0.0176154	0.0156149	0.0114003	0.00240461	0.00499706	0.0149982	11817.2	1191671	1.07295	38.94	1.31559	0.000135974
GLOBAL_global	10126	1.35876	-0.755998	-1.37834	-1.15156	-0.730844	-1.65527	1989	1201	GLOBAL	NA	1580	11817.2	0	139	0.0189004	0.608045	320.741	0.319869	0.415868	0.199238	0.21663	0.854537	0.0022108	0.563554	0.857187	0.296635	0.560552	0.160312	0.965037	0.0247862	5.48101	11	0	11	2.60053	0.267554	0.0176154	0.0156149	0.0114003	0.00240461	0.00499706	0.0149982	11817.2	1191671	1.07295	38.94	1.31559	0.000135974
GLOBAL_global	10126	1.35876	-0.755998	-1.37834	-1.15156	-0.730844	-1.65527	1989	1201	GLOBAL	NA	1580	11817.2	0	139	0.0189004	0.608045	320.741	0.319869	0.415868	0.199238	0.21663	0.854537	0.0022108	0.563554	0.857187	0.296635	0.560552	0.160312	0.965037	0.0247862	5.48101	11	0	11	2.60053	0.267554	0.0176154	0.0156149	0.0114003	0.00240461	0.00499706	0.0149982	11817.2	1191671	1.07295	38.94	1.31559	0.000135974
GLOBAL_global	1742	1.42229	-0.282296	-1.52801	-0.439879	0.0725859	1.49005	1989	NA	GLOBAL	NA	1580	11817.2	0	413	0.0165041	0.613118	134.55	0.186363	0.292169	-0.0658192	0.357988	1.54654	0.000795106	0.482598	0.893065	0.321295	0.57177	0.0536201	1.52534	0.00169245	1.70316	4	0	4	1.33634	0.332507	0.01	0.0147675	0.0118227	0.00646514	0.00346845	0.015595	11817.2	1191671	1.65041	41.5182	1.31907	3.99616e-05
GLOBAL_global	1742	1.42229	-0.282296	-1.52801	-0.439879	0.0725859	1.49005	1989	NA	GLOBAL	NA	1580	11817.2	0	413	0.0165041	0.613118	134.55	0.186363	0.292169	-0.0658192	0.357988	1.54654	0.000795106	0.482598	0.893065	0.321295	0.57177	0.0536201	1.52534	0.00169245	1.70316	4	0	4	1.33634	0.332507	0.01	0.0147675	0.0118227	0.00646514	0.00346845	0.015595	11817.2	1191671	1.65041	41.5182	1.31907	3.99616e-05
GLOBAL_global	1742	1.42229	-0.282296	-1.52801	-0.439879	0.0725859	1.49005	1989	NA	GLOBAL	NA	1580	11817.2	0	413	0.0165041	0.613118	134.55	0.186363	0.292169	-0.0658192	0.357988	1.54654	0.000795106	0.482598	0.893065	0.321295	0.57177	0.0536201	1.52534	0.00169245	1.70316	4	0	4	1.33634	0.332507	0.01	0.0147675	0.0118227	0.00646514	0.00346845	0.015595	11817.2	1191671	1.65041	41.5182	1.31907	3.99616e-05
GLOBAL_global	2512	-0.8844	-0.259738	-0.353669	-0.290923	0.15742	0.0111728	1989	NA	GLOBAL	NA	1580	11817.2	0	24	0.0144502	0.627295	467.357	0.194221	0.288627	0.0538145	0.234813	1.11197	0.00116375	0.457711	0.702131	0.245085	0.457047	0.182795	0.925663	0.0317796	4.14114	8	0	8	1.50101	0.241258	0.0252308	0.117699	0.057507	0.00170315	0.00271229	0.0145914	11817.2	1191671	0.572722	5.32967	0.253732	0.000602092
GLOBAL_global	2512	-0.8844	-0.259738	-0.353669	-0.290923	0.15742	0.0111728	1989	NA	GLOBAL	NA	1580	11817.2	0	24	0.0144502	0.627295	467.357	0.194221	0.288627	0.0538145	0.234813	1.11197	0.00116375	0.457711	0.702131	0.245085	0.457047	0.182795	0.925663	0.0317796	4.14114	8	0	8	1.50101	0.241258	0.0252308	0.117699	0.057507	0.00170315	0.00271229	0.0145914	11817.2	1191671	0.572722	5.32967	0.253732	0.000602092
GLOBAL_global	2512	-0.8844	-0.259738	-0.353669	-0.290923	0.15742	0.0111728	1989	NA	GLOBAL	NA	1580	11817.2	0	24	0.0144502	0.627295	467.357	0.194221	0.288627	0.0538145	0.234813	1.11197	0.00116375	0.457711	0.702131	0.245085	0.457047	0.182795	0.925663	0.0317796	4.14114	8	0	8	1.50101	0.241258	0.0252308	0.117699	0.057507	0.00170315	0.00271229	0.0145914	11817.2	1191671	0.572722	5.32967	0.253732	0.000602092
GLOBAL_global	1412	0.454652	-1.01917	-1.22867	-1.135	1.23531	1.00671	1989	NA	GLOBAL	NA	1580	11817.2	0	88	0.0147925	0.572364	142.4	0.223852	0.349447	0.0577208	0.291726	1.7223	0.000494688	0.596515	1.02563	0.00577616	1.01985	0.271945	1.6534	0.020622	1.3519	4	0	4	0.997255	0.284726	0.0328462	0.0249576	0.0171734	0.00587397	0.00268676	0.0158897	11817.2	1191671	0.450358	22.9335	0.925249	0.000168097
GLOBAL_global	1412	0.454652	-1.01917	-1.22867	-1.135	1.23531	1.00671	1989	NA	GLOBAL	NA	1580	11817.2	0	88	0.0147925	0.572364	142.4	0.223852	0.349447	0.0577208	0.291726	1.7223	0.000494688	0.596515	1.02563	0.00577616	1.01985	0.271945	1.6534	0.020622	1.3519	4	0	4	0.997255	0.284726	0.0328462	0.0249576	0.0171734	0.00587397	0.00268676	0.0158897	11817.2	1191671	0.450358	22.9335	0.925249	0.000168097
GLOBAL_global	1412	0.454652	-1.01917	-1.22867	-1.135	1.23531	1.00671	1989	NA	GLOBAL	NA	1580	11817.2	0	88	0.0147925	0.572364	142.4	0.223852	0.349447	0.0577208	0.291726	1.7223	0.000494688	0.596515	1.02563	0.00577616	1.01985	0.271945	1.6534	0.020622	1.3519	4	0	4	0.997255	0.284726	0.0328462	0.0249576	0.0171734	0.00587397	0.00268676	0.0158897	11817.2	1191671	0.450358	22.9335	0.925249	0.000168097
GLOBAL_global	10438	1.7204	-1.48672	0.124128	1.37241	-1.4719	-0.666948	1989	1201	GLOBAL	NA	1580	11817.2	0	85	0.0254046	0.419532	69.7826	0.35596	0.452898	0.210183	0.242715	1.35863	0.000627997	0.585013	0.833598	0.281774	0.551824	0.0897084	1.28563	0.0066251	2.03165	8	0	8	1.83251	0.285249	0.01	0.137855	0.0903444	0.00968817	0.00649793	0.0163693	11817.2	1191671	2.54046	3.04328	0.181188	0.000298877
GLOBAL_global	10438	1.7204	-1.48672	0.124128	1.37241	-1.4719	-0.666948	1989	1201	GLOBAL	NA	1580	11817.2	0	85	0.0254046	0.419532	69.7826	0.35596	0.452898	0.210183	0.242715	1.35863	0.000627997	0.585013	0.833598	0.281774	0.551824	0.0897084	1.28563	0.0066251	2.03165	8	0	8	1.83251	0.285249	0.01	0.137855	0.0903444	0.00968817	0.00649793	0.0163693	11817.2	1191671	2.54046	3.04328	0.181188	0.000298877
GLOBAL_global	10438	1.7204	-1.48672	0.124128	1.37241	-1.4719	-0.666948	1989	1201	GLOBAL	NA	1580	11817.2	0	85	0.0254046	0.419532	69.7826	0.35596	0.452898	0.210183	0.242715	1.35863	0.000627997	0.585013	0.833598	0.281774	0.551824	0.0897084	1.28563	0.0066251	2.03165	8	0	8	1.83251	0.285249	0.01	0.137855	0.0903444	0.00968817	0.00649793	0.0163693	11817.2	1191671	2.54046	3.04328	0.181188	0.000298877
GLOBAL_global	12287	-1.43175	0.785415	-0.750874	1.33517	-0.598603	-1.02765	1989	1201	GLOBAL	NA	1580	11817.2	0	61	0.0195851	0.71093	142.724	0.045659	0.142685	-0.0628196	0.205505	1.6067	0.00258286	0.41664	0.732451	0.302005	0.430446	0.118388	1.55314	0.00574534	2.61962	16	0	16	2.15375	0.293876	0.0709231	0.0856612	0.0515407	0.00153841	0.00350905	0.0178811	11817.2	1191671	0.276145	8.29932	0.346931	0.000321067
GLOBAL_global	12287	-1.43175	0.785415	-0.750874	1.33517	-0.598603	-1.02765	1989	1201	GLOBAL	NA	1580	11817.2	0	61	0.0195851	0.71093	142.724	0.045659	0.142685	-0.0628196	0.205505	1.6067	0.00258286	0.41664	0.732451	0.302005	0.430446	0.118388	1.55314	0.00574534	2.61962	16	0	16	2.15375	0.293876	0.0709231	0.0856612	0.0515407	0.00153841	0.00350905	0.0178811	11817.2	1191671	0.276145	8.29932	0.346931	0.000321067
GLOBAL_global	12287	-1.43175	0.785415	-0.750874	1.33517	-0.598603	-1.02765	1989	1201	GLOBAL	NA	1580	11817.2	0	61	0.0195851	0.71093	142.724	0.045659	0.142685	-0.0628196	0.205505	1.6067	0.00258286	0.41664	0.732451	0.302005	0.430446	0.118388	1.55314	0.00574534	2.61962	16	0	16	2.15375	0.293876	0.0709231	0.0856612	0.0515407	0.00153841	0.00350905	0.0178811	11817.2	1191671	0.276145	8.29932	0.346931	0.000321067
GLOBAL_global	6199	-0.434792	0.777896	-0.722091	1.63722	0.466816	1.06442	1989	1201	GLOBAL	NA	1580	11817.2	0	2	0.0103423	0.896911	1089	0.265284	0.304575	0.239929	0.064646	2	0.000428875	0.492614	0.508565	0.477304	0.0312607	0.0116377	2	6.22324e-05	1.37848	2	0	2	0.562535	0.354451	0.0328462	0.019693	0.0135157	0.000884794	0.000967118	0.0117311	11817.2	1191671	0.314872	45.5445	0.867958	0.00517116
GLOBAL_global	6199	-0.434792	0.777896	-0.722091	1.63722	0.466816	1.06442	1989	1201	GLOBAL	NA	1580	11817.2	0	2	0.0103423	0.896911	1089	0.265284	0.304575	0.239929	0.064646	2	0.000428875	0.492614	0.508565	0.477304	0.0312607	0.0116377	2	6.22324e-05	1.37848	2	0	2	0.562535	0.354451	0.0328462	0.019693	0.0135157	0.000884794	0.000967118	0.0117311	11817.2	1191671	0.314872	45.5445	0.867958	0.00517116
GLOBAL_global	6199	-0.434792	0.777896	-0.722091	1.63722	0.466816	1.06442	1989	1201	GLOBAL	NA	1580	11817.2	0	2	0.0103423	0.896911	1089	0.265284	0.304575	0.239929	0.064646	2	0.000428875	0.492614	0.508565	0.477304	0.0312607	0.0116377	2	6.22324e-05	1.37848	2	0	2	0.562535	0.354451	0.0328462	0.019693	0.0135157	0.000884794	0.000967118	0.0117311	11817.2	1191671	0.314872	45.5445	0.867958	0.00517116
GLOBAL_global	1116	0.0636875	-0.55435	0.210477	0.0649146	0.204828	1.50448	1989	NA	GLOBAL	NA	1580	11817.2	0	1	0.01	NA	1447	0.294041	0.303726	0.150583	0.153143	NA	0	0.449175	0.461748	0.327227	0.134521	0.0185165	NA	0	0.915823	1	0	1	0.277741	0.558493	0.0404615	0.207416	0.0802316	0.000691085	NA	NA	11817.2	1191671	0.247148	NA	NA	0.01
GLOBAL_global	1116	0.0636875	-0.55435	0.210477	0.0649146	0.204828	1.50448	1989	NA	GLOBAL	NA	1580	11817.2	0	1	0.01	NA	1447	0.294041	0.303726	0.150583	0.153143	NA	0	0.449175	0.461748	0.327227	0.134521	0.0185165	NA	0	0.915823	1	0	1	0.277741	0.558493	0.0404615	0.207416	0.0802316	0.000691085	NA	NA	11817.2	1191671	0.247148	NA	NA	0.01
GLOBAL_global	1116	0.0636875	-0.55435	0.210477	0.0649146	0.204828	1.50448	1989	NA	GLOBAL	NA	1580	11817.2	0	1	0.01	NA	1447	0.294041	0.303726	0.150583	0.153143	NA	0	0.449175	0.461748	0.327227	0.134521	0.0185165	NA	0	0.915823	1	0	1	0.277741	0.558493	0.0404615	0.207416	0.0802316	0.000691085	NA	NA	11817.2	1191671	0.247148	NA	NA	0.01
GLOBAL_global	567	-0.429905	1.30492	1.69568	-1.18466	0.733794	0.602725	1989	NA	GLOBAL	NA	1580	11817.2	0	1	0.01	NA	1509	0.191912	0.191912	0.191912	0	NA	0	0.574346	0.574346	0.574346	0	0	NA	0	0.955063	1	0	1	0.207231	0.550472	0.0252308	0.0124639	0.011057	0.000662691	NA	NA	11817.2	1191671	0.396341	NA	NA	0.01
GLOBAL_global	567	-0.429905	1.30492	1.69568	-1.18466	0.733794	0.602725	1989	NA	GLOBAL	NA	1580	11817.2	0	1	0.01	NA	1509	0.191912	0.191912	0.191912	0	NA	0	0.574346	0.574346	0.574346	0	0	NA	0	0.955063	1	0	1	0.207231	0.550472	0.0252308	0.0124639	0.011057	0.000662691	NA	NA	11817.2	1191671	0.396341	NA	NA	0.01
GLOBAL_global	567	-0.429905	1.30492	1.69568	-1.18466	0.733794	0.602725	1989	NA	GLOBAL	NA	1580	11817.2	0	1	0.01	NA	1509	0.191912	0.191912	0.191912	0	NA	0	0.574346	0.574346	0.574346	0	0	NA	0	0.955063	1	0	1	0.207231	0.550472	0.0252308	0.0124639	0.011057	0.000662691	NA	NA	11817.2	1191671	0.396341	NA	NA	0.01
GLOBAL_global	12376	-0.552081	-0.0847486	-0.681795	-0.998462	-0.468856	1.73533	1989	1201	GLOBAL	NA	1580	11817.2	0	19	0.0123963	0.61462	152.5	0.212908	0.287078	0.158342	0.128736	1.92379	0.000412553	0.458122	0.51097	0.403104	0.107866	0.0223239	1.90299	0.000252039	0.772152	3	0	3	0.958273	0.403138	0.0176154	0.035722	0.0181147	0.00588848	0.00206869	0.0134764	11817.2	1191671	0.703718	17.2056	0.743949	0.000652435
GLOBAL_global	12376	-0.552081	-0.0847486	-0.681795	-0.998462	-0.468856	1.73533	1989	1201	GLOBAL	NA	1580	11817.2	0	19	0.0123963	0.61462	152.5	0.212908	0.287078	0.158342	0.128736	1.92379	0.000412553	0.458122	0.51097	0.403104	0.107866	0.0223239	1.90299	0.000252039	0.772152	3	0	3	0.958273	0.403138	0.0176154	0.035722	0.0181147	0.00588848	0.00206869	0.0134764	11817.2	1191671	0.703718	17.2056	0.743949	0.000652435
GLOBAL_global	12376	-0.552081	-0.0847486	-0.681795	-0.998462	-0.468856	1.73533	1989	1201	GLOBAL	NA	1580	11817.2	0	19	0.0123963	0.61462	152.5	0.212908	0.287078	0.158342	0.128736	1.92379	0.000412553	0.458122	0.51097	0.403104	0.107866	0.0223239	1.90299	0.000252039	0.772152	3	0	3	0.958273	0.403138	0.0176154	0.035722	0.0181147	0.00588848	0.00206869	0.0134764	11817.2	1191671	0.703718	17.2056	0.743949	0.000652435
GLOBAL_global	12315	0.55728	1.1976	-0.0255435	-0.969498	-1.47938	1.33134	1989	1201	GLOBAL	NA	1580	11817.2	0	1	0.01	NA	1087	0.379005	0.38455	0.378681	0.00586994	NA	0	0.495008	0.495178	0.492087	0.00309119	0.000706248	NA	0	0.687975	1	0	1	0.463467	0.530865	0.0252308	0.0134777	0.011069	0.000919963	NA	NA	11817.2	1191671	0.396341	NA	NA	0.01
GLOBAL_global	12315	0.55728	1.1976	-0.0255435	-0.969498	-1.47938	1.33134	1989	1201	GLOBAL	NA	1580	11817.2	0	1	0.01	NA	1087	0.379005	0.38455	0.378681	0.00586994	NA	0	0.495008	0.495178	0.492087	0.00309119	0.000706248	NA	0	0.687975	1	0	1	0.463467	0.530865	0.0252308	0.0134777	0.011069	0.000919963	NA	NA	11817.2	1191671	0.396341	NA	NA	0.01
GLOBAL_global	12315	0.55728	1.1976	-0.0255435	-0.969498	-1.47938	1.33134	1989	1201	GLOBAL	NA	1580	11817.2	0	1	0.01	NA	1087	0.379005	0.38455	0.378681	0.00586994	NA	0	0.495008	0.495178	0.492087	0.00309119	0.000706248	NA	0	0.687975	1	0	1	0.463467	0.530865	0.0252308	0.0134777	0.011069	0.000919963	NA	NA	11817.2	1191671	0.396341	NA	NA	0.01
GLOBAL_global	5511	-0.767111	0.338371	-1.13081	-0.249547	-1.08266	0.169882	1989	1201	GLOBAL	NA	1580	11817.2	0	90	0.0144502	0.704672	45.9286	0.127059	0.334961	0.043905	0.291056	1.51622	0.000333554	0.50425	0.632715	0.428052	0.204663	0.0516669	1.56115	0.00124412	0.406962	5	0	5	1.01394	0.40741	0.0176154	0.0261035	0.0187715	0.0200547	0.00297893	0.0144566	11817.2	1191671	0.820317	26.9953	0.770135	0.000160558
GLOBAL_global	5511	-0.767111	0.338371	-1.13081	-0.249547	-1.08266	0.169882	1989	1201	GLOBAL	NA	1580	11817.2	0	90	0.0144502	0.704672	45.9286	0.127059	0.334961	0.043905	0.291056	1.51622	0.000333554	0.50425	0.632715	0.428052	0.204663	0.0516669	1.56115	0.00124412	0.406962	5	0	5	1.01394	0.40741	0.0176154	0.0261035	0.0187715	0.0200547	0.00297893	0.0144566	11817.2	1191671	0.820317	26.9953	0.770135	0.000160558
GLOBAL_global	5511	-0.767111	0.338371	-1.13081	-0.249547	-1.08266	0.169882	1989	1201	GLOBAL	NA	1580	11817.2	0	90	0.0144502	0.704672	45.9286	0.127059	0.334961	0.043905	0.291056	1.51622	0.000333554	0.50425	0.632715	0.428052	0.204663	0.0516669	1.56115	0.00124412	0.406962	5	0	5	1.01394	0.40741	0.0176154	0.0261035	0.0187715	0.0200547	0.00297893	0.0144566	11817.2	1191671	0.820317	26.9953	0.770135	0.000160558
GLOBAL_global	306	2.64405	-1.53662	-1.13081	1.4924	1.39251	-0.789586	1989	NA	GLOBAL	NA	1580	11817.2	0	7997	0.1661	0.938735	22.2779	0.164	0.656051	-0.22978	0.885831	0.824301	0.00419794	0.500613	1.10126	-0.116563	1.21782	0.280186	0.817619	0.0733274	6.44367	20	0	20	6.23744	0.277852	0.0404615	0.0387529	0.0253477	0.0450934	0.00294865	0.175777	11817.2	1191671	4.10512	24.2236	6.93464	2.07702e-05
GLOBAL_global	306	2.64405	-1.53662	-1.13081	1.4924	1.39251	-0.789586	1989	NA	GLOBAL	NA	1580	11817.2	0	7997	0.1661	0.938735	22.2779	0.164	0.656051	-0.22978	0.885831	0.824301	0.00419794	0.500613	1.10126	-0.116563	1.21782	0.280186	0.817619	0.0733274	6.44367	20	0	20	6.23744	0.277852	0.0404615	0.0387529	0.0253477	0.0450934	0.00294865	0.175777	11817.2	1191671	4.10512	24.2236	6.93464	2.07702e-05
GLOBAL_global	306	2.64405	-1.53662	-1.13081	1.4924	1.39251	-0.789586	1989	NA	GLOBAL	NA	1580	11817.2	0	7997	0.1661	0.938735	22.2779	0.164	0.656051	-0.22978	0.885831	0.824301	0.00419794	0.500613	1.10126	-0.116563	1.21782	0.280186	0.817619	0.0733274	6.44367	20	0	20	6.23744	0.277852	0.0404615	0.0387529	0.0253477	0.0450934	0.00294865	0.175777	11817.2	1191671	4.10512	24.2236	6.93464	2.07702e-05
GLOBAL_global	9847	-0.464114	0.493538	0.417714	-0.0799032	-1.05022	-1.66249	1989	1201	GLOBAL	NA	1580	11817.2	0	1	0.01	NA	1500	0.171405	0.171405	0.171405	0	NA	0	0.54139	0.54139	0.54139	0	0	NA	0	0.949367	1	0	1	0.219316	0.546777	0.0328462	0.0233949	0.0145474	0.000666667	NA	NA	11817.2	1191671	0.30445	NA	NA	0.01
GLOBAL_global	9847	-0.464114	0.493538	0.417714	-0.0799032	-1.05022	-1.66249	1989	1201	GLOBAL	NA	1580	11817.2	0	1	0.01	NA	1500	0.171405	0.171405	0.171405	0	NA	0	0.54139	0.54139	0.54139	0	0	NA	0	0.949367	1	0	1	0.219316	0.546777	0.0328462	0.0233949	0.0145474	0.000666667	NA	NA	11817.2	1191671	0.30445	NA	NA	0.01
GLOBAL_global	9847	-0.464114	0.493538	0.417714	-0.0799032	-1.05022	-1.66249	1989	1201	GLOBAL	NA	1580	11817.2	0	1	0.01	NA	1500	0.171405	0.171405	0.171405	0	NA	0	0.54139	0.54139	0.54139	0	0	NA	0	0.949367	1	0	1	0.219316	0.546777	0.0328462	0.0233949	0.0145474	0.000666667	NA	NA	11817.2	1191671	0.30445	NA	NA	0.01
GLOBAL_global	5432	-0.708467	-1.42862	-1.19413	-1.47429	0.159915	-1.57592	1989	1201	GLOBAL	NA	1580	11817.2	0	808	0.0486826	0.869896	100	0.239858	0.434587	-0.082307	0.516894	0.766895	0.00176325	0.510033	0.979868	0.0157316	0.964136	0.29157	0.88013	0.0776251	7.21519	19	0	19	5.11532	0.250759	0.01	0.0324009	0.0201433	0.00932199	0.00420037	0.0362558	11817.2	1191671	4.86826	26.8479	1.79989	6.02507e-05
[truncated: 21,857 more rows]
[truncated: 10 more columns]
