# Supplementary material for: Diversity across organisational scale emerges through dispersal ability and speciation dynamics in tropical fish
Source: BMC Biol. 2023 Dec 5;21:282. doi: 10.1186/s12915-023-01771-3 (PMC10696697; doi:10.1186/s12915-023-01771-3)
Supplement: Supplementary file 10 — Additional file 10: Figure S4. data. [file 12915_2023_1771_MOESM10_ESM.xlsx]

## Sheet: cluster_identity
rowname	cluster	x	y	depth
25364	1	-16.5	19.5	-158.912
25723	1	-17.5	18.5	-1964.21
25724	1	-16.5	18.5	-600.93
26384	2	-76.5	16.5	-1984.2
26443	1	-17.5	16.5	-1892.61
26444	1	-16.5	16.5	-385.372
26738	2	-82.5	15.5	-12.699
26803	1	-17.5	15.5	-1364.43
27163	1	-17.5	14.5	-1121.38
27477	2	-63.5	13.5	-1907.47
27523	1	-17.5	13.5	-1488.89
27828	2	-72.5	12.5	-1080.78
27830	2	-70.5	12.5	-467.444
27831	2	-69.5	12.5	-1120.29
27841	2	-59.5	12.5	-1410.94
27883	1	-17.5	12.5	-1771.71
28191	2	-69.5	11.5	-103.596
28193	2	-67.5	11.5	-838.209
28195	2	-65.5	11.5	-1060.35
28196	2	-64.5	11.5	-1084.96
28197	2	-63.5	11.5	-770.287
28200	2	-60.5	11.5	-1218.45
28201	2	-59.5	11.5	-1471.99
28243	1	-17.5	11.5	-1944.06
28244	1	-16.5	11.5	-19.0436
28556	2	-64.5	10.5	-19.5044
28558	2	-62.5	10.5	-17.7222
28559	2	-61.5	10.5	-57.8333
28560	2	-60.5	10.5	-324.33
28561	2	-59.5	10.5	-1156.9
28603	1	-17.5	10.5	-1718.28
28604	1	-16.5	10.5	-157.764
28605	1	-15.5	10.5	-9.59412
28920	2	-60.5	9.5	-86.7664
28921	2	-59.5	9.5	-667.202
28922	2	-58.5	9.5	-1988.52
28965	1	-15.5	9.5	-574.39
28966	1	-14.5	9.5	-67.655
29281	2	-59.5	8.5	-195.612
29282	2	-58.5	8.5	-884.951
29283	2	-57.5	8.5	-1751.3
29326	1	-14.5	8.5	-953.651
29617	3	-83.5	7.5	-1816.91
29643	2	-57.5	7.5	-319.41
29644	2	-56.5	7.5	-1091.06
29645	2	-55.5	7.5	-1247.19
29646	2	-54.5	7.5	-740.141
29647	2	-53.5	7.5	-681.41
29648	2	-52.5	7.5	-1921.04
29687	1	-13.5	7.5	-1701.79
29688	1	-12.5	7.5	-782.43
30003	2	-57.5	6.5	-4.31885
30004	2	-56.5	6.5	-54.0411
30005	2	-55.5	6.5	-50.4999
30006	2	-54.5	6.5	-30.802
30007	2	-53.5	6.5	-86.0706
30008	2	-52.5	6.5	-767.822
30050	1	-10.5	6.5	-132.822
30062	1	1.5	6.5	-310.049
30063	1	2.5	6.5	-812.213
30064	1	3.5	6.5	-713.92
30368	2	-52.5	5.5	-3.15735
30369	2	-51.5	5.5	-514.238
30410	1	-10.5	5.5	-1522.33
30411	1	-9.5	5.5	-322.946
30416	1	-4.5	5.5	-84.9304
30417	1	-3.5	5.5	-61.1749
30421	1	0.5	5.5	-1431.55
30422	1	1.5	5.5	-1968.85
30425	1	4.5	5.5	-675.289
30694	3	-86.5	4.5	-1734.13
30703	3	-77.5	4.5	-934.396
30730	2	-50.5	4.5	-548.353
30731	2	-49.5	4.5	-1581.98
30772	1	-8.5	4.5	-1178.41
30773	1	-7.5	4.5	-943.708
30774	1	-6.5	4.5	-1450.4
30775	1	-5.5	4.5	-1706.98
30776	1	-4.5	4.5	-1884.56
30777	1	-3.5	4.5	-1662.48
30778	1	-2.5	4.5	-1290.82
30779	1	-1.5	4.5	-1722.87
31053	3	-87.5	3.5	-1658.07
31091	2	-49.5	3.5	-188.257
31092	2	-48.5	3.5	-701.623
31093	2	-47.5	3.5	-1720.74
31147	1	6.5	3.5	-895.377
31148	1	7.5	3.5	-790.356
31149	1	8.5	3.5	-813.148
31150	1	9.5	3.5	-382.461
31422	3	-78.5	2.5	-369.423
31450	2	-50.5	2.5	-1.93909
31451	2	-49.5	2.5	-40.4028
31452	2	-48.5	2.5	-152.521
31453	2	-47.5	2.5	-958.923
31509	1	8.5	2.5	-1798.59
31510	1	9.5	2.5	-670.179
31781	3	-79.5	1.5	-896.417
31811	2	-49.5	1.5	-12.9626
31813	2	-47.5	1.5	-357.567
31814	2	-46.5	1.5	-1462.55
31869	1	8.5	1.5	-1703.87
32130	3	-90.5	0.5	-1422.39
32131	3	-89.5	0.5	-1967.11
32140	3	-80.5	0.5	-1517.65
32172	2	-48.5	0.5	-7.34619
32173	2	-47.5	0.5	-20.1111
32174	2	-46.5	0.5	-363.173
32229	1	8.5	0.5	-1247.78
32230	1	9.5	0.5	-1.2793
32490	3	-90.5	-0.5	-643.281
32491	3	-89.5	-0.5	-1127.72
32492	3	-88.5	-0.5	-1722.51
32497	3	-83.5	-0.5	-1985.78
32498	3	-82.5	-0.5	-1635.2
32499	3	-81.5	-0.5	-1119.06
32500	3	-80.5	-0.5	-284.108
32535	2	-45.5	-0.5	-7.43042
32850	3	-90.5	-1.5	-1827.95
32851	3	-89.5	-1.5	-1790.72
32857	3	-83.5	-1.5	-1865.63
32858	3	-82.5	-1.5	-1924.02
32859	3	-81.5	-1.5	-1599.05
32896	2	-44.5	-1.5	-2.37549
32949	1	8.5	-1.5	-1119.39
33259	2	-41.5	-2.5	-365.281
33260	2	-40.5	-2.5	-425.208
33261	2	-39.5	-2.5	-1205.36
33262	2	-38.5	-2.5	-1904.65
33310	1	9.5	-2.5	-332.204
33623	2	-37.5	-3.5	-1809.98
33671	1	10.5	-3.5	-356.269
33983	2	-37.5	-4.5	-397.354
33985	2	-35.5	-4.5	-814.553
34032	1	11.5	-4.5	-292.653
34345	2	-35.5	-5.5	-225.742
34392	1	11.5	-5.5	-663.134
34706	2	-34.5	-6.5	-1846.39
34752	1	11.5	-6.5	-732.168
35020	3	-80.5	-7.5	-894.824
35112	1	11.5	-7.5	-1521.77
35113	1	12.5	-7.5	-402.755
35473	1	12.5	-8.5	-844.031
35741	3	-79.5	-9.5	-1099.37
35785	2	-35.5	-9.5	-750.678
35833	1	12.5	-9.5	-927.267
36102	3	-78.5	-10.5	-634.073
36144	2	-36.5	-10.5	-625.331
36193	1	12.5	-10.5	-1299.49
36194	1	13.5	-10.5	-240.217
36503	2	-37.5	-11.5	-548.297
36553	1	12.5	-11.5	-1705.99
36554	1	13.5	-11.5	-460.541
36823	3	-77.5	-12.5	-745.497
36862	2	-38.5	-12.5	-401.121
36913	1	12.5	-12.5	-1445.16
37222	2	-38.5	-13.5	-1162.07
37273	1	12.5	-13.5	-833.826
37582	2	-38.5	-14.5	-1537.32
37633	1	12.5	-14.5	-269.475
37942	2	-38.5	-15.5	-1168.28
37992	1	11.5	-15.5	-1416.65
38302	2	-38.5	-16.5	-780.346
38662	2	-38.5	-17.5	-313.353
38663	2	-37.5	-17.5	-1918.97
39022	2	-38.5	-18.5	-144.08
39023	2	-37.5	-18.5	-1658.67
39382	2	-38.5	-19.5	-1043.77
39741	2	-39.5	-20.5	-1457.36

## Sheet: cell_coordinates
x	y	depth
-179.5	89.5	1000
-178.5	89.5	1000
-177.5	89.5	1000
-176.5	89.5	1000
-175.5	89.5	1000
-174.5	89.5	1000
-173.5	89.5	1000
-172.5	89.5	1000
-171.5	89.5	1000
-170.5	89.5	1000
-169.5	89.5	1000
-168.5	89.5	1000
-167.5	89.5	1000
-166.5	89.5	1000
-165.5	89.5	1000
-164.5	89.5	1000
-163.5	89.5	1000
-162.5	89.5	1000
-161.5	89.5	1000
-160.5	89.5	1000
-159.5	89.5	1000
-158.5	89.5	1000
-157.5	89.5	1000
-156.5	89.5	1000
-155.5	89.5	1000
-154.5	89.5	1000
-153.5	89.5	1000
-152.5	89.5	1000
-151.5	89.5	1000
-150.5	89.5	1000
-149.5	89.5	1000
-148.5	89.5	1000
-147.5	89.5	1000
-146.5	89.5	1000
-145.5	89.5	1000
-144.5	89.5	1000
-143.5	89.5	1000
-142.5	89.5	1000
-141.5	89.5	1000
-140.5	89.5	1000
-139.5	89.5	1000
-138.5	89.5	1000
-137.5	89.5	1000
-136.5	89.5	1000
-135.5	89.5	1000
-134.5	89.5	1000
-133.5	89.5	1000
-132.5	89.5	1000
-131.5	89.5	1000
-130.5	89.5	1000
-129.5	89.5	1000
-128.5	89.5	1000
-127.5	89.5	1000
-126.5	89.5	1000
-125.5	89.5	1000
-124.5	89.5	1000
-123.5	89.5	1000
-122.5	89.5	1000
-121.5	89.5	1000
-120.5	89.5	1000
-119.5	89.5	1000
-118.5	89.5	1000
-117.5	89.5	1000
-116.5	89.5	1000
-115.5	89.5	1000
-114.5	89.5	1000
-113.5	89.5	1000
-112.5	89.5	1000
-111.5	89.5	1000
-110.5	89.5	1000
-109.5	89.5	1000
-108.5	89.5	1000
-107.5	89.5	1000
-106.5	89.5	1000
-105.5	89.5	1000
-104.5	89.5	1000
-103.5	89.5	1000
-102.5	89.5	1000
-101.5	89.5	1000
-100.5	89.5	1000
-99.5	89.5	1000
-98.5	89.5	1000
-97.5	89.5	1000
-96.5	89.5	1000
-95.5	89.5	1000
-94.5	89.5	1000
-93.5	89.5	1000
-92.5	89.5	1000
-91.5	89.5	1000
-90.5	89.5	1000
-89.5	89.5	1000
-88.5	89.5	1000
-87.5	89.5	1000
-86.5	89.5	1000
-85.5	89.5	1000
-84.5	89.5	1000
-83.5	89.5	1000
-82.5	89.5	1000
-81.5	89.5	1000
-80.5	89.5	1000
-79.5	89.5	1000
-78.5	89.5	1000
-77.5	89.5	1000
-76.5	89.5	1000
-75.5	89.5	1000
-74.5	89.5	1000
-73.5	89.5	1000
-72.5	89.5	1000
-71.5	89.5	1000
-70.5	89.5	1000
-69.5	89.5	1000
-68.5	89.5	1000
-67.5	89.5	1000
-66.5	89.5	1000
-65.5	89.5	1000
-64.5	89.5	1000
-63.5	89.5	1000
-62.5	89.5	1000
-61.5	89.5	1000
-60.5	89.5	1000
-59.5	89.5	1000
-58.5	89.5	1000
-57.5	89.5	1000
-56.5	89.5	1000
-55.5	89.5	1000
-54.5	89.5	1000
-53.5	89.5	1000
-52.5	89.5	1000
-51.5	89.5	1000
-50.5	89.5	1000
-49.5	89.5	1000
-48.5	89.5	1000
-47.5	89.5	1000
-46.5	89.5	1000
-45.5	89.5	1000
-44.5	89.5	1000
-43.5	89.5	1000
-42.5	89.5	1000
-41.5	89.5	1000
-40.5	89.5	1000
-39.5	89.5	1000
-38.5	89.5	1000
-37.5	89.5	1000
-36.5	89.5	1000
-35.5	89.5	1000
-34.5	89.5	1000
-33.5	89.5	1000
-32.5	89.5	1000
-31.5	89.5	1000
-30.5	89.5	1000
-29.5	89.5	1000
-28.5	89.5	1000
-27.5	89.5	1000
-26.5	89.5	1000
-25.5	89.5	1000
-24.5	89.5	1000
-23.5	89.5	1000
-22.5	89.5	1000
-21.5	89.5	1000
-20.5	89.5	1000
-19.5	89.5	1000
-18.5	89.5	1000
-17.5	89.5	1000
-16.5	89.5	1000
-15.5	89.5	1000
-14.5	89.5	1000
-13.5	89.5	1000
-12.5	89.5	1000
-11.5	89.5	1000
-10.5	89.5	1000
-9.5	89.5	1000
-8.5	89.5	1000
-7.5	89.5	1000
-6.5	89.5	1000
-5.5	89.5	1000
-4.5	89.5	1000
-3.5	89.5	1000
-2.5	89.5	1000
-1.5	89.5	1000
-0.5	89.5	1000
0.5	89.5	1000
1.5	89.5	1000
2.5	89.5	1000
3.5	89.5	1000
4.5	89.5	1000
5.5	89.5	1000
6.5	89.5	1000
7.5	89.5	1000
8.5	89.5	1000
9.5	89.5	1000
10.5	89.5	1000
11.5	89.5	1000
12.5	89.5	1000
13.5	89.5	1000
14.5	89.5	1000
15.5	89.5	1000
16.5	89.5	1000
17.5	89.5	1000
18.5	89.5	1000
19.5	89.5	1000
20.5	89.5	1000
21.5	89.5	1000
22.5	89.5	1000
23.5	89.5	1000
24.5	89.5	1000
25.5	89.5	1000
26.5	89.5	1000
27.5	89.5	1000
28.5	89.5	1000
29.5	89.5	1000
30.5	89.5	1000
31.5	89.5	1000
32.5	89.5	1000
33.5	89.5	1000
34.5	89.5	1000
35.5	89.5	1000
36.5	89.5	1000
37.5	89.5	1000
38.5	89.5	1000
39.5	89.5	1000
40.5	89.5	1000
41.5	89.5	1000
42.5	89.5	1000
43.5	89.5	1000
44.5	89.5	1000
45.5	89.5	1000
46.5	89.5	1000
47.5	89.5	1000
48.5	89.5	1000
49.5	89.5	1000
50.5	89.5	1000
51.5	89.5	1000
52.5	89.5	1000
53.5	89.5	1000
54.5	89.5	1000
55.5	89.5	1000
56.5	89.5	1000
57.5	89.5	1000
58.5	89.5	1000
59.5	89.5	1000
60.5	89.5	1000
61.5	89.5	1000
62.5	89.5	1000
63.5	89.5	1000
64.5	89.5	1000
65.5	89.5	1000
66.5	89.5	1000
67.5	89.5	1000
68.5	89.5	1000
69.5	89.5	1000
70.5	89.5	1000
71.5	89.5	1000
72.5	89.5	1000
73.5	89.5	1000
74.5	89.5	1000
75.5	89.5	1000
76.5	89.5	1000
77.5	89.5	1000
78.5	89.5	1000
79.5	89.5	1000
80.5	89.5	1000
81.5	89.5	1000
82.5	89.5	1000
83.5	89.5	1000
84.5	89.5	1000
85.5	89.5	1000
86.5	89.5	1000
87.5	89.5	1000
88.5	89.5	1000
89.5	89.5	1000
90.5	89.5	1000
91.5	89.5	1000
92.5	89.5	1000
93.5	89.5	1000
94.5	89.5	1000
95.5	89.5	1000
96.5	89.5	1000
97.5	89.5	1000
98.5	89.5	1000
99.5	89.5	1000
100.5	89.5	1000
101.5	89.5	1000
102.5	89.5	1000
103.5	89.5	1000
104.5	89.5	1000
105.5	89.5	1000
106.5	89.5	1000
107.5	89.5	1000
108.5	89.5	1000
109.5	89.5	1000
110.5	89.5	1000
111.5	89.5	1000
112.5	89.5	1000
113.5	89.5	1000
114.5	89.5	1000
115.5	89.5	1000
116.5	89.5	1000
117.5	89.5	1000
118.5	89.5	1000
119.5	89.5	1000
120.5	89.5	1000
121.5	89.5	1000
122.5	89.5	1000
123.5	89.5	1000
124.5	89.5	1000
125.5	89.5	1000
126.5	89.5	1000
127.5	89.5	1000
128.5	89.5	1000
129.5	89.5	1000
130.5	89.5	1000
131.5	89.5	1000
132.5	89.5	1000
133.5	89.5	1000
134.5	89.5	1000
135.5	89.5	1000
136.5	89.5	1000
137.5	89.5	1000
138.5	89.5	1000
139.5	89.5	1000
140.5	89.5	1000
141.5	89.5	1000
142.5	89.5	1000
143.5	89.5	1000
144.5	89.5	1000
145.5	89.5	1000
146.5	89.5	1000
147.5	89.5	1000
148.5	89.5	1000
149.5	89.5	1000
150.5	89.5	1000
151.5	89.5	1000
152.5	89.5	1000
153.5	89.5	1000
154.5	89.5	1000
155.5	89.5	1000
156.5	89.5	1000
157.5	89.5	1000
158.5	89.5	1000
159.5	89.5	1000
160.5	89.5	1000
161.5	89.5	1000
162.5	89.5	1000
163.5	89.5	1000
164.5	89.5	1000
165.5	89.5	1000
166.5	89.5	1000
167.5	89.5	1000
168.5	89.5	1000
169.5	89.5	1000
170.5	89.5	1000
171.5	89.5	1000
172.5	89.5	1000
173.5	89.5	1000
174.5	89.5	1000
175.5	89.5	1000
176.5	89.5	1000
177.5	89.5	1000
178.5	89.5	1000
179.5	89.5	1000
-179.5	88.5	1000
-178.5	88.5	1000
-177.5	88.5	1000
-176.5	88.5	1000
-175.5	88.5	1000
-174.5	88.5	1000
-173.5	88.5	1000
-172.5	88.5	1000
-171.5	88.5	1000
-170.5	88.5	1000
-169.5	88.5	1000
-168.5	88.5	1000
-167.5	88.5	1000
-166.5	88.5	1000
-165.5	88.5	1000
-164.5	88.5	1000
-163.5	88.5	1000
-162.5	88.5	1000
-161.5	88.5	1000
-160.5	88.5	1000
-159.5	88.5	1000
-158.5	88.5	1000
-157.5	88.5	1000
-156.5	88.5	1000
-155.5	88.5	1000
-154.5	88.5	1000
-153.5	88.5	1000
-152.5	88.5	1000
-151.5	88.5	1000
-150.5	88.5	1000
-149.5	88.5	1000
-148.5	88.5	1000
-147.5	88.5	1000
-146.5	88.5	1000
-145.5	88.5	1000
-144.5	88.5	1000
-143.5	88.5	1000
-142.5	88.5	1000
-141.5	88.5	1000
-140.5	88.5	1000
-139.5	88.5	1000
-138.5	88.5	1000
-137.5	88.5	1000
-136.5	88.5	1000
-135.5	88.5	1000
-134.5	88.5	1000
-133.5	88.5	1000
-132.5	88.5	1000
-131.5	88.5	1000
-130.5	88.5	1000
-129.5	88.5	1000
-128.5	88.5	1000
-127.5	88.5	1000
-126.5	88.5	1000
-125.5	88.5	1000
-124.5	88.5	1000
-123.5	88.5	1000
-122.5	88.5	1000
-121.5	88.5	1000
-120.5	88.5	1000
-119.5	88.5	1000
-118.5	88.5	1000
-117.5	88.5	1000
-116.5	88.5	1000
-115.5	88.5	1000
-114.5	88.5	1000
-113.5	88.5	1000
-112.5	88.5	1000
-111.5	88.5	1000
-110.5	88.5	1000
-109.5	88.5	1000
-108.5	88.5	1000
-107.5	88.5	1000
-106.5	88.5	1000
-105.5	88.5	1000
-104.5	88.5	1000
-103.5	88.5	1000
-102.5	88.5	1000
-101.5	88.5	1000
-100.5	88.5	1000
-99.5	88.5	1000
-98.5	88.5	1000
-97.5	88.5	1000
-96.5	88.5	1000
-95.5	88.5	1000
-94.5	88.5	1000
-93.5	88.5	1000
-92.5	88.5	1000
-91.5	88.5	1000
-90.5	88.5	1000
-89.5	88.5	1000
-88.5	88.5	1000
-87.5	88.5	1000
-86.5	88.5	1000
-85.5	88.5	1000
-84.5	88.5	1000
-83.5	88.5	1000
-82.5	88.5	1000
-81.5	88.5	1000
-80.5	88.5	1000
-79.5	88.5	1000
-78.5	88.5	1000
-77.5	88.5	1000
-76.5	88.5	1000
-75.5	88.5	1000
-74.5	88.5	1000
-73.5	88.5	1000
-72.5	88.5	1000
-71.5	88.5	1000
-70.5	88.5	1000
-69.5	88.5	1000
-68.5	88.5	1000
-67.5	88.5	1000
-66.5	88.5	1000
-65.5	88.5	1000
-64.5	88.5	1000
-63.5	88.5	1000
-62.5	88.5	1000
-61.5	88.5	1000
-60.5	88.5	1000
-59.5	88.5	1000
-58.5	88.5	1000
-57.5	88.5	1000
-56.5	88.5	1000
-55.5	88.5	1000
-54.5	88.5	1000
-53.5	88.5	1000
-52.5	88.5	1000
-51.5	88.5	1000
-50.5	88.5	1000
-49.5	88.5	1000
-48.5	88.5	1000
-47.5	88.5	1000
-46.5	88.5	1000
-45.5	88.5	1000
-44.5	88.5	1000
-43.5	88.5	1000
-42.5	88.5	1000
-41.5	88.5	1000
-40.5	88.5	1000
-39.5	88.5	1000
-38.5	88.5	1000
-37.5	88.5	1000
-36.5	88.5	1000
-35.5	88.5	1000
-34.5	88.5	1000
-33.5	88.5	1000
-32.5	88.5	1000
-31.5	88.5	1000
-30.5	88.5	1000
-29.5	88.5	1000
-28.5	88.5	1000
-27.5	88.5	1000
-26.5	88.5	1000
-25.5	88.5	1000
-24.5	88.5	1000
-23.5	88.5	1000
-22.5	88.5	1000
-21.5	88.5	1000
-20.5	88.5	1000
-19.5	88.5	1000
-18.5	88.5	1000
-17.5	88.5	1000
-16.5	88.5	1000
-15.5	88.5	1000
-14.5	88.5	1000
-13.5	88.5	1000
-12.5	88.5	1000
-11.5	88.5	1000
-10.5	88.5	1000
-9.5	88.5	1000
-8.5	88.5	1000
-7.5	88.5	1000
-6.5	88.5	1000
-5.5	88.5	1000
-4.5	88.5	1000
-3.5	88.5	1000
-2.5	88.5	1000
-1.5	88.5	1000
-0.5	88.5	1000
0.5	88.5	1000
1.5	88.5	1000
2.5	88.5	1000
3.5	88.5	1000
4.5	88.5	1000
5.5	88.5	1000
6.5	88.5	1000
7.5	88.5	1000
8.5	88.5	1000
9.5	88.5	1000
10.5	88.5	1000
11.5	88.5	1000
12.5	88.5	1000
13.5	88.5	1000
14.5	88.5	1000
15.5	88.5	1000
16.5	88.5	1000
17.5	88.5	1000
18.5	88.5	1000
19.5	88.5	1000
20.5	88.5	1000
21.5	88.5	1000
22.5	88.5	1000
23.5	88.5	1000
24.5	88.5	1000
25.5	88.5	1000
26.5	88.5	1000
27.5	88.5	1000
28.5	88.5	1000
29.5	88.5	1000
30.5	88.5	1000
31.5	88.5	1000
32.5	88.5	1000
33.5	88.5	1000
34.5	88.5	1000
35.5	88.5	1000
36.5	88.5	1000
37.5	88.5	1000
38.5	88.5	1000
39.5	88.5	1000
40.5	88.5	1000
41.5	88.5	1000
42.5	88.5	1000
43.5	88.5	1000
44.5	88.5	1000
45.5	88.5	1000
46.5	88.5	1000
47.5	88.5	1000
48.5	88.5	1000
49.5	88.5	1000
50.5	88.5	1000
51.5	88.5	1000
52.5	88.5	1000
53.5	88.5	1000
54.5	88.5	1000
55.5	88.5	1000
56.5	88.5	1000
57.5	88.5	1000
58.5	88.5	1000
59.5	88.5	1000
60.5	88.5	1000
61.5	88.5	1000
62.5	88.5	1000
63.5	88.5	1000
64.5	88.5	1000
65.5	88.5	1000
66.5	88.5	1000
67.5	88.5	1000
68.5	88.5	1000
69.5	88.5	1000
70.5	88.5	1000
71.5	88.5	1000
72.5	88.5	1000
73.5	88.5	1000
74.5	88.5	1000
75.5	88.5	1000
76.5	88.5	1000
77.5	88.5	1000
78.5	88.5	1000
79.5	88.5	1000
80.5	88.5	1000
81.5	88.5	1000
82.5	88.5	1000
83.5	88.5	1000
84.5	88.5	1000
85.5	88.5	1000
86.5	88.5	1000
87.5	88.5	1000
88.5	88.5	1000
89.5	88.5	1000
90.5	88.5	1000
91.5	88.5	1000
92.5	88.5	1000
93.5	88.5	1000
94.5	88.5	1000
95.5	88.5	1000
96.5	88.5	1000
97.5	88.5	1000
98.5	88.5	1000
99.5	88.5	1000
100.5	88.5	1000
101.5	88.5	1000
102.5	88.5	1000
103.5	88.5	1000
104.5	88.5	1000
105.5	88.5	1000
106.5	88.5	1000
107.5	88.5	1000
108.5	88.5	1000
109.5	88.5	1000
110.5	88.5	1000
111.5	88.5	1000
112.5	88.5	1000
113.5	88.5	1000
114.5	88.5	1000
115.5	88.5	1000
116.5	88.5	1000
117.5	88.5	1000
118.5	88.5	1000
119.5	88.5	1000
120.5	88.5	1000
121.5	88.5	1000
122.5	88.5	1000
123.5	88.5	1000
124.5	88.5	1000
125.5	88.5	1000
126.5	88.5	1000
127.5	88.5	1000
128.5	88.5	1000
129.5	88.5	1000
130.5	88.5	1000
131.5	88.5	1000
132.5	88.5	1000
133.5	88.5	1000
134.5	88.5	1000
135.5	88.5	1000
136.5	88.5	1000
137.5	88.5	1000
138.5	88.5	1000
139.5	88.5	1000
140.5	88.5	1000
141.5	88.5	1000
142.5	88.5	1000
143.5	88.5	1000
144.5	88.5	1000
145.5	88.5	1000
146.5	88.5	1000
147.5	88.5	1000
148.5	88.5	1000
149.5	88.5	1000
150.5	88.5	1000
151.5	88.5	1000
152.5	88.5	1000
153.5	88.5	1000
154.5	88.5	1000
155.5	88.5	1000
156.5	88.5	1000
157.5	88.5	1000
158.5	88.5	1000
159.5	88.5	1000
160.5	88.5	1000
161.5	88.5	1000
162.5	88.5	1000
163.5	88.5	1000
164.5	88.5	1000
165.5	88.5	1000
166.5	88.5	1000
167.5	88.5	1000
168.5	88.5	1000
169.5	88.5	1000
170.5	88.5	1000
171.5	88.5	1000
172.5	88.5	1000
173.5	88.5	1000
174.5	88.5	1000
175.5	88.5	1000
176.5	88.5	1000
177.5	88.5	1000
178.5	88.5	1000
179.5	88.5	1000
-179.5	87.5	1000
-178.5	87.5	1000
-177.5	87.5	1000
-176.5	87.5	1000
-175.5	87.5	1000
-174.5	87.5	1000
-173.5	87.5	1000
-172.5	87.5	1000
-171.5	87.5	1000
-170.5	87.5	1000
-169.5	87.5	1000
-168.5	87.5	1000
-167.5	87.5	1000
-166.5	87.5	1000
-165.5	87.5	1000
-164.5	87.5	1000
-163.5	87.5	1000
-162.5	87.5	1000
-161.5	87.5	1000
-160.5	87.5	1000
-159.5	87.5	1000
-158.5	87.5	1000
-157.5	87.5	1000
-156.5	87.5	1000
-155.5	87.5	1000
-154.5	87.5	1000
-153.5	87.5	1000
-152.5	87.5	1000
-151.5	87.5	1000
-150.5	87.5	1000
-149.5	87.5	1000
-148.5	87.5	1000
-147.5	87.5	1000
-146.5	87.5	1000
-145.5	87.5	1000
-144.5	87.5	1000
-143.5	87.5	1000
-142.5	87.5	1000
-141.5	87.5	1000
-140.5	87.5	1000
-139.5	87.5	1000
-138.5	87.5	1000
-137.5	87.5	1000
-136.5	87.5	1000
-135.5	87.5	1000
-134.5	87.5	1000
-133.5	87.5	1000
-132.5	87.5	1000
-131.5	87.5	1000
-130.5	87.5	1000
-129.5	87.5	1000
-128.5	87.5	1000
-127.5	87.5	1000
-126.5	87.5	1000
-125.5	87.5	1000
-124.5	87.5	1000
-123.5	87.5	1000
-122.5	87.5	1000
-121.5	87.5	1000
-120.5	87.5	1000
-119.5	87.5	1000
-118.5	87.5	1000
-117.5	87.5	1000
-116.5	87.5	1000
-115.5	87.5	1000
-114.5	87.5	1000
-113.5	87.5	1000
-112.5	87.5	1000
-111.5	87.5	1000
-110.5	87.5	1000
-109.5	87.5	1000
-108.5	87.5	1000
-107.5	87.5	1000
-106.5	87.5	1000
-105.5	87.5	1000
-104.5	87.5	1000
-103.5	87.5	1000
-102.5	87.5	1000
-101.5	87.5	1000
-100.5	87.5	1000
-99.5	87.5	1000
-98.5	87.5	1000
-97.5	87.5	1000
-96.5	87.5	1000
-95.5	87.5	1000
-94.5	87.5	1000
-93.5	87.5	1000
-92.5	87.5	1000
-91.5	87.5	1000
-90.5	87.5	1000
-89.5	87.5	1000
-88.5	87.5	1000
-87.5	87.5	1000
-86.5	87.5	1000
-85.5	87.5	1000
-84.5	87.5	1000
-83.5	87.5	1000
-82.5	87.5	1000
-81.5	87.5	1000
-80.5	87.5	1000
-79.5	87.5	1000
-78.5	87.5	1000
-77.5	87.5	1000
-76.5	87.5	1000
-75.5	87.5	1000
-74.5	87.5	1000
-73.5	87.5	1000
-72.5	87.5	1000
-71.5	87.5	1000
-70.5	87.5	1000
-69.5	87.5	1000
-68.5	87.5	1000
-67.5	87.5	1000
-66.5	87.5	1000
-65.5	87.5	1000
-64.5	87.5	1000
-63.5	87.5	1000
-62.5	87.5	1000
-61.5	87.5	1000
-60.5	87.5	1000
-59.5	87.5	1000
-58.5	87.5	1000
-57.5	87.5	1000
-56.5	87.5	1000
-55.5	87.5	1000
-54.5	87.5	1000
-53.5	87.5	1000
-52.5	87.5	1000
-51.5	87.5	1000
-50.5	87.5	1000
-49.5	87.5	1000
-48.5	87.5	1000
-47.5	87.5	1000
-46.5	87.5	1000
-45.5	87.5	1000
-44.5	87.5	1000
-43.5	87.5	1000
-42.5	87.5	1000
-41.5	87.5	1000
-40.5	87.5	1000
-39.5	87.5	1000
-38.5	87.5	1000
-37.5	87.5	1000
-36.5	87.5	1000
-35.5	87.5	1000
-34.5	87.5	1000
-33.5	87.5	1000
-32.5	87.5	1000
-31.5	87.5	1000
-30.5	87.5	1000
-29.5	87.5	1000
-28.5	87.5	1000
-27.5	87.5	1000
-26.5	87.5	1000
-25.5	87.5	1000
-24.5	87.5	1000
-23.5	87.5	1000
-22.5	87.5	1000
-21.5	87.5	1000
-20.5	87.5	1000
-19.5	87.5	1000
-18.5	87.5	1000
-17.5	87.5	1000
-16.5	87.5	1000
-15.5	87.5	1000
-14.5	87.5	1000
-13.5	87.5	1000
-12.5	87.5	1000
-11.5	87.5	1000
-10.5	87.5	1000
-9.5	87.5	1000
-8.5	87.5	1000
-7.5	87.5	1000
-6.5	87.5	1000
-5.5	87.5	1000
-4.5	87.5	1000
-3.5	87.5	1000
-2.5	87.5	1000
-1.5	87.5	1000
-0.5	87.5	1000
0.5	87.5	1000
1.5	87.5	1000
2.5	87.5	1000
3.5	87.5	1000
4.5	87.5	1000
5.5	87.5	1000
6.5	87.5	1000
7.5	87.5	1000
8.5	87.5	1000
9.5	87.5	1000
10.5	87.5	1000
11.5	87.5	1000
12.5	87.5	1000
13.5	87.5	1000
14.5	87.5	1000
15.5	87.5	1000
16.5	87.5	1000
17.5	87.5	1000
18.5	87.5	1000
19.5	87.5	1000
20.5	87.5	1000
21.5	87.5	1000
22.5	87.5	1000
23.5	87.5	1000
24.5	87.5	1000
25.5	87.5	1000
26.5	87.5	1000
27.5	87.5	1000
28.5	87.5	1000
29.5	87.5	1000
30.5	87.5	1000
31.5	87.5	1000
32.5	87.5	1000
33.5	87.5	1000
34.5	87.5	1000
35.5	87.5	1000
36.5	87.5	1000
37.5	87.5	1000
38.5	87.5	1000
39.5	87.5	1000
40.5	87.5	1000
41.5	87.5	1000
42.5	87.5	1000
43.5	87.5	1000
44.5	87.5	1000
45.5	87.5	1000
46.5	87.5	1000
47.5	87.5	1000
48.5	87.5	1000
49.5	87.5	1000
50.5	87.5	1000
51.5	87.5	1000
52.5	87.5	1000
53.5	87.5	1000
54.5	87.5	1000
55.5	87.5	1000
56.5	87.5	1000
57.5	87.5	1000
58.5	87.5	1000
59.5	87.5	1000
60.5	87.5	1000
61.5	87.5	1000
62.5	87.5	1000
63.5	87.5	1000
64.5	87.5	1000
65.5	87.5	1000
66.5	87.5	1000
67.5	87.5	1000
68.5	87.5	1000
69.5	87.5	1000
70.5	87.5	1000
71.5	87.5	1000
72.5	87.5	1000
73.5	87.5	1000
74.5	87.5	1000
75.5	87.5	1000
76.5	87.5	1000
77.5	87.5	1000
78.5	87.5	1000
79.5	87.5	1000
80.5	87.5	1000
81.5	87.5	1000
82.5	87.5	1000
83.5	87.5	1000
84.5	87.5	1000
85.5	87.5	1000
86.5	87.5	1000
87.5	87.5	1000
88.5	87.5	1000
89.5	87.5	1000
90.5	87.5	1000
91.5	87.5	1000
92.5	87.5	1000
93.5	87.5	1000
94.5	87.5	1000
95.5	87.5	1000
96.5	87.5	1000
97.5	87.5	1000
98.5	87.5	1000
99.5	87.5	1000
100.5	87.5	1000
101.5	87.5	1000
102.5	87.5	1000
103.5	87.5	1000
104.5	87.5	1000
105.5	87.5	1000
106.5	87.5	1000
107.5	87.5	1000
108.5	87.5	1000
109.5	87.5	1000
110.5	87.5	1000
111.5	87.5	1000
112.5	87.5	1000
113.5	87.5	1000
114.5	87.5	1000
115.5	87.5	1000
116.5	87.5	1000
117.5	87.5	1000
118.5	87.5	1000
119.5	87.5	1000
120.5	87.5	1000
121.5	87.5	1000
122.5	87.5	1000
123.5	87.5	1000
124.5	87.5	1000
125.5	87.5	1000
126.5	87.5	1000
127.5	87.5	1000
128.5	87.5	1000
129.5	87.5	1000
130.5	87.5	1000
131.5	87.5	1000
132.5	87.5	1000
133.5	87.5	1000
134.5	87.5	1000
135.5	87.5	1000
136.5	87.5	1000
137.5	87.5	1000
138.5	87.5	1000
139.5	87.5	1000
140.5	87.5	1000
141.5	87.5	1000
142.5	87.5	1000
143.5	87.5	1000
144.5	87.5	1000
145.5	87.5	1000
146.5	87.5	1000
147.5	87.5	1000
148.5	87.5	1000
149.5	87.5	1000
150.5	87.5	1000
151.5	87.5	1000
152.5	87.5	1000
153.5	87.5	1000
154.5	87.5	1000
155.5	87.5	1000
156.5	87.5	1000
157.5	87.5	1000
158.5	87.5	1000
159.5	87.5	1000
160.5	87.5	1000
161.5	87.5	1000
162.5	87.5	1000
163.5	87.5	1000
164.5	87.5	1000
165.5	87.5	1000
166.5	87.5	1000
167.5	87.5	1000
168.5	87.5	1000
169.5	87.5	1000
170.5	87.5	1000
171.5	87.5	1000
172.5	87.5	1000
173.5	87.5	1000
174.5	87.5	1000
175.5	87.5	1000
176.5	87.5	1000
177.5	87.5	1000
178.5	87.5	1000
179.5	87.5	1000
-179.5	86.5	1000
-178.5	86.5	1000
-177.5	86.5	1000
-176.5	86.5	1000
-175.5	86.5	1000
-174.5	86.5	1000
-173.5	86.5	1000
-172.5	86.5	1000
-171.5	86.5	1000
-170.5	86.5	1000
-169.5	86.5	1000
-168.5	86.5	1000
-167.5	86.5	1000
-166.5	86.5	1000
-165.5	86.5	1000
-164.5	86.5	1000
-163.5	86.5	1000
-162.5	86.5	1000
-161.5	86.5	1000
-160.5	86.5	1000
-159.5	86.5	1000
-158.5	86.5	1000
-157.5	86.5	1000
-156.5	86.5	1000
-155.5	86.5	1000
-154.5	86.5	1000
-153.5	86.5	1000
-152.5	86.5	1000
-151.5	86.5	1000
-150.5	86.5	1000
-149.5	86.5	1000
-148.5	86.5	1000
-147.5	86.5	1000
-146.5	86.5	1000
-145.5	86.5	1000
-144.5	86.5	1000
-143.5	86.5	1000
-142.5	86.5	1000
-141.5	86.5	1000
-140.5	86.5	1000
-139.5	86.5	1000
-138.5	86.5	1000
-137.5	86.5	1000
-136.5	86.5	1000
-135.5	86.5	1000
-134.5	86.5	1000
-133.5	86.5	1000
-132.5	86.5	1000
-131.5	86.5	1000
-130.5	86.5	1000
-129.5	86.5	1000
-128.5	86.5	1000
-127.5	86.5	1000
-126.5	86.5	1000
-125.5	86.5	1000
-124.5	86.5	1000
-123.5	86.5	1000
-122.5	86.5	1000
-121.5	86.5	1000
-120.5	86.5	1000
-119.5	86.5	1000
-118.5	86.5	1000
-117.5	86.5	1000
-116.5	86.5	1000
-115.5	86.5	1000
-114.5	86.5	1000
-113.5	86.5	1000
-112.5	86.5	1000
-111.5	86.5	1000
-110.5	86.5	1000
-109.5	86.5	1000
-108.5	86.5	1000
-107.5	86.5	1000
-106.5	86.5	1000
-105.5	86.5	1000
-104.5	86.5	1000
-103.5	86.5	1000
-102.5	86.5	1000
-101.5	86.5	1000
-100.5	86.5	1000
-99.5	86.5	1000
-98.5	86.5	1000
-97.5	86.5	1000
-96.5	86.5	1000
-95.5	86.5	1000
-94.5	86.5	1000
-93.5	86.5	1000
-92.5	86.5	1000
-91.5	86.5	1000
-90.5	86.5	1000
-89.5	86.5	1000
-88.5	86.5	1000
-87.5	86.5	1000
-86.5	86.5	1000
-85.5	86.5	1000
-84.5	86.5	1000
-83.5	86.5	1000
-82.5	86.5	1000
-81.5	86.5	1000
-80.5	86.5	1000
-79.5	86.5	1000
-78.5	86.5	1000
-77.5	86.5	1000
-76.5	86.5	1000
-75.5	86.5	1000
-74.5	86.5	1000
-73.5	86.5	1000
-72.5	86.5	1000
-71.5	86.5	1000
-70.5	86.5	1000
-69.5	86.5	1000
-68.5	86.5	1000
-67.5	86.5	1000
-66.5	86.5	1000
-65.5	86.5	1000
-64.5	86.5	1000
-63.5	86.5	1000
-62.5	86.5	1000
-61.5	86.5	1000
-60.5	86.5	1000
-59.5	86.5	1000
-58.5	86.5	1000
-57.5	86.5	1000
-56.5	86.5	1000
-55.5	86.5	1000
-54.5	86.5	1000
-53.5	86.5	1000
-52.5	86.5	1000
-51.5	86.5	1000
-50.5	86.5	1000
-49.5	86.5	1000
-48.5	86.5	1000
-47.5	86.5	1000
-46.5	86.5	1000
-45.5	86.5	1000
-44.5	86.5	1000
-43.5	86.5	1000
-42.5	86.5	1000
-41.5	86.5	1000
-40.5	86.5	1000
-39.5	86.5	1000
-38.5	86.5	1000
-37.5	86.5	1000
-36.5	86.5	1000
-35.5	86.5	1000
-34.5	86.5	1000
-33.5	86.5	1000
-32.5	86.5	1000
-31.5	86.5	1000
-30.5	86.5	1000
-29.5	86.5	1000
-28.5	86.5	1000
-27.5	86.5	1000
-26.5	86.5	1000
-25.5	86.5	1000
-24.5	86.5	1000
-23.5	86.5	1000
-22.5	86.5	1000
-21.5	86.5	1000
-20.5	86.5	1000
-19.5	86.5	1000
-18.5	86.5	1000
-17.5	86.5	1000
-16.5	86.5	1000
-15.5	86.5	1000
-14.5	86.5	1000
-13.5	86.5	1000
-12.5	86.5	1000
-11.5	86.5	1000
-10.5	86.5	1000
-9.5	86.5	1000
-8.5	86.5	1000
-7.5	86.5	1000
-6.5	86.5	1000
-5.5	86.5	1000
-4.5	86.5	1000
-3.5	86.5	1000
-2.5	86.5	1000
-1.5	86.5	1000
-0.5	86.5	1000
0.5	86.5	1000
1.5	86.5	1000
2.5	86.5	1000
3.5	86.5	1000
4.5	86.5	1000
5.5	86.5	1000
6.5	86.5	1000
7.5	86.5	1000
8.5	86.5	1000
9.5	86.5	1000
10.5	86.5	1000
11.5	86.5	1000
12.5	86.5	1000
13.5	86.5	1000
14.5	86.5	1000
15.5	86.5	1000
16.5	86.5	1000
17.5	86.5	1000
18.5	86.5	1000
19.5	86.5	1000
20.5	86.5	1000
21.5	86.5	1000
22.5	86.5	1000
23.5	86.5	1000
24.5	86.5	1000
25.5	86.5	1000
26.5	86.5	1000
27.5	86.5	1000
28.5	86.5	1000
29.5	86.5	1000
30.5	86.5	1000
31.5	86.5	1000
32.5	86.5	1000
33.5	86.5	1000
34.5	86.5	1000
35.5	86.5	1000
36.5	86.5	1000
37.5	86.5	1000
38.5	86.5	1000
39.5	86.5	1000
40.5	86.5	1000
41.5	86.5	1000
42.5	86.5	1000
43.5	86.5	1000
44.5	86.5	1000
45.5	86.5	1000
46.5	86.5	1000
47.5	86.5	1000
48.5	86.5	1000
49.5	86.5	1000
50.5	86.5	1000
51.5	86.5	1000
52.5	86.5	1000
53.5	86.5	1000
54.5	86.5	1000
55.5	86.5	1000
56.5	86.5	1000
57.5	86.5	1000
58.5	86.5	1000
59.5	86.5	1000
60.5	86.5	1000
61.5	86.5	1000
62.5	86.5	1000
63.5	86.5	1000
64.5	86.5	1000
65.5	86.5	1000
66.5	86.5	1000
67.5	86.5	1000
68.5	86.5	1000
69.5	86.5	1000
70.5	86.5	1000
71.5	86.5	1000
72.5	86.5	1000
73.5	86.5	1000
74.5	86.5	1000
75.5	86.5	1000
76.5	86.5	1000
77.5	86.5	1000
78.5	86.5	1000
79.5	86.5	1000
80.5	86.5	1000
81.5	86.5	1000
82.5	86.5	1000
83.5	86.5	1000
84.5	86.5	1000
85.5	86.5	1000
86.5	86.5	1000
87.5	86.5	1000
88.5	86.5	1000
89.5	86.5	1000
90.5	86.5	1000
91.5	86.5	1000
92.5	86.5	1000
93.5	86.5	1000
94.5	86.5	1000
95.5	86.5	1000
96.5	86.5	1000
97.5	86.5	1000
98.5	86.5	1000
99.5	86.5	1000
100.5	86.5	1000
101.5	86.5	1000
102.5	86.5	1000
103.5	86.5	1000
104.5	86.5	1000
105.5	86.5	1000
106.5	86.5	1000
107.5	86.5	1000
108.5	86.5	1000
109.5	86.5	1000
110.5	86.5	1000
111.5	86.5	1000
112.5	86.5	1000
113.5	86.5	1000
114.5	86.5	1000
115.5	86.5	1000
116.5	86.5	1000
117.5	86.5	1000
118.5	86.5	1000
119.5	86.5	1000
120.5	86.5	1000
121.5	86.5	1000
122.5	86.5	1000
123.5	86.5	1000
124.5	86.5	1000
125.5	86.5	1000
126.5	86.5	1000
127.5	86.5	1000
128.5	86.5	1000
129.5	86.5	1000
130.5	86.5	1000
131.5	86.5	1000
132.5	86.5	1000
133.5	86.5	1000
134.5	86.5	1000
135.5	86.5	1000
136.5	86.5	1000
137.5	86.5	1000
138.5	86.5	1000
139.5	86.5	1000
140.5	86.5	1000
141.5	86.5	1000
142.5	86.5	1000
143.5	86.5	1000
144.5	86.5	1000
145.5	86.5	1000
146.5	86.5	1000
147.5	86.5	1000
148.5	86.5	1000
149.5	86.5	1000
150.5	86.5	1000
151.5	86.5	1000
152.5	86.5	1000
153.5	86.5	1000
154.5	86.5	1000
155.5	86.5	1000
156.5	86.5	1000
157.5	86.5	1000
158.5	86.5	1000
159.5	86.5	1000
160.5	86.5	1000
161.5	86.5	1000
162.5	86.5	1000
163.5	86.5	1000
164.5	86.5	1000
165.5	86.5	1000
166.5	86.5	1000
167.5	86.5	1000
168.5	86.5	1000
169.5	86.5	1000
170.5	86.5	1000
171.5	86.5	1000
172.5	86.5	1000
173.5	86.5	1000
174.5	86.5	1000
175.5	86.5	1000
176.5	86.5	1000
177.5	86.5	1000
178.5	86.5	1000
179.5	86.5	1000
-179.5	85.5	1000
-178.5	85.5	1000
-177.5	85.5	1000
-176.5	85.5	1000
-175.5	85.5	1000
-174.5	85.5	1000
-173.5	85.5	1000
-172.5	85.5	1000
-171.5	85.5	1000
-170.5	85.5	1000
-169.5	85.5	1000
-168.5	85.5	1000
-167.5	85.5	1000
-166.5	85.5	1000
-165.5	85.5	1000
-164.5	85.5	1000
-163.5	85.5	1000
-162.5	85.5	1000
-161.5	85.5	1000
-160.5	85.5	1000
-159.5	85.5	1000
-158.5	85.5	1000
-157.5	85.5	1000
-156.5	85.5	1000
-155.5	85.5	1000
-154.5	85.5	1000
-153.5	85.5	1000
-152.5	85.5	1000
-151.5	85.5	1000
-150.5	85.5	1000
-149.5	85.5	1000
-148.5	85.5	1000
-147.5	85.5	1000
-146.5	85.5	1000
-145.5	85.5	1000
-144.5	85.5	1000
-143.5	85.5	1000
-142.5	85.5	1000
-141.5	85.5	1000
-140.5	85.5	1000
-139.5	85.5	1000
-138.5	85.5	1000
-137.5	85.5	1000
-136.5	85.5	1000
-135.5	85.5	1000
-134.5	85.5	1000
-133.5	85.5	1000
-132.5	85.5	1000
-131.5	85.5	1000
-130.5	85.5	1000
-129.5	85.5	1000
-128.5	85.5	1000
-127.5	85.5	1000
-126.5	85.5	1000
-125.5	85.5	1000
-124.5	85.5	1000
-123.5	85.5	1000
-122.5	85.5	1000
-121.5	85.5	1000
-120.5	85.5	1000
-119.5	85.5	1000
-118.5	85.5	1000
-117.5	85.5	1000
-116.5	85.5	1000
-115.5	85.5	1000
-114.5	85.5	1000
-113.5	85.5	1000
-112.5	85.5	1000
-111.5	85.5	1000
-110.5	85.5	1000
-109.5	85.5	1000
-108.5	85.5	1000
-107.5	85.5	1000
-106.5	85.5	1000
-105.5	85.5	1000
-104.5	85.5	1000
-103.5	85.5	1000
-102.5	85.5	1000
-101.5	85.5	1000
-100.5	85.5	1000
-99.5	85.5	1000
-98.5	85.5	1000
-97.5	85.5	1000
-96.5	85.5	1000
-95.5	85.5	1000
-94.5	85.5	1000
-93.5	85.5	1000
-92.5	85.5	1000
-91.5	85.5	1000
-90.5	85.5	1000
-89.5	85.5	1000
-88.5	85.5	1000
-87.5	85.5	1000
-86.5	85.5	1000
-85.5	85.5	1000
-84.5	85.5	1000
-83.5	85.5	1000
-82.5	85.5	1000
-81.5	85.5	1000
-80.5	85.5	1000
-79.5	85.5	1000
-78.5	85.5	1000
-77.5	85.5	1000
-76.5	85.5	1000
-75.5	85.5	1000
-74.5	85.5	1000
-73.5	85.5	1000
-72.5	85.5	1000
-71.5	85.5	1000
-70.5	85.5	1000
-69.5	85.5	1000
-68.5	85.5	1000
-67.5	85.5	1000
-66.5	85.5	1000
-65.5	85.5	1000
-64.5	85.5	1000
-63.5	85.5	1000
-62.5	85.5	1000
-61.5	85.5	1000
-60.5	85.5	1000
-59.5	85.5	1000
-58.5	85.5	1000
-57.5	85.5	1000
-56.5	85.5	1000
-55.5	85.5	1000
-54.5	85.5	1000
-53.5	85.5	1000
-52.5	85.5	1000
-51.5	85.5	1000
-50.5	85.5	1000
-49.5	85.5	1000
-48.5	85.5	1000
-47.5	85.5	1000
-46.5	85.5	1000
-45.5	85.5	1000
-44.5	85.5	1000
-43.5	85.5	1000
-42.5	85.5	1000
-41.5	85.5	1000
-40.5	85.5	1000
-39.5	85.5	1000
-38.5	85.5	1000
-37.5	85.5	1000
-36.5	85.5	1000
-35.5	85.5	1000
-34.5	85.5	1000
-33.5	85.5	1000
-32.5	85.5	1000
-31.5	85.5	1000
-30.5	85.5	1000
-29.5	85.5	1000
-28.5	85.5	1000
-27.5	85.5	1000
-26.5	85.5	1000
-25.5	85.5	1000
-24.5	85.5	1000
-23.5	85.5	1000
-22.5	85.5	1000
-21.5	85.5	1000
-20.5	85.5	1000
-19.5	85.5	1000
-18.5	85.5	1000
-17.5	85.5	1000
-16.5	85.5	1000
-15.5	85.5	1000
-14.5	85.5	1000
-13.5	85.5	1000
-12.5	85.5	1000
-11.5	85.5	1000
-10.5	85.5	1000
-9.5	85.5	1000
-8.5	85.5	1000
-7.5	85.5	1000
-6.5	85.5	1000
-5.5	85.5	1000
-4.5	85.5	1000
-3.5	85.5	1000
-2.5	85.5	1000
-1.5	85.5	1000
-0.5	85.5	1000
0.5	85.5	1000
1.5	85.5	1000
2.5	85.5	1000
3.5	85.5	1000
4.5	85.5	1000
5.5	85.5	1000
6.5	85.5	1000
7.5	85.5	1000
8.5	85.5	1000
9.5	85.5	1000
10.5	85.5	1000
11.5	85.5	1000
12.5	85.5	1000
13.5	85.5	1000
14.5	85.5	1000
15.5	85.5	1000
16.5	85.5	1000
17.5	85.5	1000
18.5	85.5	1000
19.5	85.5	1000
20.5	85.5	1000
21.5	85.5	1000
22.5	85.5	1000
23.5	85.5	1000
24.5	85.5	1000
25.5	85.5	1000
26.5	85.5	1000
27.5	85.5	1000
28.5	85.5	1000
29.5	85.5	1000
30.5	85.5	1000
31.5	85.5	1000
32.5	85.5	1000
33.5	85.5	1000
34.5	85.5	1000
35.5	85.5	1000
36.5	85.5	1000
37.5	85.5	1000
38.5	85.5	1000
39.5	85.5	1000
40.5	85.5	1000
41.5	85.5	1000
42.5	85.5	1000
43.5	85.5	1000
44.5	85.5	1000
45.5	85.5	1000
46.5	85.5	1000
47.5	85.5	1000
48.5	85.5	1000
49.5	85.5	1000
50.5	85.5	1000
51.5	85.5	1000
52.5	85.5	1000
53.5	85.5	1000
54.5	85.5	1000
55.5	85.5	1000
56.5	85.5	1000
57.5	85.5	1000
58.5	85.5	1000
59.5	85.5	1000
60.5	85.5	1000
61.5	85.5	1000
62.5	85.5	1000
63.5	85.5	1000
64.5	85.5	1000
65.5	85.5	1000
66.5	85.5	1000
67.5	85.5	1000
68.5	85.5	1000
69.5	85.5	1000
70.5	85.5	1000
71.5	85.5	1000
72.5	85.5	1000
73.5	85.5	1000
74.5	85.5	1000
75.5	85.5	1000
76.5	85.5	1000
77.5	85.5	1000
78.5	85.5	1000
79.5	85.5	1000
80.5	85.5	1000
81.5	85.5	1000
82.5	85.5	1000
83.5	85.5	1000
84.5	85.5	1000
85.5	85.5	1000
86.5	85.5	1000
87.5	85.5	1000
88.5	85.5	1000
89.5	85.5	1000
90.5	85.5	1000
91.5	85.5	1000
92.5	85.5	1000
93.5	85.5	1000
94.5	85.5	1000
95.5	85.5	1000
96.5	85.5	1000
97.5	85.5	1000
98.5	85.5	1000
99.5	85.5	1000
100.5	85.5	1000
101.5	85.5	1000
102.5	85.5	1000
103.5	85.5	1000
104.5	85.5	1000
105.5	85.5	1000
106.5	85.5	1000
107.5	85.5	1000
108.5	85.5	1000
109.5	85.5	1000
110.5	85.5	1000
111.5	85.5	1000
112.5	85.5	1000
113.5	85.5	1000
114.5	85.5	1000
115.5	85.5	1000
116.5	85.5	1000
117.5	85.5	1000
118.5	85.5	1000
119.5	85.5	1000
120.5	85.5	1000
121.5	85.5	1000
122.5	85.5	1000
123.5	85.5	1000
124.5	85.5	1000
125.5	85.5	1000
126.5	85.5	1000
127.5	85.5	1000
128.5	85.5	1000
129.5	85.5	1000
130.5	85.5	1000
131.5	85.5	1000
132.5	85.5	1000
133.5	85.5	1000
134.5	85.5	1000
135.5	85.5	1000
136.5	85.5	1000
137.5	85.5	1000
138.5	85.5	1000
139.5	85.5	1000
140.5	85.5	1000
141.5	85.5	1000
142.5	85.5	1000
143.5	85.5	1000
144.5	85.5	1000
145.5	85.5	1000
146.5	85.5	1000
147.5	85.5	1000
148.5	85.5	1000
149.5	85.5	1000
150.5	85.5	1000
151.5	85.5	1000
152.5	85.5	1000
153.5	85.5	1000
154.5	85.5	1000
155.5	85.5	1000
156.5	85.5	1000
157.5	85.5	1000
158.5	85.5	1000
159.5	85.5	1000
160.5	85.5	1000
161.5	85.5	1000
162.5	85.5	1000
163.5	85.5	1000
164.5	85.5	1000
165.5	85.5	1000
166.5	85.5	1000
167.5	85.5	1000
168.5	85.5	1000
169.5	85.5	1000
170.5	85.5	1000
171.5	85.5	1000
172.5	85.5	1000
173.5	85.5	1000
174.5	85.5	1000
175.5	85.5	1000
176.5	85.5	1000
177.5	85.5	1000
178.5	85.5	1000
179.5	85.5	1000
-179.5	84.5	1000
-178.5	84.5	1000
-177.5	84.5	1000
-176.5	84.5	1000
-175.5	84.5	1000
-174.5	84.5	1000
-173.5	84.5	1000
-172.5	84.5	1000
-171.5	84.5	1000
-170.5	84.5	1000
-169.5	84.5	1000
-168.5	84.5	1000
-167.5	84.5	1000
-166.5	84.5	1000
-165.5	84.5	1000
-164.5	84.5	1000
-163.5	84.5	1000
-162.5	84.5	1000
-161.5	84.5	1000
-160.5	84.5	1000
-159.5	84.5	1000
-158.5	84.5	1000
-157.5	84.5	1000
-156.5	84.5	1000
-155.5	84.5	1000
-154.5	84.5	1000
-153.5	84.5	1000
-152.5	84.5	1000
-151.5	84.5	1000
-150.5	84.5	1000
-149.5	84.5	1000
-148.5	84.5	1000
-147.5	84.5	1000
-146.5	84.5	1000
-145.5	84.5	1000
-144.5	84.5	1000
-143.5	84.5	1000
-142.5	84.5	1000
-141.5	84.5	1000
-140.5	84.5	1000
-139.5	84.5	1000
-138.5	84.5	1000
-137.5	84.5	1000
-136.5	84.5	1000
-135.5	84.5	1000
-134.5	84.5	1000
-133.5	84.5	1000
-132.5	84.5	1000
-131.5	84.5	1000
-130.5	84.5	1000
-129.5	84.5	1000
-128.5	84.5	1000
-127.5	84.5	1000
-126.5	84.5	1000
-125.5	84.5	1000
-124.5	84.5	1000
-123.5	84.5	1000
-122.5	84.5	1000
-121.5	84.5	1000
-120.5	84.5	1000
-119.5	84.5	1000
-118.5	84.5	1000
-117.5	84.5	1000
-116.5	84.5	1000
-115.5	84.5	1000
-114.5	84.5	1000
-113.5	84.5	1000
-112.5	84.5	1000
-111.5	84.5	1000
-110.5	84.5	1000
-109.5	84.5	1000
-108.5	84.5	1000
-107.5	84.5	1000
-106.5	84.5	1000
-105.5	84.5	1000
-104.5	84.5	1000
-103.5	84.5	1000
-102.5	84.5	1000
-101.5	84.5	1000
-100.5	84.5	1000
-99.5	84.5	1000
-98.5	84.5	1000
-97.5	84.5	1000
-96.5	84.5	1000
-95.5	84.5	1000
-94.5	84.5	1000
-93.5	84.5	1000
-92.5	84.5	1000
-91.5	84.5	1000
-90.5	84.5	1000
-89.5	84.5	1000
-88.5	84.5	1000
-87.5	84.5	1000
-86.5	84.5	1000
-85.5	84.5	1000
-84.5	84.5	1000
-83.5	84.5	1000
-82.5	84.5	1000
-81.5	84.5	1000
-80.5	84.5	1000
-79.5	84.5	1000
-78.5	84.5	1000
-77.5	84.5	1000
-76.5	84.5	1000
-75.5	84.5	1000
-74.5	84.5	1000
-73.5	84.5	1000
-72.5	84.5	1000
-71.5	84.5	1000
-70.5	84.5	1000
-69.5	84.5	1000
-68.5	84.5	1000
-67.5	84.5	1000
-66.5	84.5	1000
-65.5	84.5	1000
-64.5	84.5	1000
-63.5	84.5	1000
-62.5	84.5	1000
-61.5	84.5	1000
-60.5	84.5	1000
-59.5	84.5	1000
-58.5	84.5	1000
-57.5	84.5	1000
-56.5	84.5	1000
-55.5	84.5	1000
-54.5	84.5	1000
-53.5	84.5	1000
-52.5	84.5	1000
-51.5	84.5	1000
-50.5	84.5	1000
-49.5	84.5	1000
-48.5	84.5	1000
-47.5	84.5	1000
-46.5	84.5	1000
-45.5	84.5	1000
-44.5	84.5	1000
-43.5	84.5	1000
-42.5	84.5	1000
-41.5	84.5	1000
-40.5	84.5	1000
-39.5	84.5	1000
-38.5	84.5	1000
-37.5	84.5	1000
-36.5	84.5	1000
-35.5	84.5	1000
-34.5	84.5	1000
-33.5	84.5	1000
-32.5	84.5	1000
-31.5	84.5	1000
-30.5	84.5	1000
-29.5	84.5	1000
-28.5	84.5	1000
-27.5	84.5	1000
-26.5	84.5	1000
-25.5	84.5	1000
-24.5	84.5	1000
-23.5	84.5	1000
-22.5	84.5	1000
-21.5	84.5	1000
-20.5	84.5	1000
-19.5	84.5	1000
-18.5	84.5	1000
-17.5	84.5	1000
-16.5	84.5	1000
-15.5	84.5	1000
-14.5	84.5	1000
-13.5	84.5	1000
-12.5	84.5	1000
-11.5	84.5	1000
-10.5	84.5	1000
-9.5	84.5	1000
-8.5	84.5	1000
-7.5	84.5	1000
-6.5	84.5	1000
-5.5	84.5	1000
-4.5	84.5	1000
-3.5	84.5	1000
-2.5	84.5	1000
-1.5	84.5	1000
-0.5	84.5	1000
0.5	84.5	1000
1.5	84.5	1000
2.5	84.5	1000
3.5	84.5	1000
4.5	84.5	1000
5.5	84.5	1000
6.5	84.5	1000
7.5	84.5	1000
8.5	84.5	1000
9.5	84.5	1000
10.5	84.5	1000
11.5	84.5	1000
12.5	84.5	1000
13.5	84.5	1000
14.5	84.5	1000
15.5	84.5	1000
16.5	84.5	1000
17.5	84.5	1000
18.5	84.5	1000
[truncated: 62,801 more rows]
