# Supplementary material for: Diversity across organisational scale emerges through dispersal ability and speciation dynamics in tropical fish
Source: BMC Biol. 2023 Dec 5;21:282. doi: 10.1186/s12915-023-01771-3 (PMC10696697; doi:10.1186/s12915-023-01771-3)
Supplement: Supplementary file 11 — Additional file 11: Figure S5. data. [file 12915_2023_1771_MOESM11_ESM.csv]

x	y	cell	ECOREGION	PROVINCE	Realm	GLOBAL
-0.5	5.5	30420	Gulf of Guinea Upwelling	Gulf of Guinea	Tropical Atlantic	global
-1.5	4.5	30779	Gulf of Guinea Upwelling	Gulf of Guinea	Tropical Atlantic	global
-10.5	5.5	30410	Gulf of Guinea West	Gulf of Guinea	Tropical Atlantic	global
-10.5	6.5	30050	Gulf of Guinea West	Gulf of Guinea	Tropical Atlantic	global
-100.5	16.5	26360	Mexican Tropical Pacific	Tropical East Pacific	Tropical Eastern Pacific	global
-101.5	17.5	25999	Mexican Tropical Pacific	Tropical East Pacific	Tropical Eastern Pacific	global
-103.5	18.5	25637	Mexican Tropical Pacific	Tropical East Pacific	Tropical Eastern Pacific	global
-104.5	18.5	25636	Mexican Tropical Pacific	Tropical East Pacific	Tropical Eastern Pacific	global
-105.5	19.5	25275	Mexican Tropical Pacific	Tropical East Pacific	Tropical Eastern Pacific	global
-105.5	20.5	24915	NA	NA	NA	global
-106.5	21.5	24554	NA	NA	NA	global
-106.5	22.5	24194	NA	NA	NA	global
-107.5	22.5	24193	NA	NA	NA	global
-109.5	22.5	24191	Mexican Tropical Pacific	Tropical East Pacific	Tropical Eastern Pacific	global
-11.5	6.5	30049	Gulf of Guinea West	Gulf of Guinea	Tropical Atlantic	global
-12.5	7.5	29688	Gulf of Guinea West	Gulf of Guinea	Tropical Atlantic	global
-13.5	7.5	29687	Gulf of Guinea West	Gulf of Guinea	Tropical Atlantic	global
-139.5	-8.5	35321	Marquesas	Marquesas	Eastern Indo-Pacific	global
-14.5	8.5	29326	Gulf of Guinea West	Gulf of Guinea	Tropical Atlantic	global
-14.5	9.5	28966	Gulf of Guinea West	Gulf of Guinea	Tropical Atlantic	global
-142.5	-16.5	38198	Tuamotus	Southeast Polynesia	Eastern Indo-Pacific	global
-143.5	-16.5	38197	Tuamotus	Southeast Polynesia	Eastern Indo-Pacific	global
-144.5	-14.5	37476	Tuamotus	Southeast Polynesia	Eastern Indo-Pacific	global
-144.5	-15.5	37836	Tuamotus	Southeast Polynesia	Eastern Indo-Pacific	global
-144.5	-16.5	38196	Tuamotus	Southeast Polynesia	Eastern Indo-Pacific	global
-145.5	-15.5	37835	Tuamotus	Southeast Polynesia	Eastern Indo-Pacific	global
-146.5	-15.5	37834	Tuamotus	Southeast Polynesia	Eastern Indo-Pacific	global
-147.5	-15.5	37833	Tuamotus	Southeast Polynesia	Eastern Indo-Pacific	global
-15.5	10.5	28605	Gulf of Guinea West	Gulf of Guinea	Tropical Atlantic	global
-15.5	9.5	28965	Gulf of Guinea West	Gulf of Guinea	Tropical Atlantic	global
-155.5	19.5	25225	Hawaii	Hawaii	Eastern Indo-Pacific	global
-155.5	20.5	24865	Hawaii	Hawaii	Eastern Indo-Pacific	global
-156.5	20.5	24864	Hawaii	Hawaii	Eastern Indo-Pacific	global
-16.5	10.5	28604	Gulf of Guinea West	Gulf of Guinea	Tropical Atlantic	global
-16.5	11.5	28244	Gulf of Guinea West	Gulf of Guinea	Tropical Atlantic	global
-16.5	16.5	26444	Sahelian Upwelling	West African Transition	Tropical Atlantic	global
-16.5	17.5	26084	Sahelian Upwelling	West African Transition	Tropical Atlantic	global
-16.5	18.5	25724	Sahelian Upwelling	West African Transition	Tropical Atlantic	global
-16.5	19.5	25364	Sahelian Upwelling	West African Transition	Tropical Atlantic	global
-16.5	20.5	25004	Sahelian Upwelling	West African Transition	Tropical Atlantic	global
-16.5	23.5	23924	NA	NA	NA	global
-16.5	9.5	28964	Gulf of Guinea West	Gulf of Guinea	Tropical Atlantic	global
-17.5	10.5	28603	Gulf of Guinea West	Gulf of Guinea	Tropical Atlantic	global
-17.5	11.5	28243	Gulf of Guinea West	Gulf of Guinea	Tropical Atlantic	global
-17.5	12.5	27883	Sahelian Upwelling	West African Transition	Tropical Atlantic	global
-17.5	13.5	27523	Sahelian Upwelling	West African Transition	Tropical Atlantic	global
-17.5	14.5	27163	Sahelian Upwelling	West African Transition	Tropical Atlantic	global
-17.5	15.5	26803	Sahelian Upwelling	West African Transition	Tropical Atlantic	global
-17.5	16.5	26443	Sahelian Upwelling	West African Transition	Tropical Atlantic	global
-17.5	18.5	25723	Sahelian Upwelling	West African Transition	Tropical Atlantic	global
-17.5	19.5	25363	Sahelian Upwelling	West African Transition	Tropical Atlantic	global
-17.5	20.5	25003	NA	NA	NA	global
-17.5	21.5	24643	NA	NA	NA	global
-17.5	22.5	24283	NA	NA	NA	global
-17.5	23.5	23923	NA	NA	NA	global
-173.5	-15.5	37807	Samoa Islands	Central Polynesia	Eastern Indo-Pacific	global
-173.5	-16.5	38167	Samoa Islands	Central Polynesia	Eastern Indo-Pacific	global
-173.5	-17.5	38527	Tonga Islands	Tropical Southwestern Pacific	Central Indo-Pacific	global
-174.5	-16.5	38166	Samoa Islands	Central Polynesia	Eastern Indo-Pacific	global
-174.5	-17.5	38526	Tonga Islands	Tropical Southwestern Pacific	Central Indo-Pacific	global
-174.5	-18.5	38886	Tonga Islands	Tropical Southwestern Pacific	Central Indo-Pacific	global
-174.5	-19.5	39246	Tonga Islands	Tropical Southwestern Pacific	Central Indo-Pacific	global
-174.5	-20.5	39606	Tonga Islands	Tropical Southwestern Pacific	Central Indo-Pacific	global
-175.5	-21.5	39965	Tonga Islands	Tropical Southwestern Pacific	Central Indo-Pacific	global
-175.5	-22.5	40325	Tonga Islands	Tropical Southwestern Pacific	Central Indo-Pacific	global
-176.5	-23.5	40684	Tonga Islands	Tropical Southwestern Pacific	Central Indo-Pacific	global
-176.5	-24.5	41044	NA	NA	NA	global
-176.5	-25.5	41404	NA	NA	NA	global
-177.5	-14.5	37443	Samoa Islands	Central Polynesia	Eastern Indo-Pacific	global
-177.5	-15.5	37803	Samoa Islands	Central Polynesia	Eastern Indo-Pacific	global
-177.5	-24.5	41043	NA	NA	NA	global
-177.5	-25.5	41403	NA	NA	NA	global
-177.5	-26.5	41763	NA	NA	NA	global
-178.5	-13.5	37082	Samoa Islands	Central Polynesia	Eastern Indo-Pacific	global
-178.5	-16.5	38162	Fiji Islands	Tropical Southwestern Pacific	Central Indo-Pacific	global
-178.5	-17.5	38522	Fiji Islands	Tropical Southwestern Pacific	Central Indo-Pacific	global
-178.5	-18.5	38882	Fiji Islands	Tropical Southwestern Pacific	Central Indo-Pacific	global
-178.5	-19.5	39242	Fiji Islands	Tropical Southwestern Pacific	Central Indo-Pacific	global
-178.5	-20.5	39602	Fiji Islands	Tropical Southwestern Pacific	Central Indo-Pacific	global
-178.5	-21.5	39962	Fiji Islands	Tropical Southwestern Pacific	Central Indo-Pacific	global
-178.5	-22.5	40322	Fiji Islands	Tropical Southwestern Pacific	Central Indo-Pacific	global
-178.5	-23.5	40682	Fiji Islands	Tropical Southwestern Pacific	Central Indo-Pacific	global
-178.5	-24.5	41042	NA	NA	NA	global
-179.5	-11.5	36361	Gilbert/Ellis Islands	Marshall, Gilbert and Ellis Islands	Eastern Indo-Pacific	global
-179.5	-15.5	37801	Fiji Islands	Tropical Southwestern Pacific	Central Indo-Pacific	global
-179.5	-16.5	38161	Fiji Islands	Tropical Southwestern Pacific	Central Indo-Pacific	global
-179.5	-17.5	38521	Fiji Islands	Tropical Southwestern Pacific	Central Indo-Pacific	global
-179.5	-18.5	38881	Fiji Islands	Tropical Southwestern Pacific	Central Indo-Pacific	global
-179.5	-20.5	39601	Fiji Islands	Tropical Southwestern Pacific	Central Indo-Pacific	global
-179.5	-21.5	39961	Fiji Islands	Tropical Southwestern Pacific	Central Indo-Pacific	global
-179.5	-24.5	41041	NA	NA	NA	global
-179.5	-25.5	41401	NA	NA	NA	global
-2.5	4.5	30778	Gulf of Guinea Upwelling	Gulf of Guinea	Tropical Atlantic	global
-3.5	4.5	30777	Gulf of Guinea Upwelling	Gulf of Guinea	Tropical Atlantic	global
-3.5	5.5	30417	Gulf of Guinea Upwelling	Gulf of Guinea	Tropical Atlantic	global
-34.5	-6.5	34706	Northeastern Brazil	Tropical Southwestern Atlantic	Tropical Atlantic	global
-34.5	-7.5	35066	Northeastern Brazil	Tropical Southwestern Atlantic	Tropical Atlantic	global
-34.5	-8.5	35426	Northeastern Brazil	Tropical Southwestern Atlantic	Tropical Atlantic	global
-35.5	-4.5	33985	Northeastern Brazil	Tropical Southwestern Atlantic	Tropical Atlantic	global
-35.5	-5.5	34345	Northeastern Brazil	Tropical Southwestern Atlantic	Tropical Atlantic	global
-35.5	-9.5	35785	Northeastern Brazil	Tropical Southwestern Atlantic	Tropical Atlantic	global
-36.5	-10.5	36144	Northeastern Brazil	Tropical Southwestern Atlantic	Tropical Atlantic	global
-36.5	-4.5	33984	Northeastern Brazil	Tropical Southwestern Atlantic	Tropical Atlantic	global
-37.5	-11.5	36503	Northeastern Brazil	Tropical Southwestern Atlantic	Tropical Atlantic	global
-37.5	-17.5	38663	Eastern Brazil	Tropical Southwestern Atlantic	Tropical Atlantic	global
-37.5	-18.5	39023	Eastern Brazil	Tropical Southwestern Atlantic	Tropical Atlantic	global
-37.5	-3.5	33623	Northeastern Brazil	Tropical Southwestern Atlantic	Tropical Atlantic	global
-37.5	-4.5	33983	Northeastern Brazil	Tropical Southwestern Atlantic	Tropical Atlantic	global
-38.5	-12.5	36862	Eastern Brazil	Tropical Southwestern Atlantic	Tropical Atlantic	global
-38.5	-13.5	37222	Eastern Brazil	Tropical Southwestern Atlantic	Tropical Atlantic	global
-38.5	-14.5	37582	Eastern Brazil	Tropical Southwestern Atlantic	Tropical Atlantic	global
-38.5	-15.5	37942	Eastern Brazil	Tropical Southwestern Atlantic	Tropical Atlantic	global
-38.5	-16.5	38302	Eastern Brazil	Tropical Southwestern Atlantic	Tropical Atlantic	global
-38.5	-17.5	38662	Eastern Brazil	Tropical Southwestern Atlantic	Tropical Atlantic	global
-38.5	-18.5	39022	Eastern Brazil	Tropical Southwestern Atlantic	Tropical Atlantic	global
-38.5	-19.5	39382	Eastern Brazil	Tropical Southwestern Atlantic	Tropical Atlantic	global
-38.5	-2.5	33262	Northeastern Brazil	Tropical Southwestern Atlantic	Tropical Atlantic	global
-38.5	-3.5	33622	Northeastern Brazil	Tropical Southwestern Atlantic	Tropical Atlantic	global
-39.5	-19.5	39381	Eastern Brazil	Tropical Southwestern Atlantic	Tropical Atlantic	global
-39.5	-2.5	33261	Northeastern Brazil	Tropical Southwestern Atlantic	Tropical Atlantic	global
-39.5	-20.5	39741	Eastern Brazil	Tropical Southwestern Atlantic	Tropical Atlantic	global
-39.5	-21.5	40101	Eastern Brazil	Tropical Southwestern Atlantic	Tropical Atlantic	global
-4.5	4.5	30776	Gulf of Guinea Upwelling	Gulf of Guinea	Tropical Atlantic	global
-4.5	5.5	30416	Gulf of Guinea Upwelling	Gulf of Guinea	Tropical Atlantic	global
-40.5	-2.5	33260	Northeastern Brazil	Tropical Southwestern Atlantic	Tropical Atlantic	global
-40.5	-20.5	39740	Eastern Brazil	Tropical Southwestern Atlantic	Tropical Atlantic	global
-40.5	-21.5	40100	Eastern Brazil	Tropical Southwestern Atlantic	Tropical Atlantic	global
-40.5	-22.5	40460	Eastern Brazil	Tropical Southwestern Atlantic	Tropical Atlantic	global
-41.5	-2.5	33259	Northeastern Brazil	Tropical Southwestern Atlantic	Tropical Atlantic	global
-41.5	-23.5	40819	NA	NA	NA	global
-42.5	-1.5	32898	Amazonia	North Brazil Shelf	Tropical Atlantic	global
-42.5	-2.5	33258	Amazonia	North Brazil Shelf	Tropical Atlantic	global
-42.5	-23.5	40818	NA	NA	NA	global
-42.5	-24.5	41178	NA	NA	NA	global
-43.5	-1.5	32897	Amazonia	North Brazil Shelf	Tropical Atlantic	global
-43.5	-23.5	40817	NA	NA	NA	global
-43.5	-24.5	41177	NA	NA	NA	global
-44.5	-0.5	32536	Amazonia	North Brazil Shelf	Tropical Atlantic	global
-44.5	-1.5	32896	Amazonia	North Brazil Shelf	Tropical Atlantic	global
-44.5	-24.5	41176	NA	NA	NA	global
-44.5	-25.5	41536	NA	NA	NA	global
-45.5	-0.5	32535	Amazonia	North Brazil Shelf	Tropical Atlantic	global
-45.5	-24.5	41175	NA	NA	NA	global
-45.5	-25.5	41535	NA	NA	NA	global
-45.5	0.5	32175	Amazonia	North Brazil Shelf	Tropical Atlantic	global
-46.5	-25.5	41534	NA	NA	NA	global
-46.5	0.5	32174	Amazonia	North Brazil Shelf	Tropical Atlantic	global
-46.5	1.5	31814	Amazonia	North Brazil Shelf	Tropical Atlantic	global
-47.5	-25.5	41533	NA	NA	NA	global
-47.5	0.5	32173	Amazonia	North Brazil Shelf	Tropical Atlantic	global
-47.5	1.5	31813	Amazonia	North Brazil Shelf	Tropical Atlantic	global
-47.5	2.5	31453	Amazonia	North Brazil Shelf	Tropical Atlantic	global
-47.5	3.5	31093	Amazonia	North Brazil Shelf	Tropical Atlantic	global
-48.5	0.5	32172	Amazonia	North Brazil Shelf	Tropical Atlantic	global
-48.5	1.5	31812	Amazonia	North Brazil Shelf	Tropical Atlantic	global
-48.5	2.5	31452	Amazonia	North Brazil Shelf	Tropical Atlantic	global
-48.5	3.5	31092	Amazonia	North Brazil Shelf	Tropical Atlantic	global
-49.5	1.5	31811	Amazonia	North Brazil Shelf	Tropical Atlantic	global
-49.5	2.5	31451	Amazonia	North Brazil Shelf	Tropical Atlantic	global
-49.5	3.5	31091	Amazonia	North Brazil Shelf	Tropical Atlantic	global
-49.5	4.5	30731	Amazonia	North Brazil Shelf	Tropical Atlantic	global
-5.5	4.5	30775	Gulf of Guinea Upwelling	Gulf of Guinea	Tropical Atlantic	global
-50.5	2.5	31450	Amazonia	North Brazil Shelf	Tropical Atlantic	global
-50.5	3.5	31090	Amazonia	North Brazil Shelf	Tropical Atlantic	global
-50.5	4.5	30730	Amazonia	North Brazil Shelf	Tropical Atlantic	global
-51.5	5.5	30369	Guianan	North Brazil Shelf	Tropical Atlantic	global
-52.5	5.5	30368	Guianan	North Brazil Shelf	Tropical Atlantic	global
-52.5	6.5	30008	Guianan	North Brazil Shelf	Tropical Atlantic	global
-52.5	7.5	29648	Guianan	North Brazil Shelf	Tropical Atlantic	global
-53.5	6.5	30007	Guianan	North Brazil Shelf	Tropical Atlantic	global
-53.5	7.5	29647	Guianan	North Brazil Shelf	Tropical Atlantic	global
-54.5	6.5	30006	Guianan	North Brazil Shelf	Tropical Atlantic	global
-54.5	7.5	29646	Guianan	North Brazil Shelf	Tropical Atlantic	global
-55.5	6.5	30005	Guianan	North Brazil Shelf	Tropical Atlantic	global
-55.5	7.5	29645	Guianan	North Brazil Shelf	Tropical Atlantic	global
-56.5	6.5	30004	Guianan	North Brazil Shelf	Tropical Atlantic	global
-56.5	7.5	29644	Guianan	North Brazil Shelf	Tropical Atlantic	global
-57.5	6.5	30003	Guianan	North Brazil Shelf	Tropical Atlantic	global
-57.5	7.5	29643	Guianan	North Brazil Shelf	Tropical Atlantic	global
-57.5	8.5	29283	Guianan	North Brazil Shelf	Tropical Atlantic	global
-58.5	8.5	29282	Guianan	North Brazil Shelf	Tropical Atlantic	global
-58.5	9.5	28922	Guianan	North Brazil Shelf	Tropical Atlantic	global
-59.5	10.5	28561	Southern Caribbean	Tropical Northwestern Atlantic	Tropical Atlantic	global
-59.5	11.5	28201	Southern Caribbean	Tropical Northwestern Atlantic	Tropical Atlantic	global
-59.5	12.5	27841	Eastern Caribbean	Tropical Northwestern Atlantic	Tropical Atlantic	global
-59.5	13.5	27481	Eastern Caribbean	Tropical Northwestern Atlantic	Tropical Atlantic	global
-59.5	8.5	29281	Guianan	North Brazil Shelf	Tropical Atlantic	global
-59.5	9.5	28921	Guianan	North Brazil Shelf	Tropical Atlantic	global
-6.5	4.5	30774	Gulf of Guinea Upwelling	Gulf of Guinea	Tropical Atlantic	global
-60.5	10.5	28560	Guianan	North Brazil Shelf	Tropical Atlantic	global
-60.5	11.5	28200	Southern Caribbean	Tropical Northwestern Atlantic	Tropical Atlantic	global
-60.5	12.5	27840	Eastern Caribbean	Tropical Northwestern Atlantic	Tropical Atlantic	global
-60.5	13.5	27480	Eastern Caribbean	Tropical Northwestern Atlantic	Tropical Atlantic	global
-60.5	14.5	27120	Eastern Caribbean	Tropical Northwestern Atlantic	Tropical Atlantic	global
-60.5	15.5	26760	Eastern Caribbean	Tropical Northwestern Atlantic	Tropical Atlantic	global
-60.5	9.5	28920	Guianan	North Brazil Shelf	Tropical Atlantic	global
-61.5	10.5	28559	Guianan	North Brazil Shelf	Tropical Atlantic	global
-61.5	11.5	28199	Southern Caribbean	Tropical Northwestern Atlantic	Tropical Atlantic	global
-61.5	12.5	27839	Eastern Caribbean	Tropical Northwestern Atlantic	Tropical Atlantic	global
-61.5	15.5	26759	Eastern Caribbean	Tropical Northwestern Atlantic	Tropical Atlantic	global
-61.5	16.5	26399	Eastern Caribbean	Tropical Northwestern Atlantic	Tropical Atlantic	global
-62.5	10.5	28558	Guianan	North Brazil Shelf	Tropical Atlantic	global
-62.5	11.5	28198	Southern Caribbean	Tropical Northwestern Atlantic	Tropical Atlantic	global
-62.5	15.5	26758	Eastern Caribbean	Tropical Northwestern Atlantic	Tropical Atlantic	global
-62.5	16.5	26398	Eastern Caribbean	Tropical Northwestern Atlantic	Tropical Atlantic	global
-62.5	17.5	26038	Eastern Caribbean	Tropical Northwestern Atlantic	Tropical Atlantic	global
-63.5	11.5	28197	Southern Caribbean	Tropical Northwestern Atlantic	Tropical Atlantic	global
-63.5	12.5	27837	Southern Caribbean	Tropical Northwestern Atlantic	Tropical Atlantic	global
-63.5	13.5	27477	Eastern Caribbean	Tropical Northwestern Atlantic	Tropical Atlantic	global
-63.5	14.5	27117	Eastern Caribbean	Tropical Northwestern Atlantic	Tropical Atlantic	global
-63.5	15.5	26757	Eastern Caribbean	Tropical Northwestern Atlantic	Tropical Atlantic	global
-63.5	16.5	26397	Eastern Caribbean	Tropical Northwestern Atlantic	Tropical Atlantic	global
-63.5	17.5	26037	Eastern Caribbean	Tropical Northwestern Atlantic	Tropical Atlantic	global
-64.5	10.5	28556	Southern Caribbean	Tropical Northwestern Atlantic	Tropical Atlantic	global
-64.5	11.5	28196	Southern Caribbean	Tropical Northwestern Atlantic	Tropical Atlantic	global
-65.5	11.5	28195	Southern Caribbean	Tropical Northwestern Atlantic	Tropical Atlantic	global
-66.5	11.5	28194	Southern Caribbean	Tropical Northwestern Atlantic	Tropical Atlantic	global
-67.5	11.5	28193	Southern Caribbean	Tropical Northwestern Atlantic	Tropical Atlantic	global
-68.5	11.5	28192	Southern Caribbean	Tropical Northwestern Atlantic	Tropical Atlantic	global
-68.5	12.5	27832	Southern Caribbean	Tropical Northwestern Atlantic	Tropical Atlantic	global
-68.5	18.5	25672	Greater Antilles	Tropical Northwestern Atlantic	Tropical Atlantic	global
-68.5	19.5	25312	Bahamian	Tropical Northwestern Atlantic	Tropical Atlantic	global
-69.5	11.5	28191	Southern Caribbean	Tropical Northwestern Atlantic	Tropical Atlantic	global
-69.5	12.5	27831	Southern Caribbean	Tropical Northwestern Atlantic	Tropical Atlantic	global
-69.5	18.5	25671	Greater Antilles	Tropical Northwestern Atlantic	Tropical Atlantic	global
-69.5	19.5	25311	Greater Antilles	Tropical Northwestern Atlantic	Tropical Atlantic	global
-7.5	4.5	30773	Gulf of Guinea West	Gulf of Guinea	Tropical Atlantic	global
-70.5	-19.5	39350	NA	NA	NA	global
-70.5	-20.5	39710	NA	NA	NA	global
-70.5	-21.5	40070	NA	NA	NA	global
-70.5	-22.5	40430	NA	NA	NA	global
-70.5	-23.5	40790	NA	NA	NA	global
-70.5	-24.5	41150	NA	NA	NA	global
-70.5	12.5	27830	Southern Caribbean	Tropical Northwestern Atlantic	Tropical Atlantic	global
-70.5	18.5	25670	Greater Antilles	Tropical Northwestern Atlantic	Tropical Atlantic	global
-70.5	19.5	25310	Greater Antilles	Tropical Northwestern Atlantic	Tropical Atlantic	global
-70.5	20.5	24950	Bahamian	Tropical Northwestern Atlantic	Tropical Atlantic	global
-71.5	12.5	27829	Southern Caribbean	Tropical Northwestern Atlantic	Tropical Atlantic	global
-71.5	18.5	25669	Greater Antilles	Tropical Northwestern Atlantic	Tropical Atlantic	global
-71.5	20.5	24949	Bahamian	Tropical Northwestern Atlantic	Tropical Atlantic	global
-72.5	12.5	27828	Southern Caribbean	Tropical Northwestern Atlantic	Tropical Atlantic	global
-72.5	18.5	25668	Greater Antilles	Tropical Northwestern Atlantic	Tropical Atlantic	global
-72.5	19.5	25308	Greater Antilles	Tropical Northwestern Atlantic	Tropical Atlantic	global
-72.5	20.5	24948	Greater Antilles	Tropical Northwestern Atlantic	Tropical Atlantic	global
-73.5	-16.5	38267	NA	NA	NA	global
-73.5	20.5	24947	Bahamian	Tropical Northwestern Atlantic	Tropical Atlantic	global
-74.5	11.5	28186	Southwestern Caribbean	Tropical Northwestern Atlantic	Tropical Atlantic	global
-74.5	20.5	24946	Greater Antilles	Tropical Northwestern Atlantic	Tropical Atlantic	global
-75.5	10.5	28545	Southwestern Caribbean	Tropical Northwestern Atlantic	Tropical Atlantic	global
-75.5	17.5	26025	Greater Antilles	Tropical Northwestern Atlantic	Tropical Atlantic	global
-75.5	20.5	24945	Greater Antilles	Tropical Northwestern Atlantic	Tropical Atlantic	global
-76.5	-14.5	37544	NA	NA	NA	global
-76.5	16.5	26384	Greater Antilles	Tropical Northwestern Atlantic	Tropical Atlantic	global
-76.5	17.5	26024	Greater Antilles	Tropical Northwestern Atlantic	Tropical Atlantic	global
-76.5	18.5	25664	Greater Antilles	Tropical Northwestern Atlantic	Tropical Atlantic	global
-76.5	20.5	24944	Greater Antilles	Tropical Northwestern Atlantic	Tropical Atlantic	global
-76.5	8.5	29264	Southwestern Caribbean	Tropical Northwestern Atlantic	Tropical Atlantic	global
-76.5	9.5	28904	Southwestern Caribbean	Tropical Northwestern Atlantic	Tropical Atlantic	global
-77.5	-12.5	36823	NA	NA	NA	global
-77.5	16.5	26383	Greater Antilles	Tropical Northwestern Atlantic	Tropical Atlantic	global
-77.5	17.5	26023	Greater Antilles	Tropical Northwestern Atlantic	Tropical Atlantic	global
-77.5	20.5	24943	Greater Antilles	Tropical Northwestern Atlantic	Tropical Atlantic	global
-77.5	3.5	31063	Panama Bight	Tropical East Pacific	Tropical Eastern Pacific	global
-77.5	4.5	30703	Panama Bight	Tropical East Pacific	Tropical Eastern Pacific	global
-77.5	5.5	30343	Panama Bight	Tropical East Pacific	Tropical Eastern Pacific	global
-77.5	6.5	29983	Panama Bight	Tropical East Pacific	Tropical Eastern Pacific	global
-77.5	9.5	28903	Southwestern Caribbean	Tropical Northwestern Atlantic	Tropical Atlantic	global
-78.5	-10.5	36102	NA	NA	NA	global
-78.5	15.5	26742	Southwestern Caribbean	Tropical Northwestern Atlantic	Tropical Atlantic	global
-78.5	16.5	26382	Greater Antilles	Tropical Northwestern Atlantic	Tropical Atlantic	global
-78.5	17.5	26022	Greater Antilles	Tropical Northwestern Atlantic	Tropical Atlantic	global
-78.5	2.5	31422	Panama Bight	Tropical East Pacific	Tropical Eastern Pacific	global
-78.5	20.5	24942	Greater Antilles	Tropical Northwestern Atlantic	Tropical Atlantic	global
-78.5	3.5	31062	Panama Bight	Tropical East Pacific	Tropical Eastern Pacific	global
-78.5	7.5	29622	Panama Bight	Tropical East Pacific	Tropical Eastern Pacific	global
-78.5	9.5	28902	Southwestern Caribbean	Tropical Northwestern Atlantic	Tropical Atlantic	global
-79.5	-9.5	35741	NA	NA	NA	global
-79.5	1.5	31781	Panama Bight	Tropical East Pacific	Tropical Eastern Pacific	global
-79.5	15.5	26741	Southwestern Caribbean	Tropical Northwestern Atlantic	Tropical Atlantic	global
-79.5	16.5	26381	Southwestern Caribbean	Tropical Northwestern Atlantic	Tropical Atlantic	global
-79.5	17.5	26021	Greater Antilles	Tropical Northwestern Atlantic	Tropical Atlantic	global
-79.5	7.5	29621	Panama Bight	Tropical East Pacific	Tropical Eastern Pacific	global
-79.5	9.5	28901	Southwestern Caribbean	Tropical Northwestern Atlantic	Tropical Atlantic	global
-8.5	4.5	30772	Gulf of Guinea West	Gulf of Guinea	Tropical Atlantic	global
-80.5	-0.5	32500	Guayaquil	Tropical East Pacific	Tropical Eastern Pacific	global
-80.5	-2.5	33220	Guayaquil	Tropical East Pacific	Tropical Eastern Pacific	global
-80.5	-7.5	35020	NA	NA	NA	global
-80.5	0.5	32140	Panama Bight	Tropical East Pacific	Tropical Eastern Pacific	global
-80.5	13.5	27460	Southwestern Caribbean	Tropical Northwestern Atlantic	Tropical Atlantic	global
-80.5	14.5	27100	Southwestern Caribbean	Tropical Northwestern Atlantic	Tropical Atlantic	global
-80.5	15.5	26740	Southwestern Caribbean	Tropical Northwestern Atlantic	Tropical Atlantic	global
-80.5	16.5	26380	Southwestern Caribbean	Tropical Northwestern Atlantic	Tropical Atlantic	global
-80.5	7.5	29620	Panama Bight	Tropical East Pacific	Tropical Eastern Pacific	global
-80.5	9.5	28900	Southwestern Caribbean	Tropical Northwestern Atlantic	Tropical Atlantic	global
-81.5	-0.5	32499	Guayaquil	Tropical East Pacific	Tropical Eastern Pacific	global
-81.5	-1.5	32859	Guayaquil	Tropical East Pacific	Tropical Eastern Pacific	global
-81.5	13.5	27459	Southwestern Caribbean	Tropical Northwestern Atlantic	Tropical Atlantic	global
-81.5	14.5	27099	Southwestern Caribbean	Tropical Northwestern Atlantic	Tropical Atlantic	global
-81.5	15.5	26739	Southwestern Caribbean	Tropical Northwestern Atlantic	Tropical Atlantic	global
-81.5	16.5	26379	Southwestern Caribbean	Tropical Northwestern Atlantic	Tropical Atlantic	global
-81.5	21.5	24579	Greater Antilles	Tropical Northwestern Atlantic	Tropical Atlantic	global
-81.5	5.5	30339	Panama Bight	Tropical East Pacific	Tropical Eastern Pacific	global
-81.5	6.5	29979	Nicoya	Tropical East Pacific	Tropical Eastern Pacific	global
-81.5	7.5	29619	Nicoya	Tropical East Pacific	Tropical Eastern Pacific	global
-81.5	9.5	28899	Southwestern Caribbean	Tropical Northwestern Atlantic	Tropical Atlantic	global
-82.5	-0.5	32498	Guayaquil	Tropical East Pacific	Tropical Eastern Pacific	global
-82.5	-1.5	32858	Guayaquil	Tropical East Pacific	Tropical Eastern Pacific	global
-82.5	10.5	28538	Southwestern Caribbean	Tropical Northwestern Atlantic	Tropical Atlantic	global
-82.5	11.5	28178	Southwestern Caribbean	Tropical Northwestern Atlantic	Tropical Atlantic	global
-82.5	12.5	27818	Southwestern Caribbean	Tropical Northwestern Atlantic	Tropical Atlantic	global
-82.5	13.5	27458	Southwestern Caribbean	Tropical Northwestern Atlantic	Tropical Atlantic	global
-82.5	14.5	27098	Southwestern Caribbean	Tropical Northwestern Atlantic	Tropical Atlantic	global
-82.5	15.5	26738	Southwestern Caribbean	Tropical Northwestern Atlantic	Tropical Atlantic	global
-82.5	16.5	26378	Southwestern Caribbean	Tropical Northwestern Atlantic	Tropical Atlantic	global
-82.5	21.5	24578	Greater Antilles	Tropical Northwestern Atlantic	Tropical Atlantic	global
-82.5	7.5	29618	Nicoya	Tropical East Pacific	Tropical Eastern Pacific	global
-83.5	-0.5	32497	Guayaquil	Tropical East Pacific	Tropical Eastern Pacific	global
-83.5	-1.5	32857	Guayaquil	Tropical East Pacific	Tropical Eastern Pacific	global
-83.5	11.5	28177	Southwestern Caribbean	Tropical Northwestern Atlantic	Tropical Atlantic	global
-83.5	12.5	27817	Southwestern Caribbean	Tropical Northwestern Atlantic	Tropical Atlantic	global
-83.5	15.5	26737	Southwestern Caribbean	Tropical Northwestern Atlantic	Tropical Atlantic	global
-83.5	16.5	26377	Southwestern Caribbean	Tropical Northwestern Atlantic	Tropical Atlantic	global
-83.5	7.5	29617	Nicoya	Tropical East Pacific	Tropical Eastern Pacific	global
-83.5	8.5	29257	Nicoya	Tropical East Pacific	Tropical Eastern Pacific	global
-84.5	16.5	26376	Southwestern Caribbean	Tropical Northwestern Atlantic	Tropical Atlantic	global
-84.5	6.5	29976	Nicoya	Tropical East Pacific	Tropical Eastern Pacific	global
-84.5	7.5	29616	Nicoya	Tropical East Pacific	Tropical Eastern Pacific	global
-84.5	8.5	29256	Nicoya	Tropical East Pacific	Tropical Eastern Pacific	global
-84.5	9.5	28896	Nicoya	Tropical East Pacific	Tropical Eastern Pacific	global
-85.5	9.5	28895	Nicoya	Tropical East Pacific	Tropical Eastern Pacific	global
-86.5	10.5	28534	Chiapas-Nicaragua	Tropical East Pacific	Tropical Eastern Pacific	global
-86.5	11.5	28174	Chiapas-Nicaragua	Tropical East Pacific	Tropical Eastern Pacific	global
-86.5	20.5	24934	Western Caribbean	Tropical Northwestern Atlantic	Tropical Atlantic	global
-86.5	21.5	24574	Western Caribbean	Tropical Northwestern Atlantic	Tropical Atlantic	global
-86.5	4.5	30694	Cocos Islands	Tropical East Pacific	Tropical Eastern Pacific	global
-86.5	5.5	30334	Cocos Islands	Tropical East Pacific	Tropical Eastern Pacific	global
-87.5	11.5	28173	Chiapas-Nicaragua	Tropical East Pacific	Tropical Eastern Pacific	global
-87.5	12.5	27813	Chiapas-Nicaragua	Tropical East Pacific	Tropical Eastern Pacific	global
-87.5	16.5	26373	Western Caribbean	Tropical Northwestern Atlantic	Tropical Atlantic	global
-87.5	17.5	26013	Western Caribbean	Tropical Northwestern Atlantic	Tropical Atlantic	global
-87.5	18.5	25653	Western Caribbean	Tropical Northwestern Atlantic	Tropical Atlantic	global
-87.5	19.5	25293	Western Caribbean	Tropical Northwestern Atlantic	Tropical Atlantic	global
-87.5	20.5	24933	Western Caribbean	Tropical Northwestern Atlantic	Tropical Atlantic	global
-87.5	21.5	24573	Southern Gulf of Mexico	Tropical Northwestern Atlantic	Tropical Atlantic	global
-87.5	3.5	31053	Cocos Islands	Tropical East Pacific	Tropical Eastern Pacific	global
-87.5	4.5	30693	Cocos Islands	Tropical East Pacific	Tropical Eastern Pacific	global
-87.5	5.5	30333	Cocos Islands	Tropical East Pacific	Tropical Eastern Pacific	global
-88.5	-0.5	32492	Eastern Galapagos Islands	Galapagos	Tropical Eastern Pacific	global
-88.5	12.5	27812	Chiapas-Nicaragua	Tropical East Pacific	Tropical Eastern Pacific	global
-88.5	18.5	25652	Western Caribbean	Tropical Northwestern Atlantic	Tropical Atlantic	global
-88.5	3.5	31052	Cocos Islands	Tropical East Pacific	Tropical Eastern Pacific	global
-89.5	-0.5	32491	Eastern Galapagos Islands	Galapagos	Tropical Eastern Pacific	global
-89.5	-1.5	32851	Eastern Galapagos Islands	Galapagos	Tropical Eastern Pacific	global
-89.5	0.5	32131	Eastern Galapagos Islands	Galapagos	Tropical Eastern Pacific	global
-9.5	5.5	30411	Gulf of Guinea West	Gulf of Guinea	Tropical Atlantic	global
-90.5	-0.5	32490	Eastern Galapagos Islands	Galapagos	Tropical Eastern Pacific	global
-90.5	-1.5	32850	Eastern Galapagos Islands	Galapagos	Tropical Eastern Pacific	global
-90.5	0.5	32130	Eastern Galapagos Islands	Galapagos	Tropical Eastern Pacific	global
-90.5	13.5	27450	Chiapas-Nicaragua	Tropical East Pacific	Tropical Eastern Pacific	global
-90.5	20.5	24930	Southern Gulf of Mexico	Tropical Northwestern Atlantic	Tropical Atlantic	global
-90.5	21.5	24570	Southern Gulf of Mexico	Tropical Northwestern Atlantic	Tropical Atlantic	global
-91.5	13.5	27449	Chiapas-Nicaragua	Tropical East Pacific	Tropical Eastern Pacific	global
-91.5	18.5	25649	Southern Gulf of Mexico	Tropical Northwestern Atlantic	Tropical Atlantic	global
-91.5	19.5	25289	Southern Gulf of Mexico	Tropical Northwestern Atlantic	Tropical Atlantic	global
-91.5	20.5	24929	Southern Gulf of Mexico	Tropical Northwestern Atlantic	Tropical Atlantic	global
-91.5	21.5	24569	Southern Gulf of Mexico	Tropical Northwestern Atlantic	Tropical Atlantic	global
-92.5	14.5	27088	Chiapas-Nicaragua	Tropical East Pacific	Tropical Eastern Pacific	global
-92.5	19.5	25288	Southern Gulf of Mexico	Tropical Northwestern Atlantic	Tropical Atlantic	global
-92.5	20.5	24928	Southern Gulf of Mexico	Tropical Northwestern Atlantic	Tropical Atlantic	global
-93.5	14.5	27087	Chiapas-Nicaragua	Tropical East Pacific	Tropical Eastern Pacific	global
-93.5	18.5	25647	Southern Gulf of Mexico	Tropical Northwestern Atlantic	Tropical Atlantic	global
-93.5	19.5	25287	Southern Gulf of Mexico	Tropical Northwestern Atlantic	Tropical Atlantic	global
-93.5	20.5	24927	Southern Gulf of Mexico	Tropical Northwestern Atlantic	Tropical Atlantic	global
-94.5	15.5	26726	Chiapas-Nicaragua	Tropical East Pacific	Tropical Eastern Pacific	global
-94.5	18.5	25646	Southern Gulf of Mexico	Tropical Northwestern Atlantic	Tropical Atlantic	global
-94.5	19.5	25286	Southern Gulf of Mexico	Tropical Northwestern Atlantic	Tropical Atlantic	global
-95.5	15.5	26725	Chiapas-Nicaragua	Tropical East Pacific	Tropical Eastern Pacific	global
-95.5	18.5	25645	Southern Gulf of Mexico	Tropical Northwestern Atlantic	Tropical Atlantic	global
-95.5	19.5	25285	Southern Gulf of Mexico	Tropical Northwestern Atlantic	Tropical Atlantic	global
-96.5	15.5	26724	Mexican Tropical Pacific	Tropical East Pacific	Tropical Eastern Pacific	global
-96.5	19.5	25284	Southern Gulf of Mexico	Tropical Northwestern Atlantic	Tropical Atlantic	global
-96.5	20.5	24924	Southern Gulf of Mexico	Tropical Northwestern Atlantic	Tropical Atlantic	global
-96.5	21.5	24564	Southern Gulf of Mexico	Tropical Northwestern Atlantic	Tropical Atlantic	global
-97.5	15.5	26723	Mexican Tropical Pacific	Tropical East Pacific	Tropical Eastern Pacific	global
-97.5	21.5	24563	Southern Gulf of Mexico	Tropical Northwestern Atlantic	Tropical Atlantic	global
-98.5	16.5	26362	Mexican Tropical Pacific	Tropical East Pacific	Tropical Eastern Pacific	global
-99.5	16.5	26361	Mexican Tropical Pacific	Tropical East Pacific	Tropical Eastern Pacific	global
0.5	5.5	30421	Gulf of Guinea Central	Gulf of Guinea	Tropical Atlantic	global
1.5	5.5	30422	Gulf of Guinea Central	Gulf of Guinea	Tropical Atlantic	global
1.5	6.5	30062	Gulf of Guinea Central	Gulf of Guinea	Tropical Atlantic	global
10.5	-3.5	33671	Gulf of Guinea South	Gulf of Guinea	Tropical Atlantic	global
10.5	-4.5	34031	Gulf of Guinea South	Gulf of Guinea	Tropical Atlantic	global
100.5	-2.5	33401	Western Sumatra	Andaman	Western Indo-Pacific	global
100.5	-3.5	33761	Western Sumatra	Andaman	Western Indo-Pacific	global
100.5	10.5	28721	Gulf of Thailand	Sunda Shelf	Central Indo-Pacific	global
100.5	11.5	28361	Gulf of Thailand	Sunda Shelf	Central Indo-Pacific	global
100.5	3.5	31241	Malacca Strait	Sunda Shelf	Central Indo-Pacific	global
100.5	8.5	29441	Gulf of Thailand	Sunda Shelf	Central Indo-Pacific	global
100.5	9.5	29081	Gulf of Thailand	Sunda Shelf	Central Indo-Pacific	global
101.5	-3.5	33762	Western Sumatra	Andaman	Western Indo-Pacific	global
101.5	-4.5	34122	Western Sumatra	Andaman	Western Indo-Pacific	global
101.5	10.5	28722	Gulf of Thailand	Sunda Shelf	Central Indo-Pacific	global
101.5	11.5	28362	Gulf of Thailand	Sunda Shelf	Central Indo-Pacific	global
101.5	7.5	29802	Gulf of Thailand	Sunda Shelf	Central Indo-Pacific	global
101.5	8.5	29442	Gulf of Thailand	Sunda Shelf	Central Indo-Pacific	global
101.5	9.5	29082	Gulf of Thailand	Sunda Shelf	Central Indo-Pacific	global
102.5	-4.5	34123	Southern Java	Java Transitional	Central Indo-Pacific	global
102.5	-5.5	34483	Southern Java	Java Transitional	Central Indo-Pacific	global
102.5	10.5	28723	Gulf of Thailand	Sunda Shelf	Central Indo-Pacific	global
102.5	11.5	28363	Gulf of Thailand	Sunda Shelf	Central Indo-Pacific	global
102.5	7.5	29803	Gulf of Thailand	Sunda Shelf	Central Indo-Pacific	global
102.5	8.5	29443	Gulf of Thailand	Sunda Shelf	Central Indo-Pacific	global
102.5	9.5	29083	Gulf of Thailand	Sunda Shelf	Central Indo-Pacific	global
103.5	-5.5	34484	Southern Java	Java Transitional	Central Indo-Pacific	global
103.5	6.5	30164	Sunda Shelf/Java Sea	Sunda Shelf	Central Indo-Pacific	global
103.5	7.5	29804	Sunda Shelf/Java Sea	Sunda Shelf	Central Indo-Pacific	global
103.5	8.5	29444	Gulf of Thailand	Sunda Shelf	Central Indo-Pacific	global
103.5	9.5	29084	Gulf of Thailand	Sunda Shelf	Central Indo-Pacific	global
104.5	-5.5	34485	Southern Java	Java Transitional	Central Indo-Pacific	global
104.5	-6.5	34845	Southern Java	Java Transitional	Central Indo-Pacific	global
104.5	2.5	31605	Sunda Shelf/Java Sea	Sunda Shelf	Central Indo-Pacific	global
104.5	3.5	31245	Sunda Shelf/Java Sea	Sunda Shelf	Central Indo-Pacific	global
104.5	4.5	30885	Sunda Shelf/Java Sea	Sunda Shelf	Central Indo-Pacific	global
104.5	5.5	30525	Sunda Shelf/Java Sea	Sunda Shelf	Central Indo-Pacific	global
104.5	6.5	30165	Sunda Shelf/Java Sea	Sunda Shelf	Central Indo-Pacific	global
104.5	7.5	29805	Sunda Shelf/Java Sea	Sunda Shelf	Central Indo-Pacific	global
105.5	-0.5	32686	Sunda Shelf/Java Sea	Sunda Shelf	Central Indo-Pacific	global
105.5	-6.5	34846	Southern Java	Java Transitional	Central Indo-Pacific	global
105.5	0.5	32326	Sunda Shelf/Java Sea	Sunda Shelf	Central Indo-Pacific	global
105.5	1.5	31966	Sunda Shelf/Java Sea	Sunda Shelf	Central Indo-Pacific	global
105.5	2.5	31606	Sunda Shelf/Java Sea	Sunda Shelf	Central Indo-Pacific	global
105.5	3.5	31246	Sunda Shelf/Java Sea	Sunda Shelf	Central Indo-Pacific	global
105.5	4.5	30886	Sunda Shelf/Java Sea	Sunda Shelf	Central Indo-Pacific	global
105.5	5.5	30526	Sunda Shelf/Java Sea	Sunda Shelf	Central Indo-Pacific	global
105.5	6.5	30166	Sunda Shelf/Java Sea	Sunda Shelf	Central Indo-Pacific	global
105.5	7.5	29806	Sunda Shelf/Java Sea	Sunda Shelf	Central Indo-Pacific	global
106.5	-0.5	32687	Sunda Shelf/Java Sea	Sunda Shelf	Central Indo-Pacific	global
106.5	-7.5	35207	Southern Java	Java Transitional	Central Indo-Pacific	global
106.5	0.5	32327	Sunda Shelf/Java Sea	Sunda Shelf	Central Indo-Pacific	global
106.5	1.5	31967	Sunda Shelf/Java Sea	Sunda Shelf	Central Indo-Pacific	global
106.5	18.5	25847	Gulf of Tonkin	South China Sea	Central Indo-Pacific	global
106.5	19.5	25487	Gulf of Tonkin	South China Sea	Central Indo-Pacific	global
106.5	2.5	31607	Sunda Shelf/Java Sea	Sunda Shelf	Central Indo-Pacific	global
106.5	20.5	25127	Gulf of Tonkin	South China Sea	Central Indo-Pacific	global
106.5	3.5	31247	Sunda Shelf/Java Sea	Sunda Shelf	Central Indo-Pacific	global
106.5	4.5	30887	Sunda Shelf/Java Sea	Sunda Shelf	Central Indo-Pacific	global
106.5	5.5	30527	Sunda Shelf/Java Sea	Sunda Shelf	Central Indo-Pacific	global
106.5	6.5	30167	Sunda Shelf/Java Sea	Sunda Shelf	Central Indo-Pacific	global
106.5	7.5	29807	Sunda Shelf/Java Sea	Sunda Shelf	Central Indo-Pacific	global
107.5	-0.5	32688	Sunda Shelf/Java Sea	Sunda Shelf	Central Indo-Pacific	global
107.5	-7.5	35208	Southern Java	Java Transitional	Central Indo-Pacific	global
107.5	0.5	32328	Sunda Shelf/Java Sea	Sunda Shelf	Central Indo-Pacific	global
107.5	1.5	31968	Sunda Shelf/Java Sea	Sunda Shelf	Central Indo-Pacific	global
107.5	17.5	26208	Gulf of Tonkin	South China Sea	Central Indo-Pacific	global
107.5	18.5	25848	Gulf of Tonkin	South China Sea	Central Indo-Pacific	global
107.5	19.5	25488	Gulf of Tonkin	South China Sea	Central Indo-Pacific	global
107.5	2.5	31608	Sunda Shelf/Java Sea	Sunda Shelf	Central Indo-Pacific	global
107.5	20.5	25128	Gulf of Tonkin	South China Sea	Central Indo-Pacific	global
107.5	3.5	31248	Sunda Shelf/Java Sea	Sunda Shelf	Central Indo-Pacific	global
107.5	4.5	30888	Sunda Shelf/Java Sea	Sunda Shelf	Central Indo-Pacific	global
107.5	5.5	30528	Sunda Shelf/Java Sea	Sunda Shelf	Central Indo-Pacific	global
107.5	6.5	30168	Sunda Shelf/Java Sea	Sunda Shelf	Central Indo-Pacific	global
107.5	7.5	29808	Sunda Shelf/Java Sea	Sunda Shelf	Central Indo-Pacific	global
107.5	8.5	29448	Sunda Shelf/Java Sea	Sunda Shelf	Central Indo-Pacific	global
107.5	9.5	29088	Southern Vietnam	Sunda Shelf	Central Indo-Pacific	global
108.5	-0.5	32689	Sunda Shelf/Java Sea	Sunda Shelf	Central Indo-Pacific	global
108.5	-4.5	34129	Sunda Shelf/Java Sea	Sunda Shelf	Central Indo-Pacific	global
108.5	-5.5	34489	Sunda Shelf/Java Sea	Sunda Shelf	Central Indo-Pacific	global
108.5	-7.5	35209	Southern Java	Java Transitional	Central Indo-Pacific	global
108.5	-8.5	35569	Southern Java	Java Transitional	Central Indo-Pacific	global
108.5	0.5	32329	Sunda Shelf/Java Sea	Sunda Shelf	Central Indo-Pacific	global
108.5	1.5	31969	Sunda Shelf/Java Sea	Sunda Shelf	Central Indo-Pacific	global
108.5	10.5	28729	Southern Vietnam	Sunda Shelf	Central Indo-Pacific	global
108.5	17.5	26209	Gulf of Tonkin	South China Sea	Central Indo-Pacific	global
108.5	18.5	25849	Gulf of Tonkin	South China Sea	Central Indo-Pacific	global
108.5	19.5	25489	Gulf of Tonkin	South China Sea	Central Indo-Pacific	global
108.5	2.5	31609	Sunda Shelf/Java Sea	Sunda Shelf	Central Indo-Pacific	global
108.5	20.5	25129	Gulf of Tonkin	South China Sea	Central Indo-Pacific	global
108.5	3.5	31249	Sunda Shelf/Java Sea	Sunda Shelf	Central Indo-Pacific	global
108.5	4.5	30889	Sunda Shelf/Java Sea	Sunda Shelf	Central Indo-Pacific	global
108.5	5.5	30529	Sunda Shelf/Java Sea	Sunda Shelf	Central Indo-Pacific	global
108.5	6.5	30169	Sunda Shelf/Java Sea	Sunda Shelf	Central Indo-Pacific	global
108.5	7.5	29809	Sunda Shelf/Java Sea	Sunda Shelf	Central Indo-Pacific	global
108.5	8.5	29449	Sunda Shelf/Java Sea	Sunda Shelf	Central Indo-Pacific	global
108.5	9.5	29089	Southern Vietnam	Sunda Shelf	Central Indo-Pacific	global
109.5	-3.5	33770	Sunda Shelf/Java Sea	Sunda Shelf	Central Indo-Pacific	global
109.5	-4.5	34130	Sunda Shelf/Java Sea	Sunda Shelf	Central Indo-Pacific	global
109.5	-5.5	34490	Sunda Shelf/Java Sea	Sunda Shelf	Central Indo-Pacific	global
109.5	-7.5	35210	Southern Java	Java Transitional	Central Indo-Pacific	global
109.5	-8.5	35570	Southern Java	Java Transitional	Central Indo-Pacific	global
109.5	10.5	28730	Southern Vietnam	Sunda Shelf	Central Indo-Pacific	global
109.5	11.5	28370	Southern Vietnam	Sunda Shelf	Central Indo-Pacific	global
109.5	12.5	28010	Southern Vietnam	Sunda Shelf	Central Indo-Pacific	global
109.5	13.5	27650	Southern Vietnam	Sunda Shelf	Central Indo-Pacific	global
109.5	14.5	27290	Gulf of Tonkin	South China Sea	Central Indo-Pacific	global
109.5	15.5	26930	Gulf of Tonkin	South China Sea	Central Indo-Pacific	global
109.5	16.5	26570	Gulf of Tonkin	South China Sea	Central Indo-Pacific	global
109.5	17.5	26210	Gulf of Tonkin	South China Sea	Central Indo-Pacific	global
109.5	2.5	31610	Sunda Shelf/Java Sea	Sunda Shelf	Central Indo-Pacific	global
109.5	3.5	31250	Sunda Shelf/Java Sea	Sunda Shelf	Central Indo-Pacific	global
109.5	4.5	30890	Sunda Shelf/Java Sea	Sunda Shelf	Central Indo-Pacific	global
109.5	5.5	30530	Sunda Shelf/Java Sea	Sunda Shelf	Central Indo-Pacific	global
109.5	6.5	30170	Sunda Shelf/Java Sea	Sunda Shelf	Central Indo-Pacific	global
109.5	7.5	29810	Sunda Shelf/Java Sea	Sunda Shelf	Central Indo-Pacific	global
109.5	8.5	29450	Sunda Shelf/Java Sea	Sunda Shelf	Central Indo-Pacific	global
109.5	9.5	29090	South China Sea Oceanic Islands	South China Sea	Central Indo-Pacific	global
11.5	-15.5	37992	NA	NA	NA	global
11.5	-16.5	38352	NA	NA	NA	global
11.5	-17.5	38712	NA	NA	NA	global
11.5	-18.5	39072	NA	NA	NA	global
11.5	-19.5	39432	NA	NA	NA	global
11.5	-20.5	39792	NA	NA	NA	global
11.5	-4.5	34032	Gulf of Guinea South	Gulf of Guinea	Tropical Atlantic	global
11.5	-5.5	34392	Gulf of Guinea South	Gulf of Guinea	Tropical Atlantic	global
11.5	-6.5	34752	NA	NA	NA	global
11.5	-7.5	35112	NA	NA	NA	global
110.5	-3.5	33771	Sunda Shelf/Java Sea	Sunda Shelf	Central Indo-Pacific	global
110.5	-4.5	34131	Sunda Shelf/Java Sea	Sunda Shelf	Central Indo-Pacific	global
110.5	-5.5	34491	Sunda Shelf/Java Sea	Sunda Shelf	Central Indo-Pacific	global
110.5	-8.5	35571	Southern Java	Java Transitional	Central Indo-Pacific	global
110.5	10.5	28731	Southern Vietnam	Sunda Shelf	Central Indo-Pacific	global
110.5	11.5	28371	Southern Vietnam	Sunda Shelf	Central Indo-Pacific	global
110.5	14.5	27291	Gulf of Tonkin	South China Sea	Central Indo-Pacific	global
110.5	15.5	26931	Gulf of Tonkin	South China Sea	Central Indo-Pacific	global
110.5	16.5	26571	Gulf of Tonkin	South China Sea	Central Indo-Pacific	global
110.5	17.5	26211	Gulf of Tonkin	South China Sea	Central Indo-Pacific	global
110.5	18.5	25851	Gulf of Tonkin	South China Sea	Central Indo-Pacific	global
110.5	2.5	31611	Sunda Shelf/Java Sea	Sunda Shelf	Central Indo-Pacific	global
110.5	3.5	31251	Sunda Shelf/Java Sea	Sunda Shelf	Central Indo-Pacific	global
110.5	4.5	30891	Sunda Shelf/Java Sea	Sunda Shelf	Central Indo-Pacific	global
110.5	5.5	30531	Sunda Shelf/Java Sea	Sunda Shelf	Central Indo-Pacific	global
110.5	6.5	30171	Sunda Shelf/Java Sea	Sunda Shelf	Central Indo-Pacific	global
110.5	7.5	29811	South China Sea Oceanic Islands	South China Sea	Central Indo-Pacific	global
110.5	8.5	29451	South China Sea Oceanic Islands	South China Sea	Central Indo-Pacific	global
111.5	-4.5	34132	Sunda Shelf/Java Sea	Sunda Shelf	Central Indo-Pacific	global
111.5	-5.5	34492	Sunda Shelf/Java Sea	Sunda Shelf	Central Indo-Pacific	global
111.5	-8.5	35572	Southern Java	Java Transitional	Central Indo-Pacific	global
111.5	14.5	27292	South China Sea Oceanic Islands	South China Sea	Central Indo-Pacific	global
111.5	15.5	26932	South China Sea Oceanic Islands	South China Sea	Central Indo-Pacific	global
111.5	16.5	26572	South China Sea Oceanic Islands	South China Sea	Central Indo-Pacific	global
111.5	17.5	26212	South China Sea Oceanic Islands	South China Sea	Central Indo-Pacific	global
111.5	18.5	25852	Gulf of Tonkin	South China Sea	Central Indo-Pacific	global
111.5	19.5	25492	Gulf of Tonkin	South China Sea	Central Indo-Pacific	global
111.5	20.5	25132	Southern China	South China Sea	Central Indo-Pacific	global
111.5	3.5	31252	Sunda Shelf/Java Sea	Sunda Shelf	Central Indo-Pacific	global
111.5	4.5	30892	Sunda Shelf/Java Sea	Sunda Shelf	Central Indo-Pacific	global
111.5	5.5	30532	Sunda Shelf/Java Sea	Sunda Shelf	Central Indo-Pacific	global
111.5	6.5	30172	South China Sea Oceanic Islands	South China Sea	Central Indo-Pacific	global
111.5	7.5	29812	South China Sea Oceanic Islands	South China Sea	Central Indo-Pacific	global
111.5	8.5	29452	South China Sea Oceanic Islands	South China Sea	Central Indo-Pacific	global
112.5	-19.5	39533	Ningaloo	Northwest Australian Shelf	Central Indo-Pacific	global
112.5	-20.5	39893	Ningaloo	Northwest Australian Shelf	Central Indo-Pacific	global
112.5	-4.5	34133	Sunda Shelf/Java Sea	Sunda Shelf	Central Indo-Pacific	global
112.5	-5.5	34493	Sunda Shelf/Java Sea	Sunda Shelf	Central Indo-Pacific	global
112.5	-8.5	35573	Southern Java	Java Transitional	Central Indo-Pacific	global
112.5	15.5	26933	South China Sea Oceanic Islands	South China Sea	Central Indo-Pacific	global
112.5	16.5	26573	South China Sea Oceanic Islands	South China Sea	Central Indo-Pacific	global
112.5	17.5	26213	South China Sea Oceanic Islands	South China Sea	Central Indo-Pacific	global
112.5	18.5	25853	South China Sea Oceanic Islands	South China Sea	Central Indo-Pacific	global
112.5	19.5	25493	Southern China	South China Sea	Central Indo-Pacific	global
112.5	20.5	25133	Southern China	South China Sea	Central Indo-Pacific	global
112.5	21.5	24773	Southern China	South China Sea	Central Indo-Pacific	global
112.5	3.5	31253	Sunda Shelf/Java Sea	Sunda Shelf	Central Indo-Pacific	global
112.5	4.5	30893	Sunda Shelf/Java Sea	Sunda Shelf	Central Indo-Pacific	global
112.5	5.5	30533	Palawan/North Borneo	Western Coral Triangle	Central Indo-Pacific	global
112.5	6.5	30173	South China Sea Oceanic Islands	South China Sea	Central Indo-Pacific	global
112.5	7.5	29813	South China Sea Oceanic Islands	South China Sea	Central Indo-Pacific	global
112.5	8.5	29453	South China Sea Oceanic Islands	South China Sea	Central Indo-Pacific	global
112.5	9.5	29093	South China Sea Oceanic Islands	South China Sea	Central Indo-Pacific	global
113.5	-18.5	39174	Exmouth to Broome	Northwest Australian Shelf	Central Indo-Pacific	global
113.5	-19.5	39534	Exmouth to Broome	Northwest Australian Shelf	Central Indo-Pacific	global
113.5	-20.5	39894	Ningaloo	Northwest Australian Shelf	Central Indo-Pacific	global
113.5	-21.5	40254	Ningaloo	Northwest Australian Shelf	Central Indo-Pacific	global
113.5	-22.5	40614	Ningaloo	Northwest Australian Shelf	Central Indo-Pacific	global
113.5	-4.5	34134	Sunda Shelf/Java Sea	Sunda Shelf	Central Indo-Pacific	global
113.5	-5.5	34494	Sunda Shelf/Java Sea	Sunda Shelf	Central Indo-Pacific	global
113.5	-8.5	35574	Southern Java	Java Transitional	Central Indo-Pacific	global
113.5	18.5	25854	South China Sea Oceanic Islands	South China Sea	Central Indo-Pacific	global
113.5	19.5	25494	Southern China	South China Sea	Central Indo-Pacific	global
113.5	20.5	25134	Southern China	South China Sea	Central Indo-Pacific	global
113.5	21.5	24774	Southern China	South China Sea	Central Indo-Pacific	global
113.5	4.5	30894	Palawan/North Borneo	Western Coral Triangle	Central Indo-Pacific	global
113.5	5.5	30534	Palawan/North Borneo	Western Coral Triangle	Central Indo-Pacific	global
113.5	6.5	30174	South China Sea Oceanic Islands	South China Sea	Central Indo-Pacific	global
113.5	7.5	29814	South China Sea Oceanic Islands	South China Sea	Central Indo-Pacific	global
113.5	8.5	29454	South China Sea Oceanic Islands	South China Sea	Central Indo-Pacific	global
113.5	9.5	29094	South China Sea Oceanic Islands	South China Sea	Central Indo-Pacific	global
114.5	-17.5	38815	Exmouth to Broome	Northwest Australian Shelf	Central Indo-Pacific	global
114.5	-18.5	39175	Exmouth to Broome	Northwest Australian Shelf	Central Indo-Pacific	global
114.5	-19.5	39535	Exmouth to Broome	Northwest Australian Shelf	Central Indo-Pacific	global
114.5	-20.5	39895	Exmouth to Broome	Northwest Australian Shelf	Central Indo-Pacific	global
114.5	-21.5	40255	Exmouth to Broome	Northwest Australian Shelf	Central Indo-Pacific	global
114.5	-5.5	34495	Sunda Shelf/Java Sea	Sunda Shelf	Central Indo-Pacific	global
114.5	-6.5	34855	Sunda Shelf/Java Sea	Sunda Shelf	Central Indo-Pacific	global
114.5	-7.5	35215	Sunda Shelf/Java Sea	Sunda Shelf	Central Indo-Pacific	global
114.5	-8.5	35575	Lesser Sunda	Western Coral Triangle	Central Indo-Pacific	global
114.5	16.5	26575	South China Sea Oceanic Islands	South China Sea	Central Indo-Pacific	global
114.5	19.5	25495	South China Sea Oceanic Islands	South China Sea	Central Indo-Pacific	global
114.5	20.5	25135	Southern China	South China Sea	Central Indo-Pacific	global
114.5	21.5	24775	Southern China	South China Sea	Central Indo-Pacific	global
114.5	5.5	30535	Palawan/North Borneo	Western Coral Triangle	Central Indo-Pacific	global
114.5	6.5	30175	Palawan/North Borneo	Western Coral Triangle	Central Indo-Pacific	global
114.5	7.5	29815	South China Sea Oceanic Islands	South China Sea	Central Indo-Pacific	global
114.5	8.5	29455	South China Sea Oceanic Islands	South China Sea	Central Indo-Pacific	global
114.5	9.5	29095	South China Sea Oceanic Islands	South China Sea	Central Indo-Pacific	global
115.5	-18.5	39176	Exmouth to Broome	Northwest Australian Shelf	Central Indo-Pacific	global
115.5	-19.5	39536	Exmouth to Broome	Northwest Australian Shelf	Central Indo-Pacific	global
115.5	-20.5	39896	Exmouth to Broome	Northwest Australian Shelf	Central Indo-Pacific	global
115.5	-4.5	34136	Sulawesi Sea/Makassar Strait	Western Coral Triangle	Central Indo-Pacific	global
115.5	-5.5	34496	Sulawesi Sea/Makassar Strait	Western Coral Triangle	Central Indo-Pacific	global
115.5	-6.5	34856	Sulawesi Sea/Makassar Strait	Western Coral Triangle	Central Indo-Pacific	global
115.5	-7.5	35216	Lesser Sunda	Western Coral Triangle	Central Indo-Pacific	global
115.5	-8.5	35576	Lesser Sunda	Western Coral Triangle	Central Indo-Pacific	global
115.5	19.5	25496	South China Sea Oceanic Islands	South China Sea	Central Indo-Pacific	global
115.5	20.5	25136	Southern China	South China Sea	Central Indo-Pacific	global
115.5	21.5	24776	Southern China	South China Sea	Central Indo-Pacific	global
115.5	6.5	30176	Palawan/North Borneo	Western Coral Triangle	Central Indo-Pacific	global
115.5	7.5	29816	South China Sea Oceanic Islands	South China Sea	Central Indo-Pacific	global
115.5	8.5	29456	South China Sea Oceanic Islands	South China Sea	Central Indo-Pacific	global
115.5	9.5	29096	South China Sea Oceanic Islands	South China Sea	Central Indo-Pacific	global
116.5	-17.5	38817	Exmouth to Broome	Northwest Australian Shelf	Central Indo-Pacific	global
116.5	-18.5	39177	Exmouth to Broome	Northwest Australian Shelf	Central Indo-Pacific	global
116.5	-19.5	39537	Exmouth to Broome	Northwest Australian Shelf	Central Indo-Pacific	global
116.5	-3.5	33777	Sulawesi Sea/Makassar Strait	Western Coral Triangle	Central Indo-Pacific	global
116.5	-4.5	34137	Sulawesi Sea/Makassar Strait	Western Coral Triangle	Central Indo-Pacific	global
116.5	-5.5	34497	Sulawesi Sea/Makassar Strait	Western Coral Triangle	Central Indo-Pacific	global
116.5	-6.5	34857	Sulawesi Sea/Makassar Strait	Western Coral Triangle	Central Indo-Pacific	global
116.5	-7.5	35217	Lesser Sunda	Western Coral Triangle	Central Indo-Pacific	global
116.5	-8.5	35577	Lesser Sunda	Western Coral Triangle	Central Indo-Pacific	global
116.5	10.5	28737	South China Sea Oceanic Islands	South China Sea	Central Indo-Pacific	global
116.5	11.5	28377	South China Sea Oceanic Islands	South China Sea	Central Indo-Pacific	global
116.5	20.5	25137	South China Sea Oceanic Islands	South China Sea	Central Indo-Pacific	global
116.5	21.5	24777	Southern China	South China Sea	Central Indo-Pacific	global
116.5	7.5	29817	Palawan/North Borneo	Western Coral Triangle	Central Indo-Pacific	global
116.5	8.5	29457	South China Sea Oceanic Islands	South China Sea	Central Indo-Pacific	global
116.5	9.5	29097	South China Sea Oceanic Islands	South China Sea	Central Indo-Pacific	global
117.5	-0.5	32698	Sulawesi Sea/Makassar Strait	Western Coral Triangle	Central Indo-Pacific	global
117.5	-1.5	33058	Sulawesi Sea/Makassar Strait	Western Coral Triangle	Central Indo-Pacific	global
117.5	-18.5	39178	Exmouth to Broome	Northwest Australian Shelf	Central Indo-Pacific	global
117.5	-19.5	39538	Exmouth to Broome	Northwest Australian Shelf	Central Indo-Pacific	global
117.5	-2.5	33418	Sulawesi Sea/Makassar Strait	Western Coral Triangle	Central Indo-Pacific	global
117.5	-3.5	33778	Sulawesi Sea/Makassar Strait	Western Coral Triangle	Central Indo-Pacific	global
117.5	-4.5	34138	Sulawesi Sea/Makassar Strait	Western Coral Triangle	Central Indo-Pacific	global
117.5	-5.5	34498	Sulawesi Sea/Makassar Strait	Western Coral Triangle	Central Indo-Pacific	global
117.5	-6.5	34858	Sulawesi Sea/Makassar Strait	Western Coral Triangle	Central Indo-Pacific	global
117.5	-7.5	35218	Sulawesi Sea/Makassar Strait	Western Coral Triangle	Central Indo-Pacific	global
117.5	-8.5	35578	Lesser Sunda	Western Coral Triangle	Central Indo-Pacific	global
117.5	0.5	32338	Palawan/North Borneo	Western Coral Triangle	Central Indo-Pacific	global
117.5	10.5	28738	South China Sea Oceanic Islands	South China Sea	Central Indo-Pacific	global
117.5	11.5	28378	South China Sea Oceanic Islands	South China Sea	Central Indo-Pacific	global
117.5	20.5	25138	South China Sea Oceanic Islands	South China Sea	Central Indo-Pacific	global
117.5	21.5	24778	South China Sea Oceanic Islands	South China Sea	Central Indo-Pacific	global
117.5	7.5	29818	Palawan/North Borneo	Western Coral Triangle	Central Indo-Pacific	global
117.5	8.5	29458	Palawan/North Borneo	Western Coral Triangle	Central Indo-Pacific	global
117.5	9.5	29098	Palawan/North Borneo	Western Coral Triangle	Central Indo-Pacific	global
118.5	-0.5	32699	Sulawesi Sea/Makassar Strait	Western Coral Triangle	Central Indo-Pacific	global
118.5	-1.5	33059	Sulawesi Sea/Makassar Strait	Western Coral Triangle	Central Indo-Pacific	global
118.5	-17.5	38819	Exmouth to Broome	Northwest Australian Shelf	Central Indo-Pacific	global
118.5	-18.5	39179	Exmouth to Broome	Northwest Australian Shelf	Central Indo-Pacific	global
118.5	-19.5	39539	Exmouth to Broome	Northwest Australian Shelf	Central Indo-Pacific	global
118.5	-2.5	33419	Sulawesi Sea/Makassar Strait	Western Coral Triangle	Central Indo-Pacific	global
118.5	-3.5	33779	Sulawesi Sea/Makassar Strait	Western Coral Triangle	Central Indo-Pacific	global
118.5	-4.5	34139	Sulawesi Sea/Makassar Strait	Western Coral Triangle	Central Indo-Pacific	global
118.5	-5.5	34499	Sulawesi Sea/Makassar Strait	Western Coral Triangle	Central Indo-Pacific	global
118.5	-6.5	34859	Sulawesi Sea/Makassar Strait	Western Coral Triangle	Central Indo-Pacific	global
118.5	-7.5	35219	Sulawesi Sea/Makassar Strait	Western Coral Triangle	Central Indo-Pacific	global
118.5	-8.5	35579	Lesser Sunda	Western Coral Triangle	Central Indo-Pacific	global
118.5	0.5	32339	Palawan/North Borneo	Western Coral Triangle	Central Indo-Pacific	global
118.5	10.5	28739	Palawan/North Borneo	Western Coral Triangle	Central Indo-Pacific	global
118.5	11.5	28379	Palawan/North Borneo	Western Coral Triangle	Central Indo-Pacific	global
118.5	2.5	31619	Palawan/North Borneo	Western Coral Triangle	Central Indo-Pacific	global
118.5	21.5	24779	Southern China	South China Sea	Central Indo-Pacific	global
118.5	3.5	31259	Palawan/North Borneo	Western Coral Triangle	Central Indo-Pacific	global
118.5	4.5	30899	Palawan/North Borneo	Western Coral Triangle	Central Indo-Pacific	global
118.5	6.5	30179	Palawan/North Borneo	Western Coral Triangle	Central Indo-Pacific	global
118.5	7.5	29819	Palawan/North Borneo	Western Coral Triangle	Central Indo-Pacific	global
118.5	8.5	29459	Palawan/North Borneo	Western Coral Triangle	Central Indo-Pacific	global
118.5	9.5	29099	Palawan/North Borneo	Western Coral Triangle	Central Indo-Pacific	global
119.5	-10.5	36300	Lesser Sunda	Western Coral Triangle	Central Indo-Pacific	global
119.5	-16.5	38460	Exmouth to Broome	Northwest Australian Shelf	Central Indo-Pacific	global
119.5	-17.5	38820	Exmouth to Broome	Northwest Australian Shelf	Central Indo-Pacific	global
119.5	-18.5	39180	Exmouth to Broome	Northwest Australian Shelf	Central Indo-Pacific	global
119.5	-19.5	39540	Exmouth to Broome	Northwest Australian Shelf	Central Indo-Pacific	global
119.5	-5.5	34500	Sulawesi Sea/Makassar Strait	Western Coral Triangle	Central Indo-Pacific	global
119.5	-6.5	34860	Sulawesi Sea/Makassar Strait	Western Coral Triangle	Central Indo-Pacific	global
119.5	-9.5	35940	Lesser Sunda	Western Coral Triangle	Central Indo-Pacific	global
119.5	0.5	32340	Sulawesi Sea/Makassar Strait	Western Coral Triangle	Central Indo-Pacific	global
119.5	10.5	28740	Palawan/North Borneo	Western Coral Triangle	Central Indo-Pacific	global
119.5	11.5	28380	Palawan/North Borneo	Western Coral Triangle	Central Indo-Pacific	global
119.5	12.5	28020	Palawan/North Borneo	Western Coral Triangle	Central Indo-Pacific	global
119.5	16.5	26580	Eastern Philippines	Western Coral Triangle	Central Indo-Pacific	global
119.5	4.5	30900	Palawan/North Borneo	Western Coral Triangle	Central Indo-Pacific	global
119.5	5.5	30540	Palawan/North Borneo	Western Coral Triangle	Central Indo-Pacific	global
119.5	9.5	29100	Palawan/North Borneo	Western Coral Triangle	Central Indo-Pacific	global
12.5	-10.5	36193	NA	NA	NA	global
12.5	-11.5	36553	NA	NA	NA	global
12.5	-12.5	36913	NA	NA	NA	global
12.5	-13.5	37273	NA	NA	NA	global
12.5	-14.5	37633	NA	NA	NA	global
12.5	-20.5	39793	NA	NA	NA	global
12.5	-21.5	40153	NA	NA	NA	global
12.5	-22.5	40513	NA	NA	NA	global
12.5	-23.5	40873	NA	NA	NA	global
12.5	-7.5	35113	NA	NA	NA	global
12.5	-8.5	35473	NA	NA	NA	global
12.5	-9.5	35833	NA	NA	NA	global
120.5	-0.5	32701	Northeast Sulawesi	Western Coral Triangle	Central Indo-Pacific	global
120.5	-10.5	36301	Lesser Sunda	Western Coral Triangle	Central Indo-Pacific	global
120.5	-14.5	37741	Exmouth to Broome	Northwest Australian Shelf	Central Indo-Pacific	global
120.5	-15.5	38101	Exmouth to Broome	Northwest Australian Shelf	Central Indo-Pacific	global
120.5	-16.5	38461	Exmouth to Broome	Northwest Australian Shelf	Central Indo-Pacific	global
120.5	-17.5	38821	Exmouth to Broome	Northwest Australian Shelf	Central Indo-Pacific	global
120.5	-18.5	39181	Exmouth to Broome	Northwest Australian Shelf	Central Indo-Pacific	global
120.5	-3.5	33781	Banda Sea	Western Coral Triangle	Central Indo-Pacific	global
120.5	-4.5	34141	Banda Sea	Western Coral Triangle	Central Indo-Pacific	global
120.5	-5.5	34501	Banda Sea	Western Coral Triangle	Central Indo-Pacific	global
120.5	-6.5	34861	Banda Sea	Western Coral Triangle	Central Indo-Pacific	global
120.5	-9.5	35941	Lesser Sunda	Western Coral Triangle	Central Indo-Pacific	global
120.5	0.5	32341	Northeast Sulawesi	Western Coral Triangle	Central Indo-Pacific	global
120.5	10.5	28741	Palawan/North Borneo	Western Coral Triangle	Central Indo-Pacific	global
120.5	11.5	28381	Palawan/North Borneo	Western Coral Triangle	Central Indo-Pacific	global
120.5	12.5	28021	Palawan/North Borneo	Western Coral Triangle	Central Indo-Pacific	global
120.5	13.5	27661	Eastern Philippines	Western Coral Triangle	Central Indo-Pacific	global
120.5	14.5	27301	Eastern Philippines	Western Coral Triangle	Central Indo-Pacific	global
120.5	15.5	26941	Eastern Philippines	Western Coral Triangle	Central Indo-Pacific	global
120.5	18.5	25861	Eastern Philippines	Western Coral Triangle	Central Indo-Pacific	global
120.5	21.5	24781	South Kuroshio	South Kuroshio	Central Indo-Pacific	global
120.5	5.5	30541	Palawan/North Borneo	Western Coral Triangle	Central Indo-Pacific	global
121.5	-0.5	32702	Northeast Sulawesi	Western Coral Triangle	Central Indo-Pacific	global
121.5	-10.5	36302	Lesser Sunda	Western Coral Triangle	Central Indo-Pacific	global
121.5	-13.5	37382	Lesser Sunda	Western Coral Triangle	Central Indo-Pacific	global
121.5	-14.5	37742	Exmouth to Broome	Northwest Australian Shelf	Central Indo-Pacific	global
121.5	-15.5	38102	Exmouth to Broome	Northwest Australian Shelf	Central Indo-Pacific	global
121.5	-16.5	38462	Exmouth to Broome	Northwest Australian Shelf	Central Indo-Pacific	global
121.5	-17.5	38822	Exmouth to Broome	Northwest Australian Shelf	Central Indo-Pacific	global
121.5	-18.5	39182	Exmouth to Broome	Northwest Australian Shelf	Central Indo-Pacific	global
121.5	-4.5	34142	Banda Sea	Western Coral Triangle	Central Indo-Pacific	global
121.5	-5.5	34502	Banda Sea	Western Coral Triangle	Central Indo-Pacific	global
121.5	-6.5	34862	Banda Sea	Western Coral Triangle	Central Indo-Pacific	global
121.5	-9.5	35942	Lesser Sunda	Western Coral Triangle	Central Indo-Pacific	global
121.5	1.5	31982	Sulawesi Sea/Makassar Strait	Western Coral Triangle	Central Indo-Pacific	global
121.5	10.5	28742	Palawan/North Borneo	Western Coral Triangle	Central Indo-Pacific	global
121.5	11.5	28382	Palawan/North Borneo	Western Coral Triangle	Central Indo-Pacific	global
121.5	12.5	28022	Eastern Philippines	Western Coral Triangle	Central Indo-Pacific	global
121.5	13.5	27662	Eastern Philippines	Western Coral Triangle	Central Indo-Pacific	global
121.5	14.5	27302	Eastern Philippines	Western Coral Triangle	Central Indo-Pacific	global
121.5	15.5	26942	Eastern Philippines	Western Coral Triangle	Central Indo-Pacific	global
121.5	18.5	25862	Eastern Philippines	Western Coral Triangle	Central Indo-Pacific	global
121.5	19.5	25502	South Kuroshio	South Kuroshio	Central Indo-Pacific	global
121.5	20.5	25142	South Kuroshio	South Kuroshio	Central Indo-Pacific	global
121.5	21.5	24782	South Kuroshio	South Kuroshio	Central Indo-Pacific	global
121.5	6.5	30182	Palawan/North Borneo	Western Coral Triangle	Central Indo-Pacific	global
122.5	-0.5	32703	Northeast Sulawesi	Western Coral Triangle	Central Indo-Pacific	global
122.5	-1.5	33063	Banda Sea	Western Coral Triangle	Central Indo-Pacific	global
122.5	-10.5	36303	Lesser Sunda	Western Coral Triangle	Central Indo-Pacific	global
122.5	-11.5	36663	Lesser Sunda	Western Coral Triangle	Central Indo-Pacific	global
122.5	-12.5	37023	Exmouth to Broome	Northwest Australian Shelf	Central Indo-Pacific	global
122.5	-13.5	37383	Exmouth to Broome	Northwest Australian Shelf	Central Indo-Pacific	global
122.5	-14.5	37743	Exmouth to Broome	Northwest Australian Shelf	Central Indo-Pacific	global
122.5	-15.5	38103	Exmouth to Broome	Northwest Australian Shelf	Central Indo-Pacific	global
122.5	-2.5	33423	Banda Sea	Western Coral Triangle	Central Indo-Pacific	global
122.5	-3.5	33783	Banda Sea	Western Coral Triangle	Central Indo-Pacific	global
122.5	-5.5	34503	Banda Sea	Western Coral Triangle	Central Indo-Pacific	global
122.5	0.5	32343	Northeast Sulawesi	Western Coral Triangle	Central Indo-Pacific	global
122.5	10.5	28743	Eastern Philippines	Western Coral Triangle	Central Indo-Pacific	global
122.5	11.5	28383	Eastern Philippines	Western Coral Triangle	Central Indo-Pacific	global
122.5	12.5	28023	Eastern Philippines	Western Coral Triangle	Central Indo-Pacific	global
122.5	13.5	27663	Eastern Philippines	Western Coral Triangle	Central Indo-Pacific	global
122.5	14.5	27303	Eastern Philippines	Western Coral Triangle	Central Indo-Pacific	global
122.5	7.5	29823	Eastern Philippines	Western Coral Triangle	Central Indo-Pacific	global
122.5	8.5	29463	Eastern Philippines	Western Coral Triangle	Central Indo-Pacific	global
122.5	9.5	29103	Eastern Philippines	Western Coral Triangle	Central Indo-Pacific	global
123.5	-1.5	33064	Banda Sea	Western Coral Triangle	Central Indo-Pacific	global
123.5	-10.5	36304	Lesser Sunda	Western Coral Triangle	Central Indo-Pacific	global
123.5	-11.5	36664	Exmouth to Broome	Northwest Australian Shelf	Central Indo-Pacific	global
123.5	-12.5	37024	Exmouth to Broome	Northwest Australian Shelf	Central Indo-Pacific	global
123.5	-13.5	37384	Exmouth to Broome	Northwest Australian Shelf	Central Indo-Pacific	global
123.5	-14.5	37744	Exmouth to Broome	Northwest Australian Shelf	Central Indo-Pacific	global
123.5	-15.5	38104	Bonaparte Coast	Sahul Shelf	Central Indo-Pacific	global
123.5	-9.5	35944	Lesser Sunda	Western Coral Triangle	Central Indo-Pacific	global
123.5	0.5	32344	Northeast Sulawesi	Western Coral Triangle	Central Indo-Pacific	global
123.5	10.5	28744	Eastern Philippines	Western Coral Triangle	Central Indo-Pacific	global
123.5	11.5	28384	Eastern Philippines	Western Coral Triangle	Central Indo-Pacific	global
123.5	12.5	28024	Eastern Philippines	Western Coral Triangle	Central Indo-Pacific	global
123.5	13.5	27664	Eastern Philippines	Western Coral Triangle	Central Indo-Pacific	global
123.5	14.5	27304	Eastern Philippines	Western Coral Triangle	Central Indo-Pacific	global
123.5	7.5	29824	Eastern Philippines	Western Coral Triangle	Central Indo-Pacific	global
123.5	8.5	29464	Eastern Philippines	Western Coral Triangle	Central Indo-Pacific	global
123.5	9.5	29104	Eastern Philippines	Western Coral Triangle	Central Indo-Pacific	global
124.5	-1.5	33065	Banda Sea	Western Coral Triangle	Central Indo-Pacific	global
124.5	-10.5	36305	Lesser Sunda	Western Coral Triangle	Central Indo-Pacific	global
124.5	-11.5	36665	Exmouth to Broome	Northwest Australian Shelf	Central Indo-Pacific	global
124.5	-12.5	37025	Exmouth to Broome	Northwest Australian Shelf	Central Indo-Pacific	global
124.5	-13.5	37385	Exmouth to Broome	Northwest Australian Shelf	Central Indo-Pacific	global
124.5	-14.5	37745	Bonaparte Coast	Sahul Shelf	Central Indo-Pacific	global
124.5	-8.5	35585	Lesser Sunda	Western Coral Triangle	Central Indo-Pacific	global
124.5	-9.5	35945	Lesser Sunda	Western Coral Triangle	Central Indo-Pacific	global
124.5	0.5	32345	Banda Sea	Western Coral Triangle	Central Indo-Pacific	global
124.5	1.5	31985	Sulawesi Sea/Makassar Strait	Western Coral Triangle	Central Indo-Pacific	global
124.5	10.5	28745	Eastern Philippines	Western Coral Triangle	Central Indo-Pacific	global
124.5	12.5	28025	Eastern Philippines	Western Coral Triangle	Central Indo-Pacific	global
124.5	13.5	27665	Eastern Philippines	Western Coral Triangle	Central Indo-Pacific	global
124.5	6.5	30185	Eastern Philippines	Western Coral Triangle	Central Indo-Pacific	global
124.5	9.5	29105	Eastern Philippines	Western Coral Triangle	Central Indo-Pacific	global
125.5	-1.5	33066	Banda Sea	Western Coral Triangle	Central Indo-Pacific	global
125.5	-10.5	36306	Lesser Sunda	Western Coral Triangle	Central Indo-Pacific	global
125.5	-11.5	36666	Bonaparte Coast	Sahul Shelf	Central Indo-Pacific	global
125.5	-12.5	37026	Bonaparte Coast	Sahul Shelf	Central Indo-Pacific	global
125.5	-13.5	37386	Bonaparte Coast	Sahul Shelf	Central Indo-Pacific	global
125.5	-2.5	33426	Banda Sea	Western Coral Triangle	Central Indo-Pacific	global
125.5	-8.5	35586	Lesser Sunda	Western Coral Triangle	Central Indo-Pacific	global
125.5	-9.5	35946	Lesser Sunda	Western Coral Triangle	Central Indo-Pacific	global
125.5	0.5	32346	Banda Sea	Western Coral Triangle	Central Indo-Pacific	global
125.5	1.5	31986	Sulawesi Sea/Makassar Strait	Western Coral Triangle	Central Indo-Pacific	global
125.5	10.5	28746	Eastern Philippines	Western Coral Triangle	Central Indo-Pacific	global
125.5	11.5	28386	Eastern Philippines	Western Coral Triangle	Central Indo-Pacific	global
125.5	2.5	31626	Sulawesi Sea/Makassar Strait	Western Coral Triangle	Central Indo-Pacific	global
125.5	3.5	31266	Sulawesi Sea/Makassar Strait	Western Coral Triangle	Central Indo-Pacific	global
125.5	4.5	30906	Sulawesi Sea/Makassar Strait	Western Coral Triangle	Central Indo-Pacific	global
125.5	5.5	30546	Sulawesi Sea/Makassar Strait	Western Coral Triangle	Central Indo-Pacific	global
125.5	6.5	30186	Eastern Philippines	Western Coral Triangle	Central Indo-Pacific	global
126.5	-10.5	36307	Bonaparte Coast	Sahul Shelf	Central Indo-Pacific	global
126.5	-11.5	36667	Bonaparte Coast	Sahul Shelf	Central Indo-Pacific	global
126.5	-12.5	37027	Bonaparte Coast	Sahul Shelf	Central Indo-Pacific	global
126.5	-13.5	37387	Bonaparte Coast	Sahul Shelf	Central Indo-Pacific	global
126.5	-2.5	33427	Banda Sea	Western Coral Triangle	Central Indo-Pacific	global
126.5	-8.5	35587	Lesser Sunda	Western Coral Triangle	Central Indo-Pacific	global
126.5	-9.5	35947	Lesser Sunda	Western Coral Triangle	Central Indo-Pacific	global
126.5	3.5	31267	Sulawesi Sea/Makassar Strait	Western Coral Triangle	Central Indo-Pacific	global
126.5	4.5	30907	Sulawesi Sea/Makassar Strait	Western Coral Triangle	Central Indo-Pacific	global
127.5	-0.5	32708	Halmahera	Western Coral Triangle	Central Indo-Pacific	global
127.5	-10.5	36308	Bonaparte Coast	Sahul Shelf	Central Indo-Pacific	global
127.5	-11.5	36668	Bonaparte Coast	Sahul Shelf	Central Indo-Pacific	global
127.5	-12.5	37028	Bonaparte Coast	Sahul Shelf	Central Indo-Pacific	global
127.5	-13.5	37388	Bonaparte Coast	Sahul Shelf	Central Indo-Pacific	global
127.5	-9.5	35948	Lesser Sunda	Western Coral Triangle	Central Indo-Pacific	global
127.5	0.5	32348	Halmahera	Western Coral Triangle	Central Indo-Pacific	global
127.5	1.5	31988	Halmahera	Western Coral Triangle	Central Indo-Pacific	global
127.5	2.5	31628	Halmahera	Western Coral Triangle	Central Indo-Pacific	global
127.5	3.5	31268	Halmahera	Western Coral Triangle	Central Indo-Pacific	global
128.5	-0.5	32709	Halmahera	Western Coral Triangle	Central Indo-Pacific	global
128.5	-1.5	33069	Halmahera	Western Coral Triangle	Central Indo-Pacific	global
128.5	-10.5	36309	Bonaparte Coast	Sahul Shelf	Central Indo-Pacific	global
128.5	-11.5	36669	Bonaparte Coast	Sahul Shelf	Central Indo-Pacific	global
128.5	-12.5	37029	Bonaparte Coast	Sahul Shelf	Central Indo-Pacific	global
128.5	-13.5	37389	Bonaparte Coast	Sahul Shelf	Central Indo-Pacific	global
128.5	-2.5	33429	Banda Sea	Western Coral Triangle	Central Indo-Pacific	global
128.5	-3.5	33789	Banda Sea	Western Coral Triangle	Central Indo-Pacific	global
128.5	-9.5	35949	Bonaparte Coast	Sahul Shelf	Central Indo-Pacific	global
128.5	0.5	32349	Halmahera	Western Coral Triangle	Central Indo-Pacific	global
128.5	1.5	31989	Halmahera	Western Coral Triangle	Central Indo-Pacific	global
129.5	-0.5	32710	Halmahera	Western Coral Triangle	Central Indo-Pacific	global
129.5	-1.5	33070	Papua	Western Coral Triangle	Central Indo-Pacific	global
129.5	-10.5	36310	Bonaparte Coast	Sahul Shelf	Central Indo-Pacific	global
129.5	-11.5	36670	Bonaparte Coast	Sahul Shelf	Central Indo-Pacific	global
129.5	-12.5	37030	Bonaparte Coast	Sahul Shelf	Central Indo-Pacific	global
129.5	-13.5	37390	Bonaparte Coast	Sahul Shelf	Central Indo-Pacific	global
129.5	-3.5	33790	Banda Sea	Western Coral Triangle	Central Indo-Pacific	global
129.5	-7.5	35230	Banda Sea	Western Coral Triangle	Central Indo-Pacific	global
129.5	-8.5	35590	Banda Sea	Western Coral Triangle	Central Indo-Pacific	global
129.5	-9.5	35950	Bonaparte Coast	Sahul Shelf	Central Indo-Pacific	global
129.5	0.5	32350	Halmahera	Western Coral Triangle	Central Indo-Pacific	global
13.5	-10.5	36194	NA	NA	NA	global
13.5	-11.5	36554	NA	NA	NA	global
13.5	-21.5	40154	NA	NA	NA	global
13.5	-22.5	40514	NA	NA	NA	global
13.5	-23.5	40874	NA	NA	NA	global
130.5	-0.5	32711	Papua	Western Coral Triangle	Central Indo-Pacific	global
130.5	-1.5	33071	Papua	Western Coral Triangle	Central Indo-Pacific	global
130.5	-10.5	36311	Bonaparte Coast	Sahul Shelf	Central Indo-Pacific	global
130.5	-11.5	36671	Bonaparte Coast	Sahul Shelf	Central Indo-Pacific	global
130.5	-2.5	33431	Papua	Western Coral Triangle	Central Indo-Pacific	global
130.5	-3.5	33791	Banda Sea	Western Coral Triangle	Central Indo-Pacific	global
130.5	-7.5	35231	Banda Sea	Western Coral Triangle	Central Indo-Pacific	global
130.5	-8.5	35591	Banda Sea	Western Coral Triangle	Central Indo-Pacific	global
130.5	-9.5	35951	Bonaparte Coast	Sahul Shelf	Central Indo-Pacific	global
130.5	0.5	32351	Papua	Western Coral Triangle	Central Indo-Pacific	global
131.5	-0.5	32712	Papua	Western Coral Triangle	Central Indo-Pacific	global
131.5	-10.5	36312	Bonaparte Coast	Sahul Shelf	Central Indo-Pacific	global
131.5	-11.5	36672	Arnhem Coast to Gulf of Carpenteria	Sahul Shelf	Central Indo-Pacific	global
131.5	-2.5	33432	Papua	Western Coral Triangle	Central Indo-Pacific	global
131.5	-3.5	33792	Banda Sea	Western Coral Triangle	Central Indo-Pacific	global
131.5	-7.5	35232	Banda Sea	Western Coral Triangle	Central Indo-Pacific	global
131.5	-8.5	35592	Banda Sea	Western Coral Triangle	Central Indo-Pacific	global
131.5	-9.5	35952	Bonaparte Coast	Sahul Shelf	Central Indo-Pacific	global
132.5	-0.5	32713	Papua	Western Coral Triangle	Central Indo-Pacific	global
132.5	-10.5	36313	Arnhem Coast to Gulf of Carpenteria	Sahul Shelf	Central Indo-Pacific	global
132.5	-3.5	33793	Papua	Western Coral Triangle	Central Indo-Pacific	global
132.5	-4.5	34153	Banda Sea	Western Coral Triangle	Central Indo-Pacific	global
132.5	-5.5	34513	Banda Sea	Western Coral Triangle	Central Indo-Pacific	global
132.5	-6.5	34873	Banda Sea	Western Coral Triangle	Central Indo-Pacific	global
132.5	-7.5	35233	Banda Sea	Western Coral Triangle	Central Indo-Pacific	global
132.5	-8.5	35593	Arnhem Coast to Gulf of Carpenteria	Sahul Shelf	Central Indo-Pacific	global
132.5	-9.5	35953	Arnhem Coast to Gulf of Carpenteria	Sahul Shelf	Central Indo-Pacific	global
133.5	-0.5	32714	Papua	Western Coral Triangle	Central Indo-Pacific	global
133.5	-10.5	36314	Arnhem Coast to Gulf of Carpenteria	Sahul Shelf	Central Indo-Pacific	global
133.5	-3.5	33794	Papua	Western Coral Triangle	Central Indo-Pacific	global
133.5	-4.5	34154	Papua	Western Coral Triangle	Central Indo-Pacific	global
133.5	-6.5	34874	Arafura Sea	Sahul Shelf	Central Indo-Pacific	global
133.5	-7.5	35234	Arafura Sea	Sahul Shelf	Central Indo-Pacific	global
133.5	-8.5	35594	Arafura Sea	Sahul Shelf	Central Indo-Pacific	global
133.5	-9.5	35954	Arnhem Coast to Gulf of Carpenteria	Sahul Shelf	Central Indo-Pacific	global
134.5	-0.5	32715	Papua	Western Coral Triangle	Central Indo-Pacific	global
134.5	-1.5	33075	Papua	Western Coral Triangle	Central Indo-Pacific	global
134.5	-10.5	36315	Arnhem Coast to Gulf of Carpenteria	Sahul Shelf	Central Indo-Pacific	global
134.5	-11.5	36675	Arnhem Coast to Gulf of Carpenteria	Sahul Shelf	Central Indo-Pacific	global
134.5	-4.5	34155	Papua	Western Coral Triangle	Central Indo-Pacific	global
134.5	-5.5	34515	Arafura Sea	Sahul Shelf	Central Indo-Pacific	global
134.5	-6.5	34875	Arafura Sea	Sahul Shelf	Central Indo-Pacific	global
134.5	-7.5	35235	Arafura Sea	Sahul Shelf	Central Indo-Pacific	global
134.5	-8.5	35595	Arafura Sea	Sahul Shelf	Central Indo-Pacific	global
134.5	-9.5	35955	Arnhem Coast to Gulf of Carpenteria	Sahul Shelf	Central Indo-Pacific	global
134.5	8.5	29475	West Caroline Islands	Tropical Northwestern Pacific	Central Indo-Pacific	global
135.5	-1.5	33076	Papua	Western Coral Triangle	Central Indo-Pacific	global
135.5	-10.5	36316	Arnhem Coast to Gulf of Carpenteria	Sahul Shelf	Central Indo-Pacific	global
135.5	-11.5	36676	Arnhem Coast to Gulf of Carpenteria	Sahul Shelf	Central Indo-Pacific	global
135.5	-5.5	34516	Arafura Sea	Sahul Shelf	Central Indo-Pacific	global
135.5	-6.5	34876	Arafura Sea	Sahul Shelf	Central Indo-Pacific	global
135.5	-7.5	35236	Arafura Sea	Sahul Shelf	Central Indo-Pacific	global
135.5	-8.5	35596	Arafura Sea	Sahul Shelf	Central Indo-Pacific	global
135.5	-9.5	35956	Arnhem Coast to Gulf of Carpenteria	Sahul Shelf	Central Indo-Pacific	global
136.5	-1.5	33077	Papua	Western Coral Triangle	Central Indo-Pacific	global
136.5	-10.5	36317	Arnhem Coast to Gulf of Carpenteria	Sahul Shelf	Central Indo-Pacific	global
136.5	-11.5	36677	Arnhem Coast to Gulf of Carpenteria	Sahul Shelf	Central Indo-Pacific	global
136.5	-5.5	34517	Arafura Sea	Sahul Shelf	Central Indo-Pacific	global
136.5	-6.5	34877	Arafura Sea	Sahul Shelf	Central Indo-Pacific	global
136.5	-7.5	35237	Arafura Sea	Sahul Shelf	Central Indo-Pacific	global
136.5	-8.5	35597	Arafura Sea	Sahul Shelf	Central Indo-Pacific	global
136.5	-9.5	35957	Arafura Sea	Sahul Shelf	Central Indo-Pacific	global
137.5	-1.5	33078	Papua	Western Coral Triangle	Central Indo-Pacific	global
137.5	-10.5	36318	Arnhem Coast to Gulf of Carpenteria	Sahul Shelf	Central Indo-Pacific	global
137.5	-11.5	36678	Arnhem Coast to Gulf of Carpenteria	Sahul Shelf	Central Indo-Pacific	global
137.5	-13.5	37398	Arnhem Coast to Gulf of Carpenteria	Sahul Shelf	Central Indo-Pacific	global
137.5	-14.5	37758	Arnhem Coast to Gulf of Carpenteria	Sahul Shelf	Central Indo-Pacific	global
137.5	-15.5	38118	Arnhem Coast to Gulf of Carpenteria	Sahul Shelf	Central Indo-Pacific	global
137.5	-5.5	34518	Arafura Sea	Sahul Shelf	Central Indo-Pacific	global
137.5	-6.5	34878	Arafura Sea	Sahul Shelf	Central Indo-Pacific	global
137.5	-8.5	35598	Arafura Sea	Sahul Shelf	Central Indo-Pacific	global
137.5	-9.5	35958	Arafura Sea	Sahul Shelf	Central Indo-Pacific	global
138.5	-1.5	33079	Papua	Western Coral Triangle	Central Indo-Pacific	global
138.5	-10.5	36319	Arnhem Coast to Gulf of Carpenteria	Sahul Shelf	Central Indo-Pacific	global
138.5	-11.5	36679	Arnhem Coast to Gulf of Carpenteria	Sahul Shelf	Central Indo-Pacific	global
138.5	-12.5	37039	Arnhem Coast to Gulf of Carpenteria	Sahul Shelf	Central Indo-Pacific	global
138.5	-13.5	37399	Arnhem Coast to Gulf of Carpenteria	Sahul Shelf	Central Indo-Pacific	global
138.5	-14.5	37759	Arnhem Coast to Gulf of Carpenteria	Sahul Shelf	Central Indo-Pacific	global
138.5	-15.5	38119	Arnhem Coast to Gulf of Carpenteria	Sahul Shelf	Central Indo-Pacific	global
138.5	-9.5	35959	Arafura Sea	Sahul Shelf	Central Indo-Pacific	global
139.5	-10.5	36320	Arafura Sea	Sahul Shelf	Central Indo-Pacific	global
139.5	-11.5	36680	Arnhem Coast to Gulf of Carpenteria	Sahul Shelf	Central Indo-Pacific	global
139.5	-12.5	37040	Arnhem Coast to Gulf of Carpenteria	Sahul Shelf	Central Indo-Pacific	global
139.5	-13.5	37400	Arnhem Coast to Gulf of Carpenteria	Sahul Shelf	Central Indo-Pacific	global
139.5	-14.5	37760	Arnhem Coast to Gulf of Carpenteria	Sahul Shelf	Central Indo-Pacific	global
139.5	-15.5	38120	Arnhem Coast to Gulf of Carpenteria	Sahul Shelf	Central Indo-Pacific	global
139.5	-16.5	38480	Arnhem Coast to Gulf of Carpenteria	Sahul Shelf	Central Indo-Pacific	global
139.5	-2.5	33440	Papua	Western Coral Triangle	Central Indo-Pacific	global
139.5	-9.5	35960	Arafura Sea	Sahul Shelf	Central Indo-Pacific	global
140.5	-10.5	36321	Arafura Sea	Sahul Shelf	Central Indo-Pacific	global
140.5	-11.5	36681	Arnhem Coast to Gulf of Carpenteria	Sahul Shelf	Central Indo-Pacific	global
140.5	-12.5	37041	Arnhem Coast to Gulf of Carpenteria	Sahul Shelf	Central Indo-Pacific	global
140.5	-13.5	37401	Arnhem Coast to Gulf of Carpenteria	Sahul Shelf	Central Indo-Pacific	global
140.5	-14.5	37761	Arnhem Coast to Gulf of Carpenteria	Sahul Shelf	Central Indo-Pacific	global
140.5	-15.5	38121	Arnhem Coast to Gulf of Carpenteria	Sahul Shelf	Central Indo-Pacific	global
140.5	-16.5	38481	Arnhem Coast to Gulf of Carpenteria	Sahul Shelf	Central Indo-Pacific	global
140.5	-2.5	33441	Papua	Western Coral Triangle	Central Indo-Pacific	global
140.5	-9.5	35961	Arafura Sea	Sahul Shelf	Central Indo-Pacific	global
141.5	-10.5	36322	Torres Strait Northern Great Barrier Reef	Northeast Australian Shelf	Central Indo-Pacific	global
141.5	-11.5	36682	Arnhem Coast to Gulf of Carpenteria	Sahul Shelf	Central Indo-Pacific	global
141.5	-14.5	37762	Arnhem Coast to Gulf of Carpenteria	Sahul Shelf	Central Indo-Pacific	global
141.5	-2.5	33442	Papua	Western Coral Triangle	Central Indo-Pacific	global
142.5	-3.5	33803	Bismarck Sea	Eastern Coral Triangle	Central Indo-Pacific	global
143.5	-10.5	36324	Torres Strait Northern Great Barrier Reef	Northeast Australian Shelf	Central Indo-Pacific	global
143.5	-2.5	33444	Bismarck Sea	Eastern Coral Triangle	Central Indo-Pacific	global
143.5	-3.5	33804	Bismarck Sea	Eastern Coral Triangle	Central Indo-Pacific	global
143.5	-9.5	35964	Torres Strait Northern Great Barrier Reef	Northeast Australian Shelf	Central Indo-Pacific	global
144.5	-1.5	33085	Bismarck Sea	Eastern Coral Triangle	Central Indo-Pacific	global
144.5	-10.5	36325	Torres Strait Northern Great Barrier Reef	Northeast Australian Shelf	Central Indo-Pacific	global
144.5	-11.5	36685	Torres Strait Northern Great Barrier Reef	Northeast Australian Shelf	Central Indo-Pacific	global
144.5	-13.5	37405	Torres Strait Northern Great Barrier Reef	Northeast Australian Shelf	Central Indo-Pacific	global
144.5	-2.5	33445	Bismarck Sea	Eastern Coral Triangle	Central Indo-Pacific	global
144.5	-3.5	33805	Bismarck Sea	Eastern Coral Triangle	Central Indo-Pacific	global
144.5	-8.5	35605	Gulf of Papua	Sahul Shelf	Central Indo-Pacific	global
144.5	-9.5	35965	Gulf of Papua	Sahul Shelf	Central Indo-Pacific	global
145.5	-1.5	33086	Bismarck Sea	Eastern Coral Triangle	Central Indo-Pacific	global
145.5	-10.5	36326	Southeast Papua New Guinea	Eastern Coral Triangle	Central Indo-Pacific	global
145.5	-11.5	36686	Torres Strait Northern Great Barrier Reef	Northeast Australian Shelf	Central Indo-Pacific	global
145.5	-14.5	37766	Torres Strait Northern Great Barrier Reef	Northeast Australian Shelf	Central Indo-Pacific	global
145.5	-2.5	33446	Bismarck Sea	Eastern Coral Triangle	Central Indo-Pacific	global
145.5	-4.5	34166	Bismarck Sea	Eastern Coral Triangle	Central Indo-Pacific	global
145.5	-8.5	35606	Gulf of Papua	Sahul Shelf	Central Indo-Pacific	global
145.5	-9.5	35966	Gulf of Papua	Sahul Shelf	Central Indo-Pacific	global
145.5	14.5	27326	Mariana Islands	Tropical Northwestern Pacific	Central Indo-Pacific	global
145.5	15.5	26966	Mariana Islands	Tropical Northwestern Pacific	Central Indo-Pacific	global
145.5	16.5	26606	Mariana Islands	Tropical Northwestern Pacific	Central Indo-Pacific	global
146.5	-1.5	33087	Bismarck Sea	Eastern Coral Triangle	Central Indo-Pacific	global
146.5	-10.5	36327	Southeast Papua New Guinea	Eastern Coral Triangle	Central Indo-Pacific	global
146.5	-13.5	37407	Coral Sea	Tropical Southwestern Pacific	Central Indo-Pacific	global
146.5	-14.5	37767	Coral Sea	Tropical Southwestern Pacific	Central Indo-Pacific	global
146.5	-15.5	38127	Coral Sea	Tropical Southwestern Pacific	Central Indo-Pacific	global
146.5	-16.5	38487	Coral Sea	Tropical Southwestern Pacific	Central Indo-Pacific	global
146.5	-17.5	38847	Central and Southern Great Barrier Reef	Northeast Australian Shelf	Central Indo-Pacific	global
146.5	-2.5	33447	Bismarck Sea	Eastern Coral Triangle	Central Indo-Pacific	global
146.5	-3.5	33807	Bismarck Sea	Eastern Coral Triangle	Central Indo-Pacific	global
146.5	-4.5	34167	Bismarck Sea	Eastern Coral Triangle	Central Indo-Pacific	global
146.5	-9.5	35967	Southeast Papua New Guinea	Eastern Coral Triangle	Central Indo-Pacific	global
147.5	-1.5	33088	Bismarck Sea	Eastern Coral Triangle	Central Indo-Pacific	global
147.5	-10.5	36328	Southeast Papua New Guinea	Eastern Coral Triangle	Central Indo-Pacific	global
147.5	-14.5	37768	Coral Sea	Tropical Southwestern Pacific	Central Indo-Pacific	global
147.5	-15.5	38128	Coral Sea	Tropical Southwestern Pacific	Central Indo-Pacific	global
147.5	-16.5	38488	Coral Sea	Tropical Southwestern Pacific	Central Indo-Pacific	global
147.5	-17.5	38848	Coral Sea	Tropical Southwestern Pacific	Central Indo-Pacific	global
147.5	-18.5	39208	Central and Southern Great Barrier Reef	Northeast Australian Shelf	Central Indo-Pacific	global
147.5	-2.5	33448	Bismarck Sea	Eastern Coral Triangle	Central Indo-Pacific	global
147.5	-3.5	33808	Bismarck Sea	Eastern Coral Triangle	Central Indo-Pacific	global
147.5	-4.5	34168	Bismarck Sea	Eastern Coral Triangle	Central Indo-Pacific	global
147.5	-5.5	34528	Bismarck Sea	Eastern Coral Triangle	Central Indo-Pacific	global
147.5	-6.5	34888	Bismarck Sea	Eastern Coral Triangle	Central Indo-Pacific	global
147.5	-7.5	35248	Solomon Sea	Eastern Coral Triangle	Central Indo-Pacific	global
147.5	7.5	29848	East Caroline Islands	Tropical Northwestern Pacific	Central Indo-Pacific	global
148.5	-1.5	33089	Bismarck Sea	Eastern Coral Triangle	Central Indo-Pacific	global
148.5	-10.5	36329	Southeast Papua New Guinea	Eastern Coral Triangle	Central Indo-Pacific	global
148.5	-15.5	38129	Coral Sea	Tropical Southwestern Pacific	Central Indo-Pacific	global
148.5	-16.5	38489	Coral Sea	Tropical Southwestern Pacific	Central Indo-Pacific	global
148.5	-17.5	38849	Coral Sea	Tropical Southwestern Pacific	Central Indo-Pacific	global
148.5	-18.5	39209	Coral Sea	Tropical Southwestern Pacific	Central Indo-Pacific	global
148.5	-19.5	39569	Central and Southern Great Barrier Reef	Northeast Australian Shelf	Central Indo-Pacific	global
148.5	-2.5	33449	Bismarck Sea	Eastern Coral Triangle	Central Indo-Pacific	global
148.5	-3.5	33809	Bismarck Sea	Eastern Coral Triangle	Central Indo-Pacific	global
148.5	-4.5	34169	Bismarck Sea	Eastern Coral Triangle	Central Indo-Pacific	global
148.5	-5.5	34529	Bismarck Sea	Eastern Coral Triangle	Central Indo-Pacific	global
148.5	-8.5	35609	Solomon Sea	Eastern Coral Triangle	Central Indo-Pacific	global
148.5	7.5	29849	East Caroline Islands	Tropical Northwestern Pacific	Central Indo-Pacific	global
148.5	8.5	29489	East Caroline Islands	Tropical Northwestern Pacific	Central Indo-Pacific	global
149.5	-10.5	36330	Southeast Papua New Guinea	Eastern Coral Triangle	Central Indo-Pacific	global
149.5	-15.5	38130	Coral Sea	Tropical Southwestern Pacific	Central Indo-Pacific	global
149.5	-16.5	38490	Coral Sea	Tropical Southwestern Pacific	Central Indo-Pacific	global
149.5	-17.5	38850	Coral Sea	Tropical Southwestern Pacific	Central Indo-Pacific	global
149.5	-18.5	39210	Coral Sea	Tropical Southwestern Pacific	Central Indo-Pacific	global
149.5	-19.5	39570	Central and Southern Great Barrier Reef	Northeast Australian Shelf	Central Indo-Pacific	global
149.5	-2.5	33450	Bismarck Sea	Eastern Coral Triangle	Central Indo-Pacific	global
149.5	-4.5	34170	Bismarck Sea	Eastern Coral Triangle	Central Indo-Pacific	global
149.5	-5.5	34530	Bismarck Sea	Eastern Coral Triangle	Central Indo-Pacific	global
149.5	-8.5	35610	Solomon Sea	Eastern Coral Triangle	Central Indo-Pacific	global
150.5	-10.5	36331	Solomon Sea	Eastern Coral Triangle	Central Indo-Pacific	global
150.5	-15.5	38131	Coral Sea	Tropical Southwestern Pacific	Central Indo-Pacific	global
150.5	-16.5	38491	Coral Sea	Tropical Southwestern Pacific	Central Indo-Pacific	global
150.5	-17.5	38851	Coral Sea	Tropical Southwestern Pacific	Central Indo-Pacific	global
150.5	-18.5	39211	Coral Sea	Tropical Southwestern Pacific	Central Indo-Pacific	global
150.5	-19.5	39571	Coral Sea	Tropical Southwestern Pacific	Central Indo-Pacific	global
150.5	-2.5	33451	Bismarck Sea	Eastern Coral Triangle	Central Indo-Pacific	global
150.5	-20.5	39931	Central and Southern Great Barrier Reef	Northeast Australian Shelf	Central Indo-Pacific	global
150.5	-3.5	33811	Bismarck Sea	Eastern Coral Triangle	Central Indo-Pacific	global
150.5	-4.5	34171	Bismarck Sea	Eastern Coral Triangle	Central Indo-Pacific	global
150.5	-5.5	34531	Bismarck Sea	Eastern Coral Triangle	Central Indo-Pacific	global
150.5	-8.5	35611	Solomon Sea	Eastern Coral Triangle	Central Indo-Pacific	global
150.5	-9.5	35971	Solomon Sea	Eastern Coral Triangle	Central Indo-Pacific	global
151.5	-10.5	36332	Solomon Sea	Eastern Coral Triangle	Central Indo-Pacific	global
151.5	-16.5	38492	Coral Sea	Tropical Southwestern Pacific	Central Indo-Pacific	global
151.5	-17.5	38852	Coral Sea	Tropical Southwestern Pacific	Central Indo-Pacific	global
151.5	-18.5	39212	Coral Sea	Tropical Southwestern Pacific	Central Indo-Pacific	global
151.5	-19.5	39572	Coral Sea	Tropical Southwestern Pacific	Central Indo-Pacific	global
151.5	-2.5	33452	Solomon Archipelago	Eastern Coral Triangle	Central Indo-Pacific	global
151.5	-20.5	39932	Central and Southern Great Barrier Reef	Northeast Australian Shelf	Central Indo-Pacific	global
151.5	-21.5	40292	Central and Southern Great Barrier Reef	Northeast Australian Shelf	Central Indo-Pacific	global
151.5	-3.5	33812	Bismarck Sea	Eastern Coral Triangle	Central Indo-Pacific	global
151.5	-4.5	34172	Bismarck Sea	Eastern Coral Triangle	Central Indo-Pacific	global
151.5	-9.5	35972	Solomon Sea	Eastern Coral Triangle	Central Indo-Pacific	global
152.5	-10.5	36333	Solomon Sea	Eastern Coral Triangle	Central Indo-Pacific	global
152.5	-17.5	38853	Coral Sea	Tropical Southwestern Pacific	Central Indo-Pacific	global
152.5	-18.5	39213	Coral Sea	Tropical Southwestern Pacific	Central Indo-Pacific	global
152.5	-19.5	39573	Coral Sea	Tropical Southwestern Pacific	Central Indo-Pacific	global
152.5	-20.5	39933	Coral Sea	Tropical Southwestern Pacific	Central Indo-Pacific	global
152.5	-21.5	40293	Central and Southern Great Barrier Reef	Northeast Australian Shelf	Central Indo-Pacific	global
152.5	-22.5	40653	Central and Southern Great Barrier Reef	Northeast Australian Shelf	Central Indo-Pacific	global
152.5	-23.5	41013	Coral Sea	Tropical Southwestern Pacific	Central Indo-Pacific	global
152.5	-24.5	41373	NA	NA	NA	global
152.5	-4.5	34173	Bismarck Sea	Eastern Coral Triangle	Central Indo-Pacific	global
152.5	-9.5	35973	Solomon Sea	Eastern Coral Triangle	Central Indo-Pacific	global
152.5	6.5	30213	East Caroline Islands	Tropical Northwestern Pacific	Central Indo-Pacific	global
153.5	-20.5	39934	Coral Sea	Tropical Southwestern Pacific	Central Indo-Pacific	global
153.5	-21.5	40294	Central and Southern Great Barrier Reef	Northeast Australian Shelf	Central Indo-Pacific	global
153.5	-22.5	40654	Coral Sea	Tropical Southwestern Pacific	Central Indo-Pacific	global
153.5	-23.5	41014	Coral Sea	Tropical Southwestern Pacific	Central Indo-Pacific	global
153.5	-24.5	41374	NA	NA	NA	global
153.5	-3.5	33814	Solomon Archipelago	Eastern Coral Triangle	Central Indo-Pacific	global
154.5	-2.5	33455	Solomon Archipelago	Eastern Coral Triangle	Central Indo-Pacific	global
154.5	-22.5	40655	Coral Sea	Tropical Southwestern Pacific	Central Indo-Pacific	global
154.5	-4.5	34175	Solomon Archipelago	Eastern Coral Triangle	Central Indo-Pacific	global
154.5	-5.5	34535	Solomon Archipelago	Eastern Coral Triangle	Central Indo-Pacific	global
155.5	-2.5	33456	Solomon Archipelago	Eastern Coral Triangle	Central Indo-Pacific	global
155.5	-3.5	33816	Solomon Archipelago	Eastern Coral Triangle	Central Indo-Pacific	global
155.5	-5.5	34536	Solomon Archipelago	Eastern Coral Triangle	Central Indo-Pacific	global
155.5	-6.5	34896	Solomon Archipelago	Eastern Coral Triangle	Central Indo-Pacific	global
155.5	-7.5	35256	Solomon Archipelago	Eastern Coral Triangle	Central Indo-Pacific	global
156.5	-0.5	32737	NA	NA	NA	global
156.5	-1.5	33097	Solomon Archipelago	Eastern Coral Triangle	Central Indo-Pacific	global
156.5	-2.5	33457	Solomon Archipelago	Eastern Coral Triangle	Central Indo-Pacific	global
156.5	-21.5	40297	Coral Sea	Tropical Southwestern Pacific	Central Indo-Pacific	global
156.5	-22.5	40657	Coral Sea	Tropical Southwestern Pacific	Central Indo-Pacific	global
156.5	-3.5	33817	Solomon Archipelago	Eastern Coral Triangle	Central Indo-Pacific	global
156.5	-4.5	34177	Solomon Archipelago	Eastern Coral Triangle	Central Indo-Pacific	global
156.5	-5.5	34537	Solomon Archipelago	Eastern Coral Triangle	Central Indo-Pacific	global
156.5	-6.5	34897	Solomon Archipelago	Eastern Coral Triangle	Central Indo-Pacific	global
156.5	-7.5	35257	Solomon Archipelago	Eastern Coral Triangle	Central Indo-Pacific	global
157.5	-1.5	33098	NA	NA	NA	global
157.5	-2.5	33458	Solomon Archipelago	Eastern Coral Triangle	Central Indo-Pacific	global
157.5	-20.5	39938	New Caledonia	Tropical Southwestern Pacific	Central Indo-Pacific	global
157.5	-21.5	40298	Coral Sea	Tropical Southwestern Pacific	Central Indo-Pacific	global
157.5	-22.5	40658	Coral Sea	Tropical Southwestern Pacific	Central Indo-Pacific	global
157.5	-3.5	33818	Solomon Archipelago	Eastern Coral Triangle	Central Indo-Pacific	global
157.5	-4.5	34178	Solomon Archipelago	Eastern Coral Triangle	Central Indo-Pacific	global
157.5	-7.5	35258	Solomon Archipelago	Eastern Coral Triangle	Central Indo-Pacific	global
157.5	-8.5	35618	Solomon Archipelago	Eastern Coral Triangle	Central Indo-Pacific	global
158.5	-18.5	39219	New Caledonia	Tropical Southwestern Pacific	Central Indo-Pacific	global
158.5	-19.5	39579	New Caledonia	Tropical Southwestern Pacific	Central Indo-Pacific	global
158.5	-2.5	33459	Solomon Archipelago	Eastern Coral Triangle	Central Indo-Pacific	global
158.5	-20.5	39939	New Caledonia	Tropical Southwestern Pacific	Central Indo-Pacific	global
158.5	-21.5	40299	New Caledonia	Tropical Southwestern Pacific	Central Indo-Pacific	global
158.5	-3.5	33819	Solomon Archipelago	Eastern Coral Triangle	Central Indo-Pacific	global
158.5	-4.5	34179	Solomon Archipelago	Eastern Coral Triangle	Central Indo-Pacific	global
158.5	-6.5	34899	Solomon Archipelago	Eastern Coral Triangle	Central Indo-Pacific	global
158.5	-7.5	35259	Solomon Archipelago	Eastern Coral Triangle	Central Indo-Pacific	global
158.5	-8.5	35619	Solomon Archipelago	Eastern Coral Triangle	Central Indo-Pacific	global
159.5	-21.5	40300	New Caledonia	Tropical Southwestern Pacific	Central Indo-Pacific	global
159.5	-23.5	41020	New Caledonia	Tropical Southwestern Pacific	Central Indo-Pacific	global
159.5	-24.5	41380	New Caledonia	Tropical Southwestern Pacific	Central Indo-Pacific	global
159.5	-4.5	34180	Solomon Archipelago	Eastern Coral Triangle	Central Indo-Pacific	global
159.5	-5.5	34540	Solomon Archipelago	Eastern Coral Triangle	Central Indo-Pacific	global
159.5	-7.5	35260	Solomon Archipelago	Eastern Coral Triangle	Central Indo-Pacific	global
159.5	-8.5	35620	Solomon Archipelago	Eastern Coral Triangle	Central Indo-Pacific	global
160.5	-12.5	37061	Solomon Archipelago	Eastern Coral Triangle	Central Indo-Pacific	global
160.5	-20.5	39941	New Caledonia	Tropical Southwestern Pacific	Central Indo-Pacific	global
160.5	-21.5	40301	New Caledonia	Tropical Southwestern Pacific	Central Indo-Pacific	global
160.5	-22.5	40661	New Caledonia	Tropical Southwestern Pacific	Central Indo-Pacific	global
160.5	-23.5	41021	New Caledonia	Tropical Southwestern Pacific	Central Indo-Pacific	global
160.5	-24.5	41381	New Caledonia	Tropical Southwestern Pacific	Central Indo-Pacific	global
160.5	-5.5	34541	Solomon Archipelago	Eastern Coral Triangle	Central Indo-Pacific	global
160.5	-6.5	34901	Solomon Archipelago	Eastern Coral Triangle	Central Indo-Pacific	global
160.5	-7.5	35261	Solomon Archipelago	Eastern Coral Triangle	Central Indo-Pacific	global
160.5	-8.5	35621	Solomon Archipelago	Eastern Coral Triangle	Central Indo-Pacific	global
160.5	-9.5	35981	Solomon Archipelago	Eastern Coral Triangle	Central Indo-Pacific	global
161.5	-20.5	39942	New Caledonia	Tropical Southwestern Pacific	Central Indo-Pacific	global
161.5	-21.5	40302	New Caledonia	Tropical Southwestern Pacific	Central Indo-Pacific	global
161.5	-22.5	40662	New Caledonia	Tropical Southwestern Pacific	Central Indo-Pacific	global
161.5	-23.5	41022	New Caledonia	Tropical Southwestern Pacific	Central Indo-Pacific	global
161.5	-24.5	41382	New Caledonia	Tropical Southwestern Pacific	Central Indo-Pacific	global
161.5	-25.5	41742	New Caledonia	Tropical Southwestern Pacific	Central Indo-Pacific	global
161.5	-4.5	34182	Solomon Archipelago	Eastern Coral Triangle	Central Indo-Pacific	global
161.5	-7.5	35262	Solomon Archipelago	Eastern Coral Triangle	Central Indo-Pacific	global
161.5	-8.5	35622	Solomon Archipelago	Eastern Coral Triangle	Central Indo-Pacific	global
161.5	-9.5	35982	Solomon Archipelago	Eastern Coral Triangle	Central Indo-Pacific	global
162.5	-21.5	40303	New Caledonia	Tropical Southwestern Pacific	Central Indo-Pacific	global
162.5	-22.5	40663	New Caledonia	Tropical Southwestern Pacific	Central Indo-Pacific	global
162.5	-23.5	41023	New Caledonia	Tropical Southwestern Pacific	Central Indo-Pacific	global
162.5	-24.5	41383	New Caledonia	Tropical Southwestern Pacific	Central Indo-Pacific	global
162.5	-25.5	41743	New Caledonia	Tropical Southwestern Pacific	Central Indo-Pacific	global
163.5	-19.5	39584	New Caledonia	Tropical Southwestern Pacific	Central Indo-Pacific	global
163.5	-25.5	41744	New Caledonia	Tropical Southwestern Pacific	Central Indo-Pacific	global
164.5	-20.5	39945	New Caledonia	Tropical Southwestern Pacific	Central Indo-Pacific	global
165.5	-10.5	36346	Vanuatu	Tropical Southwestern Pacific	Central Indo-Pacific	global
165.5	-20.5	39946	New Caledonia	Tropical Southwestern Pacific	Central Indo-Pacific	global
165.5	-21.5	40306	New Caledonia	Tropical Southwestern Pacific	Central Indo-Pacific	global
166.5	-10.5	36347	Vanuatu	Tropical Southwestern Pacific	Central Indo-Pacific	global
166.5	-11.5	36707	Vanuatu	Tropical Southwestern Pacific	Central Indo-Pacific	global
166.5	-12.5	37067	Vanuatu	Tropical Southwestern Pacific	Central Indo-Pacific	global
166.5	-14.5	37787	Vanuatu	Tropical Southwestern Pacific	Central Indo-Pacific	global
166.5	-15.5	38147	Vanuatu	Tropical Southwestern Pacific	Central Indo-Pacific	global
166.5	-21.5	40307	New Caledonia	Tropical Southwestern Pacific	Central Indo-Pacific	global
166.5	-22.5	40667	New Caledonia	Tropical Southwestern Pacific	Central Indo-Pacific	global
167.5	-13.5	37428	Vanuatu	Tropical Southwestern Pacific	Central Indo-Pacific	global
167.5	-21.5	40308	New Caledonia	Tropical Southwestern Pacific	Central Indo-Pacific	global
167.5	-22.5	40668	New Caledonia	Tropical Southwestern Pacific	Central Indo-Pacific	global
167.5	-23.5	41028	New Caledonia	Tropical Southwestern Pacific	Central Indo-Pacific	global
167.5	-24.5	41388	New Caledonia	Tropical Southwestern Pacific	Central Indo-Pacific	global
167.5	-25.5	41748	New Caledonia	Tropical Southwestern Pacific	Central Indo-Pacific	global
167.5	8.5	29508	Marshall Islands	Marshall, Gilbert and Ellis Islands	Eastern Indo-Pacific	global
168.5	-16.5	38509	Vanuatu	Tropical Southwestern Pacific	Central Indo-Pacific	global
168.5	-17.5	38869	Vanuatu	Tropical Southwestern Pacific	Central Indo-Pacific	global
168.5	-18.5	39229	Vanuatu	Tropical Southwestern Pacific	Central Indo-Pacific	global
168.5	-22.5	40669	New Caledonia	Tropical Southwestern Pacific	Central Indo-Pacific	global
168.5	-23.5	41029	New Caledonia	Tropical Southwestern Pacific	Central Indo-Pacific	global
168.5	-24.5	41389	New Caledonia	Tropical Southwestern Pacific	Central Indo-Pacific	global
169.5	-17.5	38870	Vanuatu	Tropical Southwestern Pacific	Central Indo-Pacific	global
169.5	-18.5	39230	Vanuatu	Tropical Southwestern Pacific	Central Indo-Pacific	global
169.5	-19.5	39590	Vanuatu	Tropical Southwestern Pacific	Central Indo-Pacific	global
169.5	-20.5	39950	Vanuatu	Tropical Southwestern Pacific	Central Indo-Pacific	global
169.5	5.5	30590	Marshall Islands	Marshall, Gilbert and Ellis Islands	Eastern Indo-Pacific	global
170.5	-19.5	39591	Vanuatu	Tropical Southwestern Pacific	Central Indo-Pacific	global
171.5	6.5	30232	Marshall Islands	Marshall, Gilbert and Ellis Islands	Eastern Indo-Pacific	global
173.5	-12.5	37074	NA	NA	NA	global
175.5	-15.5	38156	Fiji Islands	Tropical Southwestern Pacific	Central Indo-Pacific	global
175.5	-16.5	38516	Fiji Islands	Tropical Southwestern Pacific	Central Indo-Pacific	global
175.5	-17.5	38876	Fiji Islands	Tropical Southwestern Pacific	Central Indo-Pacific	global
177.5	-16.5	38518	Fiji Islands	Tropical Southwestern Pacific	Central Indo-Pacific	global
177.5	-18.5	39238	Fiji Islands	Tropical Southwestern Pacific	Central Indo-Pacific	global
178.5	-16.5	38519	Fiji Islands	Tropical Southwestern Pacific	Central Indo-Pacific	global
178.5	-18.5	39239	Fiji Islands	Tropical Southwestern Pacific	Central Indo-Pacific	global
179.5	-15.5	38160	Fiji Islands	Tropical Southwestern Pacific	Central Indo-Pacific	global
179.5	-16.5	38520	Fiji Islands	Tropical Southwestern Pacific	Central Indo-Pacific	global
2.5	6.5	30063	Gulf of Guinea Central	Gulf of Guinea	Tropical Atlantic	global
3.5	6.5	30064	Gulf of Guinea Central	Gulf of Guinea	Tropical Atlantic	global
34.5	26.5	22895	Northern and Central Red Sea	Red Sea and Gulf of Aden	Western Indo-Pacific	global
35.5	-20.5	39816	Bight of Sofala/Swamp Coast	Western Indian Ocean	Western Indo-Pacific	global
35.5	-21.5	40176	Delagoa	Western Indian Ocean	Western Indo-Pacific	global
35.5	-22.5	40536	Delagoa	Western Indian Ocean	Western Indo-Pacific	global
35.5	23.5	23976	Northern and Central Red Sea	Red Sea and Gulf of Aden	Western Indo-Pacific	global
35.5	24.5	23616	Northern and Central Red Sea	Red Sea and Gulf of Aden	Western Indo-Pacific	global
35.5	25.5	23256	Northern and Central Red Sea	Red Sea and Gulf of Aden	Western Indo-Pacific	global
35.5	26.5	22896	Northern and Central Red Sea	Red Sea and Gulf of Aden	Western Indo-Pacific	global
36.5	-19.5	39457	Bight of Sofala/Swamp Coast	Western Indian Ocean	Western Indo-Pacific	global
36.5	-20.5	39817	Bight of Sofala/Swamp Coast	Western Indian Ocean	Western Indo-Pacific	global
36.5	-21.5	40177	Delagoa	Western Indian Ocean	Western Indo-Pacific	global
36.5	-22.5	40537	Delagoa	Western Indian Ocean	Western Indo-Pacific	global
36.5	22.5	24337	Northern and Central Red Sea	Red Sea and Gulf of Aden	Western Indo-Pacific	global
36.5	23.5	23977	Northern and Central Red Sea	Red Sea and Gulf of Aden	Western Indo-Pacific	global
36.5	24.5	23617	Northern and Central Red Sea	Red Sea and Gulf of Aden	Western Indo-Pacific	global
36.5	25.5	23257	Northern and Central Red Sea	Red Sea and Gulf of Aden	Western Indo-Pacific	global
37.5	-17.5	38738	Bight of Sofala/Swamp Coast	Western Indian Ocean	Western Indo-Pacific	global
37.5	-18.5	39098	Bight of Sofala/Swamp Coast	Western Indian Ocean	Western Indo-Pacific	global
37.5	-19.5	39458	Bight of Sofala/Swamp Coast	Western Indian Ocean	Western Indo-Pacific	global
37.5	20.5	25058	Northern and Central Red Sea	Red Sea and Gulf of Aden	Western Indo-Pacific	global
37.5	21.5	24698	Northern and Central Red Sea	Red Sea and Gulf of Aden	Western Indo-Pacific	global
37.5	22.5	24338	Northern and Central Red Sea	Red Sea and Gulf of Aden	Western Indo-Pacific	global
37.5	23.5	23978	Northern and Central Red Sea	Red Sea and Gulf of Aden	Western Indo-Pacific	global
38.5	-17.5	38739	Bight of Sofala/Swamp Coast	Western Indian Ocean	Western Indo-Pacific	global
38.5	-18.5	39099	Bight of Sofala/Swamp Coast	Western Indian Ocean	Western Indo-Pacific	global
38.5	18.5	25779	Southern Red Sea	Red Sea and Gulf of Aden	Western Indo-Pacific	global
38.5	19.5	25419	Southern Red Sea	Red Sea and Gulf of Aden	Western Indo-Pacific	global
38.5	20.5	25059	Northern and Central Red Sea	Red Sea and Gulf of Aden	Western Indo-Pacific	global
38.5	21.5	24699	Northern and Central Red Sea	Red Sea and Gulf of Aden	Western Indo-Pacific	global
38.5	22.5	24339	Northern and Central Red Sea	Red Sea and Gulf of Aden	Western Indo-Pacific	global
39.5	-16.5	38380	Bight of Sofala/Swamp Coast	Western Indian Ocean	Western Indo-Pacific	global
39.5	-17.5	38740	Bight of Sofala/Swamp Coast	Western Indian Ocean	Western Indo-Pacific	global
39.5	-3.5	33700	East African Coral Coast	Western Indian Ocean	Western Indo-Pacific	global
39.5	-4.5	34060	East African Coral Coast	Western Indian Ocean	Western Indo-Pacific	global
39.5	-5.5	34420	East African Coral Coast	Western Indian Ocean	Western Indo-Pacific	global
39.5	-6.5	34780	East African Coral Coast	Western Indian Ocean	Western Indo-Pacific	global
39.5	-7.5	35140	East African Coral Coast	Western Indian Ocean	Western Indo-Pacific	global
39.5	-8.5	35500	East African Coral Coast	Western Indian Ocean	Western Indo-Pacific	global
39.5	-9.5	35860	East African Coral Coast	Western Indian Ocean	Western Indo-Pacific	global
39.5	17.5	26140	Southern Red Sea	Red Sea and Gulf of Aden	Western Indo-Pacific	global
39.5	18.5	25780	Southern Red Sea	Red Sea and Gulf of Aden	Western Indo-Pacific	global
39.5	19.5	25420	Southern Red Sea	Red Sea and Gulf of Aden	Western Indo-Pacific	global
39.5	20.5	25060	Northern and Central Red Sea	Red Sea and Gulf of Aden	Western Indo-Pacific	global
4.5	4.5	30785	Gulf of Guinea Central	Gulf of Guinea	Tropical Atlantic	global
4.5	5.5	30425	Gulf of Guinea Central	Gulf of Guinea	Tropical Atlantic	global
4.5	6.5	30065	Gulf of Guinea Central	Gulf of Guinea	Tropical Atlantic	global
40.5	-10.5	36221	East African Coral Coast	Western Indian Ocean	Western Indo-Pacific	global
40.5	-11.5	36581	East African Coral Coast	Western Indian Ocean	Western Indo-Pacific	global
40.5	-12.5	36941	East African Coral Coast	Western Indian Ocean	Western Indo-Pacific	global
40.5	-13.5	37301	East African Coral Coast	Western Indian Ocean	Western Indo-Pacific	global
40.5	-14.5	37661	East African Coral Coast	Western Indian Ocean	Western Indo-Pacific	global
40.5	-15.5	38021	East African Coral Coast	Western Indian Ocean	Western Indo-Pacific	global
40.5	-16.5	38381	Bight of Sofala/Swamp Coast	Western Indian Ocean	Western Indo-Pacific	global
40.5	-2.5	33341	East African Coral Coast	Western Indian Ocean	Western Indo-Pacific	global
40.5	-3.5	33701	East African Coral Coast	Western Indian Ocean	Western Indo-Pacific	global
40.5	-4.5	34061	East African Coral Coast	Western Indian Ocean	Western Indo-Pacific	global
40.5	-5.5	34421	East African Coral Coast	Western Indian Ocean	Western Indo-Pacific	global
40.5	-6.5	34781	East African Coral Coast	Western Indian Ocean	Western Indo-Pacific	global
40.5	-7.5	35141	East African Coral Coast	Western Indian Ocean	Western Indo-Pacific	global
40.5	16.5	26501	Southern Red Sea	Red Sea and Gulf of Aden	Western Indo-Pacific	global
40.5	17.5	26141	Southern Red Sea	Red Sea and Gulf of Aden	Western Indo-Pacific	global
40.5	18.5	25781	Southern Red Sea	Red Sea and Gulf of Aden	Western Indo-Pacific	global
41.5	-1.5	32982	Northern Monsoon Current Coast	Western Indian Ocean	Western Indo-Pacific	global
41.5	-11.5	36582	East African Coral Coast	Western Indian Ocean	Western Indo-Pacific	global
41.5	-2.5	33342	Northern Monsoon Current Coast	Western Indian Ocean	Western Indo-Pacific	global
41.5	14.5	27222	Southern Red Sea	Red Sea and Gulf of Aden	Western Indo-Pacific	global
41.5	15.5	26862	Southern Red Sea	Red Sea and Gulf of Aden	Western Indo-Pacific	global
41.5	16.5	26502	Southern Red Sea	Red Sea and Gulf of Aden	Western Indo-Pacific	global
41.5	17.5	26142	Southern Red Sea	Red Sea and Gulf of Aden	Western Indo-Pacific	global
42.5	-0.5	32623	Northern Monsoon Current Coast	Western Indian Ocean	Western Indo-Pacific	global
42.5	-17.5	38743	Western and Northern Madagascar	Western Indian Ocean	Western Indo-Pacific	global
42.5	-18.5	39103	Western and Northern Madagascar	Western Indian Ocean	Western Indo-Pacific	global
42.5	14.5	27223	Southern Red Sea	Red Sea and Gulf of Aden	Western Indo-Pacific	global
42.5	15.5	26863	Southern Red Sea	Red Sea and Gulf of Aden	Western Indo-Pacific	global
43.5	-16.5	38384	Western and Northern Madagascar	Western Indian Ocean	Western Indo-Pacific	global
43.5	-17.5	38744	Western and Northern Madagascar	Western Indian Ocean	Western Indo-Pacific	global
43.5	-18.5	39104	Western and Northern Madagascar	Western Indian Ocean	Western Indo-Pacific	global
43.5	-19.5	39464	Western and Northern Madagascar	Western Indian Ocean	Western Indo-Pacific	global
43.5	-20.5	39824	Western and Northern Madagascar	Western Indian Ocean	Western Indo-Pacific	global
43.5	-21.5	40184	Western and Northern Madagascar	Western Indian Ocean	Western Indo-Pacific	global
43.5	-22.5	40544	Western and Northern Madagascar	Western Indian Ocean	Western Indo-Pacific	global
43.5	0.5	32264	Northern Monsoon Current Coast	Western Indian Ocean	Western Indo-Pacific	global
44.5	-15.5	38025	Western and Northern Madagascar	Western Indian Ocean	Western Indo-Pacific	global
44.5	-16.5	38385	Western and Northern Madagascar	Western Indian Ocean	Western Indo-Pacific	global
44.5	-19.5	39465	Western and Northern Madagascar	Western Indian Ocean	Western Indo-Pacific	global
44.5	1.5	31905	Northern Monsoon Current Coast	Western Indian Ocean	Western Indo-Pacific	global
44.5	11.5	28305	Gulf of Aden	Red Sea and Gulf of Aden	Western Indo-Pacific	global
44.5	12.5	27945	Gulf of Aden	Red Sea and Gulf of Aden	Western Indo-Pacific	global
45.5	-15.5	38026	Western and Northern Madagascar	Western Indian Ocean	Western Indo-Pacific	global
45.5	11.5	28306	Gulf of Aden	Red Sea and Gulf of Aden	Western Indo-Pacific	global
45.5	12.5	27946	Gulf of Aden	Red Sea and Gulf of Aden	Western Indo-Pacific	global
45.5	2.5	31546	Central Somali Coast	Somali/Arabian	Western Indo-Pacific	global
46.5	-14.5	37667	Western and Northern Madagascar	Western Indian Ocean	Western Indo-Pacific	global
46.5	-15.5	38027	Western and Northern Madagascar	Western Indian Ocean	Western Indo-Pacific	global
46.5	11.5	28307	Gulf of Aden	Red Sea and Gulf of Aden	Western Indo-Pacific	global
46.5	12.5	27947	Gulf of Aden	Red Sea and Gulf of Aden	Western Indo-Pacific	global
46.5	13.5	27587	Gulf of Aden	Red Sea and Gulf of Aden	Western Indo-Pacific	global
46.5	2.5	31547	Central Somali Coast	Somali/Arabian	Western Indo-Pacific	global
46.5	3.5	31187	Central Somali Coast	Somali/Arabian	Western Indo-Pacific	global
47.5	-13.5	37308	Western and Northern Madagascar	Western Indian Ocean	Western Indo-Pacific	global
47.5	-14.5	37668	Western and Northern Madagascar	Western Indian Ocean	Western Indo-Pacific	global
47.5	11.5	28308	Gulf of Aden	Red Sea and Gulf of Aden	Western Indo-Pacific	global
47.5	13.5	27588	Gulf of Aden	Red Sea and Gulf of Aden	Western Indo-Pacific	global
47.5	3.5	31188	Central Somali Coast	Somali/Arabian	Western Indo-Pacific	global
48.5	-12.5	36949	Western and Northern Madagascar	Western Indian Ocean	Western Indo-Pacific	global
48.5	-20.5	39829	Southeast Madagascar	Western Indian Ocean	Western Indo-Pacific	global
48.5	-21.5	40189	Southeast Madagascar	Western Indian Ocean	Western Indo-Pacific	global
48.5	11.5	28309	Gulf of Aden	Red Sea and Gulf of Aden	Western Indo-Pacific	global
48.5	12.5	27949	Gulf of Aden	Red Sea and Gulf of Aden	Western Indo-Pacific	global
48.5	13.5	27589	Gulf of Aden	Red Sea and Gulf of Aden	Western Indo-Pacific	global
48.5	4.5	30829	Central Somali Coast	Somali/Arabian	Western Indo-Pacific	global
48.5	5.5	30469	Central Somali Coast	Somali/Arabian	Western Indo-Pacific	global
49.5	-12.5	36950	Western and Northern Madagascar	Western Indian Ocean	Western Indo-Pacific	global
49.5	-17.5	38750	Western and Northern Madagascar	Western Indian Ocean	Western Indo-Pacific	global
49.5	-18.5	39110	Southeast Madagascar	Western Indian Ocean	Western Indo-Pacific	global
49.5	11.5	28310	Gulf of Aden	Red Sea and Gulf of Aden	Western Indo-Pacific	global
49.5	14.5	27230	Western Arabian Sea	Somali/Arabian	Western Indo-Pacific	global
49.5	6.5	30110	Central Somali Coast	Somali/Arabian	Western Indo-Pacific	global
49.5	7.5	29750	Central Somali Coast	Somali/Arabian	Western Indo-Pacific	global
5.5	3.5	31146	Gulf of Guinea Central	Gulf of Guinea	Tropical Atlantic	global
5.5	4.5	30786	Gulf of Guinea Central	Gulf of Guinea	Tropical Atlantic	global
50.5	12.5	27951	Gulf of Aden	Red Sea and Gulf of Aden	Western Indo-Pacific	global
50.5	14.5	27231	Western Arabian Sea	Somali/Arabian	Western Indo-Pacific	global
50.5	8.5	29391	Central Somali Coast	Somali/Arabian	Western Indo-Pacific	global
51.5	10.5	28672	Central Somali Coast	Somali/Arabian	Western Indo-Pacific	global
51.5	11.5	28312	Gulf of Aden	Red Sea and Gulf of Aden	Western Indo-Pacific	global
51.5	12.5	27952	Gulf of Aden	Red Sea and Gulf of Aden	Western Indo-Pacific	global
51.5	14.5	27232	Western Arabian Sea	Somali/Arabian	Western Indo-Pacific	global
51.5	15.5	26872	Western Arabian Sea	Somali/Arabian	Western Indo-Pacific	global
51.5	26.5	22912	Arabian (Persian) Gulf	Somali/Arabian	Western Indo-Pacific	global
52.5	11.5	28313	Gulf of Aden	Red Sea and Gulf of Aden	Western Indo-Pacific	global
52.5	12.5	27953	Gulf of Aden	Red Sea and Gulf of Aden	Western Indo-Pacific	global
52.5	15.5	26873	Western Arabian Sea	Somali/Arabian	Western Indo-Pacific	global
52.5	25.5	23273	Arabian (Persian) Gulf	Somali/Arabian	Western Indo-Pacific	global
52.5	26.5	22913	Arabian (Persian) Gulf	Somali/Arabian	Western Indo-Pacific	global
53.5	12.5	27954	Gulf of Aden	Red Sea and Gulf of Aden	Western Indo-Pacific	global
53.5	16.5	26514	Western Arabian Sea	Somali/Arabian	Western Indo-Pacific	global
53.5	25.5	23274	Arabian (Persian) Gulf	Somali/Arabian	Western Indo-Pacific	global
54.5	-3.5	33715	Seychelles	Western Indian Ocean	Western Indo-Pacific	global
54.5	-4.5	34075	Seychelles	Western Indian Ocean	Western Indo-Pacific	global
54.5	16.5	26515	Western Arabian Sea	Somali/Arabian	Western Indo-Pacific	global
54.5	17.5	26155	Western Arabian Sea	Somali/Arabian	Western Indo-Pacific	global
54.5	25.5	23275	Arabian (Persian) Gulf	Somali/Arabian	Western Indo-Pacific	global
55.5	-3.5	33716	Seychelles	Western Indian Ocean	Western Indo-Pacific	global
55.5	-4.5	34076	Seychelles	Western Indian Ocean	Western Indo-Pacific	global
55.5	17.5	26156	Western Arabian Sea	Somali/Arabian	Western Indo-Pacific	global
56.5	-4.5	34077	Seychelles	Western Indian Ocean	Western Indo-Pacific	global
56.5	-5.5	34437	Seychelles	Western Indian Ocean	Western Indo-Pacific	global
56.5	17.5	26157	Western Arabian Sea	Somali/Arabian	Western Indo-Pacific	global
56.5	24.5	23637	Gulf of Oman	Somali/Arabian	Western Indo-Pacific	global
56.5	25.5	23277	Gulf of Oman	Somali/Arabian	Western Indo-Pacific	global
56.5	26.5	22917	Arabian (Persian) Gulf	Somali/Arabian	Western Indo-Pacific	global
57.5	-6.5	34798	Seychelles	Western Indian Ocean	Western Indo-Pacific	global
57.5	18.5	25798	Western Arabian Sea	Somali/Arabian	Western Indo-Pacific	global
57.5	24.5	23638	Gulf of Oman	Somali/Arabian	Western Indo-Pacific	global
57.5	25.5	23278	Gulf of Oman	Somali/Arabian	Western Indo-Pacific	global
58.5	-7.5	35159	Seychelles	Western Indian Ocean	Western Indo-Pacific	global
58.5	19.5	25439	Western Arabian Sea	Somali/Arabian	Western Indo-Pacific	global
58.5	20.5	25079	Western Arabian Sea	Somali/Arabian	Western Indo-Pacific	global
58.5	23.5	23999	Gulf of Oman	Somali/Arabian	Western Indo-Pacific	global
58.5	24.5	23639	Gulf of Oman	Somali/Arabian	Western Indo-Pacific	global
58.5	25.5	23279	Gulf of Oman	Somali/Arabian	Western Indo-Pacific	global
59.5	-15.5	38040	Cargados Carajos/Tromelin Island	Western Indian Ocean	Western Indo-Pacific	global
59.5	-16.5	38400	Cargados Carajos/Tromelin Island	Western Indian Ocean	Western Indo-Pacific	global
59.5	-8.5	35520	Cargados Carajos/Tromelin Island	Western Indian Ocean	Western Indo-Pacific	global
59.5	-9.5	35880	Cargados Carajos/Tromelin Island	Western Indian Ocean	Western Indo-Pacific	global
59.5	21.5	24720	Western Arabian Sea	Somali/Arabian	Western Indo-Pacific	global
59.5	22.5	24360	Gulf of Oman	Somali/Arabian	Western Indo-Pacific	global
59.5	24.5	23640	Gulf of Oman	Somali/Arabian	Western Indo-Pacific	global
59.5	25.5	23280	Gulf of Oman	Somali/Arabian	Western Indo-Pacific	global
6.5	3.5	31147	Gulf of Guinea Central	Gulf of Guinea	Tropical Atlantic	global
60.5	-10.5	36241	Cargados Carajos/Tromelin Island	Western Indian Ocean	Western Indo-Pacific	global
60.5	-11.5	36601	Cargados Carajos/Tromelin Island	Western Indian Ocean	Western Indo-Pacific	global
60.5	-12.5	36961	Cargados Carajos/Tromelin Island	Western Indian Ocean	Western Indo-Pacific	global
60.5	-13.5	37321	Cargados Carajos/Tromelin Island	Western Indian Ocean	Western Indo-Pacific	global
60.5	-14.5	37681	Cargados Carajos/Tromelin Island	Western Indian Ocean	Western Indo-Pacific	global
60.5	-15.5	38041	Cargados Carajos/Tromelin Island	Western Indian Ocean	Western Indo-Pacific	global
60.5	-16.5	38401	Cargados Carajos/Tromelin Island	Western Indian Ocean	Western Indo-Pacific	global
60.5	-8.5	35521	NA	NA	NA	global
60.5	-9.5	35881	Cargados Carajos/Tromelin Island	Western Indian Ocean	Western Indo-Pacific	global
60.5	25.5	23281	Gulf of Oman	Somali/Arabian	Western Indo-Pacific	global
61.5	-10.5	36242	Cargados Carajos/Tromelin Island	Western Indian Ocean	Western Indo-Pacific	global
61.5	-11.5	36602	Cargados Carajos/Tromelin Island	Western Indian Ocean	Western Indo-Pacific	global
61.5	-12.5	36962	Cargados Carajos/Tromelin Island	Western Indian Ocean	Western Indo-Pacific	global
61.5	-9.5	35882	Cargados Carajos/Tromelin Island	Western Indian Ocean	Western Indo-Pacific	global
61.5	24.5	23642	Gulf of Oman	Somali/Arabian	Western Indo-Pacific	global
61.5	25.5	23282	Gulf of Oman	Somali/Arabian	Western Indo-Pacific	global
62.5	-10.5	36243	Cargados Carajos/Tromelin Island	Western Indian Ocean	Western Indo-Pacific	global
62.5	24.5	23643	Gulf of Oman	Somali/Arabian	Western Indo-Pacific	global
62.5	25.5	23283	Gulf of Oman	Somali/Arabian	Western Indo-Pacific	global
63.5	24.5	23644	Gulf of Oman	Somali/Arabian	Western Indo-Pacific	global
64.5	24.5	23645	Gulf of Oman	Somali/Arabian	Western Indo-Pacific	global
65.5	23.5	24006	Western India	West and South Indian Shelf	Western Indo-Pacific	global
65.5	24.5	23646	Western India	West and South Indian Shelf	Western Indo-Pacific	global
65.5	25.5	23286	Western India	West and South Indian Shelf	Western Indo-Pacific	global
66.5	22.5	24367	Western India	West and South Indian Shelf	Western Indo-Pacific	global
66.5	23.5	24007	Western India	West and South Indian Shelf	Western Indo-Pacific	global
66.5	24.5	23647	Western India	West and South Indian Shelf	Western Indo-Pacific	global
67.5	21.5	24728	Western India	West and South Indian Shelf	Western Indo-Pacific	global
67.5	22.5	24368	Western India	West and South Indian Shelf	Western Indo-Pacific	global
67.5	23.5	24008	Western India	West and South Indian Shelf	Western Indo-Pacific	global
68.5	21.5	24729	Western India	West and South Indian Shelf	Western Indo-Pacific	global
68.5	22.5	24369	Western India	West and South Indian Shelf	Western Indo-Pacific	global
69.5	19.5	25450	Western India	West and South Indian Shelf	Western Indo-Pacific	global
69.5	20.5	25090	Western India	West and South Indian Shelf	Western Indo-Pacific	global
69.5	21.5	24730	Western India	West and South Indian Shelf	Western Indo-Pacific	global
7.5	3.5	31148	Gulf of Guinea Central	Gulf of Guinea	Tropical Atlantic	global
70.5	17.5	26171	Western India	West and South Indian Shelf	Western Indo-Pacific	global
70.5	18.5	25811	Western India	West and South Indian Shelf	Western Indo-Pacific	global
70.5	19.5	25451	Western India	West and South Indian Shelf	Western Indo-Pacific	global
70.5	20.5	25091	Western India	West and South Indian Shelf	Western Indo-Pacific	global
71.5	-5.5	34452	Chagos	Central Indian Ocean Islands	Western Indo-Pacific	global
71.5	-6.5	34812	Chagos	Central Indian Ocean Islands	Western Indo-Pacific	global
71.5	-7.5	35172	Chagos	Central Indian Ocean Islands	Western Indo-Pacific	global
71.5	11.5	28332	Maldives	Central Indian Ocean Islands	Western Indo-Pacific	global
71.5	12.5	27972	Maldives	Central Indian Ocean Islands	Western Indo-Pacific	global
71.5	13.5	27612	Maldives	Central Indian Ocean Islands	Western Indo-Pacific	global
71.5	15.5	26892	Western India	West and South Indian Shelf	Western Indo-Pacific	global
71.5	16.5	26532	Western India	West and South Indian Shelf	Western Indo-Pacific	global
71.5	17.5	26172	Western India	West and South Indian Shelf	Western Indo-Pacific	global
71.5	18.5	25812	Western India	West and South Indian Shelf	Western Indo-Pacific	global
71.5	19.5	25452	Western India	West and South Indian Shelf	Western Indo-Pacific	global
71.5	20.5	25092	Western India	West and South Indian Shelf	Western Indo-Pacific	global
72.5	-5.5	34453	Chagos	Central Indian Ocean Islands	Western Indo-Pacific	global
72.5	-6.5	34813	Chagos	Central Indian Ocean Islands	Western Indo-Pacific	global
72.5	10.5	28693	Maldives	Central Indian Ocean Islands	Western Indo-Pacific	global
72.5	11.5	28333	Maldives	Central Indian Ocean Islands	Western Indo-Pacific	global
72.5	12.5	27973	Maldives	Central Indian Ocean Islands	Western Indo-Pacific	global
72.5	13.5	27613	Maldives	Central Indian Ocean Islands	Western Indo-Pacific	global
72.5	14.5	27253	Western India	West and South Indian Shelf	Western Indo-Pacific	global
72.5	15.5	26893	Western India	West and South Indian Shelf	Western Indo-Pacific	global
72.5	16.5	26533	Western India	West and South Indian Shelf	Western Indo-Pacific	global
72.5	17.5	26173	Western India	West and South Indian Shelf	Western Indo-Pacific	global
72.5	18.5	25813	Western India	West and South Indian Shelf	Western Indo-Pacific	global
72.5	2.5	31573	Maldives	Central Indian Ocean Islands	Western Indo-Pacific	global
72.5	3.5	31213	Maldives	Central Indian Ocean Islands	Western Indo-Pacific	global
72.5	4.5	30853	Maldives	Central Indian Ocean Islands	Western Indo-Pacific	global
72.5	5.5	30493	Maldives	Central Indian Ocean Islands	Western Indo-Pacific	global
72.5	6.5	30133	Maldives	Central Indian Ocean Islands	Western Indo-Pacific	global
72.5	7.5	29773	Maldives	Central Indian Ocean Islands	Western Indo-Pacific	global
73.5	1.5	31934	Maldives	Central Indian Ocean Islands	Western Indo-Pacific	global
73.5	12.5	27974	Maldives	Central Indian Ocean Islands	Western Indo-Pacific	global
73.5	13.5	27614	Western India	West and South Indian Shelf	Western Indo-Pacific	global
73.5	14.5	27254	Western India	West and South Indian Shelf	Western Indo-Pacific	global
73.5	15.5	26894	Western India	West and South Indian Shelf	Western Indo-Pacific	global
73.5	2.5	31574	Maldives	Central Indian Ocean Islands	Western Indo-Pacific	global
73.5	3.5	31214	Maldives	Central Indian Ocean Islands	Western Indo-Pacific	global
73.5	4.5	30854	Maldives	Central Indian Ocean Islands	Western Indo-Pacific	global
73.5	5.5	30494	Maldives	Central Indian Ocean Islands	Western Indo-Pacific	global
73.5	6.5	30134	Maldives	Central Indian Ocean Islands	Western Indo-Pacific	global
74.5	10.5	28695	Maldives	Central Indian Ocean Islands	Western Indo-Pacific	global
74.5	11.5	28335	Western India	West and South Indian Shelf	Western Indo-Pacific	global
74.5	12.5	27975	Western India	West and South Indian Shelf	Western Indo-Pacific	global
75.5	10.5	28696	Western India	West and South Indian Shelf	Western Indo-Pacific	global
75.5	11.5	28336	Western India	West and South Indian Shelf	Western Indo-Pacific	global
75.5	8.5	29416	Western India	West and South Indian Shelf	Western Indo-Pacific	global
75.5	9.5	29056	Western India	West and South Indian Shelf	Western Indo-Pacific	global
76.5	7.5	29777	South India and Sri Lanka	West and South Indian Shelf	Western Indo-Pacific	global
76.5	8.5	29417	South India and Sri Lanka	West and South Indian Shelf	Western Indo-Pacific	global
77.5	7.5	29778	South India and Sri Lanka	West and South Indian Shelf	Western Indo-Pacific	global
78.5	7.5	29779	South India and Sri Lanka	West and South Indian Shelf	Western Indo-Pacific	global
78.5	8.5	29419	South India and Sri Lanka	West and South Indian Shelf	Western Indo-Pacific	global
79.5	6.5	30140	South India and Sri Lanka	West and South Indian Shelf	Western Indo-Pacific	global
79.5	7.5	29780	South India and Sri Lanka	West and South Indian Shelf	Western Indo-Pacific	global
79.5	8.5	29420	South India and Sri Lanka	West and South Indian Shelf	Western Indo-Pacific	global
8.5	-0.5	32589	Gulf of Guinea Central	Gulf of Guinea	Tropical Atlantic	global
8.5	-1.5	32949	Gulf of Guinea South	Gulf of Guinea	Tropical Atlantic	global
8.5	-2.5	33309	Gulf of Guinea South	Gulf of Guinea	Tropical Atlantic	global
8.5	0.5	32229	Gulf of Guinea Central	Gulf of Guinea	Tropical Atlantic	global
8.5	1.5	31869	Gulf of Guinea Central	Gulf of Guinea	Tropical Atlantic	global
8.5	2.5	31509	Gulf of Guinea Central	Gulf of Guinea	Tropical Atlantic	global
8.5	3.5	31149	Gulf of Guinea Central	Gulf of Guinea	Tropical Atlantic	global
80.5	10.5	28701	South India and Sri Lanka	West and South Indian Shelf	Western Indo-Pacific	global
80.5	14.5	27261	Eastern India	Bay of Bengal	Western Indo-Pacific	global
80.5	15.5	26901	Eastern India	Bay of Bengal	Western Indo-Pacific	global
80.5	9.5	29061	South India and Sri Lanka	West and South Indian Shelf	Western Indo-Pacific	global
81.5	15.5	26902	Eastern India	Bay of Bengal	Western Indo-Pacific	global
81.5	16.5	26542	Eastern India	Bay of Bengal	Western Indo-Pacific	global
81.5	6.5	30142	South India and Sri Lanka	West and South Indian Shelf	Western Indo-Pacific	global
81.5	7.5	29782	South India and Sri Lanka	West and South Indian Shelf	Western Indo-Pacific	global
82.5	16.5	26543	Eastern India	Bay of Bengal	Western Indo-Pacific	global
83.5	17.5	26184	Eastern India	Bay of Bengal	Western Indo-Pacific	global
84.5	18.5	25825	Eastern India	Bay of Bengal	Western Indo-Pacific	global
85.5	18.5	25826	Eastern India	Bay of Bengal	Western Indo-Pacific	global
85.5	19.5	25466	Eastern India	Bay of Bengal	Western Indo-Pacific	global
86.5	19.5	25467	Northern Bay of Bengal	Bay of Bengal	Western Indo-Pacific	global
86.5	20.5	25107	Northern Bay of Bengal	Bay of Bengal	Western Indo-Pacific	global
87.5	19.5	25468	Northern Bay of Bengal	Bay of Bengal	Western Indo-Pacific	global
87.5	20.5	25108	Northern Bay of Bengal	Bay of Bengal	Western Indo-Pacific	global
88.5	19.5	25469	Northern Bay of Bengal	Bay of Bengal	Western Indo-Pacific	global
88.5	20.5	25109	Northern Bay of Bengal	Bay of Bengal	Western Indo-Pacific	global
88.5	21.5	24749	Northern Bay of Bengal	Bay of Bengal	Western Indo-Pacific	global
89.5	18.5	25830	Northern Bay of Bengal	Bay of Bengal	Western Indo-Pacific	global
89.5	19.5	25470	Northern Bay of Bengal	Bay of Bengal	Western Indo-Pacific	global
89.5	20.5	25110	Northern Bay of Bengal	Bay of Bengal	Western Indo-Pacific	global
89.5	21.5	24750	Northern Bay of Bengal	Bay of Bengal	Western Indo-Pacific	global
9.5	-2.5	33310	Gulf of Guinea South	Gulf of Guinea	Tropical Atlantic	global
9.5	-3.5	33670	Gulf of Guinea South	Gulf of Guinea	Tropical Atlantic	global
9.5	0.5	32230	Gulf of Guinea Central	Gulf of Guinea	Tropical Atlantic	global
9.5	1.5	31870	Gulf of Guinea Central	Gulf of Guinea	Tropical Atlantic	global
9.5	2.5	31510	Gulf of Guinea Central	Gulf of Guinea	Tropical Atlantic	global
9.5	3.5	31150	Gulf of Guinea Central	Gulf of Guinea	Tropical Atlantic	global
90.5	18.5	25831	Northern Bay of Bengal	Bay of Bengal	Western Indo-Pacific	global
90.5	19.5	25471	Northern Bay of Bengal	Bay of Bengal	Western Indo-Pacific	global
90.5	20.5	25111	Northern Bay of Bengal	Bay of Bengal	Western Indo-Pacific	global
90.5	21.5	24751	Northern Bay of Bengal	Bay of Bengal	Western Indo-Pacific	global
91.5	19.5	25472	Northern Bay of Bengal	Bay of Bengal	Western Indo-Pacific	global
91.5	20.5	25112	Northern Bay of Bengal	Bay of Bengal	Western Indo-Pacific	global
91.5	21.5	24752	Northern Bay of Bengal	Bay of Bengal	Western Indo-Pacific	global
92.5	10.5	28713	Andaman and Nicobar Islands	Andaman	Western Indo-Pacific	global
92.5	11.5	28353	Andaman and Nicobar Islands	Andaman	Western Indo-Pacific	global
92.5	12.5	27993	Andaman and Nicobar Islands	Andaman	Western Indo-Pacific	global
92.5	13.5	27633	Andaman and Nicobar Islands	Andaman	Western Indo-Pacific	global
92.5	19.5	25473	Northern Bay of Bengal	Bay of Bengal	Western Indo-Pacific	global
92.5	8.5	29433	Andaman and Nicobar Islands	Andaman	Western Indo-Pacific	global
92.5	9.5	29073	Andaman and Nicobar Islands	Andaman	Western Indo-Pacific	global
93.5	11.5	28354	Andaman and Nicobar Islands	Andaman	Western Indo-Pacific	global
93.5	12.5	27994	Andaman and Nicobar Islands	Andaman	Western Indo-Pacific	global
93.5	13.5	27634	Andaman and Nicobar Islands	Andaman	Western Indo-Pacific	global
93.5	14.5	27274	Andaman and Nicobar Islands	Andaman	Western Indo-Pacific	global
93.5	15.5	26914	Northern Bay of Bengal	Bay of Bengal	Western Indo-Pacific	global
93.5	16.5	26554	Northern Bay of Bengal	Bay of Bengal	Western Indo-Pacific	global
93.5	17.5	26194	Northern Bay of Bengal	Bay of Bengal	Western Indo-Pacific	global
93.5	18.5	25834	Northern Bay of Bengal	Bay of Bengal	Western Indo-Pacific	global
93.5	19.5	25474	Northern Bay of Bengal	Bay of Bengal	Western Indo-Pacific	global
93.5	6.5	30154	Andaman and Nicobar Islands	Andaman	Western Indo-Pacific	global
93.5	7.5	29794	Andaman and Nicobar Islands	Andaman	Western Indo-Pacific	global
94.5	12.5	27995	Andaman and Nicobar Islands	Andaman	Western Indo-Pacific	global
94.5	13.5	27635	Andaman and Nicobar Islands	Andaman	Western Indo-Pacific	global
94.5	14.5	27275	Northern Bay of Bengal	Bay of Bengal	Western Indo-Pacific	global
94.5	15.5	26915	Northern Bay of Bengal	Bay of Bengal	Western Indo-Pacific	global
94.5	16.5	26555	Northern Bay of Bengal	Bay of Bengal	Western Indo-Pacific	global
94.5	17.5	26195	Northern Bay of Bengal	Bay of Bengal	Western Indo-Pacific	global
94.5	3.5	31235	Western Sumatra	Andaman	Western Indo-Pacific	global
94.5	4.5	30875	Western Sumatra	Andaman	Western Indo-Pacific	global
94.5	5.5	30515	Western Sumatra	Andaman	Western Indo-Pacific	global
94.5	6.5	30155	Andaman and Nicobar Islands	Andaman	Western Indo-Pacific	global
95.5	13.5	27636	Andaman and Nicobar Islands	Andaman	Western Indo-Pacific	global
95.5	14.5	27276	Northern Bay of Bengal	Bay of Bengal	Western Indo-Pacific	global
95.5	15.5	26916	Northern Bay of Bengal	Bay of Bengal	Western Indo-Pacific	global
95.5	3.5	31236	Western Sumatra	Andaman	Western Indo-Pacific	global
95.5	5.5	30516	Western Sumatra	Andaman	Western Indo-Pacific	global
95.5	6.5	30156	Western Sumatra	Andaman	Western Indo-Pacific	global
95.5	7.5	29796	Andaman and Nicobar Islands	Andaman	Western Indo-Pacific	global
95.5	8.5	29436	Andaman and Nicobar Islands	Andaman	Western Indo-Pacific	global
96.5	10.5	28717	Andaman Sea Coral Coast	Andaman	Western Indo-Pacific	global
96.5	11.5	28357	Andaman Sea Coral Coast	Andaman	Western Indo-Pacific	global
96.5	12.5	27997	Andaman Sea Coral Coast	Andaman	Western Indo-Pacific	global
96.5	13.5	27637	Andaman Sea Coral Coast	Andaman	Western Indo-Pacific	global
96.5	14.5	27277	Northern Bay of Bengal	Bay of Bengal	Western Indo-Pacific	global
96.5	15.5	26917	Northern Bay of Bengal	Bay of Bengal	Western Indo-Pacific	global
96.5	16.5	26557	Northern Bay of Bengal	Bay of Bengal	Western Indo-Pacific	global
96.5	2.5	31597	Western Sumatra	Andaman	Western Indo-Pacific	global
96.5	3.5	31237	Western Sumatra	Andaman	Western Indo-Pacific	global
96.5	5.5	30517	Malacca Strait	Sunda Shelf	Central Indo-Pacific	global
96.5	6.5	30157	Malacca Strait	Sunda Shelf	Central Indo-Pacific	global
96.5	7.5	29797	Andaman Sea Coral Coast	Andaman	Western Indo-Pacific	global
96.5	8.5	29437	Andaman Sea Coral Coast	Andaman	Western Indo-Pacific	global
96.5	9.5	29077	Andaman Sea Coral Coast	Andaman	Western Indo-Pacific	global
97.5	0.5	32318	Western Sumatra	Andaman	Western Indo-Pacific	global
97.5	1.5	31958	Western Sumatra	Andaman	Western Indo-Pacific	global
97.5	10.5	28718	Andaman Sea Coral Coast	Andaman	Western Indo-Pacific	global
97.5	11.5	28358	Andaman Sea Coral Coast	Andaman	Western Indo-Pacific	global
97.5	12.5	27998	Andaman Sea Coral Coast	Andaman	Western Indo-Pacific	global
97.5	13.5	27638	Andaman Sea Coral Coast	Andaman	Western Indo-Pacific	global
97.5	2.5	31598	Western Sumatra	Andaman	Western Indo-Pacific	global
97.5	5.5	30518	Malacca Strait	Sunda Shelf	Central Indo-Pacific	global
97.5	6.5	30158	Malacca Strait	Sunda Shelf	Central Indo-Pacific	global
97.5	7.5	29798	Andaman Sea Coral Coast	Andaman	Western Indo-Pacific	global
97.5	8.5	29438	Andaman Sea Coral Coast	Andaman	Western Indo-Pacific	global
97.5	9.5	29078	Andaman Sea Coral Coast	Andaman	Western Indo-Pacific	global
98.5	-0.5	32679	Western Sumatra	Andaman	Western Indo-Pacific	global
98.5	-1.5	33039	Western Sumatra	Andaman	Western Indo-Pacific	global
98.5	5.5	30519	Malacca Strait	Sunda Shelf	Central Indo-Pacific	global
98.5	6.5	30159	Andaman Sea Coral Coast	Andaman	Western Indo-Pacific	global
98.5	7.5	29799	Andaman Sea Coral Coast	Andaman	Western Indo-Pacific	global
99.5	-0.5	32680	Western Sumatra	Andaman	Western Indo-Pacific	global
99.5	-1.5	33040	Western Sumatra	Andaman	Western Indo-Pacific	global
99.5	4.5	30880	Malacca Strait	Sunda Shelf	Central Indo-Pacific	global
99.5	5.5	30520	Malacca Strait	Sunda Shelf	Central Indo-Pacific	global
